# Supplementary material for: Lipid droplet membrane proteome remodeling parallels ethanol-induced hepatic steatosis and its resolution
Source: J Lipid Res. 2021 Feb 20;62:100049. doi: 10.1016/j.jlr.2021.100049 (PMC8010705; doi:10.1016/j.jlr.2021.100049)
Supplement: Supplemental Table S1 [file mmc2.xlsx]

## Sheet: Sheet1
Accession	Gene name	Description	Coverage (%)	#Peptides	#Unique
A0A023IKD8	Tap2	Transporter 1 ATP-binding cassette sub-family B OS=Rattus norvegicus OX=10116 GN=Tap2 PE=2 SV=1	13	8	5
A0A023IM54	Tapbp	TAP binding protein OS=Rattus norvegicus OX=10116 GN=Tapbp PE=2 SV=1	7	4	4
A0A096MIS5	Tmem168	Transmembrane protein 168 OS=Rattus norvegicus OX=10116 GN=Tmem168 PE=1 SV=1	6	4	4
A0A096MIV5	Abcf2	ATP-binding cassette subfamily F member 2 OS=Rattus norvegicus OX=10116 GN=Abcf2 PE=1 SV=1	11	5	5
A0A096MIX1	Gbe1	Glucan (1 4-alpha-) branching enzyme 1 (Fragment) OS=Rattus norvegicus OX=10116 GN=Gbe1 PE=1 SV=1	11	2	2
A0A096MIX2	Ddx17	DEAD (Asp-Glu-Ala-Asp) box polypeptide 17 isoform CRA_a OS=Rattus norvegicus OX=10116 GN=Ddx17 PE=1 SV=1	23	14	8
A0A096MJ04	Gsto1	Glutathione S-transferase omega 1 isoform CRA_a OS=Rattus norvegicus OX=10116 GN=Gsto1 PE=1 SV=1	22	4	4
A0A096MJI4	Gigyf2	Uncharacterized protein (Fragment) OS=Rattus norvegicus OX=10116 GN=Gigyf2 PE=1 SV=1	5	2	2
A0A096MJJ6	Acbd5	Acyl-CoA-binding domain-containing protein 5 OS=Rattus norvegicus OX=10116 GN=Acbd5 PE=1 SV=1	25	10	9
A0A096MJM1	Rhog	Ras homolog family member G (Fragment) OS=Rattus norvegicus OX=10116 GN=Rhog PE=1 SV=6	46	8	8
A0A096MJZ2	Tbl2	RCG21429 isoform CRA_b OS=Rattus norvegicus OX=10116 GN=Tbl2 PE=1 SV=1	29	12	12
A0A096MK30	Msn	Moesin OS=Rattus norvegicus OX=10116 GN=Msn PE=1 SV=1	28	21	7
A0A096MKB0	Rab24	RAB24 member RAS oncogene family OS=Rattus norvegicus OX=10116 GN=Rab24 PE=1 SV=1	13	2	2
A0A096MKB1	Gpr180	G protein-coupled receptor 180 (Fragment) OS=Rattus norvegicus OX=10116 GN=Gpr180 PE=1 SV=1	13	2	2
A0A096MKE0	Asph	Aspartate-beta-hydroxylase OS=Rattus norvegicus OX=10116 GN=Asph PE=1 SV=1	24	13	13
A0A096MKG5	Nadk2	NAD kinase 2 mitochondrial OS=Rattus norvegicus OX=10116 GN=Nadk2 PE=1 SV=1	12	4	4
A0A096P6L7	LOC103690024	Peroxisomal targeting signal 1 receptor OS=Rattus norvegicus OX=10116 GN=LOC103690024 PE=1 SV=1	8	4	4
A0A097BVJ5	Cnp	2' 3'-cyclic-nucleotide 3'-phosphodiesterase OS=Rattus norvegicus OX=10116 GN=Cnp PE=2 SV=1	8	3	3
A0A097PE04	COX2	Cytochrome c oxidase subunit 2 OS=Rattus norvegicus OX=10116 GN=COX2 PE=3 SV=1	44	11	11
A0A0A0MP84	Pex5	Peroxisomal targeting signal 1 receptor OS=Rattus norvegicus OX=10116 GN=Pex5 PE=1 SV=1	7	4	4
A0A0A0MXU2	Coro7	Coronin OS=Rattus norvegicus OX=10116 GN=Coro7 PE=1 SV=2	4	2	2
A0A0A0MXU4	Emc2	ER membrane protein complex subunit 2 OS=Rattus norvegicus OX=10116 GN=Emc2 PE=4 SV=2	28	7	7
A0A0A0MXU8	Cav2	Caveolin OS=Rattus norvegicus OX=10116 GN=Cav2 PE=1 SV=1	22	2	2
A0A0A0MXY3	Csnk1g3	Casein kinase I isoform gamma-3 OS=Rattus norvegicus OX=10116 GN=Csnk1g3 PE=1 SV=2	6	3	3
A0A0A0MY00	Acadsb	Short/branched chain-specific acyl-CoA dehydrogenase mitochondrial OS=Rattus norvegicus OX=10116 GN=Acadsb PE=1 SV=2	16	6	6
A0A0A0MY09	Hsp90b1	Endoplasmin OS=Rattus norvegicus OX=10116 GN=Hsp90b1 PE=1 SV=1	53	50	49
A0A0A0MY31	Itpr1	Inositol 1 4 5-trisphosphate receptor type 1 OS=Rattus norvegicus OX=10116 GN=Itpr1 PE=1 SV=2	4	12	6
A0A0A1FZ34	COX1	Cytochrome c oxidase subunit 1 OS=Rattus norvegicus OX=10116 GN=COX1 PE=3 SV=1	10	4	4
A0A0F7RQJ6	Ddt	D-dopachrome tautomerase OS=Rattus norvegicus OX=10116 GN=Ddt PE=1 SV=1	39	4	4
A0A0G2JSG6	Ak2	Adenylate kinase 2 mitochondrial OS=Rattus norvegicus OX=10116 GN=Ak2 PE=1 SV=1	41	8	8
A0A0G2JSH2	Bdh1	3-hydroxybutyrate dehydrogenase type 1 isoform CRA_a OS=Rattus norvegicus OX=10116 GN=Bdh1 PE=1 SV=1	59	24	24
A0A0G2JSI1	Aldh9a1	4-trimethylaminobutyraldehyde dehydrogenase OS=Rattus norvegicus OX=10116 GN=Aldh9a1 PE=1 SV=1	37	14	14
A0A0G2JSK5	Itgb1	Integrin beta OS=Rattus norvegicus OX=10116 GN=Itgb1 PE=1 SV=1	28	21	21
A0A0G2JSK9	Bhmt	Betaine--homocysteine S-methyltransferase 1 OS=Rattus norvegicus OX=10116 GN=Bhmt PE=1 SV=1	49	23	20
A0A0G2JSL4	Tsc2	Tuberin OS=Rattus norvegicus OX=10116 GN=Tsc2 PE=1 SV=1	2	3	3
A0A0G2JSM4	Bet1l	BET1-like protein OS=Rattus norvegicus OX=10116 GN=Bet1l PE=1 SV=1	25	2	2
A0A0G2JSM7	Add1	Adducin 1 (Alpha) isoform CRA_b OS=Rattus norvegicus OX=10116 GN=Add1 PE=1 SV=1	4	2	2
A0A0G2JSN3	Slc6a12	Transporter OS=Rattus norvegicus OX=10116 GN=Slc6a12 PE=1 SV=1	10	5	4
A0A0G2JSP3	Cul3	Cullin-3 OS=Rattus norvegicus OX=10116 GN=Cul3 PE=1 SV=1	6	4	4
A0A0G2JSQ2	Fmo5	Dimethylaniline monooxygenase [N-oxide-forming] OS=Rattus norvegicus OX=10116 GN=Fmo5 PE=1 SV=1	56	36	3
A0A0G2JSQ3	Slc22a8	Solute carrier family 22 (Organic anion transporter) member 8 isoform CRA_a OS=Rattus norvegicus OX=10116 GN=Slc22a8 PE=1 SV=1	5	3	3
A0A0G2JSR0	Vdac3	Voltage-dependent anion-selective channel protein 3 OS=Rattus norvegicus OX=10116 GN=Vdac3 PE=1 SV=1	62	15	14
A0A0G2JSR1	LOC100911881	Chitinase domain-containing protein 1 OS=Rattus norvegicus OX=10116 GN=LOC100911881 PE=1 SV=1	9	2	2
A0A0G2JSR7	Matr3	Matrin-3 OS=Rattus norvegicus OX=10116 GN=Matr3 PE=1 SV=1	8	6	6
A0A0G2JSR8	Cyp17a1	Cytochrome P450 family 17 subfamily a polypeptide 1 OS=Rattus norvegicus OX=10116 GN=Cyp17a1 PE=1 SV=1	30	11	11
A0A0G2JSR9	Sdf4	45 kDa calcium-binding protein OS=Rattus norvegicus OX=10116 GN=Sdf4 PE=1 SV=1	5	2	2
A0A0G2JSS3	Slc22a18	Solute carrier family 22 member 18 OS=Rattus norvegicus OX=10116 GN=Slc22a18 PE=1 SV=1	18	6	6
A0A0G2JSS8	Prdx5	Peroxiredoxin OS=Rattus norvegicus OX=10116 GN=Prdx5 PE=1 SV=1	18	3	3
A0A0G2JSS9	Atl3	Atlastin-3 OS=Rattus norvegicus OX=10116 GN=Atl3 PE=1 SV=1	46	21	2
A0A0G2JSU4	Ndrg2	N-myc downstream regulated gene 2 isoform CRA_b OS=Rattus norvegicus OX=10116 GN=Ndrg2 PE=1 SV=1	8	2	2
A0A0G2JSU8	Cyp2d1	Cytochrome P450 2D1 OS=Rattus norvegicus OX=10116 GN=Cyp2d1 PE=1 SV=1	63	39	9
A0A0G2JSV6	Hba-a2	Globin c2 OS=Rattus norvegicus OX=10116 GN=Hba-a2 PE=1 SV=1	63	7	7
A0A0G2JSW8	Coq10b	Coenzyme Q-binding protein COQ10 homolog B mitochondrial OS=Rattus norvegicus OX=10116 GN=Coq10b PE=4 SV=1	8	2	2
A0A0G2JSZ5	Pdia6	Protein disulfide-isomerase A6 OS=Rattus norvegicus OX=10116 GN=Pdia6 PE=1 SV=1	39	14	14
A0A0G2JT43	Slc2a5	Solute carrier family 2 facilitated glucose transporter member 5 OS=Rattus norvegicus OX=10116 GN=Slc2a5 PE=1 SV=1	4	2	2
A0A0G2JT93	Ctnnb1	Catenin (Cadherin associated protein) beta 1 isoform CRA_a OS=Rattus norvegicus OX=10116 GN=Ctnnb1 PE=1 SV=1	52	34	27
A0A0G2JTA0	Faf2	FAS-associated factor 2 OS=Rattus norvegicus OX=10116 GN=Faf2 PE=1 SV=1	56	24	24
A0A0G2JTD9	Rab17	RAB17 member RAS oncogene family OS=Rattus norvegicus OX=10116 GN=Rab17 PE=1 SV=1	39	6	6
A0A0G2JTH6	Ehd3	EH domain-containing protein 3 OS=Rattus norvegicus OX=10116 GN=Ehd3 PE=1 SV=1	16	8	2
A0A0G2JTL5	Pc	Pyruvate carboxylase mitochondrial OS=Rattus norvegicus OX=10116 GN=Pc PE=1 SV=1	50	53	53
A0A0G2JTP6	Plin1	Perilipin OS=Rattus norvegicus OX=10116 GN=Plin1 PE=1 SV=1	38	16	16
A0A0G2JTQ5	Galk2	N-acetylgalactosamine kinase OS=Rattus norvegicus OX=10116 GN=Galk2 PE=1 SV=1	5	2	2
A0A0G2JTT2	Picalm	Phosphatidylinositol binding clathrin assembly protein isoform CRA_a OS=Rattus norvegicus OX=10116 GN=Picalm PE=1 SV=1	4	2	2
A0A0G2JTT4	Rab30	RAB30 member RAS oncogene family OS=Rattus norvegicus OX=10116 GN=Rab30 PE=1 SV=1	47	9	7
A0A0G2JTV1	Ptbp1	Polypyrimidine tract-binding protein 1 OS=Rattus norvegicus OX=10116 GN=Ptbp1 PE=1 SV=1	10	5	5
A0A0G2JTV2	Cald1	Non-muscle caldesmon OS=Rattus norvegicus OX=10116 GN=Cald1 PE=1 SV=1	8	4	4
A0A0G2JTX5	Dpp4	Dipeptidyl peptidase 4 OS=Rattus norvegicus OX=10116 GN=Dpp4 PE=1 SV=1	53	41	4
A0A0G2JTX9	Derl2	Derlin OS=Rattus norvegicus OX=10116 GN=Derl2 PE=1 SV=1	21	4	4
A0A0G2JTY3	Slc37a4	Solute carrier family 37 member 4 OS=Rattus norvegicus OX=10116 GN=Slc37a4 PE=1 SV=1	13	6	6
A0A0G2JU01	Arhgef1	Rho guanine nucleotide exchange factor 1 OS=Rattus norvegicus OX=10116 GN=Arhgef1 PE=1 SV=1	7	4	4
A0A0G2JU05	Llgl2	LLGL scribble cell polarity complex component 2 OS=Rattus norvegicus OX=10116 GN=Llgl2 PE=1 SV=1	9	7	7
A0A0G2JU12	Mgst2	Microsomal glutathione S-transferase 2 OS=Rattus norvegicus OX=10116 GN=Mgst2 PE=1 SV=1	20	2	2
A0A0G2JU49	Mtx1	Metaxin 1 OS=Rattus norvegicus OX=10116 GN=Mtx1 PE=1 SV=1	7	2	2
A0A0G2JU66	Nploc4	Nuclear protein localization protein 4 homolog OS=Rattus norvegicus OX=10116 GN=Nploc4 PE=1 SV=1	6	3	3
A0A0G2JU82	Macf1	Microtubule-actin cross-linking factor 1 OS=Rattus norvegicus OX=10116 GN=Macf1 PE=1 SV=1	11	49	48
A0A0G2JU89	Ubr4	E3 ubiquitin-protein ligase UBR4 OS=Rattus norvegicus OX=10116 GN=Ubr4 PE=1 SV=1	2	9	9
A0A0G2JU96	Ahnak	AHNAK nucleoprotein OS=Rattus norvegicus OX=10116 GN=Ahnak PE=1 SV=1	2	11	6
A0A0G2JUB0	Fam3c	Protein FAM3C OS=Rattus norvegicus OX=10116 GN=Fam3c PE=1 SV=1	22	5	5
A0A0G2JUD4	Selenoi	Selenoprotein I OS=Rattus norvegicus OX=10116 GN=Selenoi PE=1 SV=1	9	3	3
A0A0G2JUG7	Iqsec1	IQ motif and Sec7 domain ArfGEF 1 OS=Rattus norvegicus OX=10116 GN=Iqsec1 PE=1 SV=1	11	9	9
A0A0G2JUJ9	Sec63	SEC63 homolog protein translocation regulator OS=Rattus norvegicus OX=10116 GN=Sec63 PE=1 SV=1	24	17	17
A0A0G2JUK6	Dao	D-amino-acid oxidase OS=Rattus norvegicus OX=10116 GN=Dao PE=1 SV=1	6	2	2
A0A0G2JUL7	2020-09-11	Septin 11 OS=Rattus norvegicus OX=10116 GN=Sept11 PE=1 SV=1	10	3	2
A0A0G2JUS5	Dolpp1	Dolichyl pyrophosphate phosphatase 1 (Predicted) isoform CRA_b OS=Rattus norvegicus OX=10116 GN=Dolpp1 PE=1 SV=1	11	3	3
A0A0G2JUU7	Tubgcp3	Gamma-tubulin complex component OS=Rattus norvegicus OX=10116 GN=Tubgcp3 PE=1 SV=1	6	4	4
A0A0G2JUX7	Magi3	Membrane-associated guanylate kinase WW and PDZ domain-containing protein 3 OS=Rattus norvegicus OX=10116 GN=Magi3 PE=1 SV=1	4	5	4
A0A0G2JUZ5	Gldc	Glycine cleavage system P protein OS=Rattus norvegicus OX=10116 GN=Gldc PE=1 SV=1	5	4	4
A0A0G2JV05	Mroh1	Maestro heat-like repeat family member 1 OS=Rattus norvegicus OX=10116 GN=Mroh1 PE=1 SV=1	2	3	3
A0A0G2JV12	Col15a1	Collagen type XV alpha 1 chain OS=Rattus norvegicus OX=10116 GN=Col15a1 PE=1 SV=1	7	8	7
A0A0G2JV65	Ywhaz	14-3-3 protein zeta/delta OS=Rattus norvegicus OX=10116 GN=Ywhaz PE=1 SV=1	35	8	4
A0A0G2JV79	Slco2a1	Solute carrier organic anion transporter family member OS=Rattus norvegicus OX=10116 GN=Slco2a1 PE=1 SV=1	16	11	11
A0A0G2JV81	Arf3	FKBP prolyl isomerase 11 OS=Rattus norvegicus OX=10116 GN=Arf3 PE=3 SV=1	42	6	3
A0A0G2JVB3	Trarg1	Trafficking regulator of GLUT4 1 OS=Rattus norvegicus OX=10116 GN=Trarg1 PE=1 SV=1	29	4	4
A0A0G2JVB6	Stx12	Syntaxin-12 OS=Rattus norvegicus OX=10116 GN=Stx12 PE=1 SV=1	9	2	2
A0A0G2JVC2	Scyl2	SCY1-like pseudokinase 2 OS=Rattus norvegicus OX=10116 GN=Scyl2 PE=1 SV=1	9	7	7
A0A0G2JVC8	Lss	Terpene cyclase/mutase family member OS=Rattus norvegicus OX=10116 GN=Lss PE=1 SV=1	62	46	3
A0A0G2JVE6	Anpep	Aminopeptidase OS=Rattus norvegicus OX=10116 GN=Anpep PE=1 SV=1	38	35	2
A0A0G2JVG4	Pecr	Peroxisomal trans-2-enoyl-CoA reductase OS=Rattus norvegicus OX=10116 GN=Pecr PE=1 SV=1	40	9	9
A0A0G2JVH4	Immt	MICOS complex subunit MIC60 OS=Rattus norvegicus OX=10116 GN=Immt PE=1 SV=1	38	26	26
A0A0G2JVL6	Ndufa8	NADH dehydrogenase [ubiquinone] 1 alpha subcomplex subunit 8 OS=Rattus norvegicus OX=10116 GN=Ndufa8 PE=1 SV=1	38	5	5
A0A0G2JVM2	Mia3	Uncharacterized protein OS=Rattus norvegicus OX=10116 GN=Mia3 PE=1 SV=1	27	34	34
A0A0G2JVM3	Zc3h7a	Zinc finger CCCH type-containing 7 A OS=Rattus norvegicus OX=10116 GN=Zc3h7a PE=1 SV=1	3	2	2
A0A0G2JVM6	Dtnb	Dystrobrevin OS=Rattus norvegicus OX=10116 GN=Dtnb PE=1 SV=1	12	6	6
A0A0G2JVV1	Clec2g	C-type lectin domain family 2 member G OS=Rattus norvegicus OX=10116 GN=Clec2g PE=1 SV=1	15	3	3
A0A0G2JVW3	Ankrd17	Ankyrin repeat domain 17 OS=Rattus norvegicus OX=10116 GN=Ankrd17 PE=1 SV=1	5	9	4
A0A0G2JVZ6	Itgav	Integrin subunit alpha V OS=Rattus norvegicus OX=10116 GN=Itgav PE=1 SV=1	2	2	2
A0A0G2JVZ7	Crybg2	Crystallin beta-gamma domain-containing 2 OS=Rattus norvegicus OX=10116 GN=Crybg2 PE=3 SV=1	1	2	2
A0A0G2JW25	Slc2a9	Solute carrier family 2 member 9 OS=Rattus norvegicus OX=10116 GN=Slc2a9 PE=1 SV=1	15	7	7
A0A0G2JW28	Add3	Gamma-adducin OS=Rattus norvegicus OX=10116 GN=Add3 PE=1 SV=1	7	5	4
A0A0G2JW29	Man1a1	alpha-1 2-Mannosidase OS=Rattus norvegicus OX=10116 GN=Man1a1 PE=1 SV=1	35	26	25
A0A0G2JW88	Map4	Microtubule-associated protein OS=Rattus norvegicus OX=10116 GN=Map4 PE=1 SV=1	7	11	2
A0A0G2JW90	Pdha1	Pyruvate dehydrogenase E1 component subunit alpha OS=Rattus norvegicus OX=10116 GN=Pdha1 PE=1 SV=1	27	11	11
A0A0G2JW94	Clint1	Clathrin interactor 1 OS=Rattus norvegicus OX=10116 GN=Clint1 PE=1 SV=1	21	9	2
A0A0G2JWC6	RGD621098	Similar to RIKEN cDNA D230025D16Rik OS=Rattus norvegicus OX=10116 GN=RGD621098 PE=1 SV=1	8	3	3
A0A0G2JWC7	Fermt2	Fermitin family member 2 OS=Rattus norvegicus OX=10116 GN=Fermt2 PE=1 SV=1	13	9	9
A0A0G2JWD2	Fxr1	Fragile X mental retardation syndrome-related protein 1 OS=Rattus norvegicus OX=10116 GN=Fxr1 PE=1 SV=1	13	4	4
A0A0G2JWD6	Ap3b1	AP-3 complex subunit beta OS=Rattus norvegicus OX=10116 GN=Ap3b1 PE=1 SV=1	3	3	3
A0A0G2JWG6	Golgb1	Golgin B1 OS=Rattus norvegicus OX=10116 GN=Golgb1 PE=1 SV=1	36	98	97
A0A0G2JWH5	Stt3a	Serine/threonine-protein kinase Chk1 OS=Rattus norvegicus OX=10116 GN=Stt3a PE=1 SV=1	20	17	16
A0A0G2JWI5	Glyat	Glycine N-acyltransferase OS=Rattus norvegicus OX=10116 GN=Glyat PE=1 SV=1	20	7	7
A0A0G2JWJ0	Ppp1r12a	Protein phosphatase 1 regulatory subunit OS=Rattus norvegicus OX=10116 GN=Ppp1r12a PE=1 SV=1	3	3	3
A0A0G2JWJ5	Atp7b	Copper-transporting ATPase 2 OS=Rattus norvegicus OX=10116 GN=Atp7b PE=1 SV=1	4	6	6
A0A0G2JWM2	Sirt2	NAD-dependent protein deacetylase OS=Rattus norvegicus OX=10116 GN=Sirt2 PE=1 SV=1	15	4	4
A0A0G2JWQ7	C1galt1	Glycoprotein-N-acetylgalactosamine 3-beta-galactosyltransferase 1 OS=Rattus norvegicus OX=10116 GN=C1galt1 PE=1 SV=1	18	5	5
A0A0G2JWR5	LOC103694865	TATA-binding protein-associated factor 2N-like OS=Rattus norvegicus OX=10116 GN=LOC103694865 PE=4 SV=1	4	2	2
A0A0G2JWT6	Pex16	Peroxisomal membrane protein PEX16 OS=Rattus norvegicus OX=10116 GN=Pex16 PE=1 SV=1	31	8	8
A0A0G2JWX4	Krt2	Keratin type II cytoskeletal 2 epidermal OS=Rattus norvegicus OX=10116 GN=Krt2 PE=1 SV=1	7	6	2
A0A0G2JX26	Slc17a3	Solute carrier family 17 (Sodium phosphate) member 3 isoform CRA_b OS=Rattus norvegicus OX=10116 GN=Slc17a3 PE=1 SV=1	6	2	2
A0A0G2JX56	Dnajc5	DnaJ (Hsp40) homolog subfamily C member 5 isoform CRA_a OS=Rattus norvegicus OX=10116 GN=Dnajc5 PE=1 SV=1	32	3	3
A0A0G2JX74	Mtor	Serine/threonine-protein kinase mTOR OS=Rattus norvegicus OX=10116 GN=Mtor PE=1 SV=1	1	3	2
A0A0G2JXC1	Lman1	Protein ERGIC-53 OS=Rattus norvegicus OX=10116 GN=Lman1 PE=1 SV=1	52	35	2
A0A0G2JXE0	LOC102549061	Histone H2B OS=Rattus norvegicus OX=10116 GN=LOC102549061 PE=3 SV=1	58	13	13
A0A0G2JXE5	Ankle2	Ankyrin repeat and LEM domain-containing protein 2 OS=Rattus norvegicus OX=10116 GN=Ankle2 PE=1 SV=1	2	2	2
A0A0G2JXG3	Tmem30a	Cell cycle control protein OS=Rattus norvegicus OX=10116 GN=Tmem30a PE=1 SV=1	28	10	10
A0A0G2JXH2	Ccdc51	Mitochondrial potassium channel OS=Rattus norvegicus OX=10116 GN=Ccdc51 PE=1 SV=1	11	5	5
A0A0G2JXI9	Hist1h2bo	Histone H2B OS=Rattus norvegicus OX=10116 GN=Hist1h2bo PE=3 SV=1	53	13	13
A0A0G2JXM4	Dio1	Iodothyronine deiodinase OS=Rattus norvegicus OX=10116 GN=Dio1 PE=1 SV=1	38	9	9
A0A0G2JXN8	Osbpl8	Oxysterol-binding protein OS=Rattus norvegicus OX=10116 GN=Osbpl8 PE=1 SV=1	10	6	6
A0A0G2JXT0	Vps26a	Vacuolar protein sorting-associated protein 26A OS=Rattus norvegicus OX=10116 GN=Vps26a PE=1 SV=1	12	3	2
A0A0G2JXT3	Fdps	Farnesyl pyrophosphate synthase OS=Rattus norvegicus OX=10116 GN=Fdps PE=1 SV=1	15	7	7
A0A0G2JXT6	Mtmr6	Myotubularin-related protein 6 OS=Rattus norvegicus OX=10116 GN=Mtmr6 PE=1 SV=1	5	3	3
A0A0G2JXT8	Flnb	Filamin B OS=Rattus norvegicus OX=10116 GN=Flnb PE=1 SV=1	26	49	45
A0A0G2JXW4	Hnrnpc	Heterogeneous nuclear ribonucleoprotein C OS=Rattus norvegicus OX=10116 GN=Hnrnpc PE=1 SV=1	7	2	2
A0A0G2JXZ9	Ptprj	Protein tyrosine phosphatase receptor type J OS=Rattus norvegicus OX=10116 GN=Ptprj PE=1 SV=1	4	5	5
A0A0G2JY08	Myo18a	Unconventional myosin-XVIIIa OS=Rattus norvegicus OX=10116 GN=Myo18a PE=1 SV=1	27	47	47
A0A0G2JY19	Met	Hepatocyte growth factor receptor OS=Rattus norvegicus OX=10116 GN=Met PE=1 SV=1	2	3	2
A0A0G2JY31	Serpina1	Alpha-1-antiproteinase OS=Rattus norvegicus OX=10116 GN=Serpina1 PE=1 SV=1	46	18	18
A0A0G2JY43	Aldh3a2	Aldehyde dehydrogenase family 3 member A2 OS=Rattus norvegicus OX=10116 GN=Aldh3a2 PE=1 SV=1	51	45	44
A0A0G2JY79	Lipc	Hepatic triacylglycerol lipase OS=Rattus norvegicus OX=10116 GN=Lipc PE=1 SV=1	19	8	8
A0A0G2JY82	Scamp1	Secretory carrier-associated membrane protein OS=Rattus norvegicus OX=10116 GN=Scamp1 PE=1 SV=1	14	3	3
A0A0G2JYB1	Capzb	F-actin-capping protein subunit beta OS=Rattus norvegicus OX=10116 GN=Capzb PE=1 SV=1	41	14	14
A0A0G2JYC0	Sult2a1	Sulfotransferase OS=Rattus norvegicus OX=10116 GN=Sult2a1 PE=1 SV=1	36	9	9
A0A0G2JYC6	Ubap2l	RCG62582 isoform CRA_c OS=Rattus norvegicus OX=10116 GN=Ubap2l PE=1 SV=1	8	6	6
A0A0G2JYD4	Vps13d	Vacuolar protein sorting 13 homolog D OS=Rattus norvegicus OX=10116 GN=Vps13d PE=1 SV=1	4	16	16
A0A0G2JYG5	Myo9b	Unconventional myosin-IXb OS=Rattus norvegicus OX=10116 GN=Myo9b PE=1 SV=1	1	2	2
A0A0G2JYI0	Lrba	LPS-responsive beige-like anchor protein OS=Rattus norvegicus OX=10116 GN=Lrba PE=1 SV=1	3	7	7
A0A0G2JYI5	Mgll	Monoglyceride lipase OS=Rattus norvegicus OX=10116 GN=Mgll PE=1 SV=1	48	12	12
A0A0G2JYN4	Ergic2	ERGIC and golgi 2 OS=Rattus norvegicus OX=10116 GN=Ergic2 PE=1 SV=1	21	7	7
A0A0G2JYT1	Erc1	ELKS/Rab6-interacting/CAST family member 1 OS=Rattus norvegicus OX=10116 GN=Erc1 PE=1 SV=1	2	2	2
A0A0G2JZ19	Taf15	TATA-box-binding protein-associated factor 15 OS=Rattus norvegicus OX=10116 GN=Taf15 PE=4 SV=1	4	2	2
A0A0G2JZ48	Tmf1	RCG56136 isoform CRA_a OS=Rattus norvegicus OX=10116 GN=Tmf1 PE=1 SV=1	9	8	8
A0A0G2JZ52	Hnrnpu	Heterogeneous nuclear ribonucleoprotein U OS=Rattus norvegicus OX=10116 GN=Hnrnpu PE=1 SV=1	19	13	13
A0A0G2JZ88	RGD1306556	Similar to hypothetical protein A530094D01 OS=Rattus norvegicus OX=10116 GN=RGD1306556 PE=1 SV=1	2	2	2
A0A0G2JZF6	Ndufaf2	NADH:ubiquinone oxidoreductase complex assembly factor 2 OS=Rattus norvegicus OX=10116 GN=Ndufaf2 PE=1 SV=1	36	5	5
A0A0G2JZH0	Cab39	Calcium-binding protein 39 OS=Rattus norvegicus OX=10116 GN=Cab39 PE=1 SV=1	9	3	3
A0A0G2JZH4	Slc35a1	Solute carrier family 35 member A1 OS=Rattus norvegicus OX=10116 GN=Slc35a1 PE=1 SV=1	7	2	2
A0A0G2JZI2	Eprs	Glutamyl-prolyl-tRNA synthetase OS=Rattus norvegicus OX=10116 GN=Eprs PE=1 SV=1	10	11	11
A0A0G2JZJ5	Ptdss1	Phosphatidylserine synthase 1 OS=Rattus norvegicus OX=10116 GN=Ptdss1 PE=1 SV=1	5	2	2
A0A0G2JZM2	Sec23a	Protein transport protein SEC23 OS=Rattus norvegicus OX=10116 GN=Sec23a PE=1 SV=1	18	9	9
A0A0G2JZM8	Clasp2	CLIP-associating protein 2 OS=Rattus norvegicus OX=10116 GN=Clasp2 PE=1 SV=1	2	3	3
A0A0G2JZT5	2020-09-07	Septin 7 OS=Rattus norvegicus OX=10116 GN=Sept7 PE=1 SV=1	8	3	2
A0A0G2K047	Acss3	Acyl-CoA synthetase short-chain family member 3 mitochondrial OS=Rattus norvegicus OX=10116 GN=Acss3 PE=1 SV=1	21	10	10
A0A0G2K059	Mcu	Mitochondrial calcium uniporter OS=Rattus norvegicus OX=10116 GN=Mcu PE=1 SV=1	15	4	4
A0A0G2K093	Hspa13	Heat shock 70 kDa protein 13 OS=Rattus norvegicus OX=10116 GN=Hspa13 PE=1 SV=1	14	5	5
A0A0G2K0F9	Pisd	Phosphatidylserine decarboxylase proenzyme mitochondrial OS=Rattus norvegicus OX=10116 GN=Pisd PE=1 SV=1	10	2	2
A0A0G2K0I8	Pik3ap1	Phosphoinositide-3-kinase adaptor protein 1 OS=Rattus norvegicus OX=10116 GN=Pik3ap1 PE=1 SV=1	15	8	8
A0A0G2K0P8	Slc44a1	CDW92 antigen isoform CRA_b OS=Rattus norvegicus OX=10116 GN=Slc44a1 PE=1 SV=1	7	3	3
A0A0G2K0Q7	Mylk	Myosin light chain kinase OS=Rattus norvegicus OX=10116 GN=Mylk PE=1 SV=1	26	45	45
A0A0G2K0X4	Rac1	Ras-related C3 botulinum toxin substrate 1 OS=Rattus norvegicus OX=10116 GN=Rac1 PE=1 SV=1	41	9	5
A0A0G2K0X9	Sec31a	Protein transport protein Sec31A OS=Rattus norvegicus OX=10116 GN=Sec31a PE=1 SV=1	22	26	26
A0A0G2K0Z3	Slc6a13	Transporter OS=Rattus norvegicus OX=10116 GN=Slc6a13 PE=1 SV=1	9	5	4
A0A0G2K0Z7	Gpd2	Glycerol-3-phosphate dehydrogenase mitochondrial OS=Rattus norvegicus OX=10116 GN=Gpd2 PE=1 SV=1	22	11	11
A0A0G2K101	Luzp1	Leucine zipper protein 1 OS=Rattus norvegicus OX=10116 GN=Luzp1 PE=1 SV=1	3	3	3
A0A0G2K121	Mlec	Unc-119 lipid-binding chaperone B OS=Rattus norvegicus OX=10116 GN=Mlec PE=1 SV=1	49	17	17
A0A0G2K135	Cfi	Complement factor I OS=Rattus norvegicus OX=10116 GN=Cfi PE=1 SV=1	10	4	4
A0A0G2K151	Apoe	Apolipoprotein E OS=Rattus norvegicus OX=10116 GN=Apoe PE=1 SV=1	55	21	21
A0A0G2K161	Epb41	Erythrocyte membrane protein band 4.1 OS=Rattus norvegicus OX=10116 GN=Epb41 PE=1 SV=1	32	26	24
A0A0G2K174	Lmo7	LIM domain 7 OS=Rattus norvegicus OX=10116 GN=Lmo7 PE=1 SV=1	43	45	45
A0A0G2K1C0	Actr3	Actin-related protein 3 OS=Rattus norvegicus OX=10116 GN=Actr3 PE=1 SV=1	54	19	19
A0A0G2K1E2	Itga5	Integrin alpha 5 (Mapped) OS=Rattus norvegicus OX=10116 GN=Itga5 PE=1 SV=1	16	14	13
A0A0G2K1F2	Acacb	Acetyl-CoA carboxylase beta OS=Rattus norvegicus OX=10116 GN=Acacb PE=1 SV=1	7	15	9
A0A0G2K1J9	Slc2a2	Solute carrier family 2 facilitated glucose transporter member 2 OS=Rattus norvegicus OX=10116 GN=Slc2a2 PE=1 SV=1	17	10	3
A0A0G2K1M2	Dlg1	Disks large homolog 1 OS=Rattus norvegicus OX=10116 GN=Dlg1 PE=1 SV=1	25	17	17
A0A0G2K1M5	Dipk2a	Divergent protein kinase domain 2A OS=Rattus norvegicus OX=10116 GN=Dipk2a PE=1 SV=1	33	12	12
A0A0G2K1P0	Ppia	Peptidyl-prolyl cis-trans isomerase OS=Rattus norvegicus OX=10116 GN=Ppia PE=1 SV=1	10	2	2
A0A0G2K1Q4	Tmem53	Transmembrane protein 53 OS=Rattus norvegicus OX=10116 GN=Tmem53 PE=1 SV=1	27	5	5
A0A0G2K1Z5	Aox3	Aldehyde oxidase 3 OS=Rattus norvegicus OX=10116 GN=Aox3 PE=1 SV=1	19	20	18
A0A0G2K1Z9	Hm13	Histocompatibility 13 (Predicted) isoform CRA_d OS=Rattus norvegicus OX=10116 GN=Hm13 PE=1 SV=1	23	9	9
A0A0G2K200	Rps5	40S ribosomal protein S5 OS=Rattus norvegicus OX=10116 GN=Rps5 PE=1 SV=1	26	6	6
A0A0G2K248	Mat1a	S-adenosylmethionine synthase OS=Rattus norvegicus OX=10116 GN=Mat1a PE=1 SV=1	43	13	13
A0A0G2K261	Iars2	Isoleucyl-tRNA synthetase 2 mitochondrial OS=Rattus norvegicus OX=10116 GN=Iars2 PE=1 SV=1	4	3	3
A0A0G2K273	LOC100909481	Eukaryotic translation initiation factor 3 subunit E OS=Rattus norvegicus OX=10116 GN=LOC100909481 PE=3 SV=1	4	2	2
A0A0G2K277	Eci3	Enoyl-CoA delta isomerase 2 mitochondrial OS=Rattus norvegicus OX=10116 GN=Eci3 PE=1 SV=1	24	8	5
A0A0G2K2C7	Usp9x	Ubiquitin-specific peptidase 9 X-linked OS=Rattus norvegicus OX=10116 GN=Usp9x PE=1 SV=1	1	3	3
A0A0G2K2E4	LOC100911252	Peptidyl-prolyl cis-trans isomerase OS=Rattus norvegicus OX=10116 GN=LOC100911252 PE=3 SV=1	10	2	2
A0A0G2K2J9	Mia2	MIA SH3 domain ER export factor 2 OS=Rattus norvegicus OX=10116 GN=Mia2 PE=1 SV=1	46	31	31
A0A0G2K2L8	LOC100910506	Peripheral plasma membrane protein CASK OS=Rattus norvegicus OX=10116 GN=LOC100910506 PE=1 SV=1	20	16	16
A0A0G2K2M2	LOC102556337	Mitochondrial fission factor-like OS=Rattus norvegicus OX=10116 GN=LOC102556337 PE=1 SV=1	16	3	3
A0A0G2K2P4	Cyp2t1	Cytochrome P450 family 2 subfamily t polypeptide 1 OS=Rattus norvegicus OX=10116 GN=Cyp2t1 PE=1 SV=1	22	10	10
A0A0G2K2P5	Tjp1	Tight junction protein ZO-1 OS=Rattus norvegicus OX=10116 GN=Tjp1 PE=1 SV=1	31	46	46
A0A0G2K2Q1	Cobl	Protein cordon-bleu OS=Rattus norvegicus OX=10116 GN=Cobl PE=1 SV=1	5	6	6
A0A0G2K2Q2	Gcat	Glycine C-acetyltransferase OS=Rattus norvegicus OX=10116 GN=Gcat PE=1 SV=1	18	6	6
A0A0G2K2U7	Gpam	Glycerol-3-phosphate acyltransferase 1 mitochondrial OS=Rattus norvegicus OX=10116 GN=Gpam PE=1 SV=1	27	15	15
A0A0G2K2V2	Ap1b1	AP complex subunit beta OS=Rattus norvegicus OX=10116 GN=Ap1b1 PE=1 SV=1	34	31	14
A0A0G2K2V4	C2cd2l	C2CD2-like OS=Rattus norvegicus OX=10116 GN=C2cd2l PE=1 SV=1	19	9	9
A0A0G2K2V6	Krt10	Keratin type I cytoskeletal 10 OS=Rattus norvegicus OX=10116 GN=Krt10 PE=1 SV=1	7	4	3
A0A0G2K2Z0	Eml4	EMAP-like 4 OS=Rattus norvegicus OX=10116 GN=Eml4 PE=1 SV=1	4	2	2
A0A0G2K309	Slc25a15	Mitochondrial ornithine transporter 1 OS=Rattus norvegicus OX=10116 GN=Slc25a15 PE=1 SV=1	35	9	9
A0A0G2K337	Abhd2	Abhydrolase domain-containing 2 OS=Rattus norvegicus OX=10116 GN=Abhd2 PE=1 SV=1	19	7	7
A0A0G2K398	Gpx4	Glutathione peroxidase OS=Rattus norvegicus OX=10116 GN=Gpx4 PE=1 SV=1	20	4	4
A0A0G2K3A0	Wnk1	Serine/threonine-protein kinase WNK1 OS=Rattus norvegicus OX=10116 GN=Wnk1 PE=1 SV=1	3	7	7
A0A0G2K3B0	Grb14	Growth factor receptor-bound protein 14 OS=Rattus norvegicus OX=10116 GN=Grb14 PE=1 SV=1	15	6	6
A0A0G2K3B2	Selenot	Selenoprotein T OS=Rattus norvegicus OX=10116 GN=Selenot PE=1 SV=1	12	2	2
A0A0G2K3C5	Cth	Cystathionine gamma-lyase OS=Rattus norvegicus OX=10116 GN=Cth PE=1 SV=1	42	13	13
A0A0G2K3G0	Hrg	Histidine-rich glycoprotein OS=Rattus norvegicus OX=10116 GN=Hrg PE=1 SV=1	11	5	5
A0A0G2K3N1	Gbf1	Golgi brefeldin A-resistant guanine nucleotide exchange factor 1 OS=Rattus norvegicus OX=10116 GN=Gbf1 PE=1 SV=1	8	13	13
A0A0G2K3W1	Vwa8	von Willebrand factor A domain-containing 8 OS=Rattus norvegicus OX=10116 GN=Vwa8 PE=1 SV=1	10	3	3
A0A0G2K401	Pcca	Propionyl-CoA carboxylase alpha chain mitochondrial OS=Rattus norvegicus OX=10116 GN=Pcca PE=1 SV=1	19	12	11
A0A0G2K405	Prkar2a	cAMP-dependent protein kinase type II-alpha regulatory subunit OS=Rattus norvegicus OX=10116 GN=Prkar2a PE=1 SV=1	26	8	8
A0A0G2K437	Amfr	Autocrine motility factor receptor OS=Rattus norvegicus OX=10116 GN=Amfr PE=1 SV=1	9	3	3
A0A0G2K471	Igtp	Interferon gamma-induced GTPase OS=Rattus norvegicus OX=10116 GN=Igtp PE=1 SV=1	60	40	2
A0A0G2K472	Cyfip1	Cytoplasmic FMR1-interacting protein OS=Rattus norvegicus OX=10116 GN=Cyfip1 PE=1 SV=1	4	5	5
A0A0G2K4N5	Cyp7b1	25-hydroxycholesterol 7-alpha-hydroxylase OS=Rattus norvegicus OX=10116 GN=Cyp7b1 PE=1 SV=1	5	2	2
A0A0G2K4P6	Aadat	Kynurenine/alpha-aminoadipate aminotransferase mitochondrial OS=Rattus norvegicus OX=10116 GN=Aadat PE=1 SV=1	16	7	7
A0A0G2K542	Ugp2	UTP--glucose-1-phosphate uridylyltransferase OS=Rattus norvegicus OX=10116 GN=Ugp2 PE=1 SV=1	21	9	9
A0A0G2K548	Akap9	A-kinase-anchoring protein 9 OS=Rattus norvegicus OX=10116 GN=Akap9 PE=1 SV=1	6	22	22
A0A0G2K549	Aspdh	Putative L-aspartate dehydrogenase OS=Rattus norvegicus OX=10116 GN=Aspdh PE=1 SV=1	6	2	2
A0A0G2K595	Slc23a1	Solute carrier family 23 member 1 OS=Rattus norvegicus OX=10116 GN=Slc23a1 PE=1 SV=1	11	6	6
A0A0G2K5C0	Camsap3	Calmodulin-regulated spectrin-associated protein family member 3 OS=Rattus norvegicus OX=10116 GN=Camsap3 PE=1 SV=1	2	2	2
A0A0G2K5C8	Stim1	Stromal interaction molecule 1 OS=Rattus norvegicus OX=10116 GN=Stim1 PE=1 SV=1	22	13	13
A0A0G2K5E4	Dnaja3	DnaJ heat shock protein family (Hsp40) member A3 OS=Rattus norvegicus OX=10116 GN=Dnaja3 PE=1 SV=1	40	14	14
A0A0G2K5E7	Acly	ATP-citrate synthase OS=Rattus norvegicus OX=10116 GN=Acly PE=1 SV=1	18	16	16
A0A0G2K5E8	NEWGENE_621351	Collagen type I alpha 2 OS=Rattus norvegicus OX=10116 GN=NEWGENE_621351 PE=1 SV=1	3	4	4
A0A0G2K5G6	Magt1	Magnesium transporter protein 1 OS=Rattus norvegicus OX=10116 GN=Magt1 PE=1 SV=1	14	5	5
A0A0G2K5I9	Nfia	Nuclear factor 1 OS=Rattus norvegicus OX=10116 GN=Nfia PE=1 SV=1	6	3	2
A0A0G2K5J0	Sult1c3	Sulfotransferase OS=Rattus norvegicus OX=10116 GN=Sult1c3 PE=1 SV=1	21	5	5
A0A0G2K5L2	LOC100911440	RCG47744 isoform CRA_c OS=Rattus norvegicus OX=10116 GN=LOC100911440 PE=1 SV=1	37	12	12
A0A0G2K5P7	Csad	Cysteine sulfinic acid decarboxylase OS=Rattus norvegicus OX=10116 GN=Csad PE=1 SV=1	18	7	7
A0A0G2K5U5	Pigr	Polymeric immunoglobulin receptor OS=Rattus norvegicus OX=10116 GN=Pigr PE=1 SV=1	30	18	18
A0A0G2K642	Acaa2	3-ketoacyl-CoA thiolase mitochondrial OS=Rattus norvegicus OX=10116 GN=Acaa2 PE=1 SV=1	76	29	29
A0A0G2K654	Hist1h1c	Histone cluster 1 H1 family member c OS=Rattus norvegicus OX=10116 GN=Hist1h1c PE=1 SV=1	40	10	3
A0A0G2K6E7	Adck5	AarF domain-containing kinase 5 OS=Rattus norvegicus OX=10116 GN=Adck5 PE=1 SV=1	13	7	7
A0A0G2K6G2	Apmap	Adipocyte plasma membrane-associated protein OS=Rattus norvegicus OX=10116 GN=Apmap PE=1 SV=1	54	23	23
A0A0G2K6H2	Gstz1	Maleylacetoacetate isomerase OS=Rattus norvegicus OX=10116 GN=Gstz1 PE=1 SV=1	65	13	13
A0A0G2K6I0	LOC691716	Similar to ribosomal protein S15a OS=Rattus norvegicus OX=10116 GN=LOC691716 PE=3 SV=1	46	5	5
A0A0G2K6J5	Myl6	Myosin light polypeptide 6 OS=Rattus norvegicus OX=10116 GN=Myl6 PE=1 SV=1	48	7	7
A0A0G2K6R0	Tnrc6b	Trinucleotide repeat-containing adaptor 6B OS=Rattus norvegicus OX=10116 GN=Tnrc6b PE=1 SV=1	1	2	2
A0A0G2K6S9	Myh11	Myosin-11 OS=Rattus norvegicus OX=10116 GN=Myh11 PE=1 SV=1	18	35	12
A0A0G2K6T9	Pcdh1	Protocadherin 1 OS=Rattus norvegicus OX=10116 GN=Pcdh1 PE=1 SV=1	4	4	4
A0A0G2K6U1	Nsf	Vesicle-fusing ATPase OS=Rattus norvegicus OX=10116 GN=Nsf PE=1 SV=1	8	5	5
A0A0G2K6V6	Kif16b	Kinesin family member 16B OS=Rattus norvegicus OX=10116 GN=Kif16b PE=3 SV=1	22	26	26
A0A0G2K6Y9	Stx7	Syntaxin-7 OS=Rattus norvegicus OX=10116 GN=Stx7 PE=3 SV=1	11	2	2
A0A0G2K6Z8	Plekha7	Pleckstrin homology domain-containing A7 OS=Rattus norvegicus OX=10116 GN=Plekha7 PE=1 SV=1	22	23	23
A0A0G2K713	Hao2	Hydroxyacid oxidase 2 OS=Rattus norvegicus OX=10116 GN=Hao2 PE=1 SV=1	16	5	5
A0A0G2K719	Ddx3x	DEAD-box helicase 3 X-linked OS=Rattus norvegicus OX=10116 GN=Ddx3x PE=1 SV=1	39	23	2
A0A0G2K738	Rab34	Ras-related protein Rab-34 OS=Rattus norvegicus OX=10116 GN=Rab34 PE=1 SV=1	22	6	5
A0A0G2K747	Ssbp1	Single-stranded DNA binding protein 1 isoform CRA_b OS=Rattus norvegicus OX=10116 GN=Ssbp1 PE=1 SV=1	34	4	4
A0A0G2K756	Acbd3	Acyl-Coenzyme A binding domain containing 3 OS=Rattus norvegicus OX=10116 GN=Acbd3 PE=1 SV=1	11	4	4
A0A0G2K757	Rpn2	Dolichyl-diphosphooligosaccharide--protein glycosyltransferase subunit 2 OS=Rattus norvegicus OX=10116 GN=Rpn2 PE=1 SV=1	47	22	22
A0A0G2K761	Cul2	Cullin 2 OS=Rattus norvegicus OX=10116 GN=Cul2 PE=1 SV=1	7	5	5
A0A0G2K777	Rhot1	Ras homolog family member T1 OS=Rattus norvegicus OX=10116 GN=Rhot1 PE=1 SV=1	5	4	4
A0A0G2K781	Ppfibp1	PPFIA-binding protein 1 OS=Rattus norvegicus OX=10116 GN=Ppfibp1 PE=1 SV=1	10	9	8
A0A0G2K785	Gk	Glycerol kinase OS=Rattus norvegicus OX=10116 GN=Gk PE=1 SV=1	18	10	10
A0A0G2K7B3	LOC100911576	Heterogeneous nuclear ribonucleoprotein C OS=Rattus norvegicus OX=10116 GN=LOC100911576 PE=1 SV=1	8	2	2
A0A0G2K7B6	Dysf	Dysferlin OS=Rattus norvegicus OX=10116 GN=Dysf PE=1 SV=1	2	3	3
A0A0G2K7C1	Bag6	Large proline-rich protein BAG6 OS=Rattus norvegicus OX=10116 GN=Bag6 PE=1 SV=1	5	3	3
A0A0G2K7G2	Agfg2	ArfGAP with FG repeats 2 OS=Rattus norvegicus OX=10116 GN=Agfg2 PE=1 SV=1	18	7	7
A0A0G2K7K0	Galnt11	Polypeptide N-acetylgalactosaminyltransferase OS=Rattus norvegicus OX=10116 GN=Galnt11 PE=1 SV=1	22	11	11
A0A0G2K7K2	Aifm1	Apoptosis-inducing factor 1 mitochondrial OS=Rattus norvegicus OX=10116 GN=Aifm1 PE=1 SV=1	41	23	23
A0A0G2K7Q8	Kif1b	6-phosphogluconate dehydrogenase decarboxylating OS=Rattus norvegicus OX=10116 GN=Kif1b PE=1 SV=1	6	5	5
A0A0G2K7S2	Ints6	Integrator complex subunit 6 OS=Rattus norvegicus OX=10116 GN=Ints6 PE=1 SV=1	2	2	2
A0A0G2K7T2	Gne	Bifunctional UDP-N-acetylglucosamine 2-epimerase/N-acetylmannosamine kinase OS=Rattus norvegicus OX=10116 GN=Gne PE=1 SV=1	8	5	5
A0A0G2K7W6	RGD1562402	Similar to 60S ribosomal protein L27a OS=Rattus norvegicus OX=10116 GN=RGD1562402 PE=3 SV=1	30	6	6
A0A0G2K860	Arhgef12	Rho guanine nucleotide exchange factor 12 OS=Rattus norvegicus OX=10116 GN=Arhgef12 PE=1 SV=1	7	9	9
A0A0G2K875	Ablim3	Actin-binding LIM protein family member 3 OS=Rattus norvegicus OX=10116 GN=Ablim3 PE=1 SV=1	11	5	5
A0A0G2K880	Slco2b1	Solute carrier organic anion transporter family member OS=Rattus norvegicus OX=10116 GN=Slco2b1 PE=1 SV=1	14	10	9
A0A0G2K888	Exoc2	Exocyst complex component 2 OS=Rattus norvegicus OX=10116 GN=Exoc2 PE=1 SV=1	11	9	9
A0A0G2K896	RGD1310507	Similar to RIKEN cDNA 1300017J02 OS=Rattus norvegicus OX=10116 GN=RGD1310507 PE=1 SV=1	27	15	15
A0A0G2K8D1	Mospd2	Motile sperm domain-containing 2 OS=Rattus norvegicus OX=10116 GN=Mospd2 PE=1 SV=1	9	5	5
A0A0G2K8H0	Caprin1	Caprin-1 OS=Rattus norvegicus OX=10116 GN=Caprin1 PE=1 SV=1	3	2	2
A0A0G2K8K0	Sfpq	Splicing factor proline and glutamine-rich OS=Rattus norvegicus OX=10116 GN=Sfpq PE=1 SV=1	16	10	9
A0A0G2K8K9	Rbmxl1b	RNA-binding motif protein X-linked-like 1B OS=Rattus norvegicus OX=10116 GN=Rbmxl1b PE=4 SV=1	9	3	3
A0A0G2K8M3	Tjp3	Tight junction protein 3 OS=Rattus norvegicus OX=10116 GN=Tjp3 PE=1 SV=1	16	11	10
A0A0G2K8Q8	Uqcr10	Ubiquinol-cytochrome c reductase complex III subunit X OS=Rattus norvegicus OX=10116 GN=Uqcr10 PE=1 SV=1	39	2	2
A0A0G2K8S1	Slc12a7	Solute carrier family 12 member 7 OS=Rattus norvegicus OX=10116 GN=Slc12a7 PE=1 SV=1	2	2	2
A0A0G2K8S6	LOC103692171	Glucosidase 1 OS=Rattus norvegicus OX=10116 GN=LOC103692171 PE=1 SV=1	31	23	23
A0A0G2K8T0	Asah1	Acid ceramidase OS=Rattus norvegicus OX=10116 GN=Asah1 PE=1 SV=1	14	5	5
A0A0G2K8V2	Vcl	Vinculin OS=Rattus norvegicus OX=10116 GN=Vcl PE=1 SV=1	47	50	50
A0A0G2K8W9	Sptbn1	Spectrin beta chain OS=Rattus norvegicus OX=10116 GN=Sptbn1 PE=1 SV=1	62	135	123
A0A0G2K8Z9	Kif13b	Kinesin family member 13B OS=Rattus norvegicus OX=10116 GN=Kif13b PE=1 SV=1	11	17	17
A0A0G2K916	Ankhd1	Ankyrin repeat and KH domain-containing 1 OS=Rattus norvegicus OX=10116 GN=Ankhd1 PE=1 SV=1	6	11	6
A0A0G2K977	Golga2	Golgin subfamily A member 2 OS=Rattus norvegicus OX=10116 GN=Golga2 PE=1 SV=1	7	7	7
A0A0G2K9A2	Arpc2	Arp2/3 complex 34 kDa subunit OS=Rattus norvegicus OX=10116 GN=Arpc2 PE=1 SV=1	45	13	13
A0A0G2K9B1	LOC299282	Serine protease inhibitor A3N OS=Rattus norvegicus OX=10116 GN=LOC299282 PE=1 SV=1	34	11	4
A0A0G2K9E0	Rnh1	Ribonuclease inhibitor OS=Rattus norvegicus OX=10116 GN=Rnh1 PE=1 SV=1	19	8	8
A0A0G2K9I6	Cp	Ceruloplasmin OS=Rattus norvegicus OX=10116 GN=Cp PE=1 SV=1	23	20	20
A0A0G2K9J2	Atp6v1h	V-type proton ATPase subunit H OS=Rattus norvegicus OX=10116 GN=Atp6v1h PE=1 SV=1	13	5	5
A0A0G2K9M8	Pard3	Partitioning defective 3 homolog OS=Rattus norvegicus OX=10116 GN=Pard3 PE=1 SV=1	14	16	16
A0A0G2K9N0	Smap2	Small ArfGAP2 OS=Rattus norvegicus OX=10116 GN=Smap2 PE=1 SV=1	8	3	3
A0A0G2K9P5	Cog5	Component of oligomeric golgi complex 5 OS=Rattus norvegicus OX=10116 GN=Cog5 PE=1 SV=1	3	2	2
A0A0G2K9R0	Zswim8	Zinc finger SWIM-type-containing 8 OS=Rattus norvegicus OX=10116 GN=Zswim8 PE=1 SV=1	5	7	7
A0A0G2K9T1	Itch	E3 ubiquitin-protein ligase OS=Rattus norvegicus OX=10116 GN=Itch PE=1 SV=1	14	10	7
A0A0G2K9V6	Tars	Threonyl-tRNA synthetase OS=Rattus norvegicus OX=10116 GN=Tars PE=1 SV=1	3	2	2
A0A0G2K9X1	Spp2	Secreted phosphoprotein 24 OS=Rattus norvegicus OX=10116 GN=Spp2 PE=1 SV=1	16	2	2
A0A0G2K9Y7	LOC501233	Carboxylic ester hydrolase OS=Rattus norvegicus OX=10116 GN=LOC501233 PE=1 SV=1	46	22	2
A0A0G2KA25	Tm9sf4	Transmembrane 9 superfamily member OS=Rattus norvegicus OX=10116 GN=Tm9sf4 PE=1 SV=1	35	22	22
A0A0G2KA71	Nectin2	Nectin cell adhesion molecule 2 OS=Rattus norvegicus OX=10116 GN=Nectin2 PE=1 SV=1	35	11	11
A0A0G2KA82	Sypl1	Synaptophysin-like 1 OS=Rattus norvegicus OX=10116 GN=Sypl1 PE=1 SV=1	13	3	3
A0A0G2KAK9	Mfsd5	Major facilitator superfamily domain-containing 5 OS=Rattus norvegicus OX=10116 GN=Mfsd5 PE=4 SV=1	9	3	3
A0A0G2KAL9	Mff	Mitochondrial fission factor OS=Rattus norvegicus OX=10116 GN=Mff PE=1 SV=1	20	3	3
A0A0G2KAM3	Pdhb	Pyruvate dehydrogenase E1 component subunit beta OS=Rattus norvegicus OX=10116 GN=Pdhb PE=1 SV=1	28	10	10
A0A0G2KAP1	Ero1b	Endoplasmic reticulum oxidoreductase 1 beta OS=Rattus norvegicus OX=10116 GN=Ero1b PE=1 SV=1	30	12	11
A0A0G2KAT4	Ddx39b	Spliceosome RNA helicase Ddx39b OS=Rattus norvegicus OX=10116 GN=Ddx39b PE=1 SV=1	6	2	2
A0A0G2KAV5	Akr1d1	Aldo-keto reductase family 1 member D1 OS=Rattus norvegicus OX=10116 GN=Akr1d1 PE=1 SV=1	39	13	11
A0A0G2KB58	Cdc42bpb	Serine/threonine-protein kinase MRCK beta OS=Rattus norvegicus OX=10116 GN=Cdc42bpb PE=1 SV=1	12	16	15
A0A0G2KB63	Phb2	Prohibitin OS=Rattus norvegicus OX=10116 GN=Phb2 PE=1 SV=1	56	20	20
A0A0G2QC02	Skiv2l	Ski2-like RNA helicase OS=Rattus norvegicus OX=10116 GN=Skiv2l PE=1 SV=1	2	2	2
A0A0G2QC04	Pls1	Plastin 1 OS=Rattus norvegicus OX=10116 GN=Pls1 PE=1 SV=1	20	12	7
A0A0G2QC06	Tf	Serotransferrin OS=Rattus norvegicus OX=10116 GN=Tf PE=1 SV=1	55	57	11
A0A0G2QC65	Arl5b	ADP-ribosylation factor-like 5B OS=Rattus norvegicus OX=10116 GN=Arl5b PE=2 SV=1	21	2	2
A0A0H2UH99	Rpl24	60S ribosomal protein L24 OS=Rattus norvegicus OX=10116 GN=Rpl24 PE=1 SV=1	41	8	8
A0A0H2UHA6	Tmem33	Transmembrane protein 33 OS=Rattus norvegicus OX=10116 GN=Tmem33 PE=1 SV=1	19	5	5
A0A0H2UHB1	Hsd17b7	3-keto-steroid reductase OS=Rattus norvegicus OX=10116 GN=Hsd17b7 PE=1 SV=1	51	16	16
A0A0H2UHD9	Ncln	Nicalin OS=Rattus norvegicus OX=10116 GN=Ncln PE=1 SV=1	15	8	8
A0A0H2UHE1	Suclg1	Succinate--CoA ligase [ADP/GDP-forming] subunit alpha mitochondrial OS=Rattus norvegicus OX=10116 GN=Suclg1 PE=1 SV=1	29	9	9
A0A0H2UHF6	Arl6ip5	PRA1 family protein OS=Rattus norvegicus OX=10116 GN=Arl6ip5 PE=1 SV=1	17	3	3
A0A0H2UHG3	Cul5	Cullin-5 OS=Rattus norvegicus OX=10116 GN=Cul5 PE=1 SV=1	8	6	6
A0A0H2UHG7	Rps20	40S ribosomal protein S20 OS=Rattus norvegicus OX=10116 GN=Rps20 PE=3 SV=1	25	3	3
A0A0H2UHH9	Rps24	40S ribosomal protein S24 OS=Rattus norvegicus OX=10116 GN=Rps24 PE=3 SV=1	26	3	3
A0A0H2UHI5	Serpina3n	Serine protease inhibitor A3N OS=Rattus norvegicus OX=10116 GN=Serpina3n PE=1 SV=1	36	11	4
A0A0H2UHI7	Atad1	ATPase family AAA domain-containing protein 1 OS=Rattus norvegicus OX=10116 GN=Atad1 PE=1 SV=1	24	7	7
A0A0H2UHL2	Gls2	Glutaminase liver isoform mitochondrial OS=Rattus norvegicus OX=10116 GN=Gls2 PE=1 SV=1	10	4	4
A0A0H2UHM1	Aqp8	Aquaporin-8 OS=Rattus norvegicus OX=10116 GN=Aqp8 PE=1 SV=1	10	3	3
A0A0H2UHM3	Hp	Haptoglobin OS=Rattus norvegicus OX=10116 GN=Hp PE=1 SV=1	44	16	16
A0A0H2UHM5	Pdia3	Protein disulfide-isomerase OS=Rattus norvegicus OX=10116 GN=Pdia3 PE=1 SV=1	68	38	38
A0A0H2UHM7	LOC100909441	Tubulin alpha chain OS=Rattus norvegicus OX=10116 GN=LOC100909441 PE=3 SV=1	69	33	3
A0A0H2UHN7	Cyp27a1	RCG24013 isoform CRA_a OS=Rattus norvegicus OX=10116 GN=Cyp27a1 PE=1 SV=1	32	15	15
A0A0H2UHP1	Aldh1a1	Retinal dehydrogenase 1 OS=Rattus norvegicus OX=10116 GN=Aldh1a1 PE=1 SV=1	10	5	3
A0A0H2UHP9	Rab6a	RCG39700 isoform CRA_d OS=Rattus norvegicus OX=10116 GN=Rab6a PE=1 SV=1	65	14	13
A0A0H2UHQ0	Slc3a2	4F2 cell-surface antigen heavy chain OS=Rattus norvegicus OX=10116 GN=Slc3a2 PE=1 SV=1	6	2	2
A0A0H2UHQ1	Rpl17	60S ribosomal protein L17 OS=Rattus norvegicus OX=10116 GN=Rpl17 PE=1 SV=1	49	11	10
A0A0H2UHQ8	Rps17	40S ribosomal protein S17 OS=Rattus norvegicus OX=10116 GN=Rps17 PE=3 SV=1	56	5	5
A0A0H2UHR6	F10	Coagulation factor X OS=Rattus norvegicus OX=10116 GN=F10 PE=1 SV=1	6	3	3
A0A0H2UHS7	Rpl18	60S ribosomal protein L18 OS=Rattus norvegicus OX=10116 GN=Rpl18 PE=1 SV=1	33	6	6
A0A0H2UHS8	Fxyd1	FXYD domain-containing ion transport regulator OS=Rattus norvegicus OX=10116 GN=Fxyd1 PE=1 SV=1	31	2	2
A0A0H2UHT6	Rps18	40S ribosomal protein S18 OS=Rattus norvegicus OX=10116 GN=Rps18 PE=1 SV=1	49	10	10
A0A0H2UHU0	Rps25	40S ribosomal protein S25 OS=Rattus norvegicus OX=10116 GN=Rps25 PE=3 SV=1	30	5	5
A0A0H2UHU1	Rpl37a	60S ribosomal protein L37a OS=Rattus norvegicus OX=10116 GN=Rpl37a PE=3 SV=1	29	3	3
A0A0H2UHV9	Copg2	Coatomer subunit gamma OS=Rattus norvegicus OX=10116 GN=Copg2 PE=1 SV=1	29	19	17
A0A0H2UHX1	Rtn3	Reticulon OS=Rattus norvegicus OX=10116 GN=Rtn3 PE=1 SV=1	31	5	4
A0A0H2UHX3	Rps4x	40S ribosomal protein S4 OS=Rattus norvegicus OX=10116 GN=Rps4x-ps9 PE=3 SV=1	41	14	14
A0A0H2UI01	Adtrp	Androgen-dependent TFPI-regulating protein OS=Rattus norvegicus OX=10116 GN=Adtrp PE=1 SV=1	15	3	3
A0A0H2UI26	Steap3	Metalloreductase STEAP3 OS=Rattus norvegicus OX=10116 GN=Steap3 PE=1 SV=1	36	17	17
A0A0H2UI38	Rps19l2	Ribosomal protein S19-like2 OS=Rattus norvegicus OX=10116 GN=Rps19l2 PE=4 SV=1	52	10	10
A0A0U1RRQ2	Arpc5	Actin-related protein 2/3 complex subunit 5 (Fragment) OS=Rattus norvegicus OX=10116 GN=Arpc5 PE=1 SV=1	43	2	2
A0A0U1RS25	Upf1	UPF1 RNA helicase and ATPase OS=Rattus norvegicus OX=10116 GN=Upf1 PE=1 SV=1	18	17	17
A0A0U1RVI9	rCG_34378	RCG34378 isoform CRA_h OS=Rattus norvegicus OX=10116 GN=rCG_34378 PE=3 SV=1	41	10	6
A0A140TAA4	Pdcd6ip	Programmed cell death 6-interacting protein OS=Rattus norvegicus OX=10116 GN=Pdcd6ip PE=1 SV=1	11	10	10
A0A140TAA5	Wdr45	WD repeat domain phosphoinositide-interacting protein 4 OS=Rattus norvegicus OX=10116 GN=Wdr45 PE=1 SV=1	21	7	7
A0A140TAB4	H2afy	Core histone macro-H2A OS=Rattus norvegicus OX=10116 GN=H2afy PE=1 SV=1	32	9	9
A0A140TAC7	Gulo	L-gulonolactone oxidase OS=Rattus norvegicus OX=10116 GN=Gulo PE=1 SV=1	76	78	5
A0A140TAH5	Ap2m1	AP-2 complex subunit mu OS=Rattus norvegicus OX=10116 GN=Ap2m1 PE=1 SV=1	39	16	16
A0A140TAI2	Btd	Biotinidase OS=Rattus norvegicus OX=10116 GN=Btd PE=1 SV=1	6	3	3
A0A140TAI6	Rpl36	60S ribosomal protein L36 OS=Rattus norvegicus OX=10116 GN=Rpl36 PE=3 SV=1	30	5	5
A0A140UHX6	Sptb	Spectrin beta chain OS=Rattus norvegicus OX=10116 GN=Sptb PE=1 SV=1	21	42	37
A0A1B0GWN8	Gpm6a	Neuronal membrane glycoprotein M6-a OS=Rattus norvegicus OX=10116 GN=Gpm6a PE=1 SV=1	14	3	3
A0A1W2Q6F8	Ndufa10l1	NADH dehydrogenase [ubiquinone] 1 alpha subcomplex subunit 10 mitochondrial OS=Rattus norvegicus OX=10116 GN=Ndufa10l1 PE=3 SV=1	38	10	10
A0A2P1EA62	Abcb11	ATP-binding cassette subfamily B member 11 OS=Rattus norvegicus OX=10116 GN=Abcb11 PE=2 SV=1	45	53	51
A0A2P1NRY9	RT1-Uav1	MHC class Ib RT1-Uav1 OS=Rattus norvegicus OX=10116 GN=RT1-Uav1 PE=2 SV=1	32	12	4
A0A482IDN3	Hspd1	Hsp60 OS=Rattus norvegicus OX=10116 GN=Hspd1 PE=2 SV=1	44	20	20
A0A654IET2	Cxng	Connexin g OS=Rattus norvegicus OX=10116 GN=Cxng PE=4 SV=1	31	11	11
A0JN30	Cnpy2	Canopy 2 homolog (Zebrafish) OS=Rattus norvegicus OX=10116 GN=Cnpy2 PE=1 SV=1	24	3	3
A0JPK5	Abhd5	Abhd5 protein (Fragment) OS=Rattus norvegicus OX=10116 GN=Abhd5 PE=2 SV=1	54	18	18
A0JPL2	Csnk1a1	Casein kinase 1 alpha 1 isoform CRA_d OS=Rattus norvegicus OX=10116 GN=Csnk1a1 PE=1 SV=1	13	4	4
A0JPM7	Fth1	Ferritin (Fragment) OS=Rattus norvegicus OX=10116 GN=Fth1 PE=2 SV=1	7	2	2
A0JPQ8	Agmo	Alkylglycerol monooxygenase OS=Rattus norvegicus OX=10116 GN=Agmo PE=2 SV=1	32	15	15
A0JPQ9	Chid1	Chitinase domain-containing protein 1 OS=Rattus norvegicus OX=10116 GN=Chid1 PE=2 SV=2	9	2	2
A1A5L2	Pgm1	Pgm1 protein (Fragment) OS=Rattus norvegicus OX=10116 GN=Pgm1 PE=2 SV=1	11	6	6
A1A5Q1	Parp9	Poly [ADP-ribose] polymerase OS=Rattus norvegicus OX=10116 GN=Parp9 PE=1 SV=1	33	20	20
A1KXK4	Dhcr24	3-beta-hydroxysterol delta 24 reductase OS=Rattus norvegicus OX=10116 GN=Dhcr24 PE=2 SV=1	29	15	15
A1L108	Arpc5l	Actin-related protein 2/3 complex subunit 5-like protein OS=Rattus norvegicus OX=10116 GN=Arpc5l PE=1 SV=2	13	2	2
A1L114	Fga	Fga protein OS=Rattus norvegicus OX=10116 GN=Fga PE=2 SV=1	62	32	32
A1L128	Adh4	Alcohol dehydrogenase 4 (Class II) pi polypeptide OS=Rattus norvegicus OX=10116 GN=Adh4 PE=2 SV=1	9	3	3
A1L134	Aup1	Ancient ubiquitous protein 1 OS=Rattus norvegicus OX=10116 GN=Aup1 PE=2 SV=1	38	18	18
A1L1J8	Rab5b	RAB5B member RAS oncogene family OS=Rattus norvegicus OX=10116 GN=Rab5b PE=1 SV=1	60	12	6
A1L1J9	Lmf2	Lipase maturation factor 2 OS=Rattus norvegicus OX=10116 GN=Lmf2 PE=2 SV=1	7	4	4
A1L1L2	Tmem214	Transmembrane protein 214 OS=Rattus norvegicus OX=10116 GN=Tmem214 PE=2 SV=1	14	8	8
A1XF83	Ugt2b	UDP-glucuronosyltransferase OS=Rattus norvegicus OX=10116 GN=Ugt2b PE=2 SV=1	58	35	2
A2IBE0	Ca14	Carbonic anhydrase 14 OS=Rattus norvegicus OX=10116 GN=Ca14 PE=1 SV=1	21	6	6
A2RRT9	Cyp4v2	Cytochrome P450 4V2 OS=Rattus norvegicus OX=10116 GN=Cyp4v2 PE=2 SV=1	14	7	7
A2VCW9	Aass	Alpha-aminoadipic semialdehyde synthase mitochondrial OS=Rattus norvegicus OX=10116 GN=Aass PE=2 SV=1	16	12	12
A3KN98	Bco2	Bco2 protein OS=Rattus norvegicus OX=10116 GN=Bco2 PE=1 SV=1	19	9	5
A3RLA8	Fcgr2b	Fc fragment of IgG receptor IIb OS=Rattus norvegicus OX=10116 GN=Fcgr2b PE=1 SV=1	18	5	5
A5HV10	ptprk	Receptor-like protein tyrosine phosphatase kappa (Fragment) OS=Rattus norvegicus OX=10116 GN=ptprk PE=2 SV=1	3	2	2
A7VJC2	Hnrnpa2b1	Heterogeneous nuclear ribonucleoproteins A2/B1 OS=Rattus norvegicus OX=10116 GN=Hnrnpa2b1 PE=1 SV=1	22	7	6
A7XYB9	Nd4	NADH-ubiquinone oxidoreductase chain 4 OS=Rattus norvegicus OX=10116 GN=Nd4 PE=3 SV=1	5	2	2
A8IRI3	gr	Glucocorticoid receptor OS=Rattus norvegicus OX=10116 GN=gr PE=2 SV=1	10	6	6
A8WCF8	Tprg1l	Tumor protein p63-regulated gene 1-like protein OS=Rattus norvegicus OX=10116 GN=Tprg1l PE=1 SV=1	68	15	15
A9CME3	C4bpa	Complement component 4 binding protein alpha OS=Rattus norvegicus OX=10116 GN=C4bpa PE=4 SV=1	10	5	5
A9UMV9	Ndufa7	NADH:ubiquinone oxidoreductase subunit A7 OS=Rattus norvegicus OX=10116 GN=Ndufa7 PE=1 SV=1	36	4	4
B0BMT9	Sqor	Sqrdl protein OS=Rattus norvegicus OX=10116 GN=Sqor PE=1 SV=1	57	23	23
B0BMV4	Yif1a	Yip1 interacting factor homolog (S. cerevisiae) OS=Rattus norvegicus OX=10116 GN=Yif1a PE=1 SV=1	9	2	2
B0BMV5	Rab8b	RAB8B member RAS oncogene family OS=Rattus norvegicus OX=10116 GN=Rab8b PE=2 SV=1	52	11	4
B0BMW0	Rab14	RAB14 member RAS oncogene family OS=Rattus norvegicus OX=10116 GN=Rab14 PE=1 SV=1	84	17	16
B0BMW2	Hsd17b10	3-hydroxyacyl-CoA dehydrogenase type-2 OS=Rattus norvegicus OX=10116 GN=Hsd17b10 PE=1 SV=1	64	12	12
B0BMW4	Gnas	GNAS complex locus OS=Rattus norvegicus OX=10116 GN=Gnas PE=2 SV=1	40	15	13
B0BMY8	H3f3b	Histone H3 OS=Rattus norvegicus OX=10116 GN=H3f3b PE=2 SV=1	17	3	3
B0BMZ1	Fam241b	Family with sequence similarity 241 member B OS=Rattus norvegicus OX=10116 GN=Fam241b PE=1 SV=1	22	2	2
B0BMZ3	Gimd1	GTPase IMAP family member GIMD1 OS=Rattus norvegicus OX=10116 GN=Gimd1 PE=2 SV=1	12	2	2
B0BN06	Bcas3	Bcas3 protein (Fragment) OS=Rattus norvegicus OX=10116 GN=Bcas3 PE=2 SV=1	9	4	4
B0BN19	Rab22a	RAB22A member RAS oncogene family OS=Rattus norvegicus OX=10116 GN=Rab22a PE=1 SV=1	37	6	6
B0BN46	Grhpr	Glyoxylate and hydroxypyruvate reductase OS=Rattus norvegicus OX=10116 GN=Grhpr PE=1 SV=1	11	3	3
B0BN63	Ahsa1	Activator of Hsp90 ATPase activity 1 OS=Rattus norvegicus OX=10116 GN=Ahsa1 PE=1 SV=1	13	4	4
B0BN70	Smim7	Small integral membrane protein 7 OS=Rattus norvegicus OX=10116 GN=Smim7 PE=3 SV=1	35	3	3
B0BNE5	Esd	S-formylglutathione hydrolase OS=Rattus norvegicus OX=10116 GN=Esd PE=2 SV=1	36	8	8
B0BNE6	Ndufs8	NADH dehydrogenase (Ubiquinone) Fe-S protein 8 (Predicted) isoform CRA_a OS=Rattus norvegicus OX=10116 GN=Ndufs8 PE=1 SV=1	16	4	4
B0BNF6	2020-03-05	Membrane associated ring-CH-type finger 5 OS=Rattus norvegicus OX=10116 GN=March5 PE=1 SV=1	13	3	3
B0BNF9	Hao1	Hydroxyacid oxidase 1 OS=Rattus norvegicus OX=10116 GN=Hao1 PE=1 SV=1	41	14	14
B0BNG1	Prodh2	Proline dehydrogenase OS=Rattus norvegicus OX=10116 GN=Prodh2 PE=2 SV=1	46	23	23
B0BNG2	Tm6sf2	Transmembrane 6 superfamily member 2 OS=Rattus norvegicus OX=10116 GN=Tm6sf2 PE=2 SV=1	9	2	2
B0BNG3	Lman2	Lectin mannose-binding 2 OS=Rattus norvegicus OX=10116 GN=Lman2 PE=1 SV=1	61	20	19
B0BNG6	Use1	Use1 protein (Fragment) OS=Rattus norvegicus OX=10116 GN=Use1 PE=2 SV=1	25	7	7
B0BNI9	Slc22a23	Slc22a23 protein (Fragment) OS=Rattus norvegicus OX=10116 GN=Slc22a23 PE=2 SV=1	7	3	3
B0BNK1	Rab5c	RAB5C member RAS oncogene family OS=Rattus norvegicus OX=10116 GN=Rab5c PE=1 SV=1	65	12	7
B0BNL5	Reep3	Receptor expression-enhancing protein OS=Rattus norvegicus OX=10116 GN=Reep3 PE=2 SV=1	9	2	2
B0BNL8	Agpat3	Agpat3 protein (Fragment) OS=Rattus norvegicus OX=10116 GN=Agpat3 PE=2 SV=1	7	2	2
B0BNM0	Tmem222	Tmem222 protein OS=Rattus norvegicus OX=10116 GN=Tmem222 PE=1 SV=1	19	2	2
B0BNN1	Gltpd2	Gltpd2 protein OS=Rattus norvegicus OX=10116 GN=Gltpd2 PE=2 SV=1	36	10	10
B0K020	Cisd1	CDGSH iron-sulfur domain-containing protein 1 OS=Rattus norvegicus OX=10116 GN=Cisd1 PE=3 SV=1	46	5	5
B0K021	Rpl7a	RCG45476 isoform CRA_d OS=Rattus norvegicus OX=10116 GN=Rpl7a PE=2 SV=1	39	13	2
B0K025	Ostc	Oligosaccharyltransferase complex subunit OSTC OS=Rattus norvegicus OX=10116 GN=Ostc PE=2 SV=1	13	2	2
B0K026	Letmd1	LETM1 domain-containing 1 OS=Rattus norvegicus OX=10116 GN=Letmd1 PE=1 SV=1	9	3	3
B0K031	Rpl7	60S ribosomal protein L7 OS=Rattus norvegicus OX=10116 GN=Rpl7 PE=1 SV=1	53	22	22
B0K038	Rps16	Rps16 protein (Fragment) OS=Rattus norvegicus OX=10116 GN=Rps16 PE=2 SV=1	49	10	10
B1A2U8	Mtus1	Growth factor inhibitor OS=Rattus norvegicus OX=10116 GN=Mtus1 PE=1 SV=1	14	13	13
B1H216	Hba-a1	Globin c3 OS=Rattus norvegicus OX=10116 GN=Hba-a1 PE=2 SV=1	63	7	7
B1H249	Gnpnat1	Glucosamine 6-phosphate N-acetyltransferase OS=Rattus norvegicus OX=10116 GN=Gnpnat1 PE=1 SV=1	16	2	2
B1H250	Glyatl1	Glycine-N-acyltransferase-like 1 OS=Rattus norvegicus OX=10116 GN=Glyatl1 PE=1 SV=1	29	7	6
B1H270	Suclg2	Succinate--CoA ligase [GDP-forming] subunit beta mitochondrial OS=Rattus norvegicus OX=10116 GN=Suclg2 PE=2 SV=1	38	14	14
B1H271	Slc25a42	Mitochondrial coenzyme A transporter SLC25A42 OS=Rattus norvegicus OX=10116 GN=Slc25a42 PE=1 SV=1	17	5	5
B1H282	Colgalt1	Collagen beta(1-O)galactosyltransferase 1 OS=Rattus norvegicus OX=10116 GN=Colgalt1 PE=1 SV=1	14	8	8
B1WBN3	Bckdha	2-oxoisovalerate dehydrogenase subunit alpha OS=Rattus norvegicus OX=10116 GN=Bckdha PE=2 SV=1	24	8	8
B1WBN7	Fam20c	FAM20C OS=Rattus norvegicus OX=10116 GN=Fam20c PE=2 SV=1	7	3	2
B1WBN9	Pklr	Pyruvate kinase OS=Rattus norvegicus OX=10116 GN=Pklr PE=2 SV=1	34	14	14
B1WBX5	Slc43a1	Solute carrier family 43 member 1 OS=Rattus norvegicus OX=10116 GN=Slc43a1 PE=2 SV=1	7	3	3
B1WBY5	Dnajc11	DnaJ (Hsp40) homolog subfamily C member 11 OS=Rattus norvegicus OX=10116 GN=Dnajc11 PE=1 SV=1	12	5	5
B1WBY7	Erlin1	ER lipid raft-associated 1 OS=Rattus norvegicus OX=10116 GN=Erlin1 PE=1 SV=1	37	12	9
B1WC24	Ctdsp1	CTD small phosphatase 1 OS=Rattus norvegicus OX=10116 GN=Ctdsp1 PE=1 SV=1	8	2	2
B1WC34	Prkcsh	Protein kinase C substrate 80K-H OS=Rattus norvegicus OX=10116 GN=Prkcsh PE=1 SV=1	20	10	10
B1WC61	Acad9	Complex I assembly factor ACAD9 mitochondrial OS=Rattus norvegicus OX=10116 GN=Acad9 PE=1 SV=1	26	14	14
B2GUU4	Lonp2	Lon protease homolog 2 peroxisomal OS=Rattus norvegicus OX=10116 GN=Lonp2 PE=2 SV=1	19	14	14
B2GUY0	Man1b1	Endoplasmic reticulum mannosyl-oligosaccharide 1 2-alpha-mannosidase OS=Rattus norvegicus OX=10116 GN=Man1b1 PE=2 SV=2	29	17	17
B2GUY2	Tfr2	Transferrin receptor protein 2 OS=Rattus norvegicus OX=10116 GN=Tfr2 PE=2 SV=1	18	13	13
B2GUZ5	Capza1	F-actin-capping protein subunit alpha-1 OS=Rattus norvegicus OX=10116 GN=Capza1 PE=1 SV=1	33	6	5
B2GV15	Dbt	Dihydrolipoamide acetyltransferase component of pyruvate dehydrogenase complex OS=Rattus norvegicus OX=10116 GN=Dbt PE=1 SV=1	11	7	7
B2GV22	Ptdss2	Phosphatidylserine synthase 2 OS=Rattus norvegicus OX=10116 GN=Ptdss2 PE=1 SV=1	3	2	2
B2GV24	Ufl1	E3 UFM1-protein ligase 1 OS=Rattus norvegicus OX=10116 GN=Ufl1 PE=1 SV=1	33	23	23
B2GV33	Maoa	Amine oxidase (Fragment) OS=Rattus norvegicus OX=10116 GN=Maoa PE=2 SV=1	37	20	17
B2GV35	B3gat3	Galactosylgalactosylxylosylprotein 3-beta-glucuronosyltransferase OS=Rattus norvegicus OX=10116 GN=B3gat3 PE=1 SV=1	16	5	5
B2GV39	Mgat4b	Alpha-1 3-mannosyl-glycoprotein 4-beta-N-acetylglucosaminyltransferase B OS=Rattus norvegicus OX=10116 GN=Mgat4b PE=1 SV=1	12	5	5
B2GV54	Nceh1	Neutral cholesterol ester hydrolase 1 OS=Rattus norvegicus OX=10116 GN=Nceh1 PE=1 SV=1	12	4	4
B2GV73	Arpc3	Actin-related protein 2/3 complex subunit 3 OS=Rattus norvegicus OX=10116 GN=Arpc3 PE=1 SV=1	16	4	4
B2GV94	Retreg3	Fam134c protein OS=Rattus norvegicus OX=10116 GN=Retreg3 PE=1 SV=1	8	3	3
B2GVB4	2020-09-09	Sept9 protein (Fragment) OS=Rattus norvegicus OX=10116 GN=Sept9 PE=2 SV=1	33	16	16
B2RYA8	Dnajb2	DnaJ heat shock protein family (Hsp40) member B2 OS=Rattus norvegicus OX=10116 GN=Dnajb2 PE=1 SV=1	8	2	2
B2RYC4	Syvn1	Syvn1 protein OS=Rattus norvegicus OX=10116 GN=Syvn1 PE=2 SV=1	7	5	5
B2RYD7	Stt3b	RCG25591 isoform CRA_a OS=Rattus norvegicus OX=10116 GN=Stt3b PE=1 SV=1	21	17	16
B2RYE8	Dipk1a	Fam69a protein OS=Rattus norvegicus OX=10116 GN=Dipk1a PE=2 SV=1	10	4	4
B2RYF6	Clptm1	CLPTM1 regulator of GABA type A receptor forward-trafficking OS=Rattus norvegicus OX=10116 GN=Clptm1 PE=1 SV=1	7	4	4
B2RYH2	Trim14	Trim14 protein OS=Rattus norvegicus OX=10116 GN=Trim14 PE=1 SV=1	18	7	7
B2RYH5	Irak1	Interleukin-1 receptor-associated kinase 1 OS=Rattus norvegicus OX=10116 GN=Irak1 PE=1 SV=1	4	2	2
B2RYH6	Lrch4	Lrch4 protein OS=Rattus norvegicus OX=10116 GN=Lrch4 PE=2 SV=1	8	4	4
B2RYI2	Srp68	Signal recognition particle subunit SRP68 OS=Rattus norvegicus OX=10116 GN=Srp68 PE=1 SV=1	22	10	10
B2RYJ3	Cul4a	Cullin 4A OS=Rattus norvegicus OX=10116 GN=Cul4a PE=1 SV=1	5	3	3
B2RYM3	Itih1	Inter-alpha trypsin inhibitor heavy chain 1 OS=Rattus norvegicus OX=10116 GN=Itih1 PE=1 SV=1	13	8	8
B2RYN6	Ap1g1	AP-1 complex subunit gamma OS=Rattus norvegicus OX=10116 GN=Ap1g1 PE=2 SV=1	8	7	7
B2RYQ8	Rpl36a	Large subunit ribosomal protein L36a isoform CRA_a OS=Rattus norvegicus OX=10116 GN=Rpl36a PE=2 SV=1	25	4	4
B2RYR8	Rps8	40S ribosomal protein S8 OS=Rattus norvegicus OX=10116 GN=Rps8 PE=2 SV=1	38	7	7
B2RYS0	Cox7a2	Cox7a2 protein OS=Rattus norvegicus OX=10116 GN=Cox7a2 PE=2 SV=1	28	2	2
B2RYS2	Uqcrb	Cytochrome b-c1 complex subunit 7 OS=Rattus norvegicus OX=10116 GN=Uqcrb PE=1 SV=1	56	6	6
B2RYS8	Ndufb8	NADH dehydrogenase [ubiquinone] 1 beta subcomplex subunit 8 mitochondrial OS=Rattus norvegicus OX=10116 GN=Ndufb8 PE=1 SV=1	38	5	5
B2RYT5	Cox7a2l	Cox7a2l protein OS=Rattus norvegicus OX=10116 GN=Cox7a2l PE=2 SV=1	56	5	5
B2RYU2	Rpl12	RCG45615 isoform CRA_a OS=Rattus norvegicus OX=10116 GN=Rpl12 PE=2 SV=1	59	7	7
B2RYW3	Ndufb9	NADH dehydrogenase (Ubiquinone) 1 beta subcomplex 9 OS=Rattus norvegicus OX=10116 GN=Ndufb9 PE=1 SV=1	32	4	4
B2RZ24	Sucla2	Succinate-CoA ligase subunit beta (Fragment) OS=Rattus norvegicus OX=10116 GN=Sucla2 PE=2 SV=1	34	11	11
B2RZ37	Reep5	Receptor expression-enhancing protein 5 OS=Rattus norvegicus OX=10116 GN=Reep5 PE=1 SV=1	16	4	4
B2RZ72	Arpc4	Actin-related protein 2/3 complex subunit 4 OS=Rattus norvegicus OX=10116 GN=Arpc4 PE=1 SV=1	35	6	6
B2RZ76	Dhrsx	Dehydrogenase/reductase X-linked OS=Rattus norvegicus OX=10116 GN=Dhrsx PE=1 SV=1	6	2	2
B2RZ77	Dpt	Dermatopontin OS=Rattus norvegicus OX=10116 GN=Dpt PE=1 SV=1	25	4	4
B2RZA8	Slc30a6	Slc30a6 protein OS=Rattus norvegicus OX=10116 GN=Slc30a6 PE=1 SV=1	12	4	4
B2RZC1	Rbp4	Retinol-binding protein OS=Rattus norvegicus OX=10116 GN=Rbp4 PE=2 SV=1	29	6	6
B2RZD1	Sec61b	Protein transport protein Sec61 subunit beta OS=Rattus norvegicus OX=10116 GN=Sec61b PE=1 SV=1	38	3	3
B2RZD4	Rpl34	60S ribosomal protein L34 OS=Rattus norvegicus OX=10116 GN=Rpl34 PE=1 SV=1	13	2	2
B2RZD5	Rpl22l1	RCG41580 isoform CRA_a OS=Rattus norvegicus OX=10116 GN=Rpl22l1 PE=2 SV=1	20	2	2
B2RZD6	Ndufa4	NDUFA4 mitochondrial complex-associated OS=Rattus norvegicus OX=10116 GN=Ndufa4 PE=1 SV=1	56	6	6
B3DM90	Ncstn	Ncstn protein OS=Rattus norvegicus OX=10116 GN=Ncstn PE=1 SV=1	4	3	3
B3DMA2	Acad11	Acyl-CoA dehydrogenase family member 11 OS=Rattus norvegicus OX=10116 GN=Acad11 PE=1 SV=1	27	17	17
B3GNI6	Septin11	Septin-11 OS=Rattus norvegicus OX=10116 GN=Septin11 PE=1 SV=1	10	3	2
B3SVE9	Tecr	Neuroprotective protein 13 OS=Rattus norvegicus OX=10116 GN=Tecr PE=1 SV=1	37	16	16
B4F768	Aldh4a1	Multifunctional fusion protein (Fragment) OS=Rattus norvegicus OX=10116 GN=Aldh4a1 PE=2 SV=1	29	16	16
B4F7F3	Arvcf	ARVCF delta catenin family member OS=Rattus norvegicus OX=10116 GN=Arvcf PE=1 SV=1	16	12	12
B5AMZ7	Cyp2c22	Cytochrome P450 2C22 OS=Rattus norvegicus OX=10116 GN=Cyp2c22 PE=2 SV=1	37	23	15
B5D5N9	Slc7a2	Cationic amino acid transporter 2 OS=Rattus norvegicus OX=10116 GN=Slc7a2 PE=1 SV=1	12	7	7
B5DEF6	RGD1310159	RGD1310159 protein OS=Rattus norvegicus OX=10116 GN=RGD1310159 PE=2 SV=1	8	7	7
B5DEH2	Erlin2	Erlin-2 OS=Rattus norvegicus OX=10116 GN=Erlin2 PE=1 SV=1	34	10	7
B5DEL7	Sec61g	RCG23282 isoform CRA_a OS=Rattus norvegicus OX=10116 GN=Sec61g PE=1 SV=1	37	2	2
B5DEL8	Ndufs5	NADH dehydrogenase (Ubiquinone) Fe-S protein 5 OS=Rattus norvegicus OX=10116 GN=Ndufs5 PE=1 SV=1	42	4	4
B5DEL9	Rps7	40S ribosomal protein S7 OS=Rattus norvegicus OX=10116 GN=Rps7 PE=2 SV=1	27	6	6
B5DEN4	Ldha	L-lactate dehydrogenase OS=Rattus norvegicus OX=10116 GN=Ldha PE=1 SV=1	41	15	15
B5DEQ0	Ssr2	Translocon-associated protein subunit beta OS=Rattus norvegicus OX=10116 GN=Ssr2 PE=1 SV=1	11	2	2
B5DES1	Rpl23a	RCG33340 OS=Rattus norvegicus OX=10116 GN=Rpl23a PE=2 SV=1	40	9	9
B5DEX7	Atp13a1	Cation-transporting ATPase (Fragment) OS=Rattus norvegicus OX=10116 GN=Atp13a1 PE=2 SV=1	18	18	18
B5DF32	Chuk	Chuk protein OS=Rattus norvegicus OX=10116 GN=Chuk PE=2 SV=1	6	4	4
B5DF50	Galnt2	Polypeptide N-acetylgalactosaminyltransferase (Fragment) OS=Rattus norvegicus OX=10116 GN=Galnt2 PE=2 SV=1	36	19	18
B5DF51	Mmgt1	Membrane magnesium transporter 1 OS=Rattus norvegicus OX=10116 GN=Mmgt1 PE=2 SV=1	34	3	3
B5DF57	Epb42	Erythrocyte membrane protein band 4.2 OS=Rattus norvegicus OX=10116 GN=Epb42 PE=1 SV=1	13	7	7
B5DFA3	Acsm1	Bucs1 protein OS=Rattus norvegicus OX=10116 GN=Acsm1 PE=2 SV=1	73	37	36
B5DFB6	Atxn2	Atxn2 protein (Fragment) OS=Rattus norvegicus OX=10116 GN=Atxn2 PE=2 SV=1	6	4	4
B5DFC9	Nid2	Nidogen-2 OS=Rattus norvegicus OX=10116 GN=Nid2 PE=2 SV=1	13	12	11
B5DFE0	Mpp6	Membrane palmitoylated protein 6 OS=Rattus norvegicus OX=10116 GN=Mpp6 PE=1 SV=1	22	10	9
B5DFG2	Hnrnpl	Hnrnpl protein (Fragment) OS=Rattus norvegicus OX=10116 GN=Hnrnpl PE=2 SV=1	8	4	4
B5DFI1	Cog1	Cog1 protein (Fragment) OS=Rattus norvegicus OX=10116 GN=Cog1 PE=2 SV=1	7	5	5
B5DFJ2	Fam3a	FAM3 metabolism-regulating-signaling molecule A OS=Rattus norvegicus OX=10116 GN=Fam3a PE=1 SV=1	17	3	3
B5DFK0	Mboat7	Leng4 protein OS=Rattus norvegicus OX=10116 GN=Mboat7 PE=2 SV=1	3	2	2
B5DFK1	Copa	Coatomer subunit alpha OS=Rattus norvegicus OX=10116 GN=Copa PE=2 SV=1	49	57	57
B5DFK5	Hip1r	Hip1r protein OS=Rattus norvegicus OX=10116 GN=Hip1r PE=2 SV=1	6	5	5
B5DFK6	Ap3d1	Adaptor-related protein complex 3 subunit delta 1 OS=Rattus norvegicus OX=10116 GN=Ap3d1 PE=1 SV=1	15	14	14
B5DFK8	Pdxdc1	Pdxdc1 protein OS=Rattus norvegicus OX=10116 GN=Pdxdc1 PE=1 SV=1	41	27	27
B6DTP5	Ddx5	DEAD (Asp-Glu-Ala-Asp) box polypeptide 5 (Fragment) OS=Rattus norvegicus OX=10116 GN=Ddx5 PE=2 SV=1	37	23	16
B6DYP8	Gsta1	Glutathione S-transferase OS=Rattus norvegicus OX=10116 GN=Gsta1 PE=2 SV=1	19	5	2
B6DYQ0	Gstk1	Glutathione S-transferase kappa OS=Rattus norvegicus OX=10116 GN=Gstk1 PE=2 SV=1	32	6	6
B6DYQ2	Gstm2	Glutathione S-transferase OS=Rattus norvegicus OX=10116 GN=Gstm2 PE=1 SV=1	64	15	5
B6DYQ4	Mgst1	Microsomal glutathione S-transferase OS=Rattus norvegicus OX=10116 GN=Mgst1 PE=2 SV=1	65	17	17
B6ID02	Gprc5c	G protein-coupled receptor family C group 5 member C isoform CRA_a OS=Rattus norvegicus OX=10116 GN=Gprc5c PE=2 SV=1	14	5	5
B8PS70	Clr11	C-type lectin-related protein 11 (Fragment) OS=Rattus norvegicus OX=10116 GN=Clr11 PE=2 SV=1	15	3	3
B8YDD0	Hax1	HCLS1-associated protein X-1 OS=Rattus norvegicus OX=10116 GN=Hax1 PE=2 SV=1	9	2	2
C0JPT7	Flna	Filamin A OS=Rattus norvegicus OX=10116 GN=Flna PE=1 SV=1	7	14	12
C5NTX8	TSN3	Tensin3 OS=Rattus norvegicus OX=10116 GN=TSN3 PE=2 SV=1	2	3	2
C7C5T1	ChREBP	Carbohydrate response element binding protein OS=Rattus norvegicus OX=10116 GN=ChREBP PE=2 SV=1	9	6	6
D3Z865	Mpdu1	Mannose-P-dolichol utilization defect 1 OS=Rattus norvegicus OX=10116 GN=Mpdu1 PE=1 SV=1	10	2	2
D3Z8I7	Gstt3	Glutathione S-transferase theta 3 OS=Rattus norvegicus OX=10116 GN=Gstt3 PE=1 SV=1	28	6	4
D3Z8L7	Rras	Ras-related protein R-Ras OS=Rattus norvegicus OX=10116 GN=Rras PE=1 SV=1	41	7	5
D3Z8X6	Dtx3l	Deltex E3 ubiquitin ligase 3L OS=Rattus norvegicus OX=10116 GN=Dtx3l PE=1 SV=1	20	12	12
D3Z900	2020-03-02	Mitochondrial amidoxime reducing component 2 OS=Rattus norvegicus OX=10116 GN=Marc2 PE=1 SV=2	30	13	11
D3Z967	Tspan33	Tetraspanin OS=Rattus norvegicus OX=10116 GN=Tspan33 PE=3 SV=1	8	2	2
D3Z9I1	Coa3	Cytochrome C oxidase assembly factor 3 OS=Rattus norvegicus OX=10116 GN=Coa3 PE=1 SV=1	29	3	3
D3Z9J9	Pnpla3	Patatin-like phospholipase domain-containing 3 OS=Rattus norvegicus OX=10116 GN=Pnpla3 PE=1 SV=2	52	23	23
D3Z9L0	Agk	Acylglycerol kinase OS=Rattus norvegicus OX=10116 GN=Agk PE=1 SV=2	15	6	6
D3Z9Z0	Ank1	Ankyrin 1 OS=Rattus norvegicus OX=10116 GN=Ank1 PE=1 SV=1	9	13	13
D3ZA84	Tln2	Talin 2 OS=Rattus norvegicus OX=10116 GN=Tln2 PE=1 SV=3	34	67	51
D3ZAC0	Itga2b	Integrin subunit alpha 2b OS=Rattus norvegicus OX=10116 GN=Itga2b PE=1 SV=2	17	13	12
D3ZAE9	Abca8	ATP-binding cassette subfamily A member 8 OS=Rattus norvegicus OX=10116 GN=Abca8 PE=1 SV=3	6	9	5
D3ZAF6	Atp5mf	ATP synthase subunit f mitochondrial OS=Rattus norvegicus OX=10116 GN=Atp5mf PE=1 SV=1	24	2	2
D3ZAN3	Ganab	Alpha glucosidase 2 alpha neutral subunit (Predicted) OS=Rattus norvegicus OX=10116 GN=Ganab PE=1 SV=1	46	37	37
D3ZAS9	Ddrgk1	DDRGK domain-containing 1 OS=Rattus norvegicus OX=10116 GN=Ddrgk1 PE=1 SV=1	25	6	6
D3ZAW4	Abhd4	Abhydrolase domain containing 4 (Predicted) OS=Rattus norvegicus OX=10116 GN=Abhd4 PE=1 SV=1	40	12	12
D3ZBB3	Tmem47	Similar to transmembrane 4 superfamily member 10 (Predicted) OS=Rattus norvegicus OX=10116 GN=Tmem47 PE=1 SV=1	10	2	2
D3ZBE9	Adgrl2	Adhesion G protein-coupled receptor L2 OS=Rattus norvegicus OX=10116 GN=Adgrl2 PE=1 SV=3	2	3	3
D3ZBM3	Fech	Ferrochelatase OS=Rattus norvegicus OX=10116 GN=Fech PE=1 SV=1	6	2	2
D3ZBN0	H1-5	Histone H1.5 OS=Rattus norvegicus OX=10116 GN=H1-5 PE=1 SV=1	26	5	4
D3ZBN4	Erg28	Ergosterol biosynthesis 28 homolog OS=Rattus norvegicus OX=10116 GN=Erg28 PE=1 SV=1	23	3	3
D3ZBS2	Itih3	Inter-alpha-trypsin inhibitor heavy chain H3 OS=Rattus norvegicus OX=10116 GN=Itih3 PE=1 SV=3	16	11	11
D3ZC56	Dst	Dystonin OS=Rattus norvegicus OX=10116 GN=Dst PE=1 SV=3	1	10	9
D3ZCF8	Abca8a	ATP-binding cassette subfamily A (ABC1) member 8a OS=Rattus norvegicus OX=10116 GN=Abca8a PE=1 SV=3	28	42	38
D3ZCG3	Mon2	MON2 homolog regulator of endosome-to-Golgi-trafficking OS=Rattus norvegicus OX=10116 GN=Mon2 PE=1 SV=3	5	8	8
D3ZCS9	RGD1309350	5-hydroxyisourate hydrolase OS=Rattus norvegicus OX=10116 GN=RGD1309350 PE=1 SV=1	15	2	2
D3ZD05	Kank2	KN motif and ankyrin repeat domain-containing protein 2 OS=Rattus norvegicus OX=10116 GN=Kank2 PE=1 SV=2	21	13	12
D3ZD09	Cox6b1	Cytochrome c oxidase subunit OS=Rattus norvegicus OX=10116 GN=Cox6b1 PE=1 SV=1	48	4	4
D3ZD11	Spcs2	Signal peptidase complex subunit 2 OS=Rattus norvegicus OX=10116 GN=Spcs2 PE=1 SV=1	57	12	12
D3ZD19	Lyve1	Extracellular link domain-containing 1 (Predicted) OS=Rattus norvegicus OX=10116 GN=Lyve1 PE=1 SV=1	6	2	2
D3ZD31	Mrc1	Mannose receptor C type 1 OS=Rattus norvegicus OX=10116 GN=Mrc1 PE=1 SV=3	12	15	15
D3ZDR2	Chmp6	Charged multivesicular body protein 6 OS=Rattus norvegicus OX=10116 GN=Chmp6 PE=1 SV=1	23	4	4
D3ZE15	Ndufa13	NADH:ubiquinone oxidoreductase subunit A13 OS=Rattus norvegicus OX=10116 GN=Ndufa13 PE=1 SV=1	40	5	5
D3ZE59	Tmem115	Transmembrane protein 115 OS=Rattus norvegicus OX=10116 GN=Tmem115 PE=1 SV=1	17	3	3
D3ZEA0	Fndc3a	Fibronectin type III domain containing 3a (Predicted) isoform CRA_a OS=Rattus norvegicus OX=10116 GN=Fndc3a PE=1 SV=2	5	5	5
D3ZEE9	Fads6	Fatty acid desaturase 6 OS=Rattus norvegicus OX=10116 GN=Fads6 PE=1 SV=1	17	6	6
D3ZEF9	B3gnt2	Hexosyltransferase OS=Rattus norvegicus OX=10116 GN=B3gnt2 PE=3 SV=1	6	2	2
D3ZEY0	Ccdc141	Coiled-coil domain-containing 141 OS=Rattus norvegicus OX=10116 GN=Ccdc141 PE=1 SV=2	8	9	9
D3ZEY4	Dgkq	Diacylglycerol kinase OS=Rattus norvegicus OX=10116 GN=Dgkq PE=1 SV=1	3	2	2
D3ZEZ9	Svil	Supervillin OS=Rattus norvegicus OX=10116 GN=Svil PE=1 SV=3	8	12	12
D3ZF12	Spcs3	Signal peptidase complex subunit 3 OS=Rattus norvegicus OX=10116 GN=Spcs3 PE=1 SV=1	32	5	5
D3ZF21	Gprin3	GPRIN family member 3 OS=Rattus norvegicus OX=10116 GN=Gprin3 PE=1 SV=2	6	3	3
D3ZF26	Tnks1bp1	Tankyrase 1-binding protein 1 OS=Rattus norvegicus OX=10116 GN=Tnks1bp1 PE=1 SV=1	2	2	2
D3ZF54	Ano10	Anoctamin OS=Rattus norvegicus OX=10116 GN=Ano10 PE=1 SV=2	12	7	7
D3ZF97	Erlec1	Endoplasmic reticulum lectin 1 OS=Rattus norvegicus OX=10116 GN=Erlec1 PE=1 SV=2	27	10	10
D3ZFA8	LOC100362366	40S ribosomal protein S17-like OS=Rattus norvegicus OX=10116 GN=LOC100362366 PE=3 SV=1	56	5	5
D3ZFB0	Golt1a	Golgi transport 1A OS=Rattus norvegicus OX=10116 GN=Golt1a PE=4 SV=1	13	2	2
D3ZFC5	Atp11c	Phospholipid-transporting ATPase OS=Rattus norvegicus OX=10116 GN=Atp11c PE=1 SV=3	32	35	35
D3ZFF4	Lclat1	Lysocardiolipin acyltransferase 1 OS=Rattus norvegicus OX=10116 GN=Lclat1 PE=1 SV=1	15	5	5
D3ZFH5	Itih2	Inter-alpha-trypsin inhibitor heavy chain 2 OS=Rattus norvegicus OX=10116 GN=Itih2 PE=1 SV=3	5	3	2
D3ZFJ6	Lactb	Lactamase beta OS=Rattus norvegicus OX=10116 GN=Lactb PE=1 SV=1	39	17	17
D3ZFK5	Spcs1	RCG42279 OS=Rattus norvegicus OX=10116 GN=Spcs1 PE=1 SV=3	17	3	3
D3ZFK8	Farp2	FERM ARH/RhoGEF and pleckstrin domain protein 2 OS=Rattus norvegicus OX=10116 GN=Farp2 PE=1 SV=1	26	24	24
D3ZFQ8	Cyc1	Cytochrome c-1 OS=Rattus norvegicus OX=10116 GN=Cyc1 PE=1 SV=3	37	11	10
D3ZG43	Ndufs3	NADH dehydrogenase (Ubiquinone) Fe-S protein 3 (Predicted) isoform CRA_c OS=Rattus norvegicus OX=10116 GN=Ndufs3 PE=1 SV=1	28	7	7
D3ZGE6	Cttn	Cortactin isoform CRA_c OS=Rattus norvegicus OX=10116 GN=Cttn PE=1 SV=3	15	8	8
D3ZH14	Tmcc1	Transmembrane and coiled-coil domain family 1 OS=Rattus norvegicus OX=10116 GN=Tmcc1 PE=1 SV=1	4	2	2
D3ZH41	Ckap4	Cytoskeleton-associated protein 4 OS=Rattus norvegicus OX=10116 GN=Ckap4 PE=1 SV=2	21	6	6
D3ZHA1	B4gat1	Beta-1 4-glucuronyltransferase 1 OS=Rattus norvegicus OX=10116 GN=B4gat1 PE=1 SV=1	18	6	6
D3ZHG0	Hacd2	Very-long-chain (3R)-3-hydroxyacyl-CoA dehydratase OS=Rattus norvegicus OX=10116 GN=Hacd2 PE=1 SV=3	15	3	3
D3ZHR2	Abcd1	ATP-binding cassette sub-family D member 1 OS=Rattus norvegicus OX=10116 GN=Abcd1 PE=1 SV=1	10	6	6
D3ZHW0	Dhx29	ATP-dependent RNA helicase DHX29 OS=Rattus norvegicus OX=10116 GN=Dhx29 PE=1 SV=2	1	2	2
D3ZHZ6	Cyp4a1	Cytochrome P450 family 4 subfamily a polypeptide 1 OS=Rattus norvegicus OX=10116 GN=Cyp4a1 PE=1 SV=3	29	12	10
D3ZIC2	Uroc1	Urocanate hydratase 1 OS=Rattus norvegicus OX=10116 GN=Uroc1 PE=1 SV=2	11	6	6
D3ZIK0	Glce	Glucuronic acid epimerase OS=Rattus norvegicus OX=10116 GN=Glce PE=4 SV=1	14	7	7
D3ZIL6	Echdc2	Enoyl CoA hydratase domain-containing 2 OS=Rattus norvegicus OX=10116 GN=Echdc2 PE=1 SV=1	8	2	2
D3ZIY3	Ythdf3	YTH N(6)-methyladenosine RNA-binding protein 3 OS=Rattus norvegicus OX=10116 GN=Ythdf3 PE=1 SV=1	10	5	4
D3ZJ01	Relch	RAB11-binding and LisH domain coiled-coil and HEAT repeat-containing OS=Rattus norvegicus OX=10116 GN=Relch PE=1 SV=1	2	2	2
D3ZJ08	Hist2h3c2	Histone H3 OS=Rattus norvegicus OX=10116 GN=Hist2h3c2 PE=1 SV=1	17	3	3
D3ZJ32	Esyt2	Extended synaptotagmin 2 OS=Rattus norvegicus OX=10116 GN=Esyt2 PE=1 SV=3	19	12	12
D3ZJ50	Pkp3	Plakophilin 3 OS=Rattus norvegicus OX=10116 GN=Pkp3 PE=1 SV=1	34	25	25
D3ZJB7	Slc30a10	Solute carrier family 30 member 10 OS=Rattus norvegicus OX=10116 GN=Slc30a10 PE=1 SV=1	12	5	5
D3ZJN9	Evi5	Ecotropic viral integration site 5 OS=Rattus norvegicus OX=10116 GN=Evi5 PE=1 SV=3	6	4	4
D3ZJR7	Dsc2	Desmocollin 2 OS=Rattus norvegicus OX=10116 GN=Dsc2 PE=1 SV=3	26	19	19
D3ZJX5	Timm50	Mitochondrial import inner membrane translocase subunit TIM50 OS=Rattus norvegicus OX=10116 GN=Timm50 PE=1 SV=2	26	7	7
D3ZJZ0	Tmem205	RGD1563250 (Predicted) isoform CRA_a OS=Rattus norvegicus OX=10116 GN=Tmem205 PE=1 SV=1	27	4	4
D3ZK45	Epb41l5	Band 4.1-like protein 5 OS=Rattus norvegicus OX=10116 GN=Epb41l5 PE=1 SV=3	21	9	9
D3ZK97	H3f3c	Histone H3 OS=Rattus norvegicus OX=10116 GN=H3f3c PE=3 SV=1	17	3	3
D3ZKG1	Mmut	Methylmalonyl-CoA mutase OS=Rattus norvegicus OX=10116 GN=Mmut PE=1 SV=2	3	2	2
D3ZKI3	Cideb	Cell death-inducing DFFA-like effector b OS=Rattus norvegicus OX=10116 GN=Cideb PE=1 SV=2	31	8	8
D3ZKR9	Tut7	Terminal uridylyl transferase 7 OS=Rattus norvegicus OX=10116 GN=Tut7 PE=1 SV=3	7	9	7
D3ZL10	Col6a6	Collagen type VI alpha 6 chain OS=Rattus norvegicus OX=10116 GN=Col6a6 PE=1 SV=3	2	3	3
D3ZL50	Ttc37	Tetratricopeptide repeat domain 37 OS=Rattus norvegicus OX=10116 GN=Ttc37 PE=1 SV=3	3	4	4
D3ZLA3	Cpne3	Copine 3 OS=Rattus norvegicus OX=10116 GN=Cpne3 PE=1 SV=1	6	3	3
D3ZLC3	Itprid2	ITPR-interacting domain-containing 2 OS=Rattus norvegicus OX=10116 GN=Itprid2 PE=1 SV=1	9	9	9
D3ZLK9	Naxd	ATP-dependent (S)-NAD(P)H-hydrate dehydratase OS=Rattus norvegicus OX=10116 GN=Naxd PE=1 SV=2	9	2	2
D3ZLR6	Ugt2b15	UDP-glucuronosyltransferase OS=Rattus norvegicus OX=10116 GN=Ugt2b15 PE=1 SV=3	62	43	4
D3ZLS5	Hectd1	HECT domain E3 ubiquitin protein ligase 1 OS=Rattus norvegicus OX=10116 GN=Hectd1 PE=1 SV=3	1	2	2
D3ZLT1	Ndufb7	NADH dehydrogenase (Ubiquinone) 1 beta subcomplex 7 (Predicted) OS=Rattus norvegicus OX=10116 GN=Ndufb7 PE=1 SV=1	21	2	2
D3ZLT7	RGD1305350	Similar to RIKEN cDNA 2510039O18 OS=Rattus norvegicus OX=10116 GN=RGD1305350 PE=1 SV=1	7	3	3
D3ZM03	LOC100912478	Vacuolar ATPase assembly integral membrane protein VMA21 OS=Rattus norvegicus OX=10116 GN=LOC100912478 PE=1 SV=1	22	2	2
D3ZM21	Comtd1	Catechol-O-methyltransferase domain containing 1 (Predicted) isoform CRA_a OS=Rattus norvegicus OX=10116 GN=Comtd1 PE=1 SV=1	11	3	3
D3ZM69	Epb41l2	Erythrocyte membrane protein band 4.1-like 2 OS=Rattus norvegicus OX=10116 GN=Epb41l2 PE=1 SV=2	13	9	8
D3ZMA5	Ddc	Aromatic-L-amino-acid decarboxylase OS=Rattus norvegicus OX=10116 GN=Ddc PE=1 SV=2	5	2	2
D3ZMR2	Uhrf1bp1	UHRF1-binding protein 1 OS=Rattus norvegicus OX=10116 GN=Uhrf1bp1 PE=1 SV=3	2	2	2
D3ZMX6	Sntb2	Syntrophin beta 2 OS=Rattus norvegicus OX=10116 GN=Sntb2 PE=1 SV=3	14	6	6
D3ZN19	Rnf121	Ring finger protein 121 OS=Rattus norvegicus OX=10116 GN=Rnf121 PE=1 SV=1	8	2	2
D3ZN27	Dnajc13	DnaJ heat shock protein family (Hsp40) member C13 OS=Rattus norvegicus OX=10116 GN=Dnajc13 PE=1 SV=2	2	4	4
D3ZN76	Sec16a	Protein transport protein sec16 OS=Rattus norvegicus OX=10116 GN=Sec16a PE=1 SV=1	18	32	32
D3ZNQ6	Ube2m	Ubiquitin-conjugating enzyme E2M OS=Rattus norvegicus OX=10116 GN=Ube2m PE=1 SV=1	15	3	3
D3ZNV6	Elmod2	ELMO domain-containing 2 OS=Rattus norvegicus OX=10116 GN=Elmod2 PE=1 SV=1	29	10	10
D3ZP13	Qsox2	Sulfhydryl oxidase OS=Rattus norvegicus OX=10116 GN=Qsox2 PE=1 SV=1	10	6	6
D3ZPD8	B3galt1	Hexosyltransferase OS=Rattus norvegicus OX=10116 GN=B3galt1 PE=1 SV=1	18	5	5
D3ZPI8	C8g	Complement C8 gamma chain OS=Rattus norvegicus OX=10116 GN=C8g PE=1 SV=1	33	4	4
D3ZPP2	Arl8a	ADP-ribosylation factor-like GTPase 8A OS=Rattus norvegicus OX=10116 GN=Arl8a PE=1 SV=1	40	6	2
D3ZPR0	Cse1l	Chromosome segregation 1-like OS=Rattus norvegicus OX=10116 GN=Cse1l PE=1 SV=1	16	14	14
D3ZPY2	Hsd3b7	3 beta-hydroxysteroid dehydrogenase type 7 OS=Rattus norvegicus OX=10116 GN=Hsd3b7 PE=1 SV=2	26	8	8
D3ZQ57	Plxnb2	Plexin B2 OS=Rattus norvegicus OX=10116 GN=Plxnb2 PE=1 SV=1	21	32	32
D3ZQ77	RGD1310352	Similar to HTGN29 protein; keratinocytes associated transmembrane protein 2 isoform CRA_a OS=Rattus norvegicus OX=10116 GN=RGD1310352 PE=1 SV=1	9	2	2
D3ZQC1	B3galt6	Hexosyltransferase OS=Rattus norvegicus OX=10116 GN=B3galt6 PE=3 SV=1	33	8	8
D3ZQL1	Emc7	ER membrane protein complex subunit 7 OS=Rattus norvegicus OX=10116 GN=Emc7 PE=1 SV=3	50	8	8
D3ZQN7	Lamb1	Laminin subunit beta 1 OS=Rattus norvegicus OX=10116 GN=Lamb1 PE=1 SV=3	1	2	2
D3ZR49	Man1a2	alpha-1 2-Mannosidase OS=Rattus norvegicus OX=10116 GN=Man1a2 PE=1 SV=3	37	21	20
D3ZR64	Zfp598	Zinc finger protein 598 OS=Rattus norvegicus OX=10116 GN=Zfp598 PE=1 SV=2	3	2	2
D3ZRC4	Pnpla8	Patatin-like phospholipase domain-containing 8 OS=Rattus norvegicus OX=10116 GN=Pnpla8 PE=1 SV=1	4	3	3
D3ZRK0	Fam83h	Family with sequence similarity 83 member H OS=Rattus norvegicus OX=10116 GN=Fam83h PE=1 SV=1	23	19	19
D3ZS58	Ndufa2	NADH dehydrogenase [ubiquinone] 1 alpha subcomplex subunit 2 OS=Rattus norvegicus OX=10116 GN=Ndufa2 PE=1 SV=1	32	3	3
D3ZSA9	Nomo1	Nodal modulator 1 OS=Rattus norvegicus OX=10116 GN=Nomo1 PE=1 SV=1	28	28	28
D3ZSX4	Tmem167b	Protein kish OS=Rattus norvegicus OX=10116 GN=Tmem167b PE=3 SV=1	20	2	2
D3ZT03	Upf2	UPF2 regulator of nonsense mediated mRNA decay OS=Rattus norvegicus OX=10116 GN=Upf2 PE=1 SV=3	1	2	2
D3ZT64	Atg2a	Autophagy-related 2A OS=Rattus norvegicus OX=10116 GN=Atg2a PE=1 SV=1	21	32	31
D3ZT90	Gcdh	Glutaryl-CoA dehydrogenase OS=Rattus norvegicus OX=10116 GN=Gcdh PE=1 SV=1	24	7	7
D3ZTH8	LOC689899	Similar to 60S ribosomal protein L23a OS=Rattus norvegicus OX=10116 GN=LOC689899 PE=3 SV=1	40	9	9
D3ZTL3	Phldb2	Pleckstrin homology like domain family B member 2 OS=Rattus norvegicus OX=10116 GN=Phldb2 PE=1 SV=3	13	13	13
D3ZTP0	Aldh1l2	10-formyltetrahydrofolate dehydrogenase OS=Rattus norvegicus OX=10116 GN=Aldh1l2 PE=1 SV=3	26	20	17
D3ZTR5	Zbed5	RCG21454 OS=Rattus norvegicus OX=10116 GN=Zbed5 PE=4 SV=1	6	3	3
D3ZTX0	Tmed7	Transmembrane emp24 domain-containing protein 7 OS=Rattus norvegicus OX=10116 GN=Tmed7 PE=1 SV=1	41	9	9
D3ZU13	Eif4g1	Eukaryotic translation initiation factor 4 gamma 1 OS=Rattus norvegicus OX=10116 GN=Eif4g1 PE=1 SV=1	32	49	45
D3ZU22	LOC108349606	60S ribosomal protein L7a-like OS=Rattus norvegicus OX=10116 GN=LOC108349606 PE=4 SV=1	39	13	2
D3ZU83	Ergic3	ERGIC and golgi 3 OS=Rattus norvegicus OX=10116 GN=Ergic3 PE=1 SV=1	25	9	9
D3ZUD8	Tm9sf3	Transmembrane 9 superfamily member OS=Rattus norvegicus OX=10116 GN=Tm9sf3 PE=1 SV=2	23	22	22
D3ZUL3	Col6a1	Collagen type VI alpha 1 chain OS=Rattus norvegicus OX=10116 GN=Col6a1 PE=1 SV=1	20	16	16
D3ZUU8	Sec14l4	SEC14-like protein 3 OS=Rattus norvegicus OX=10116 GN=Sec14l4 PE=1 SV=1	37	13	11
D3ZUX5	Chchd3	MICOS complex subunit OS=Rattus norvegicus OX=10116 GN=Chchd3 PE=1 SV=1	24	5	5
D3ZUY0	Rdh14	Retinol dehydrogenase 14 OS=Rattus norvegicus OX=10116 GN=Rdh14 PE=1 SV=1	6	2	2
D3ZUY8	Ap2a1	AP-2 complex subunit alpha OS=Rattus norvegicus OX=10116 GN=Ap2a1 PE=1 SV=1	29	26	19
D3ZUZ4	Fam20b	FAM20B glycosaminoglycan xylosylkinase OS=Rattus norvegicus OX=10116 GN=Fam20b PE=1 SV=1	28	8	8
D3ZV26	Sft2d3	Vesicle transport protein OS=Rattus norvegicus OX=10116 GN=Sft2d3 PE=1 SV=2	15	2	2
D3ZV63	Odr4	Odr-4 GPCR localization factor homolog OS=Rattus norvegicus OX=10116 GN=Odr4 PE=1 SV=1	14	6	6
D3ZVE5	RGD1561662	Similar to AI661453 protein OS=Rattus norvegicus OX=10116 GN=RGD1561662 PE=1 SV=2	4	4	4
D3ZVM5	Hspa12b	Heat shock protein family A (Hsp70) member 12B OS=Rattus norvegicus OX=10116 GN=Hspa12b PE=1 SV=3	4	2	2
D3ZVN7	Ppox	Protoporphyrinogen oxidase OS=Rattus norvegicus OX=10116 GN=Ppox PE=1 SV=1	27	9	9
D3ZVS2	L2hgdh	L-2-hydroxyglutarate dehydrogenase OS=Rattus norvegicus OX=10116 GN=L2hgdh PE=1 SV=1	34	15	15
D3ZW15	Sec24b	SEC24 homolog B COPII coat complex component OS=Rattus norvegicus OX=10116 GN=Sec24b PE=1 SV=1	2	2	2
D3ZWC6	Sntb1	Syntrophin basic 1 (Predicted) OS=Rattus norvegicus OX=10116 GN=Sntb1 PE=1 SV=1	9	4	4
D3ZWM5	Hist1h2bd	Histone H2B OS=Rattus norvegicus OX=10116 GN=Hist1h2bd PE=3 SV=2	58	13	13
D3ZWS0	Scrib	Scribble planar cell polarity protein OS=Rattus norvegicus OX=10116 GN=Scrib PE=1 SV=1	11	15	15
D3ZWS2	LOC690000	Similar to CG3740-PA OS=Rattus norvegicus OX=10116 GN=LOC690000 PE=1 SV=1	20	3	3
D3ZWT2	Fitm2	Fat storage-inducing transmembrane protein 2 OS=Rattus norvegicus OX=10116 GN=Fitm2 PE=1 SV=1	10	2	2
D3ZWZ9	Gpr107	Protein GPR107 OS=Rattus norvegicus OX=10116 GN=Gpr107 PE=1 SV=1	7	4	4
D3ZXB0	Pnkd	PNKD metallo-beta-lactamase domain-containing OS=Rattus norvegicus OX=10116 GN=Pnkd PE=1 SV=1	17	4	4
D3ZXC8	Ebpl	EBP-like OS=Rattus norvegicus OX=10116 GN=Ebpl PE=1 SV=1	5	2	2
D3ZXQ0	Ces2g	Carboxylic ester hydrolase OS=Rattus norvegicus OX=10116 GN=Ces2g PE=1 SV=1	14	8	4
D3ZXY4	Aldh8a1	Aldehyde dehydrogenase 8 family member A1 OS=Rattus norvegicus OX=10116 GN=Aldh8a1 PE=1 SV=2	29	10	10
D3ZY54	Slc30a5	Solute carrier family 30 (Zinc transporter) member 5 (Predicted) OS=Rattus norvegicus OX=10116 GN=Slc30a5 PE=1 SV=1	7	3	3
D3ZYL0	Ripk1	Receptor (TNFRSF)-interacting serine-threonine kinase 1 (Predicted) OS=Rattus norvegicus OX=10116 GN=Ripk1 PE=1 SV=1	6	4	4
D3ZYS7	G3bp1	G3BP stress granule assembly factor 1 OS=Rattus norvegicus OX=10116 GN=G3bp1 PE=1 SV=1	14	6	5
D3ZZ04	Mettl9	Methyltransferase-like 9 OS=Rattus norvegicus OX=10116 GN=Mettl9 PE=1 SV=1	7	2	2
D3ZZ21	Ndufb6	NADH dehydrogenase (Ubiquinone) 1 beta subcomplex 6 (Predicted) OS=Rattus norvegicus OX=10116 GN=Ndufb6 PE=1 SV=1	20	2	2
D3ZZA8	Sec24a	SEC24 homolog A COPII coat complex component OS=Rattus norvegicus OX=10116 GN=Sec24a PE=1 SV=1	2	2	2
D3ZZB2	Pex1	Peroxisomal biogenesis factor 1 OS=Rattus norvegicus OX=10116 GN=Pex1 PE=1 SV=1	16	19	18
D3ZZC1	Txndc5	RCG43947 OS=Rattus norvegicus OX=10116 GN=Txndc5 PE=1 SV=1	32	10	10
D3ZZM0	Slc39a14	Solute carrier family 39 (Zinc transporter) member 14 (Predicted) OS=Rattus norvegicus OX=10116 GN=Slc39a14 PE=1 SV=1	14	6	6
D3ZZM3	Cog4	Component of oligomeric golgi complex 4 OS=Rattus norvegicus OX=10116 GN=Cog4 PE=1 SV=1	4	3	3
D3ZZR9	Fkbp2	Peptidylprolyl isomerase OS=Rattus norvegicus OX=10116 GN=Fkbp2 PE=1 SV=1	41	6	6
D3ZZT9	Col14a1	Collagen type XIV alpha 1 chain OS=Rattus norvegicus OX=10116 GN=Col14a1 PE=1 SV=3	5	7	7
D3ZZU4	Tmem160	Transmembrane protein 160 OS=Rattus norvegicus OX=10116 GN=Tmem160 PE=1 SV=1	11	2	2
D3ZZX1	Inpp5a	Inositol polyphosphate-5-phosphatase A OS=Rattus norvegicus OX=10116 GN=Inpp5a PE=1 SV=1	4	2	2
D3ZZZ9	Ctnnd1	Catenin (Cadherin associated protein) delta 1 (Predicted) isoform CRA_a OS=Rattus norvegicus OX=10116 GN=Ctnnd1 PE=1 SV=1	58	46	46
D4A017	Tmem87a	Transmembrane protein 87A OS=Rattus norvegicus OX=10116 GN=Tmem87a PE=1 SV=3	9	4	4
D4A0T0	Ndufb10	NADH:ubiquinone oxidoreductase subunit B10 OS=Rattus norvegicus OX=10116 GN=Ndufb10 PE=1 SV=1	41	6	6
D4A0T8	Dhrs7	Dehydrogenase/reductase 7 OS=Rattus norvegicus OX=10116 GN=Dhrs7 PE=1 SV=3	11	4	2
D4A0W1	Emc4	ER membrane protein complex subunit 4 OS=Rattus norvegicus OX=10116 GN=Emc4 PE=1 SV=1	27	4	4
D4A132	Ugt2b10	UDP-glucuronosyltransferase OS=Rattus norvegicus OX=10116 GN=Ugt2b10 PE=1 SV=1	30	20	3
D4A147	Ugt2a3	UDP-glucuronosyltransferase OS=Rattus norvegicus OX=10116 GN=Ugt2a3 PE=1 SV=3	17	12	5
D4A1J6	Ankfy1	Ankyrin repeat and FYVE domain-containing 1 OS=Rattus norvegicus OX=10116 GN=Ankfy1 PE=1 SV=3	2	2	2
D4A1N0	Rtp3	Receptor (chemosensory) transporter protein 3 OS=Rattus norvegicus OX=10116 GN=Rtp3 PE=1 SV=1	18	7	7
D4A1W8	Mttp	Microsomal triglyceride transfer protein OS=Rattus norvegicus OX=10116 GN=Mttp PE=1 SV=1	53	51	51
D4A238	Rtp4	Receptor (chemosensory) transporter protein 4 OS=Rattus norvegicus OX=10116 GN=Rtp4 PE=1 SV=1	27	6	6
D4A249	Mblac2	Metallo-beta-lactamase domain-containing 2 OS=Rattus norvegicus OX=10116 GN=Mblac2 PE=1 SV=1	26	6	6
D4A264	Zadh2	Zinc-binding alcohol dehydrogenase domain-containing 2 OS=Rattus norvegicus OX=10116 GN=Zadh2 PE=1 SV=2	6	2	2
D4A2F6	Nhlrc3	NHL repeat-containing 3 OS=Rattus norvegicus OX=10116 GN=Nhlrc3 PE=1 SV=2	5	2	2
D4A2K1	Hoga1	4-hydroxy-2-oxoglutarate aldolase 1 OS=Rattus norvegicus OX=10116 GN=Hoga1 PE=1 SV=1	25	8	8
D4A2Y9	Pex13	Peroxisomal biogenesis factor 13 OS=Rattus norvegicus OX=10116 GN=Pex13 PE=1 SV=1	9	3	3
D4A3I8	Slc17a2	Solute carrier family 17 (Sodium phosphate) member 2 (Predicted) isoform CRA_a OS=Rattus norvegicus OX=10116 GN=Slc17a2 PE=1 SV=2	9	5	4
D4A3T4	Zfyve1	Zinc finger FYVE-type-containing 1 OS=Rattus norvegicus OX=10116 GN=Zfyve1 PE=1 SV=1	18	12	12
D4A3V2	Ndufa6	NADH dehydrogenase [ubiquinone] 1 alpha subcomplex subunit 6 OS=Rattus norvegicus OX=10116 GN=Ndufa6 PE=1 SV=1	51	6	6
D4A3V3	Parp12	Poly (ADP-ribose) polymerase family member 12 OS=Rattus norvegicus OX=10116 GN=Parp12 PE=1 SV=2	16	11	11
D4A3V5	Cgnl1	Cingulin-like 1 OS=Rattus norvegicus OX=10116 GN=Cgnl1 PE=1 SV=1	49	60	59
D4A414	Cox15	COX15 homolog cytochrome c oxidase assembly protein (Yeast) isoform CRA_a OS=Rattus norvegicus OX=10116 GN=Cox15 PE=1 SV=1	9	3	3
D4A4D5	LOC498555	Similar to 60S acidic ribosomal protein P2 OS=Rattus norvegicus OX=10116 GN=LOC498555 PE=3 SV=1	67	4	4
D4A4K4	Vps13c	Vacuolar protein sorting 13 homolog C OS=Rattus norvegicus OX=10116 GN=Vps13c PE=1 SV=2	27	84	82
D4A4P8	Ttyh2	Protein tweety homolog OS=Rattus norvegicus OX=10116 GN=Ttyh2 PE=1 SV=2	9	5	5
D4A4Q4	Ociad2	OCIA domain-containing 2 OS=Rattus norvegicus OX=10116 GN=Ociad2 PE=1 SV=3	15	2	2
D4A4T6	Rint1	RAD50 interactor 1 OS=Rattus norvegicus OX=10116 GN=Rint1 PE=1 SV=3	14	9	9
D4A4X4	Cgn	Cingulin OS=Rattus norvegicus OX=10116 GN=Cgn PE=1 SV=2	52	63	62
D4A4Z9	Ktn1	Kinectin 1 OS=Rattus norvegicus OX=10116 GN=Ktn1 PE=1 SV=2	9	11	11
D4A518	Dennd4a	DENN domain-containing 4A OS=Rattus norvegicus OX=10116 GN=Dennd4a PE=1 SV=3	1	2	2
D4A533	Tapt1	Transmembrane anterior posterior transformation 1 OS=Rattus norvegicus OX=10116 GN=Tapt1 PE=1 SV=3	5	3	3
D4A565	Ndufb5	NADH dehydrogenase (Ubiquinone) 1 beta subcomplex 5 (Predicted) isoform CRA_b OS=Rattus norvegicus OX=10116 GN=Ndufb5 PE=1 SV=1	21	4	4
D4A5A2	Oas1a	2'-5'-oligoadenylate synthase 1A OS=Rattus norvegicus OX=10116 GN=Oas1a PE=1 SV=3	27	8	7
D4A5G8	Pdha1l1	Pyruvate dehydrogenase E1 component subunit alpha OS=Rattus norvegicus OX=10116 GN=Pdha1l1 PE=1 SV=3	27	11	11
D4A5K6	Zmpste24	CAAX prenyl protease OS=Rattus norvegicus OX=10116 GN=Zmpste24 PE=1 SV=1	22	10	10
D4A5W8	Pgs1	CDP-diacylglycerol--glycerol-3-phosphate 3-phosphatidyltransferase OS=Rattus norvegicus OX=10116 GN=Pgs1 PE=3 SV=2	17	7	7
D4A612	Elovl2	Elongation of very long chain fatty acids protein 2 OS=Rattus norvegicus OX=10116 GN=Elovl2 PE=1 SV=1	7	2	2
D4A626	Clmn	Calmin OS=Rattus norvegicus OX=10116 GN=Clmn PE=1 SV=1	42	35	34
D4A631	Arfgef1	Brefeldin A-inhibited guanine nucleotide-exchange protein 1 OS=Rattus norvegicus OX=10116 GN=Arfgef1 PE=1 SV=1	7	13	6
D4A678	Spta1	Spectrin alpha erythrocytic 1 OS=Rattus norvegicus OX=10116 GN=Spta1 PE=1 SV=3	14	27	26
D4A6G2	Sema4g	Sema domain immunoglobulin domain (Ig) transmembrane domain (TM) and short cytoplasmic domain (Semaphorin) 4G (Predicted) OS=Rattus norvegicus OX=10116 GN=Sema4g PE=1 SV=1	3	2	2
D4A6G6	LOC100362339	Ribosomal protein S19-like OS=Rattus norvegicus OX=10116 GN=LOC100362339 PE=4 SV=1	56	10	10
D4A6L1	Tapbpl	TAP binding protein-like (Predicted) OS=Rattus norvegicus OX=10116 GN=Tapbpl PE=1 SV=1	10	3	3
D4A6R4	LOC100362216	Hypothetical protein LOC100362216 OS=Rattus norvegicus OX=10116 GN=LOC100362216 PE=1 SV=1	30	7	7
D4A781	Ipo5	Importin 5 OS=Rattus norvegicus OX=10116 GN=Ipo5 PE=1 SV=1	6	6	6
D4A7D7	H6pd	Hexose-6-phosphate dehydrogenase (Glucose 1-dehydrogenase) (Predicted) isoform CRA_b OS=Rattus norvegicus OX=10116 GN=H6pd PE=1 SV=1	37	26	26
D4A7L4	Ndufb11	NADH dehydrogenase (Ubiquinone) 1 beta subcomplex 11 (Predicted) OS=Rattus norvegicus OX=10116 GN=Ndufb11 PE=1 SV=1	45	4	4
D4A7R0	LOC108348180	Signal recognition particle subunit SRP72 OS=Rattus norvegicus OX=10116 GN=LOC108348180 PE=1 SV=2	15	8	4
D4A832	Slc43a3	Solute carrier family 43 member 3 OS=Rattus norvegicus OX=10116 GN=Slc43a3 PE=1 SV=1	11	5	5
D4A899	Vps13a	Vacuolar protein sorting 13 homolog A OS=Rattus norvegicus OX=10116 GN=Vps13a PE=1 SV=2	2	4	3
D4A8A0	Cad	Carbamoyl-phosphate synthetase 2 aspartate transcarbamylase and dihydroorotase OS=Rattus norvegicus OX=10116 GN=Cad PE=1 SV=2	4	9	6
D4A8K4	Tmem82	Transmembrane protein 82 OS=Rattus norvegicus OX=10116 GN=Tmem82 PE=1 SV=1	14	4	4
D4A8N1	Dpm1	Dolichol-phosphate mannosyltransferase subunit 1 OS=Rattus norvegicus OX=10116 GN=Dpm1 PE=1 SV=1	26	6	6
D4A8T3	Copz1	Coatomer subunit zeta OS=Rattus norvegicus OX=10116 GN=Copz1 PE=1 SV=1	17	2	2
D4A994	Emc1	ER membrane protein complex subunit 1 OS=Rattus norvegicus OX=10116 GN=Emc1 PE=1 SV=1	24	18	18
D4A9A3	Cenpv	Centromere protein V OS=Rattus norvegicus OX=10116 GN=Cenpv PE=1 SV=3	26	6	6
D4A9D6	Dhx9	DEAH (Asp-Glu-Ala-His) box polypeptide 9 (Predicted) OS=Rattus norvegicus OX=10116 GN=Dhx9 PE=1 SV=1	5	4	4
D4A9M6	Akap1	A kinase (PRKA) anchor protein 1 isoform CRA_b OS=Rattus norvegicus OX=10116 GN=Akap1 PE=1 SV=2	14	10	10
D4A9N5	Trim25	Tripartite motif-containing 25 OS=Rattus norvegicus OX=10116 GN=Trim25 PE=1 SV=3	35	17	17
D4A9Y0	Sdf2l1	RCG36668 OS=Rattus norvegicus OX=10116 GN=Sdf2l1 PE=1 SV=1	25	3	3
D4AA14	Aifm2	Apoptosis-inducing factor mitochondria-associated 2 OS=Rattus norvegicus OX=10116 GN=Aifm2 PE=1 SV=1	75	35	35
D4AAE9	Cisd2	CDGSH iron sulfur domain 2 OS=Rattus norvegicus OX=10116 GN=Cisd2 PE=1 SV=1	27	3	3
D4AB03	Fam120a	Family with sequence similarity 120A OS=Rattus norvegicus OX=10116 GN=Fam120a PE=1 SV=2	14	12	12
D4ABD7	Trip11	Thyroid hormone receptor interactor 11 OS=Rattus norvegicus OX=10116 GN=Trip11 PE=1 SV=3	2	3	3
D4ABI7	Hacd3	Very-long-chain (3R)-3-hydroxyacyl-CoA dehydratase OS=Rattus norvegicus OX=10116 GN=Hacd3 PE=1 SV=2	22	10	10
D4ABM1	Cyp2c7	Cytochrome P450 2C7 OS=Rattus norvegicus OX=10116 GN=Cyp2c7 PE=1 SV=2	56	40	15
D4ABM3	Daam1	Dishevelled associated activator of morphogenesis 1 (Predicted) OS=Rattus norvegicus OX=10116 GN=Daam1 PE=1 SV=1	11	11	11
D4ABP4	Rab3gap2	Rab3 GTPase-activating protein non-catalytic subunit OS=Rattus norvegicus OX=10116 GN=Rab3gap2 PE=1 SV=3	3	3	3
D4AC23	Cct7	T-complex protein 1 subunit eta OS=Rattus norvegicus OX=10116 GN=Cct7 PE=1 SV=1	50	29	29
D4AC45	Agpat2	1-acyl-sn-glycerol-3-phosphate acyltransferase OS=Rattus norvegicus OX=10116 GN=Agpat2 PE=1 SV=2	20	4	4
D4ACA5	LOC100911130	Mitochondrial import inner membrane translocase subunit TIM17 OS=Rattus norvegicus OX=10116 GN=LOC100911130 PE=1 SV=1	34	4	4
D4ACB8	Cct8	Chaperonin subunit 8 (Theta) (Predicted) isoform CRA_a OS=Rattus norvegicus OX=10116 GN=Cct8 PE=1 SV=1	58	29	29
D4ACG2	Ilvbl	IlvB (Bacterial acetolactate synthase)-like (Predicted) isoform CRA_c OS=Rattus norvegicus OX=10116 GN=Ilvbl PE=1 SV=1	28	15	15
D4ACJ1	LOC100363469	40S ribosomal protein S24 OS=Rattus norvegicus OX=10116 GN=LOC100363469 PE=3 SV=1	26	3	3
D4ACK1	Nup214	Nucleoporin 214 (Fragment) OS=Rattus norvegicus OX=10116 GN=Nup214 PE=1 SV=2	4	6	6
D4ACK7	Cnnm3	Cyclin and CBS domain divalent metal cation transport mediator 3 OS=Rattus norvegicus OX=10116 GN=Cnnm3 PE=1 SV=1	3	2	2
D4AD37	Bpnt2	Golgi-resident adenosine 3' 5'-bisphosphate 3'-phosphatase OS=Rattus norvegicus OX=10116 GN=Impad1 PE=3 SV=1	15	5	5
D4ADM8	Rhod	Ras homolog family member D OS=Rattus norvegicus OX=10116 GN=Rhod PE=1 SV=1	31	7	7
D4ADS4	Mgst3	Microsomal glutathione S-transferase 3 OS=Rattus norvegicus OX=10116 GN=Mgst3 PE=1 SV=1	42	5	5
D4ADS9	Efr3a	EFR3 homolog A OS=Rattus norvegicus OX=10116 GN=Efr3a PE=1 SV=1	22	14	14
D4ADT5	Ddx58	DEAD (Asp-Glu-Ala-Asp) box polypeptide 58 (Predicted) OS=Rattus norvegicus OX=10116 GN=Ddx58 PE=1 SV=3	21	11	11
D4ADX8	Raph1	Ras association (RalGDS/AF-6) and pleckstrin homology domains 1 OS=Rattus norvegicus OX=10116 GN=Raph1 PE=1 SV=2	4	5	5
D4AE09	Cyp39a1	Cytochrome P450 family 39 subfamily a polypeptide 1 OS=Rattus norvegicus OX=10116 GN=Cyp39a1 PE=1 SV=1	18	8	8
D4AE41	Rbmxl1	RNA binding motif protein X-linked-like-1 OS=Rattus norvegicus OX=10116 GN=Rbmxl1 PE=3 SV=1	9	3	3
D4AE56	Ptges2	Prostaglandin E synthase 2 OS=Rattus norvegicus OX=10116 GN=Ptges2 PE=1 SV=1	28	8	8
D4AE58	Kank1	KN motif and ankyrin repeat domains 1 OS=Rattus norvegicus OX=10116 GN=Kank1 PE=1 SV=2	8	7	6
D4AE68	Gnaq	Guanine nucleotide binding protein alpha q polypeptide isoform CRA_a OS=Rattus norvegicus OX=10116 GN=Gnaq PE=1 SV=2	34	13	5
D4AEG2	Rab32	RAB32 member RAS oncogene family OS=Rattus norvegicus OX=10116 GN=Rab32 PE=1 SV=1	40	8	6
D4AEL2	Golm1	Golgi membrane protein 1 OS=Rattus norvegicus OX=10116 GN=Golm1 PE=1 SV=2	32	10	10
E7CXR8	Egfr	Receptor protein-tyrosine kinase OS=Rattus norvegicus OX=10116 GN=Egfr PE=2 SV=1	31	32	32
E9PSJ1	St3gal1	ST3 beta-galactoside alpha-2 3-sialyltransferase 1 OS=Rattus norvegicus OX=10116 GN=St3gal1 PE=1 SV=1	25	7	7
E9PT23	Slc38a10	Putative sodium-coupled neutral amino acid transporter 10 OS=Rattus norvegicus OX=10116 GN=Slc38a10 PE=1 SV=2	19	14	14
E9PTA5	Pign	Phosphatidylinositol glycan anchor biosynthesis class N OS=Rattus norvegicus OX=10116 GN=Pign PE=1 SV=3	8	7	6
E9PTT0	Zdhhc17	Palmitoyltransferase ZDHHC17 OS=Rattus norvegicus OX=10116 GN=Zdhhc17 PE=1 SV=1	10	5	5
E9PTW1	Scamp3	Secretory carrier-associated membrane protein OS=Rattus norvegicus OX=10116 GN=Scamp3 PE=1 SV=2	31	6	6
E9PU34	Rmnd1	RCG41110 OS=Rattus norvegicus OX=10116 GN=Rmnd1 PE=1 SV=2	16	6	6
F1LM32	St3gal3	CMP-N-acetylneuraminate-beta-1 4-galactoside alpha-2 3-sialyltransferase OS=Rattus norvegicus OX=10116 GN=St3gal3 PE=1 SV=2	8	3	3
F1LM84	Nid1	Nidogen-1 OS=Rattus norvegicus OX=10116 GN=Nid1 PE=1 SV=1	6	6	5
F1LMD9	Gak	Cyclin-G-associated kinase OS=Rattus norvegicus OX=10116 GN=Gak PE=1 SV=1	2	2	2
F1LML0	Nars	Asparaginyl-tRNA synthetase OS=Rattus norvegicus OX=10116 GN=Nars PE=1 SV=1	11	5	5
F1LML2	Ubc	Polyubiquitin-C OS=Rattus norvegicus OX=10116 GN=Ubc PE=4 SV=1	7	6	6
F1LMV6	Dsp	Desmoplakin OS=Rattus norvegicus OX=10116 GN=Dsp PE=1 SV=1	49	144	143
F1LN42	Tns1	Tensin 1 OS=Rattus norvegicus OX=10116 GN=Tns1 PE=1 SV=2	6	9	8
F1LN59	Eif4g2	Eukaryotic translation initiation factor 4 gamma 2 OS=Rattus norvegicus OX=10116 GN=Eif4g2 PE=1 SV=2	14	11	11
F1LN88	Aldh2	Aldehyde dehydrogenase mitochondrial OS=Rattus norvegicus OX=10116 GN=Aldh2 PE=1 SV=2	40	19	17
F1LN91	Tns3	Tensin 3 OS=Rattus norvegicus OX=10116 GN=Tns3 PE=1 SV=2	2	3	2
F1LN92	Afg3l2	AFG3-like matrix AAA peptidase subunit 2 OS=Rattus norvegicus OX=10116 GN=Afg3l2 PE=1 SV=1	14	11	11
F1LNC4	Vti1b	Vesicle transport through interaction with t-SNAREs homolog 1B OS=Rattus norvegicus OX=10116 GN=Vti1b PE=1 SV=2	22	3	3
F1LNF0	Myh14	Myosin heavy chain 14 OS=Rattus norvegicus OX=10116 GN=Myh14 PE=1 SV=1	11	22	9
F1LNG8	Mpv17	Protein Mpv17 OS=Rattus norvegicus OX=10116 GN=Mpv17 PE=1 SV=2	12	2	2
F1LNH3	Col6a2	Collagen type VI alpha 2 chain OS=Rattus norvegicus OX=10116 GN=Col6a2 PE=1 SV=2	24	22	22
F1LNI8	Camk2b	Calcium/calmodulin-dependent protein kinase type II subunit beta OS=Rattus norvegicus OX=10116 GN=Camk2b PE=1 SV=1	7	3	3
F1LNL0	A1cf	APOBEC1 complementation factor OS=Rattus norvegicus OX=10116 GN=A1cf PE=1 SV=3	21	12	12
F1LNL3	Abca1	ATP-binding cassette subfamily A member 1 OS=Rattus norvegicus OX=10116 GN=Abca1 PE=1 SV=3	5	9	9
F1LNT8	Vamp8	Vesicle-associated membrane protein 8 OS=Rattus norvegicus OX=10116 GN=Vamp8 PE=1 SV=2	39	4	4
F1LNW3	Acox2	Acyl-coenzyme A oxidase OS=Rattus norvegicus OX=10116 GN=Acox2 PE=1 SV=1	55	31	31
F1LNZ2	Numb	Protein numb homolog OS=Rattus norvegicus OX=10116 GN=Numb PE=1 SV=3	9	6	6
F1LP30	Mccc1	Methylcrotonoyl-CoA carboxylase subunit alpha mitochondrial OS=Rattus norvegicus OX=10116 GN=Mccc1 PE=1 SV=1	15	10	9
F1LPB8	Entpd5	Ectonucleoside triphosphate diphosphohydrolase 5 OS=Rattus norvegicus OX=10116 GN=Entpd5 PE=1 SV=2	21	7	7
F1LPC6	Cpd	Carboxypeptidase D OS=Rattus norvegicus OX=10116 GN=Cpd PE=1 SV=2	3	4	4
F1LPD0	LOC108348074	Collagen alpha-1(XV) chain-like OS=Rattus norvegicus OX=10116 GN=LOC108348074 PE=1 SV=3	7	8	7
F1LPD6	Acaa1a	3-ketoacyl-CoA thiolase A peroxisomal OS=Rattus norvegicus OX=10116 GN=Acaa1a PE=1 SV=2	48	13	13
F1LPG2	Dock8	Dedicator of cytokinesis 8 OS=Rattus norvegicus OX=10116 GN=Dock8 PE=1 SV=2	7	13	12
F1LPG5	Ndufb4	NADH:ubiquinone oxidoreductase subunit B4 OS=Rattus norvegicus OX=10116 GN=Ndufb4 PE=1 SV=1	46	5	5
F1LPJ7	Usp33	Ubiquitin carboxyl-terminal hydrolase OS=Rattus norvegicus OX=10116 GN=Usp33 PE=1 SV=3	8	5	5
F1LPK7	Pls3	Plastin 3 (T-isoform) isoform CRA_a OS=Rattus norvegicus OX=10116 GN=Pls3 PE=1 SV=2	59	36	31
F1LPL6	Insr	Tyrosine-protein kinase receptor OS=Rattus norvegicus OX=10116 GN=Insr PE=1 SV=3	2	2	2
F1LPM3	Sorbs2	Sorbin and SH3 domain-containing protein 2 OS=Rattus norvegicus OX=10116 GN=Sorbs2 PE=1 SV=2	29	29	26
F1LPP6	Akap5	A-kinase anchor protein 5 OS=Rattus norvegicus OX=10116 GN=Akap5 PE=1 SV=1	14	7	7
F1LPS8	Pura	Transcriptional activator protein Pur-alpha OS=Rattus norvegicus OX=10116 GN=Pura PE=1 SV=3	14	3	3
F1LPV1	Entpd8	Ectonucleoside triphosphate diphosphohydrolase 8 OS=Rattus norvegicus OX=10116 GN=Entpd8 PE=3 SV=2	16	5	5
F1LQ09	Atl2	Atlastin GTPase 2 OS=Rattus norvegicus OX=10116 GN=Atl2 PE=1 SV=1	46	21	20
F1LQ10	Cd302	CD302 antigen OS=Rattus norvegicus OX=10116 GN=Cd302 PE=1 SV=1	29	4	4
F1LQ35	Pde3b	Phosphodiesterase OS=Rattus norvegicus OX=10116 GN=Pde3b PE=1 SV=1	2	2	2
F1LQ55	Scp2	Non-specific lipid-transfer protein OS=Rattus norvegicus OX=10116 GN=Scp2 PE=1 SV=3	47	27	27
F1LQC1	Acox1	Acyl-coenzyme A oxidase OS=Rattus norvegicus OX=10116 GN=Acox1 PE=1 SV=3	36	17	16
F1LQC7	Nos3	Nitric oxide synthase OS=Rattus norvegicus OX=10116 GN=Nos3 PE=1 SV=1	2	2	2
F1LQI1	Hagh	Hydroxyacyl glutathione hydrolase OS=Rattus norvegicus OX=10116 GN=Hagh PE=1 SV=2	8	2	2
F1LQN3	Rtn4	Reticulon OS=Rattus norvegicus OX=10116 GN=Rtn4 PE=1 SV=1	6	6	6
F1LQQ8	Gusb	Beta-glucuronidase OS=Rattus norvegicus OX=10116 GN=Gusb PE=1 SV=2	10	5	5
F1LQS6	Xdh	RCG61833 OS=Rattus norvegicus OX=10116 GN=Xdh PE=1 SV=2	4	5	4
F1LQT0	Dnajc25	DnaJ homolog subfamily C member 25 OS=Rattus norvegicus OX=10116 GN=Dnajc25 PE=1 SV=1	6	2	2
F1LQV9	Lin7a	Protein lin-7 homolog OS=Rattus norvegicus OX=10116 GN=Lin7a PE=1 SV=1	20	4	4
F1LQZ4	Casp1	Caspase 1 isoform CRA_b OS=Rattus norvegicus OX=10116 GN=Casp1 PE=1 SV=2	5	2	2
F1LR02	Col18a1	Collagen type XVIII alpha 1 chain OS=Rattus norvegicus OX=10116 GN=Col18a1 PE=1 SV=2	15	16	15
F1LR10	Lima1	LIM domain and actin-binding protein 1 OS=Rattus norvegicus OX=10116 GN=Lima1 PE=1 SV=2	45	27	27
F1LR93	Slc10a5	Sodium/bile acid cotransporter 5 OS=Rattus norvegicus OX=10116 GN=Slc10a5 PE=4 SV=1	14	6	6
F1LRI5	Gcn1	GCN1 activator of EIF2AK4 OS=Rattus norvegicus OX=10116 GN=Gcn1 PE=1 SV=3	31	70	70
F1LRI6	Taok3	Serine/threonine-protein kinase TAO3 OS=Rattus norvegicus OX=10116 GN=Taok3 PE=1 SV=3	4	3	3
F1LRJ9	Selenbp1	Methanethiol oxidase OS=Rattus norvegicus OX=10116 GN=Selenbp1 PE=1 SV=2	6	3	3
F1LRL4	Tbc1d9b	Similar to TBC1 domain family member 8; BUB2-like protein 1; vascular Rab-GAP/TBC-containing (Predicted) isoform CRA_a OS=Rattus norvegicus OX=10116 GN=Tbc1d9b PE=1 SV=2	6	8	8
F1LRP7	Ago2	Protein argonaute-2 OS=Rattus norvegicus OX=10116 GN=Ago2 PE=1 SV=2	3	2	2
F1LRQ1	Aox1	Aldehyde oxidase 1 OS=Rattus norvegicus OX=10116 GN=Aox1 PE=1 SV=3	8	9	8
F1LRT9	Dync1h1	Cytoplasmic dynein 1 heavy chain 1 OS=Rattus norvegicus OX=10116 GN=Dync1h1 PE=1 SV=3	13	51	51
F1LRY5	Sardh	RCG45398 OS=Rattus norvegicus OX=10116 GN=Sardh PE=1 SV=2	16	13	13
F1LS40	Col1a2	Collagen alpha-2(I) chain OS=Rattus norvegicus OX=10116 GN=Col1a2 PE=1 SV=3	3	4	4
F1LSA2	Cyp2b2	Cytochrome P450 2B2 OS=Rattus norvegicus OX=10116 GN=Cyp2b2 PE=1 SV=2	25	14	2
F1LSM0	Usp24	Ubiquitin-specific peptidase 24 OS=Rattus norvegicus OX=10116 GN=Usp24 PE=1 SV=2	1	2	2
F1LSM5	Nckap1	Nck-associated protein 1 OS=Rattus norvegicus OX=10116 GN=Nckap1 PE=1 SV=3	4	4	4
F1LSP2	Acad10	Acyl-CoA dehydrogenase family member 10 OS=Rattus norvegicus OX=10116 GN=Acad10 PE=1 SV=2	8	7	7
F1LST1	Fn1	Fibronectin OS=Rattus norvegicus OX=10116 GN=Fn1 PE=1 SV=3	47	84	84
F1LT35	RGD1564606	Similar to 60S ribosomal protein L23a OS=Rattus norvegicus OX=10116 GN=RGD1564606 PE=3 SV=1	40	9	9
F1LT36	Rps10l1	S10_plectin domain-containing protein OS=Rattus norvegicus OX=10116 GN=Rps10l1 PE=4 SV=2	53	8	8
F1LTB8	RGD1559459	UDP-glucuronosyltransferase OS=Rattus norvegicus OX=10116 GN=RGD1559459 PE=1 SV=2	28	17	2
F1LTD0	Gpr89b	G protein-coupled receptor 89B OS=Rattus norvegicus OX=10116 GN=Gpr89b PE=1 SV=2	5	2	2
F1LTF8	Lama4	Laminin subunit alpha 4 OS=Rattus norvegicus OX=10116 GN=Lama4 PE=1 SV=3	4	6	6
F1LTP8	Cers6	Ceramide synthase 6 OS=Rattus norvegicus OX=10116 GN=Cers6 PE=1 SV=3	6	3	3
F1LTX8	Lpgat1	Lysophosphatidylglycerol acyltransferase 1 OS=Rattus norvegicus OX=10116 GN=Lpgat1 PE=1 SV=2	12	5	5
F1LU27	Focad	Focadhesin OS=Rattus norvegicus OX=10116 GN=Focad PE=1 SV=2	5	9	9
F1LU48	Ergic1	Endoplasmic reticulum-golgi intermediate compartment 1 OS=Rattus norvegicus OX=10116 GN=Ergic1 PE=1 SV=2	36	10	10
F1LU71	Auh	Methylglutaconyl-CoA hydratase mitochondrial OS=Rattus norvegicus OX=10116 GN=Auh PE=1 SV=2	9	2	2
F1LV13	Hnrnpm	Heterogeneous nuclear ribonucleoprotein M OS=Rattus norvegicus OX=10116 GN=Hnrnpm PE=1 SV=1	44	27	27
F1LVT9	RGD1559575	Similar to novel protein OS=Rattus norvegicus OX=10116 GN=RGD1559575 PE=1 SV=2	26	17	14
F1LW22	Pard3b	Par-3 family cell polarity regulator beta OS=Rattus norvegicus OX=10116 GN=Pard3b PE=1 SV=2	3	4	4
F1LW74	Iqgap2	IQ motif-containing GTPase-activating protein 2 OS=Rattus norvegicus OX=10116 GN=Iqgap2 PE=1 SV=3	56	75	68
F1LW77	Rab33b	RAB33B member RAS oncogene family OS=Rattus norvegicus OX=10116 GN=Rab33b PE=1 SV=2	41	8	7
F1LWQ2	Fas	Tumor necrosis factor receptor superfamily member 6 OS=Rattus norvegicus OX=10116 GN=Fas PE=1 SV=3	10	2	2
F1LX07	Slc25a12	Solute carrier family 25 member 12 OS=Rattus norvegicus OX=10116 GN=Slc25a12 PE=1 SV=3	17	11	6
F1LXA0	Ndufa12	NADH dehydrogenase [ubiquinone] 1 alpha subcomplex subunit 12 OS=Rattus norvegicus OX=10116 GN=Ndufa12 PE=1 SV=2	39	5	5
F1LXN6	Slc28a2	Sodium/nucleoside cotransporter OS=Rattus norvegicus OX=10116 GN=Slc28a2 PE=1 SV=2	11	7	7
F1LYI7	Tmem256	Transmembrane protein 256 OS=Rattus norvegicus OX=10116 GN=Tmem256 PE=1 SV=2	32	2	2
F1LYQ8	Farp1	FERM ARHGEF and pleckstrin domain-containing protein 1 OS=Rattus norvegicus OX=10116 GN=Farp1 PE=1 SV=2	21	20	19
F1LYX9	Dsg2	Desmoglein 2 OS=Rattus norvegicus OX=10116 GN=Dsg2 PE=1 SV=2	44	34	34
F1LZ05	Parp14	Poly [ADP-ribose] polymerase OS=Rattus norvegicus OX=10116 GN=Parp14 PE=1 SV=2	11	17	17
F1LZW6	Slc25a13	Solute carrier family 25 member 13 OS=Rattus norvegicus OX=10116 GN=Slc25a13 PE=1 SV=2	60	32	27
F1M0Q9	Pm20d1	Peptidase M20 domain-containing 1 OS=Rattus norvegicus OX=10116 GN=Pm20d1 PE=1 SV=3	38	16	16
F1M0R1	Rnf213	Ring finger protein 213 OS=Rattus norvegicus OX=10116 GN=Rnf213 PE=1 SV=3	2	9	9
F1M0U5	Nbas	NBAS subunit of NRZ tethering complex OS=Rattus norvegicus OX=10116 GN=Nbas PE=1 SV=2	18	36	36
F1M0Z6	Neo1	Neogenin OS=Rattus norvegicus OX=10116 GN=Neo1 PE=1 SV=2	3	2	2
F1M124	Cobll1	Cordon-bleu WH2 repeat protein-like 1 OS=Rattus norvegicus OX=10116 GN=Cobll1 PE=1 SV=2	28	28	28
F1M1B3	Washc5	WASH complex subunit 5 OS=Rattus norvegicus OX=10116 GN=Washc5 PE=1 SV=2	2	2	2
F1M281	Atp2c1	Calcium-transporting ATPase OS=Rattus norvegicus OX=10116 GN=Atp2c1 PE=1 SV=3	8	5	5
F1M2E9	LOC100361259	60S ribosomal protein L13 OS=Rattus norvegicus OX=10116 GN=LOC100361259 PE=3 SV=3	48	10	10
F1M2K6	Pkp4	Plakophilin 4 OS=Rattus norvegicus OX=10116 GN=Pkp4 PE=1 SV=2	4	4	4
F1M3F8	Camk2g	Calcium/calmodulin-dependent protein kinase type II subunit gamma OS=Rattus norvegicus OX=10116 GN=Camk2g PE=1 SV=3	8	3	3
F1M3G7	Akap13	A-kinase anchor protein 13 OS=Rattus norvegicus OX=10116 GN=Akap13 PE=1 SV=2	1	2	2
F1M446	Ecpas	Ecm29 proteasome adaptor and scaffold OS=Rattus norvegicus OX=10116 GN=Ecpas PE=1 SV=3	4	5	5
F1M5H6	Tp53bp2	Tumor protein p53-binding protein 2 OS=Rattus norvegicus OX=10116 GN=Tp53bp2 PE=1 SV=2	4	4	4
F1M6T3	Jcad	Junctional cadherin 5-associated OS=Rattus norvegicus OX=10116 GN=Jcad PE=1 SV=3	2	2	2
F1M6W2	Ermp1	Endoplasmic reticulum metallopeptidase 1 OS=Rattus norvegicus OX=10116 GN=Ermp1 PE=1 SV=1	5	4	4
F1M6Z1	Apob	Apolipoprotein B-100 OS=Rattus norvegicus OX=10116 GN=Apob PE=1 SV=1	23	91	91
F1M775	Diaph1	Protein diaphanous homolog 1 OS=Rattus norvegicus OX=10116 GN=Diaph1 PE=1 SV=3	9	12	12
F1M779	Cltc	Clathrin heavy chain OS=Rattus norvegicus OX=10116 GN=Cltc PE=1 SV=1	54	89	89
F1M790	Ptgfrn	Prostaglandin F2 receptor negative regulator OS=Rattus norvegicus OX=10116 GN=Ptgfrn PE=1 SV=3	17	12	12
F1M7N8	Ugt2b37	UDP-glucuronosyltransferase OS=Rattus norvegicus OX=10116 GN=Ugt2b37 PE=1 SV=2	53	35	3
F1M7S4	Cpa3	Mast cell carboxypeptidase A OS=Rattus norvegicus OX=10116 GN=Cpa3 PE=1 SV=3	5	2	2
F1M7Y5	Prkci	Protein kinase C iota type OS=Rattus norvegicus OX=10116 GN=Prkci PE=1 SV=1	4	2	2
F1M853	Rrbp1	Ribosome-binding protein 1 OS=Rattus norvegicus OX=10116 GN=Rrbp1 PE=1 SV=3	52	81	80
F1M8K7	Alg3	Dol-P-Man:Man(5)GlcNAc(2)-PP-Dol alpha-1 3-mannosyltransferase OS=Rattus norvegicus OX=10116 GN=Alg3 PE=4 SV=2	5	2	2
F1M938	Vti1a	Vesicle transport through interaction with t-SNAREs homolog 1A OS=Rattus norvegicus OX=10116 GN=Vti1a PE=1 SV=2	12	2	2
F1M949	Ckap5	Cytoskeleton-associated protein 5 OS=Rattus norvegicus OX=10116 GN=Ckap5 PE=1 SV=3	3	4	4
F1M953	Hspa9	Stress-70 protein mitochondrial OS=Rattus norvegicus OX=10116 GN=Hspa9 PE=1 SV=1	39	22	20
F1M983	Cfh	Complement factor H OS=Rattus norvegicus OX=10116 GN=Cfh PE=1 SV=1	12	12	12
F1M9N5	Ube4a	Ubiquitin conjugation factor E4 A OS=Rattus norvegicus OX=10116 GN=Ube4a PE=1 SV=1	23	21	21
F1M9N7	Agfg1	Arf-GAP domain and FG repeat-containing protein 1 OS=Rattus norvegicus OX=10116 GN=Agfg1 PE=1 SV=2	9	3	3
F1MA36	Sptbn2	Spectrin beta chain OS=Rattus norvegicus OX=10116 GN=Sptbn2 PE=1 SV=2	58	116	106
F1MA89	Ccny	Cyclin Y OS=Rattus norvegicus OX=10116 GN=Ccny PE=1 SV=2	13	3	3
F1MAA5	Rangap1	RAN GTPase-activating protein 1 OS=Rattus norvegicus OX=10116 GN=Rangap1 PE=1 SV=2	16	8	7
F1MAA7	Lamc1	Laminin subunit gamma 1 OS=Rattus norvegicus OX=10116 GN=Lamc1 PE=1 SV=1	6	8	8
F1MAF8	Atg2b	Autophagy related 2B OS=Rattus norvegicus OX=10116 GN=Atg2b PE=1 SV=2	5	8	7
F1MAR6	Prodh1	Proline dehydrogenase OS=Rattus norvegicus OX=10116 GN=Prodh1 PE=1 SV=2	34	15	15
F2W8B0	Comt	Catechol O-methyltransferase OS=Rattus norvegicus OX=10116 GN=Comt PE=3 SV=1	42	12	12
F2Z3Q8	Kpnb1	Importin subunit beta-1 OS=Rattus norvegicus OX=10116 GN=Kpnb1 PE=1 SV=1	12	10	10
F2Z3T4	Mbnl2	Muscleblind-like protein 2 OS=Rattus norvegicus OX=10116 GN=Mbnl2 PE=1 SV=1	5	2	2
F5CC78	Dmd	Dystrophin Dp71e OS=Rattus norvegicus OX=10116 GN=Dmd PE=2 SV=1	14	7	6
F7EZ89	Tbc1d15	TBC1 domain family member 15 OS=Rattus norvegicus OX=10116 GN=Tbc1d15 PE=1 SV=2	3	2	2
F7F0B1	Zc3hav1	Zinc finger CCCH-type antiviral protein 1 OS=Rattus norvegicus OX=10116 GN=Zc3hav1 PE=1 SV=1	14	11	11
F7F389	C9	Complement component C9 OS=Rattus norvegicus OX=10116 GN=C9 PE=1 SV=1	11	6	6
F7F3Z1	Lman2l	Lectin mannose-binding 2-like OS=Rattus norvegicus OX=10116 GN=Lman2l PE=1 SV=2	24	8	7
F7F557	Acot8	Acyl-coenzyme A thioesterase 8 OS=Rattus norvegicus OX=10116 GN=Acot8 PE=1 SV=1	13	4	4
F7F707	Edc4	Enhancer of mRNA-decapping protein 4 OS=Rattus norvegicus OX=10116 GN=Edc4 PE=1 SV=2	8	9	9
F7FMY6	Proc	Protein C isoform CRA_b OS=Rattus norvegicus OX=10116 GN=Proc PE=1 SV=1	9	4	4
F7FNS3	Derl1	Derlin OS=Rattus norvegicus OX=10116 GN=Derl1 PE=1 SV=1	17	5	5
F8V328	Rab8a	RAB8 OS=Rattus norvegicus OX=10116 GN=Rab8a PE=1 SV=1	56	12	4
F8WFG6	Scarb1	Scavenger receptor class B member 1 OS=Rattus norvegicus OX=10116 GN=Scarb1 PE=1 SV=2	28	12	12
G3V615	Cfb	Complement factor B OS=Rattus norvegicus OX=10116 GN=Cfb PE=1 SV=1	13	8	8
G3V624	Coro1c	Coronin OS=Rattus norvegicus OX=10116 GN=Coro1c PE=1 SV=1	31	17	16
G3V632	Stx2	Epimorphin isoform CRA_a OS=Rattus norvegicus OX=10116 GN=Stx2 PE=1 SV=1	19	5	5
G3V635	Cyp3a18	Cytochrome P450 3A18 OS=Rattus norvegicus OX=10116 GN=Cyp3a18 PE=1 SV=1	40	22	17
G3V637	Stxbp2	Syntaxin binding protein 2 isoform CRA_b OS=Rattus norvegicus OX=10116 GN=Stxbp2 PE=1 SV=1	5	2	2
G3V640	Timm44	Mitochondrial import inner membrane translocase subunit TIM44 OS=Rattus norvegicus OX=10116 GN=Timm44 PE=1 SV=1	30	13	13
G3V679	Tfrc	Transferrin receptor protein 1 OS=Rattus norvegicus OX=10116 GN=Tfrc PE=1 SV=1	12	9	9
G3V680	St6gal1	Beta-galactoside alpha-2 6-sialyltransferase 1 OS=Rattus norvegicus OX=10116 GN=St6gal1 PE=1 SV=1	48	18	18
G3V6C2	Hgd	Homogentisate 1 2-dioxygenase OS=Rattus norvegicus OX=10116 GN=Hgd PE=1 SV=1	16	5	5
G3V6C4	Ugdh	UDP-glucose 6-dehydrogenase OS=Rattus norvegicus OX=10116 GN=Ugdh PE=1 SV=1	18	7	7
G3V6D3	Atp5f1b	ATP synthase subunit beta OS=Rattus norvegicus OX=10116 GN=Atp5f1b PE=1 SV=1	56	32	32
G3V6D9	Slc9a3r2	Na(+)/H(+) exchange regulatory cofactor NHE-RF OS=Rattus norvegicus OX=10116 GN=Slc9a3r2 PE=1 SV=1	29	7	7
G3V6F2	Fmo4	Dimethylaniline monooxygenase [N-oxide-forming] OS=Rattus norvegicus OX=10116 GN=Fmo4 PE=1 SV=1	9	6	3
G3V6H0	LOC100363782	RCG48149 isoform CRA_b OS=Rattus norvegicus OX=10116 GN=LOC100363782 PE=1 SV=1	83	18	8
G3V6H5	Slc25a11	Mitochondrial 2-oxoglutarate/malate carrier protein OS=Rattus norvegicus OX=10116 GN=Slc25a11 PE=1 SV=1	46	14	14
G3V6I4	2020-03-01	Mitochondrial amidoxime reducing component 1 OS=Rattus norvegicus OX=10116 GN=Marc1 PE=1 SV=1	43	13	11
G3V6I9	Rpl26	60S ribosomal protein L26 OS=Rattus norvegicus OX=10116 GN=Rpl26 PE=1 SV=1	45	9	9
G3V6N2	Tmed4	Transmembrane emp24 protein transport domain containing 4 (Predicted) isoform CRA_b OS=Rattus norvegicus OX=10116 GN=Tmed4 PE=1 SV=3	48	9	6
G3V6P2	Dlst	Dihydrolipoamide S-succinyltransferase (E2 component of 2-oxo-glutarate complex) isoform CRA_a OS=Rattus norvegicus OX=10116 GN=Dlst PE=1 SV=1	11	4	4
G3V6P7	Myh9	Myosin heavy polypeptide 9 non-muscle OS=Rattus norvegicus OX=10116 GN=Myh9 PE=1 SV=1	65	156	120
G3V6P8	Gng12	Guanine nucleotide-binding protein subunit gamma OS=Rattus norvegicus OX=10116 GN=Gng12 PE=1 SV=1	38	2	2
G3V6Q6	Gna11	Guanine nucleotide binding protein alpha 11 OS=Rattus norvegicus OX=10116 GN=Gna11 PE=1 SV=1	33	13	6
G3V6R5	Suox	Sulfite oxidase OS=Rattus norvegicus OX=10116 GN=Suox PE=1 SV=1	24	9	9
G3V6S2	Aco1	Cytoplasmic aconitate hydratase OS=Rattus norvegicus OX=10116 GN=Aco1 PE=1 SV=1	8	5	5
G3V6S3	Calu	Calumenin OS=Rattus norvegicus OX=10116 GN=Calu PE=1 SV=1	9	2	2
G3V6S5	Mthfd1	C-1-tetrahydrofolate synthase cytoplasmic OS=Rattus norvegicus OX=10116 GN=Mthfd1 PE=1 SV=1	25	23	23
G3V6T7	Pdia4	Protein disulfide-isomerase A4 OS=Rattus norvegicus OX=10116 GN=Pdia4 PE=1 SV=1	50	37	37
G3V6U3	Alg2	ALG2 alpha-1 3/1 6-mannosyltransferase OS=Rattus norvegicus OX=10116 GN=Alg2 PE=1 SV=1	15	5	5
G3V6W2	Preb	Prolactin regulatory element-binding protein OS=Rattus norvegicus OX=10116 GN=Preb PE=1 SV=1	25	8	8
G3V6Z7	Golga5	Golgi autoantigen golgin subfamily a 5 isoform CRA_a OS=Rattus norvegicus OX=10116 GN=Golga5 PE=1 SV=1	63	34	34
G3V722	B4galt1	Beta-1 4-galactosyltransferase 1 OS=Rattus norvegicus OX=10116 GN=B4galt1 PE=1 SV=1	24	8	8
G3V728	Nipsnap1	4-nitrophenylphosphatase domain and non-neuronal SNAP25-like protein homolog 1 (C. elegans) isoform CRA_b OS=Rattus norvegicus OX=10116 GN=Nipsnap1 PE=1 SV=1	27	5	5
G3V734	Decr1	2 4-dienoyl CoA reductase 1 mitochondrial isoform CRA_a OS=Rattus norvegicus OX=10116 GN=Decr1 PE=1 SV=1	54	22	22
G3V741	Slc25a3	Phosphate carrier protein mitochondrial OS=Rattus norvegicus OX=10116 GN=Slc25a3 PE=1 SV=1	44	16	16
G3V784	Adpgk	ADP-dependent glucokinase OS=Rattus norvegicus OX=10116 GN=Adpgk PE=1 SV=1	25	10	10
G3V796	Acadm	Acetyl-Coenzyme A dehydrogenase medium chain OS=Rattus norvegicus OX=10116 GN=Acadm PE=1 SV=1	45	16	16
G3V7B6	Ptpmt1	Phosphatidylglycerophosphatase and protein-tyrosine phosphatase 1 OS=Rattus norvegicus OX=10116 GN=Ptpmt1 PE=1 SV=1	32	6	6
G3V7C6	Tubb4b	Tubulin beta chain OS=Rattus norvegicus OX=10116 GN=Tubb4b PE=1 SV=2	57	32	3
G3V7E3	Gzma	Granzyme A OS=Rattus norvegicus OX=10116 GN=Gzma PE=1 SV=1	11	2	2
G3V7I5	Aldh1b1	Aldehyde dehydrogenase X mitochondrial OS=Rattus norvegicus OX=10116 GN=Aldh1b1 PE=1 SV=1	16	7	5
G3V7I6	Soat2	O-acyltransferase OS=Rattus norvegicus OX=10116 GN=Soat2 PE=1 SV=1	20	9	9
G3V7J0	Aldh6a1	Aldehyde dehydrogenase family 6 subfamily A1 isoform CRA_b OS=Rattus norvegicus OX=10116 GN=Aldh6a1 PE=1 SV=1	60	27	27
G3V7J5	Ces2e	Carboxylic ester hydrolase OS=Rattus norvegicus OX=10116 GN=Ces2e PE=1 SV=2	35	17	7
G3V7L1	Utrn	Utrophin OS=Rattus norvegicus OX=10116 GN=Utrn PE=1 SV=3	8	23	21
G3V7L6	Psmc2	26S proteasome regulatory subunit 7 OS=Rattus norvegicus OX=10116 GN=Psmc2 PE=1 SV=1	8	3	3
G3V7M0	Cnot1	CCR4-NOT transcription complex subunit 1 OS=Rattus norvegicus OX=10116 GN=Cnot1 PE=1 SV=1	13	26	25
G3V7N0	Hs2st1	Heparan sulfate 2-O-sulfotransferase 1 OS=Rattus norvegicus OX=10116 GN=Hs2st1 PE=1 SV=1	13	4	4
G3V7N6	Mboat7l1	Membrane bound O-acyltransferase domain containing 7 OS=Rattus norvegicus OX=10116 GN=Mboat7l1 PE=1 SV=1	3	2	2
G3V7N8	Lgals9	Galectin OS=Rattus norvegicus OX=10116 GN=Lgals9 PE=1 SV=1	21	5	5
G3V7N9	C1qb	Adiponectin a OS=Rattus norvegicus OX=10116 GN=C1qb PE=1 SV=1	11	3	3
G3V7Q7	Iqgap1	IQ motif containing GTPase activating protein 1 (Predicted) isoform CRA_b OS=Rattus norvegicus OX=10116 GN=Iqgap1 PE=1 SV=1	22	35	28
G3V7T5	Xylb	Xylulokinase homolog (H. influenzae) OS=Rattus norvegicus OX=10116 GN=Xylb PE=1 SV=3	42	19	18
G3V7U4	Lmnb1	Lamin-B1 OS=Rattus norvegicus OX=10116 GN=Lmnb1 PE=1 SV=1	26	13	12
G3V7V5	Fkbp11	Peptidylprolyl isomerase OS=Rattus norvegicus OX=10116 GN=Fkbp11 PE=1 SV=1	23	4	4
G3V7V6	Retsat	All-trans-13 14-dihydroretinol saturase isoform CRA_b OS=Rattus norvegicus OX=10116 GN=Retsat PE=1 SV=1	44	29	29
G3V803	Cdh2	Cadherin-2 OS=Rattus norvegicus OX=10116 GN=Cdh2 PE=1 SV=1	30	20	20
G3V824	Igf2r	Insulin-like growth factor 2 receptor OS=Rattus norvegicus OX=10116 GN=Igf2r PE=1 SV=1	2	4	4
G3V826	Tkt	Transketolase OS=Rattus norvegicus OX=10116 GN=Tkt PE=1 SV=1	17	8	8
G3V837	Cd1d1	CD1d1 antigen OS=Rattus norvegicus OX=10116 GN=Cd1d1 PE=1 SV=1	17	5	5
G3V843	F2	Prothrombin OS=Rattus norvegicus OX=10116 GN=F2 PE=1 SV=1	27	14	14
G3V852	Tln1	RCG55135 isoform CRA_b OS=Rattus norvegicus OX=10116 GN=Tln1 PE=1 SV=1	46	94	79
G3V857	Gas2	Growth arrest-specific 2 OS=Rattus norvegicus OX=10116 GN=Gas2 PE=1 SV=1	40	11	11
G3V887	Tcirg1	V-type proton ATPase subunit a OS=Rattus norvegicus OX=10116 GN=Tcirg1 PE=1 SV=1	8	5	4
G3V8A5	Vps35	Vacuolar protein sorting-associated protein 35 OS=Rattus norvegicus OX=10116 GN=Vps35 PE=1 SV=1	12	8	8
G3V8B3	Hist1h2bq	Histone H2B OS=Rattus norvegicus OX=10116 GN=Hist1h2bq PE=3 SV=1	58	13	13
G3V8C3	Vim	Vimentin OS=Rattus norvegicus OX=10116 GN=Vim PE=1 SV=1	66	35	28
G3V8C4	Clic4	Chloride intracellular channel protein OS=Rattus norvegicus OX=10116 GN=Clic4 PE=1 SV=1	33	7	7
G3V8D0	St8sia3	ST8 alpha-N-acetyl-neuraminide alpha-2 8-sialyltransferase 3 OS=Rattus norvegicus OX=10116 GN=St8sia3 PE=1 SV=1	29	10	10
G3V8F5	Tomm40	Mitochondrial import receptor subunit TOM40 homolog OS=Rattus norvegicus OX=10116 GN=Tomm40 PE=1 SV=1	17	5	5
G3V8G2	Psmd5	Proteasome (Prosome macropain) 26S subunit non-ATPase 5 (Predicted) isoform CRA_a OS=Rattus norvegicus OX=10116 GN=Psmd5 PE=1 SV=1	19	9	9
G3V8G5	Glg1	Golgi apparatus protein 1 OS=Rattus norvegicus OX=10116 GN=Glg1 PE=1 SV=1	42	41	41
G3V8I4	Stx4	Syntaxin 4A (Placental) isoform CRA_a OS=Rattus norvegicus OX=10116 GN=Stx4 PE=1 SV=1	28	7	7
G3V8L3	Lmna	Lamin A isoform CRA_b OS=Rattus norvegicus OX=10116 GN=Lmna PE=1 SV=1	52	31	30
G3V8L9	Cavin1	Caveolae-associated protein 1 OS=Rattus norvegicus OX=10116 GN=Cavin1 PE=1 SV=1	38	15	14
G3V8N0	Sfxn2	Sideroflexin 2 OS=Rattus norvegicus OX=10116 GN=Sfxn2 PE=1 SV=2	36	4	4
G3V8P5	RGD1310127	Similar to cDNA sequence BC017158 OS=Rattus norvegicus OX=10116 GN=RGD1310127 PE=1 SV=1	17	5	5
G3V8Q1	Cope	Coatomer subunit epsilon OS=Rattus norvegicus OX=10116 GN=Cope PE=1 SV=3	13	3	3
G3V8Q8	Sec23ip	RCG40648 isoform CRA_b OS=Rattus norvegicus OX=10116 GN=Sec23ip PE=1 SV=1	7	6	5
G3V8R1	Nucb2	Nucleobindin 2 isoform CRA_b OS=Rattus norvegicus OX=10116 GN=Nucb2 PE=1 SV=1	22	8	8
G3V8R5	Lipe	Hormone-sensitive lipase OS=Rattus norvegicus OX=10116 GN=Lipe PE=1 SV=1	9	9	9
G3V8T5	Ruvbl2	RuvB-like helicase OS=Rattus norvegicus OX=10116 GN=Ruvbl2 PE=1 SV=1	5	2	2
G3V8U4	Snx27	Sorting nexin family member 27 isoform CRA_b OS=Rattus norvegicus OX=10116 GN=Snx27 PE=1 SV=3	4	2	2
G3V8V4	Cers2	Ceramide synthase 2 OS=Rattus norvegicus OX=10116 GN=Cers2 PE=1 SV=1	20	6	6
G3V8W2	Cds2	Phosphatidate cytidylyltransferase OS=Rattus norvegicus OX=10116 GN=Cds2 PE=1 SV=1	14	4	4
G3V928	Lrp1	Prolow-density lipoprotein receptor-related protein 1 OS=Rattus norvegicus OX=10116 GN=Lrp1 PE=1 SV=1	17	65	65
G3V936	Cs	Citrate synthase OS=Rattus norvegicus OX=10116 GN=Cs PE=1 SV=1	15	7	7
G3V940	Coro1b	Coronin OS=Rattus norvegicus OX=10116 GN=Coro1b PE=1 SV=1	18	8	8
G3V945	Aldh5a1	Succinate-semialdehyde dehydrogenase OS=Rattus norvegicus OX=10116 GN=Aldh5a1 PE=1 SV=1	6	2	2
G3V960	Gamt	Guanidinoacetate N-methyltransferase OS=Rattus norvegicus OX=10116 GN=Gamt PE=1 SV=1	20	3	3
G3V983	Gstm1	Glutathione S-transferase Mu 1 OS=Rattus norvegicus OX=10116 GN=Gstm1 PE=1 SV=2	47	12	4
G3V9A6	Tmem86b	Lysoplasmalogenase OS=Rattus norvegicus OX=10116 GN=Tmem86b PE=1 SV=1	8	2	2
G3V9C2	Slc16a2	Solute carrier family 16 (Monocarboxylic acid transporters) member 2 isoform CRA_b OS=Rattus norvegicus OX=10116 GN=Slc16a2 PE=1 SV=1	10	4	4
G3V9C7	Hist1h2bk	Histone H2B OS=Rattus norvegicus OX=10116 GN=Hist1h2bk PE=3 SV=1	58	13	13
G3V9C8	Abcb4	Phosphatidylcholine translocator ABCB4 OS=Rattus norvegicus OX=10116 GN=Abcb4 PE=1 SV=1	26	29	19
G3V9D3	Sel1l	Protein sel-1 homolog 1 OS=Rattus norvegicus OX=10116 GN=Sel1l PE=1 SV=1	21	12	12
G3V9E5	Sts	Steroid sulfatase OS=Rattus norvegicus OX=10116 GN=Sts PE=1 SV=1	7	4	4
G3V9F3	Mprip	Myosin phosphatase Rho-interacting protein OS=Rattus norvegicus OX=10116 GN=Mprip PE=1 SV=1	38	32	4
G3V9H5	UST4r	Integral membrane transport protein UST4r OS=Rattus norvegicus OX=10116 GN=UST4r PE=1 SV=1	24	11	7
G3V9H6	Ppfibp2	PPFIA-binding protein 2 OS=Rattus norvegicus OX=10116 GN=Ppfibp2 PE=1 SV=1	15	11	10
G3V9M6	Fbn1	Fibrillin 1 OS=Rattus norvegicus OX=10116 GN=Fbn1 PE=1 SV=1	1	3	3
G3V9N0	Pabpc4	Polyadenylate-binding protein OS=Rattus norvegicus OX=10116 GN=Pabpc4 PE=1 SV=2	19	11	4
G3V9N6	Yif1b	Protein YIF1B OS=Rattus norvegicus OX=10116 GN=Yif1b PE=1 SV=2	7	2	2
G3V9N7	Pacsin3	Protein kinase C and casein kinase substrate in neurons 3 OS=Rattus norvegicus OX=10116 GN=Pacsin3 PE=1 SV=3	26	9	9
G3V9R9	Afm	Afamin OS=Rattus norvegicus OX=10116 GN=Afm PE=1 SV=1	6	3	3
G3V9T7	Get3	ATPase Get3 OS=Rattus norvegicus OX=10116 GN=Get3 PE=1 SV=1	10	3	3
G3V9W2	Jak1	Tyrosine-protein kinase OS=Rattus norvegicus OX=10116 GN=Jak1 PE=1 SV=1	7	7	6
G3V9Y1	Myh10	Myosin heavy polypeptide 10 non-muscle isoform CRA_b OS=Rattus norvegicus OX=10116 GN=Myh10 PE=1 SV=1	16	34	6
H2BF30	Fads1	Fatty acid desaturase 1 OS=Rattus norvegicus OX=10116 GN=Fads1 PE=2 SV=1	29	14	13
H6X2V7	crp	Pentaxin OS=Rattus norvegicus OX=10116 GN=crp PE=3 SV=1	18	3	3
I6L9G6	Tardbp	RCG31562 isoform CRA_c OS=Rattus norvegicus OX=10116 GN=Tardbp PE=1 SV=1	14	4	4
J7P1Z1	Irgm2	Interferon-gamma-inducible GTPase Ifggd2 protein OS=Rattus norvegicus OX=10116 GN=Irgm2 PE=4 SV=1	47	19	2
M0R3M4	Ranbp2	RAN-binding protein 2 OS=Rattus norvegicus OX=10116 GN=Ranbp2 PE=1 SV=1	14	35	35
M0R3V4	Mydgf	Myeloid-derived growth factor OS=Rattus norvegicus OX=10116 GN=Mydgf PE=1 SV=2	21	4	4
M0R436	Rnf170	Ring finger protein 170 OS=Rattus norvegicus OX=10116 GN=Rnf170 PE=1 SV=2	9	2	2
M0R439	Klhdc7a	Kelch domain-containing 7A OS=Rattus norvegicus OX=10116 GN=Klhdc7a PE=1 SV=1	3	2	2
M0R4L7	Hist1h2bl	Histone H2B OS=Rattus norvegicus OX=10116 GN=Hist1h2bl PE=3 SV=1	58	13	13
M0R4N4	Dhrs7l1	Dehydrogenase/reductase (SDR family) member 7-like 1 OS=Rattus norvegicus OX=10116 GN=Dhrs7l1 PE=1 SV=2	43	14	7
M0R549	LOC685881	Hypothetical protein LOC685881 OS=Rattus norvegicus OX=10116 GN=LOC685881 PE=4 SV=1	22	2	2
M0R5H1	Etl4	Enhancer trap locus 4 OS=Rattus norvegicus OX=10116 GN=Etl4 PE=1 SV=2	25	39	39
M0R649	Exoc4	Exocyst complex component 4 OS=Rattus norvegicus OX=10116 GN=Exoc4 PE=1 SV=2	15	11	11
M0R6K0	Lamb2	Laminin subunit beta-2 OS=Rattus norvegicus OX=10116 GN=Lamb2 PE=1 SV=1	1	2	2
M0R6Y8	RGD1560402	Phosphoglycerate kinase OS=Rattus norvegicus OX=10116 GN=RGD1560402 PE=3 SV=1	24	7	7
M0R735	Syncrip	Heterogeneous nuclear ribonucleoprotein Q OS=Rattus norvegicus OX=10116 GN=Syncrip PE=1 SV=2	9	4	4
M0R757	LOC100360413	Elongation factor 1-alpha OS=Rattus norvegicus OX=10116 GN=LOC100360413 PE=3 SV=1	34	15	15
M0R785	LOC100911516	Coiled-coil-helix-coiled-coil-helix domain containing 2 OS=Rattus norvegicus OX=10116 GN=LOC100911516 PE=4 SV=1	31	3	3
M0R7B4	Hist1h1d	Histone cluster 1 H1 family member d OS=Rattus norvegicus OX=10116 GN=Hist1h1d PE=1 SV=2	34	9	2
M0R7G4	Apoo	MICOS complex subunit OS=Rattus norvegicus OX=10116 GN=Apoo PE=1 SV=2	11	2	2
M0R7S5	Plin4	Perilipin 4 OS=Rattus norvegicus OX=10116 GN=Plin4 PE=4 SV=2	2	2	2
M0R7Z9	Plin5	Perilipin-5 OS=Rattus norvegicus OX=10116 GN=Plin5 PE=1 SV=1	6	2	2
M0R890	Abca6	ATP-binding cassette subfamily A member 6 OS=Rattus norvegicus OX=10116 GN=Abca6 PE=1 SV=2	19	25	23
M0R930	LOC100910446	Syntaxin-7-like OS=Rattus norvegicus OX=10116 GN=LOC100910446 PE=3 SV=2	11	2	2
M0R9K1	LOC100359916	Heterogeneous nuclear ribonucleoprotein K-like OS=Rattus norvegicus OX=10116 GN=LOC100359916 PE=4 SV=2	27	9	9
M0R9Q1	Rbm14	RCG48334 isoform CRA_e OS=Rattus norvegicus OX=10116 GN=Rbm14 PE=1 SV=1	22	12	12
M0R9T2	Erbin	Erbb2-interacting protein OS=Rattus norvegicus OX=10116 GN=Erbin PE=1 SV=2	2	2	2
M0RA08	Plin3	Perilipin OS=Rattus norvegicus OX=10116 GN=Plin3 PE=1 SV=1	65	23	23
M0RAM5	Gpx1	Glutathione peroxidase OS=Rattus norvegicus OX=10116 GN=Gpx1 PE=1 SV=1	40	6	6
M0RAP5	Sbf1	SET-binding factor 1 OS=Rattus norvegicus OX=10116 GN=Sbf1 PE=1 SV=1	2	3	3
M0RB22	Ptprd	Protein tyrosine phosphatase receptor type D OS=Rattus norvegicus OX=10116 GN=Ptprd PE=1 SV=2	14	21	14
M0RBF1	C3	Complement C3 OS=Rattus norvegicus OX=10116 GN=C3 PE=1 SV=1	56	87	8
M0RC65	Cfl2	Cofilin 2 OS=Rattus norvegicus OX=10116 GN=Cfl2 PE=1 SV=1	39	5	3
M0RC99	Rab5a	Ras-related protein Rab-5A OS=Rattus norvegicus OX=10116 GN=Rab5a PE=2 SV=1	54	11	6
M0RCA3	Zfpl1	RCG47159 isoform CRA_a OS=Rattus norvegicus OX=10116 GN=Zfpl1 PE=1 SV=1	17	5	5
M0RCJ9	LOC100911027	Protein MAL2-like OS=Rattus norvegicus OX=10116 GN=LOC100911027 PE=4 SV=2	20	2	2
M0RD20	Capns1	Calpain small subunit 1-like OS=Rattus norvegicus OX=10116 GN=Capns1 PE=1 SV=1	12	2	2
M0RD75	Rps6	40S ribosomal protein S6 OS=Rattus norvegicus OX=10116 GN=Rps6 PE=1 SV=1	26	7	7
M0RDH0	LOC100911564	Glycine N-methyltransferase OS=Rattus norvegicus OX=10116 GN=LOC100911564 PE=3 SV=1	23	5	5
M0RDI0	Cyp3a9	Cytochrome P450 3A9 OS=Rattus norvegicus OX=10116 GN=Cyp3a9 PE=1 SV=2	19	9	5
M0RDK9	Acad8	Acyl-CoA dehydrogenase family member 8 OS=Rattus norvegicus OX=10116 GN=Acad8 PE=1 SV=2	12	5	5
O08590	Aoc3	Membrane primary amine oxidase OS=Rattus norvegicus OX=10116 GN=Aoc3 PE=1 SV=4	33	22	2
O08629	Trim28	Transcription intermediary factor 1-beta OS=Rattus norvegicus OX=10116 GN=Trim28 PE=1 SV=2	8	5	5
O08984	Lbr	Delta(14)-sterol reductase LBR OS=Rattus norvegicus OX=10116 GN=Lbr PE=1 SV=1	5	2	2
O35077	Gpd1	Glycerol-3-phosphate dehydrogenase [NAD(+)] cytoplasmic OS=Rattus norvegicus OX=10116 GN=Gpd1 PE=1 SV=4	43	16	16
O35112	Alcam	CD166 antigen OS=Rattus norvegicus OX=10116 GN=Alcam PE=1 SV=1	38	17	17
O35142	Copb2	Coatomer subunit beta' OS=Rattus norvegicus OX=10116 GN=Copb2 PE=1 SV=3	48	37	36
O35165	Gosr2	Golgi SNAP receptor complex member 2 OS=Rattus norvegicus OX=10116 GN=Gosr2 PE=1 SV=2	22	5	5
O35244	Prdx6	Peroxiredoxin-6 OS=Rattus norvegicus OX=10116 GN=Prdx6 PE=1 SV=3	10	2	2
O35394	Rabac1	Prenylated Rab acceptor protein 1 OS=Rattus norvegicus OX=10116 GN=Rabac1 PE=1 SV=1	16	2	2
O35509	Rab11b	Ras-related protein Rab-11B OS=Rattus norvegicus OX=10116 GN=Rab11b PE=1 SV=4	64	16	2
O35532	Msmo1	Methylsterol monooxygenase 1 OS=Rattus norvegicus OX=10116 GN=Msmo1 PE=2 SV=1	11	3	3
O35547	Acsl4	Long-chain-fatty-acid--CoA ligase 4 OS=Rattus norvegicus OX=10116 GN=Acsl4 PE=1 SV=2	37	21	19
O35821	Mybbp1a	Myb-binding protein 1A OS=Rattus norvegicus OX=10116 GN=Mybbp1a PE=1 SV=2	5	5	5
O35824	Dnaja2	DnaJ homolog subfamily A member 2 OS=Rattus norvegicus OX=10116 GN=Dnaja2 PE=1 SV=1	10	4	4
O35849	Lcat	Lecithin cholesterol acyltransferase OS=Rattus norvegicus OX=10116 GN=Lcat PE=1 SV=1	6	2	2
O35889	Afdn	Afadin OS=Rattus norvegicus OX=10116 GN=Afdn PE=1 SV=1	37	52	52
O35913	Slco1a4	Solute carrier organic anion transporter family member 1A4 OS=Rattus norvegicus OX=10116 GN=Slco1a4 PE=2 SV=1	31	21	12
O54698	Slc29a1	Equilibrative nucleoside transporter 1 OS=Rattus norvegicus OX=10116 GN=Slc29a1 PE=1 SV=3	6	2	2
O54924	Exoc8	Exocyst complex component 8 OS=Rattus norvegicus OX=10116 GN=Exoc8 PE=1 SV=1	4	2	2
O55004	Rnase4	Ribonuclease 4 OS=Rattus norvegicus OX=10116 GN=Rnase4 PE=1 SV=1	16	2	2
O55171	Acot2	Acyl-coenzyme A thioesterase 2 mitochondrial OS=Rattus norvegicus OX=10116 GN=Acot2 PE=1 SV=1	10	4	4
O70352	Cd82	CD82 antigen OS=Rattus norvegicus OX=10116 GN=Cd82 PE=1 SV=1	15	4	4
O70377	Snap23	Synaptosomal-associated protein 23 OS=Rattus norvegicus OX=10116 GN=Snap23 PE=1 SV=1	35	5	5
O88269	Abcc6	Multidrug resistance-associated protein 6 OS=Rattus norvegicus OX=10116 GN=Abcc6 PE=1 SV=1	32	38	38
O88618	Ftcd	Formimidoyltransferase-cyclodeaminase OS=Rattus norvegicus OX=10116 GN=Ftcd PE=1 SV=4	27	11	11
O88656	Arpc1b	Actin-related protein 2/3 complex subunit 1B OS=Rattus norvegicus OX=10116 GN=Arpc1b PE=1 SV=3	18	6	6
O88813	Acsl5	Long-chain-fatty-acid--CoA ligase 5 OS=Rattus norvegicus OX=10116 GN=Acsl5 PE=1 SV=1	59	43	39
O88867	Kmo	Kynurenine 3-monooxygenase OS=Rattus norvegicus OX=10116 GN=Kmo PE=1 SV=1	36	16	16
O88989	Mdh1	Malate dehydrogenase cytoplasmic OS=Rattus norvegicus OX=10116 GN=Mdh1 PE=1 SV=3	34	9	9
O88994	Mtarc2	Mitochondrial amidoxime reducing component 2 OS=Rattus norvegicus OX=10116 GN=Marc2 PE=2 SV=1	30	13	11
O89035	Slc25a10	Mitochondrial dicarboxylate carrier OS=Rattus norvegicus OX=10116 GN=Slc25a10 PE=1 SV=1	43	13	13
P00173	Cyb5a	Cytochrome b5 OS=Rattus norvegicus OX=10116 GN=Cyb5a PE=1 SV=2	54	8	8
P00388	Por	NADPH--cytochrome P450 reductase OS=Rattus norvegicus OX=10116 GN=Por PE=1 SV=3	51	35	35
P00406	Mtco2	Cytochrome c oxidase subunit 2 OS=Rattus norvegicus OX=10116 GN=Mtco2 PE=1 SV=3	44	11	11
P00481	Otc	Ornithine carbamoyltransferase mitochondrial OS=Rattus norvegicus OX=10116 GN=Otc PE=1 SV=1	52	17	17
P00507	Got2	Aspartate aminotransferase mitochondrial OS=Rattus norvegicus OX=10116 GN=Got2 PE=1 SV=2	42	16	16
P00762	Prss1	Anionic trypsin-1 OS=Rattus norvegicus OX=10116 GN=Prss1 PE=1 SV=1	12	7	6
P00763	Prss2	Anionic trypsin-2 OS=Rattus norvegicus OX=10116 GN=Prss2 PE=1 SV=2	12	5	4
P01015	Agt	Angiotensinogen OS=Rattus norvegicus OX=10116 GN=Agt PE=1 SV=1	8	3	3
P01946	Hba1	Hemoglobin subunit alpha-1/2 OS=Rattus norvegicus OX=10116 GN=Hba1 PE=1 SV=3	63	7	7
P02401	Rplp2	60S acidic ribosomal protein P2 OS=Rattus norvegicus OX=10116 GN=Rplp2 PE=1 SV=2	67	4	4
P02454	Col1a1	Collagen alpha-1(I) chain OS=Rattus norvegicus OX=10116 GN=Col1a1 PE=1 SV=5	5	7	7
P02680	Fgg	Fibrinogen gamma chain OS=Rattus norvegicus OX=10116 GN=Fgg PE=1 SV=3	50	20	20
P02692	Fabp1	Fatty acid-binding protein liver OS=Rattus norvegicus OX=10116 GN=Fabp1 PE=1 SV=1	69	7	7
P02706	Asgr1	Asialoglycoprotein receptor 1 OS=Rattus norvegicus OX=10116 GN=Asgr1 PE=1 SV=2	57	11	11
P02767	Ttr	Transthyretin OS=Rattus norvegicus OX=10116 GN=Ttr PE=1 SV=1	46	5	5
P04166	Cyb5b	Cytochrome b5 type B OS=Rattus norvegicus OX=10116 GN=Cyb5b PE=1 SV=2	64	7	7
P04176	Pah	Phenylalanine-4-hydroxylase OS=Rattus norvegicus OX=10116 GN=Pah PE=1 SV=3	33	16	16
P04182	Oat	Ornithine aminotransferase mitochondrial OS=Rattus norvegicus OX=10116 GN=Oat PE=1 SV=1	20	6	6
P04256	Hnrnpa1	Heterogeneous nuclear ribonucleoprotein A1 OS=Rattus norvegicus OX=10116 GN=Hnrnpa1 PE=1 SV=3	10	3	2
P04636	Mdh2	Malate dehydrogenase mitochondrial OS=Rattus norvegicus OX=10116 GN=Mdh2 PE=1 SV=2	43	13	13
P04639	Apoa1	Apolipoprotein A-I OS=Rattus norvegicus OX=10116 GN=Apoa1 PE=1 SV=2	31	7	7
P04646	Rpl35a	60S ribosomal protein L35a OS=Rattus norvegicus OX=10116 GN=Rpl35a PE=3 SV=1	46	6	6
P04762	Cat	Catalase OS=Rattus norvegicus OX=10116 GN=Cat PE=1 SV=3	64	33	33
P04764	Eno1	Alpha-enolase OS=Rattus norvegicus OX=10116 GN=Eno1 PE=1 SV=4	24	7	7
P04785	P4hb	Protein disulfide-isomerase OS=Rattus norvegicus OX=10116 GN=P4hb PE=1 SV=2	70	40	40
P04797	Gapdh	Glyceraldehyde-3-phosphate dehydrogenase OS=Rattus norvegicus OX=10116 GN=Gapdh PE=1 SV=3	60	20	4
P04799	Cyp1a2	Cytochrome P450 1A2 OS=Rattus norvegicus OX=10116 GN=Cyp1a2 PE=1 SV=2	36	16	16
P04897	Gnai2	Guanine nucleotide-binding protein G(i) subunit alpha-2 OS=Rattus norvegicus OX=10116 GN=Gnai2 PE=1 SV=3	40	13	8
P04904	Gsta3	Glutathione S-transferase alpha-3 OS=Rattus norvegicus OX=10116 GN=Gsta3 PE=1 SV=3	19	5	2
P05178	Cyp2c6	Cytochrome P450 2C6 OS=Rattus norvegicus OX=10116 GN=Cyp2c6 PE=2 SV=2	48	30	3
P05182	Cyp2e1	Cytochrome P450 2E1 OS=Rattus norvegicus OX=10116 GN=Cyp2e1 PE=1 SV=4	46	26	26
P05183	Cyp3a2	Cytochrome P450 3A2 OS=Rattus norvegicus OX=10116 GN=Cyp3a2 PE=1 SV=2	44	25	9
P05197	Eef2	Elongation factor 2 OS=Rattus norvegicus OX=10116 GN=Eef2 PE=1 SV=4	26	21	21
P05503	Mtco1	Cytochrome c oxidase subunit 1 OS=Rattus norvegicus OX=10116 GN=Mtco1 PE=2 SV=3	10	4	4
P05508	Mtnd4	NADH-ubiquinone oxidoreductase chain 4 OS=Rattus norvegicus OX=10116 GN=Mtnd4 PE=3 SV=3	5	2	2
P06214	Alad	Delta-aminolevulinic acid dehydratase OS=Rattus norvegicus OX=10116 GN=Alad PE=1 SV=1	18	5	5
P06536	Nr3c1	Glucocorticoid receptor OS=Rattus norvegicus OX=10116 GN=Nr3c1 PE=1 SV=2	10	6	6
P06685	Atp1a1	Sodium/potassium-transporting ATPase subunit alpha-1 OS=Rattus norvegicus OX=10116 GN=Atp1a1 PE=1 SV=1	48	54	42
P06757	Adh1	Alcohol dehydrogenase 1 OS=Rattus norvegicus OX=10116 GN=Adh1 PE=1 SV=3	61	31	11
P06761	Hspa5	Endoplasmic reticulum chaperone BiP OS=Rattus norvegicus OX=10116 GN=Hspa5 PE=1 SV=1	61	45	42
P06762	Hmox1	Heme oxygenase 1 OS=Rattus norvegicus OX=10116 GN=Hmox1 PE=1 SV=1	10	2	2
P07151	B2m	Beta-2-microglobulin OS=Rattus norvegicus OX=10116 GN=B2m PE=1 SV=1	18	2	2
P07308	Scd1	Acyl-CoA desaturase 1 OS=Rattus norvegicus OX=10116 GN=Scd1 PE=1 SV=2	16	4	4
P07340	Atp1b1	Sodium/potassium-transporting ATPase subunit beta-1 OS=Rattus norvegicus OX=10116 GN=Atp1b1 PE=1 SV=1	37	11	11
P07379	Pck1	Phosphoenolpyruvate carboxykinase cytosolic [GTP] OS=Rattus norvegicus OX=10116 GN=Pck1 PE=1 SV=1	4	2	2
P07632	Sod1	Superoxide dismutase [Cu-Zn] OS=Rattus norvegicus OX=10116 GN=Sod1 PE=1 SV=2	23	3	3
P07687	Ephx1	Epoxide hydrolase 1 OS=Rattus norvegicus OX=10116 GN=Ephx1 PE=1 SV=1	73	50	50
P07756	Cps1	Carbamoyl-phosphate synthase [ammonia] mitochondrial OS=Rattus norvegicus OX=10116 GN=Cps1 PE=1 SV=1	66	104	101
P07824	Arg1	Arginase-1 OS=Rattus norvegicus OX=10116 GN=Arg1 PE=1 SV=2	48	12	12
P07895	Sod2	Superoxide dismutase [Mn] mitochondrial OS=Rattus norvegicus OX=10116 GN=Sod2 PE=1 SV=2	23	4	4
P07896	Ehhadh	Peroxisomal bifunctional enzyme OS=Rattus norvegicus OX=10116 GN=Ehhadh PE=1 SV=2	63	37	37
P08033	Gjb1	Gap junction beta-1 protein OS=Rattus norvegicus OX=10116 GN=Gjb1 PE=1 SV=1	31	11	11
P08290	Asgr2	Asialoglycoprotein receptor 2 OS=Rattus norvegicus OX=10116 GN=Asgr2 PE=1 SV=4	36	10	10
P08461	Dlat	Dihydrolipoyllysine-residue acetyltransferase component of pyruvate dehydrogenase complex mitochondrial OS=Rattus norvegicus OX=10116 GN=Dlat PE=1 SV=3	24	11	11
P08516	Cyp4a10	Cytochrome P450 4A10 OS=Rattus norvegicus OX=10116 GN=Cyp4a10 PE=1 SV=2	28	12	10
P08649	C4	Complement C4 OS=Rattus norvegicus OX=10116 GN=C4 PE=1 SV=3	22	31	31
P08661	Mbl2	Mannose-binding protein C OS=Rattus norvegicus OX=10116 GN=Mbl2 PE=1 SV=2	18	4	4
P08683	Cyp2c11	Cytochrome P450 2C11 OS=Rattus norvegicus OX=10116 GN=Cyp2c11 PE=1 SV=1	60	48	35
P08753	Gnai3	Guanine nucleotide-binding protein G(i) subunit alpha OS=Rattus norvegicus OX=10116 GN=Gnai3 PE=1 SV=3	30	12	6
P09034	Ass1	Argininosuccinate synthase OS=Rattus norvegicus OX=10116 GN=Ass1 PE=1 SV=1	42	20	20
P09118	Uox	Uricase OS=Rattus norvegicus OX=10116 GN=Uox PE=1 SV=3	65	23	23
P09139	Agxt	Serine--pyruvate aminotransferase mitochondrial OS=Rattus norvegicus OX=10116 GN=Agxt PE=1 SV=1	13	4	4
P09527	Rab7a	Ras-related protein Rab-7a OS=Rattus norvegicus OX=10116 GN=Rab7a PE=1 SV=2	71	17	17
P09606	Glul	Glutamine synthetase OS=Rattus norvegicus OX=10116 GN=Glul PE=1 SV=3	24	8	8
P09650	Mcpt1	Mast cell protease 1 OS=Rattus norvegicus OX=10116 GN=Mcpt1 PE=1 SV=3	32	7	7
P09875	Ugt2b1	UDP-glucuronosyltransferase 2B1 OS=Rattus norvegicus OX=10116 GN=Ugt2b1 PE=2 SV=1	45	22	17
P09895	Rpl5	60S ribosomal protein L5 OS=Rattus norvegicus OX=10116 GN=Rpl5 PE=1 SV=3	28	10	10
P0C548	Pnpla2	Patatin-like phospholipase domain-containing protein 2 OS=Rattus norvegicus OX=10116 GN=Pnpla2 PE=1 SV=1	29	12	12
P0C6B1	Slc35e1	Solute carrier family 35 member E1 OS=Rattus norvegicus OX=10116 GN=Slc35e1 PE=3 SV=1	12	3	3
P0CG51	Ubb	Polyubiquitin-B OS=Rattus norvegicus OX=10116 GN=Ubb PE=1 SV=1	19	6	6
P0DMW0	Hspa1a	Heat shock 70 kDa protein 1A OS=Rattus norvegicus OX=10116 GN=Hspa1a PE=2 SV=1	19	11	3
P0DMW1	Hspa1b	Heat shock 70 kDa protein 1B OS=Rattus norvegicus OX=10116 GN=Hspa1b PE=2 SV=1	19	11	3
P10634	Cyp2d26	Cytochrome P450 2D26 OS=Rattus norvegicus OX=10116 GN=Cyp2d26 PE=1 SV=2	67	43	25
P10716	Clec4f	C-type lectin domain family 4 member F OS=Rattus norvegicus OX=10116 GN=Clec4f PE=1 SV=1	16	7	7
P10760	Ahcy	Adenosylhomocysteinase OS=Rattus norvegicus OX=10116 GN=Ahcy PE=1 SV=3	34	14	14
P10860	Glud1	Glutamate dehydrogenase 1 mitochondrial OS=Rattus norvegicus OX=10116 GN=Glud1 PE=1 SV=2	59	34	34
P10888	Cox4i1	Cytochrome c oxidase subunit 4 isoform 1 mitochondrial OS=Rattus norvegicus OX=10116 GN=Cox4i1 PE=1 SV=1	49	12	12
P10959	Ces1c	Carboxylesterase 1C OS=Rattus norvegicus OX=10116 GN=Ces1c PE=1 SV=3	37	19	10
P11240	Cox5a	Cytochrome c oxidase subunit 5A mitochondrial OS=Rattus norvegicus OX=10116 GN=Cox5a PE=1 SV=1	55	6	6
P11348	Qdpr	Dihydropteridine reductase OS=Rattus norvegicus OX=10116 GN=Qdpr PE=1 SV=1	11	2	2
P11497	Acaca	Acetyl-CoA carboxylase 1 OS=Rattus norvegicus OX=10116 GN=Acaca PE=1 SV=1	13	27	21
P11505	Atp2b1	Plasma membrane calcium-transporting ATPase 1 OS=Rattus norvegicus OX=10116 GN=Atp2b1 PE=1 SV=3	23	22	22
P11507	Atp2a2	Sarcoplasmic/endoplasmic reticulum calcium ATPase 2 OS=Rattus norvegicus OX=10116 GN=Atp2a2 PE=1 SV=1	40	42	42
P11654	Nup210	Nuclear pore membrane glycoprotein 210 OS=Rattus norvegicus OX=10116 GN=Nup210 PE=1 SV=1	1	2	2
P11711	Cyp2a1	Cytochrome P450 2A1 OS=Rattus norvegicus OX=10116 GN=Cyp2a1 PE=1 SV=2	70	40	9
P11951	Cox6c2	Cytochrome c oxidase subunit 6C-2 OS=Rattus norvegicus OX=10116 GN=Cox6c2 PE=1 SV=3	50	4	4
P12007	Ivd	Isovaleryl-CoA dehydrogenase mitochondrial OS=Rattus norvegicus OX=10116 GN=Ivd PE=1 SV=2	19	8	8
P12075	Cox5b	Cytochrome c oxidase subunit 5B mitochondrial OS=Rattus norvegicus OX=10116 GN=Cox5b PE=1 SV=2	44	5	5
P12785	Fasn	Fatty acid synthase OS=Rattus norvegicus OX=10116 GN=Fasn PE=1 SV=3	28	53	53
P12938	Cyp2d3	Cytochrome P450 2D3 OS=Rattus norvegicus OX=10116 GN=Cyp2d3 PE=2 SV=2	52	35	2
P13107	Cyp2b3	Cytochrome P450 2B3 OS=Rattus norvegicus OX=10116 GN=Cyp2b3 PE=2 SV=1	43	25	19
P13255	Gnmt	Glycine N-methyltransferase OS=Rattus norvegicus OX=10116 GN=Gnmt PE=1 SV=2	23	5	5
P13383	Ncl	Nucleolin OS=Rattus norvegicus OX=10116 GN=Ncl PE=1 SV=3	6	4	4
P13471	Rps14	40S ribosomal protein S14 OS=Rattus norvegicus OX=10116 GN=Rps14 PE=2 SV=3	36	7	7
P13803	Etfa	Electron transfer flavoprotein subunit alpha mitochondrial OS=Rattus norvegicus OX=10116 GN=Etfa PE=1 SV=4	39	10	10
P14046	A1i3	Alpha-1-inhibitor 3 OS=Rattus norvegicus OX=10116 GN=A1i3 PE=1 SV=1	43	63	14
P14056	Araf	Serine/threonine-protein kinase A-Raf OS=Rattus norvegicus OX=10116 GN=Araf PE=1 SV=1	6	3	2
P14141	Ca3	Carbonic anhydrase 3 OS=Rattus norvegicus OX=10116 GN=Ca3 PE=1 SV=3	63	16	16
P14408	Fh	Fumarate hydratase mitochondrial OS=Rattus norvegicus OX=10116 GN=Fh PE=1 SV=2	11	5	5
P14480	Fgb	Fibrinogen beta chain OS=Rattus norvegicus OX=10116 GN=Fgb PE=1 SV=4	70	31	30
P14562	Lamp1	Lysosome-associated membrane glycoprotein 1 OS=Rattus norvegicus OX=10116 GN=Lamp1 PE=1 SV=1	12	5	5
P14604	Echs1	Enoyl-CoA hydratase mitochondrial OS=Rattus norvegicus OX=10116 GN=Echs1 PE=1 SV=1	34	9	9
P14630	Apom	Apolipoprotein M OS=Rattus norvegicus OX=10116 GN=Apom PE=1 SV=2	32	5	5
P15129	Cyp4b1	Cytochrome P450 4B1 OS=Rattus norvegicus OX=10116 GN=Cyp4b1 PE=1 SV=3	9	4	4
P15149	Cyp2a2	Cytochrome P450 2A2 OS=Rattus norvegicus OX=10116 GN=Cyp2a2 PE=1 SV=1	63	35	10
P15650	Acadl	Long-chain specific acyl-CoA dehydrogenase mitochondrial OS=Rattus norvegicus OX=10116 GN=Acadl PE=1 SV=1	46	18	18
P15651	Acads	Short-chain specific acyl-CoA dehydrogenase mitochondrial OS=Rattus norvegicus OX=10116 GN=Acads PE=1 SV=2	28	10	10
P15865	H1-4	Histone H1.4 OS=Rattus norvegicus OX=10116 GN=H1-4 PE=1 SV=3	31	8	2
P15999	Atp5f1a	ATP synthase subunit alpha mitochondrial OS=Rattus norvegicus OX=10116 GN=Atp5f1a PE=1 SV=2	60	45	18
P16232	Hsd11b1	Corticosteroid 11-beta-dehydrogenase isozyme 1 OS=Rattus norvegicus OX=10116 GN=Hsd11b1 PE=1 SV=2	53	19	19
P16296	F9	Coagulation factor IX OS=Rattus norvegicus OX=10116 GN=F9 PE=2 SV=2	10	4	4
P16303	Ces1d	Carboxylesterase 1D OS=Rattus norvegicus OX=10116 GN=Ces1d PE=1 SV=2	58	42	4
P16446	Pitpna	Phosphatidylinositol transfer protein alpha isoform OS=Rattus norvegicus OX=10116 GN=Pitpna PE=1 SV=2	67	21	16
P16573	Ceacam1	Carcinoembryonic antigen-related cell adhesion molecule 1 OS=Rattus norvegicus OX=10116 GN=Ceacam1 PE=1 SV=4	22	10	10
P16617	Pgk1	Phosphoglycerate kinase 1 OS=Rattus norvegicus OX=10116 GN=Pgk1 PE=1 SV=2	23	7	7
P16970	Abcd3	ATP-binding cassette sub-family D member 3 OS=Rattus norvegicus OX=10116 GN=Abcd3 PE=1 SV=3	38	30	30
P17074	Rps19	40S ribosomal protein S19 OS=Rattus norvegicus OX=10116 GN=Rps19 PE=2 SV=3	56	10	10
P17077	Rpl9	60S ribosomal protein L9 OS=Rattus norvegicus OX=10116 GN=Rpl9 PE=1 SV=1	61	11	11
P17078	Rpl35	60S ribosomal protein L35 OS=Rattus norvegicus OX=10116 GN=Rpl35 PE=1 SV=3	26	3	3
P17764	Acat1	Acetyl-CoA acetyltransferase mitochondrial OS=Rattus norvegicus OX=10116 GN=Acat1 PE=1 SV=1	42	16	16
P17988	Sult1a1	Sulfotransferase 1A1 OS=Rattus norvegicus OX=10116 GN=Sult1a1 PE=1 SV=1	35	8	8
P18125	Cyp7a1	Cytochrome P450 7A1 OS=Rattus norvegicus OX=10116 GN=Cyp7a1 PE=1 SV=1	5	2	2
P18163	Acsl1	Long-chain-fatty-acid--CoA ligase 1 OS=Rattus norvegicus OX=10116 GN=Acsl1 PE=1 SV=1	71	62	58
P18418	Calr	Calreticulin OS=Rattus norvegicus OX=10116 GN=Calr PE=1 SV=1	75	41	40
P18420	Psma1	Proteasome subunit alpha type-1 OS=Rattus norvegicus OX=10116 GN=Psma1 PE=1 SV=2	9	2	2
P18445	Rpl27a	60S ribosomal protein L27a OS=Rattus norvegicus OX=10116 GN=Rpl27a PE=1 SV=3	30	6	6
P18484	Ap2a2	AP-2 complex subunit alpha-2 OS=Rattus norvegicus OX=10116 GN=Ap2a2 PE=1 SV=3	34	30	22
P18614	Itga1	Integrin alpha-1 OS=Rattus norvegicus OX=10116 GN=Itga1 PE=1 SV=1	19	20	20
P18886	Cpt2	Carnitine O-palmitoyltransferase 2 mitochondrial OS=Rattus norvegicus OX=10116 GN=Cpt2 PE=1 SV=1	30	21	2
P19112	Fbp1	Fructose-1 6-bisphosphatase 1 OS=Rattus norvegicus OX=10116 GN=Fbp1 PE=1 SV=2	43	12	12
P19225	Cyp2c70	Cytochrome P450 2C70 OS=Rattus norvegicus OX=10116 GN=Cyp2c70 PE=2 SV=1	37	23	15
P19234	Ndufv2	NADH dehydrogenase [ubiquinone] flavoprotein 2 mitochondrial OS=Rattus norvegicus OX=10116 GN=Ndufv2 PE=1 SV=2	10	2	2
P19511	Atp5pb	ATP synthase F(0) complex subunit B1 mitochondrial OS=Rattus norvegicus OX=10116 GN=Atp5pb PE=1 SV=1	47	16	16
P19643	Maob	Amine oxidase [flavin-containing] B OS=Rattus norvegicus OX=10116 GN=Maob PE=1 SV=3	46	22	19
P19804	Nme2	Nucleoside diphosphate kinase B OS=Rattus norvegicus OX=10116 GN=Nme2 PE=1 SV=1	56	7	7
P19814	Ttgn1	Trans-Golgi network integral membrane protein TGN38 OS=Rattus norvegicus OX=10116 GN=Ttgn1 PE=1 SV=1	27	7	7
P19836	Pcyt1a	Choline-phosphate cytidylyltransferase A OS=Rattus norvegicus OX=10116 GN=Pcyt1a PE=1 SV=2	11	3	3
P19939	Apoc1	Apolipoprotein C-I OS=Rattus norvegicus OX=10116 GN=Apoc1 PE=3 SV=1	42	4	4
P19945	Rplp0	60S acidic ribosomal protein P0 OS=Rattus norvegicus OX=10116 GN=Rplp0 PE=1 SV=2	56	19	19
P20059	Hpx	Hemopexin OS=Rattus norvegicus OX=10116 GN=Hpx PE=1 SV=3	40	17	17
P20070	Cyb5r3	NADH-cytochrome b5 reductase 3 OS=Rattus norvegicus OX=10116 GN=Cyb5r3 PE=1 SV=2	87	69	69
P20171	Hras	GTPase HRas OS=Rattus norvegicus OX=10116 GN=Hras PE=1 SV=2	40	8	3
P20595	Gucy1b1	Guanylate cyclase soluble subunit beta-1 OS=Rattus norvegicus OX=10116 GN=Gucy1b1 PE=1 SV=2	4	2	2
P20611	Acp2	Lysosomal acid phosphatase OS=Rattus norvegicus OX=10116 GN=Acp2 PE=1 SV=1	5	3	3
P20673	Asl	Argininosuccinate lyase OS=Rattus norvegicus OX=10116 GN=Asl PE=2 SV=1	24	11	11
P20788	Uqcrfs1	Cytochrome b-c1 complex subunit Rieske mitochondrial OS=Rattus norvegicus OX=10116 GN=Uqcrfs1 PE=1 SV=2	43	12	12
P20816	Cyp4a2	Cytochrome P450 4A2 OS=Rattus norvegicus OX=10116 GN=Cyp4a2 PE=1 SV=2	44	25	5
P21213	Hal	Histidine ammonia-lyase OS=Rattus norvegicus OX=10116 GN=Hal PE=1 SV=1	8	5	5
P21531	Rpl3	60S ribosomal protein L3 OS=Rattus norvegicus OX=10116 GN=Rpl3 PE=1 SV=3	47	23	20
P21571	Atp5pf	ATP synthase-coupling factor 6 mitochondrial OS=Rattus norvegicus OX=10116 GN=Atp5pf PE=1 SV=1	26	2	2
P21643	Tdo2	Tryptophan 2 3-dioxygenase OS=Rattus norvegicus OX=10116 GN=Tdo2 PE=1 SV=1	13	4	4
P21913	Sdhb	Succinate dehydrogenase [ubiquinone] iron-sulfur subunit mitochondrial OS=Rattus norvegicus OX=10116 GN=Sdhb PE=2 SV=2	35	11	11
P22509	Fbl	rRNA 2'-O-methyltransferase fibrillarin OS=Rattus norvegicus OX=10116 GN=Fbl PE=1 SV=2	13	3	3
P23457	Akr1c9	3-alpha-hydroxysteroid dehydrogenase OS=Rattus norvegicus OX=10116 GN=Akr1c9 PE=1 SV=1	40	14	9
P23514	Copb1	Coatomer subunit beta OS=Rattus norvegicus OX=10116 GN=Copb1 PE=1 SV=1	46	42	42
P23606	Tgm1	Protein-glutamine gamma-glutamyltransferase K OS=Rattus norvegicus OX=10116 GN=Tgm1 PE=1 SV=1	3	2	2
P23711	Hmox2	Heme oxygenase 2 OS=Rattus norvegicus OX=10116 GN=Hmox2 PE=1 SV=1	39	9	9
P23965	Eci1	Enoyl-CoA delta isomerase 1 mitochondrial OS=Rattus norvegicus OX=10116 GN=Eci1 PE=1 SV=1	31	8	8
P24008	Srd5a1	3-oxo-5-alpha-steroid 4-dehydrogenase 1 OS=Rattus norvegicus OX=10116 GN=Srd5a1 PE=1 SV=2	19	7	6
P24090	Ahsg	Alpha-2-HS-glycoprotein OS=Rattus norvegicus OX=10116 GN=Ahsg PE=1 SV=2	30	7	7
P24268	Ctsd	Cathepsin D OS=Rattus norvegicus OX=10116 GN=Ctsd PE=1 SV=1	26	8	8
P24329	Tst	Thiosulfate sulfurtransferase OS=Rattus norvegicus OX=10116 GN=Tst PE=1 SV=3	43	12	12
P24368	Ppib	Peptidyl-prolyl cis-trans isomerase B OS=Rattus norvegicus OX=10116 GN=Ppib PE=1 SV=3	56	13	13
P24470	Cyp2c23	Cytochrome P450 2C23 OS=Rattus norvegicus OX=10116 GN=Cyp2c23 PE=2 SV=2	62	36	30
P25093	Fah	Fumarylacetoacetase OS=Rattus norvegicus OX=10116 GN=Fah PE=1 SV=1	28	9	9
P25113	Pgam1	Phosphoglycerate mutase 1 OS=Rattus norvegicus OX=10116 GN=Pgam1 PE=1 SV=4	25	4	4
P25286	Atp6v0a1	V-type proton ATPase 116 kDa subunit a isoform 1 OS=Rattus norvegicus OX=10116 GN=Atp6v0a1 PE=2 SV=1	13	9	7
P25886	Rpl29	60S ribosomal protein L29 OS=Rattus norvegicus OX=10116 GN=Rpl29 PE=1 SV=3	12	2	2
P26260	Sdc1	Syndecan-1 OS=Rattus norvegicus OX=10116 GN=Sdc1 PE=1 SV=2	14	3	3
P26376	ifitm3	Interferon-induced transmembrane protein 3 OS=Rattus norvegicus OX=10116 GN=ifitm3 PE=2 SV=1	18	2	2
P26435	Slc10a1	Sodium/bile acid cotransporter OS=Rattus norvegicus OX=10116 GN=Slc10a1 PE=1 SV=1	9	4	4
P26772	Hspe1	10 kDa heat shock protein mitochondrial OS=Rattus norvegicus OX=10116 GN=Hspe1 PE=1 SV=3	32	3	3
P27274	Cd59	CD59 glycoprotein OS=Rattus norvegicus OX=10116 GN=Cd59 PE=1 SV=2	17	2	2
P27364	Hsd3b5	NADPH-dependent 3-keto-steroid reductase Hsd3b5 OS=Rattus norvegicus OX=10116 GN=Hsd3b5 PE=1 SV=3	69	49	35
P27615	Scarb2	Lysosome membrane protein 2 OS=Rattus norvegicus OX=10116 GN=Scarb2 PE=1 SV=2	26	12	11
P27867	Sord	Sorbitol dehydrogenase OS=Rattus norvegicus OX=10116 GN=Sord PE=1 SV=4	30	10	10
P27952	Rps2	40S ribosomal protein S2 OS=Rattus norvegicus OX=10116 GN=Rps2 PE=1 SV=1	37	10	6
P28037	Aldh1l1	Cytosolic 10-formyltetrahydrofolate dehydrogenase OS=Rattus norvegicus OX=10116 GN=Aldh1l1 PE=1 SV=3	24	18	15
P28480	Tcp1	T-complex protein 1 subunit alpha OS=Rattus norvegicus OX=10116 GN=Tcp1 PE=1 SV=1	51	28	26
P28494	Man2a1	Alpha-mannosidase 2 OS=Rattus norvegicus OX=10116 GN=Man2a1 PE=1 SV=2	59	70	70
P29266	Hibadh	3-hydroxyisobutyrate dehydrogenase mitochondrial OS=Rattus norvegicus OX=10116 GN=Hibadh PE=1 SV=3	30	7	7
P29314	Rps9	40S ribosomal protein S9 OS=Rattus norvegicus OX=10116 GN=Rps9 PE=1 SV=4	38	11	11
P29419	Atp5me	ATP synthase subunit e mitochondrial OS=Rattus norvegicus OX=10116 GN=Atp5me PE=1 SV=3	61	4	4
P29975	Aqp1	Aquaporin-1 OS=Rattus norvegicus OX=10116 GN=Aqp1 PE=1 SV=4	14	3	3
P31399	Atp5pd	ATP synthase subunit d mitochondrial OS=Rattus norvegicus OX=10116 GN=Atp5pd PE=1 SV=3	53	8	8
P32089	Slc25a1	Tricarboxylate transport protein mitochondrial OS=Rattus norvegicus OX=10116 GN=Slc25a1 PE=1 SV=1	32	10	10
P32198	Cpt1a	Carnitine O-palmitoyltransferase 1 liver isoform OS=Rattus norvegicus OX=10116 GN=Cpt1a PE=1 SV=2	46	32	32
P32232	Cbs	Cystathionine beta-synthase OS=Rattus norvegicus OX=10116 GN=Cbs PE=1 SV=3	3	2	2
P32551	Uqcrc2	Cytochrome b-c1 complex subunit 2 mitochondrial OS=Rattus norvegicus OX=10116 GN=Uqcrc2 PE=1 SV=2	38	16	16
P32755	Hpd	4-hydroxyphenylpyruvate dioxygenase OS=Rattus norvegicus OX=10116 GN=Hpd PE=1 SV=3	46	15	15
P34058	Hsp90ab1	Heat shock protein HSP 90-beta OS=Rattus norvegicus OX=10116 GN=Hsp90ab1 PE=1 SV=4	43	28	16
P34900	Sdc2	Syndecan-2 OS=Rattus norvegicus OX=10116 GN=Sdc2 PE=1 SV=2	11	3	3
P34901	Sdc4	Syndecan-4 OS=Rattus norvegicus OX=10116 GN=Sdc4 PE=1 SV=1	11	2	2
P35213	Ywhab	14-3-3 protein beta/alpha OS=Rattus norvegicus OX=10116 GN=Ywhab PE=1 SV=3	43	10	4
P35427	Rpl13a	60S ribosomal protein L13a OS=Rattus norvegicus OX=10116 GN=Rpl13a PE=1 SV=2	37	8	8
P35435	Atp5f1c	ATP synthase subunit gamma mitochondrial OS=Rattus norvegicus OX=10116 GN=Atp5f1c PE=1 SV=2	48	13	13
P35565	Canx	Calnexin OS=Rattus norvegicus OX=10116 GN=Canx PE=1 SV=1	51	40	40
P36201	Crip2	Cysteine-rich protein 2 OS=Rattus norvegicus OX=10116 GN=Crip2 PE=2 SV=1	19	2	2
P36365	Fmo1	Dimethylaniline monooxygenase [N-oxide-forming] 1 OS=Rattus norvegicus OX=10116 GN=Fmo1 PE=1 SV=2	46	24	23
P36370	Tap1	Antigen peptide transporter 1 OS=Rattus norvegicus OX=10116 GN=Tap1 PE=1 SV=2	13	8	5
P36506	Map2k2	Dual specificity mitogen-activated protein kinase kinase 2 OS=Rattus norvegicus OX=10116 GN=Map2k2 PE=1 SV=1	6	2	2
P36860	Ralb	Ras-related protein Ral-B OS=Rattus norvegicus OX=10116 GN=Ralb PE=2 SV=1	32	6	4
P37397	Cnn3	Calponin-3 OS=Rattus norvegicus OX=10116 GN=Cnn3 PE=1 SV=1	19	5	4
P38718	Mpc2	Mitochondrial pyruvate carrier 2 OS=Rattus norvegicus OX=10116 GN=Mpc2 PE=2 SV=1	32	5	5
P38918	Akr7a3	Aflatoxin B1 aldehyde reductase member 3 OS=Rattus norvegicus OX=10116 GN=Akr7a3 PE=1 SV=2	8	2	2
P38983	Rpsa	40S ribosomal protein SA OS=Rattus norvegicus OX=10116 GN=Rpsa PE=1 SV=3	9	2	2
P41034	Ttpa	Alpha-tocopherol transfer protein OS=Rattus norvegicus OX=10116 GN=Ttpa PE=1 SV=1	22	4	4
P41123	Rpl13	60S ribosomal protein L13 OS=Rattus norvegicus OX=10116 GN=Rpl13 PE=1 SV=2	48	10	10
P41350	Cav1	Caveolin-1 OS=Rattus norvegicus OX=10116 GN=Cav1 PE=1 SV=3	51	9	3
P41498	Acp1	Low molecular weight phosphotyrosine protein phosphatase OS=Rattus norvegicus OX=10116 GN=Acp1 PE=1 SV=3	13	2	2
P41542	Uso1	General vesicular transport factor p115 OS=Rattus norvegicus OX=10116 GN=Uso1 PE=1 SV=1	38	31	31
P41562	Idh1	Isocitrate dehydrogenase [NADP] cytoplasmic OS=Rattus norvegicus OX=10116 GN=Idh1 PE=1 SV=1	33	14	12
P42667	Sec11a	Signal peptidase complex catalytic subunit SEC11A OS=Rattus norvegicus OX=10116 GN=Sec11a PE=2 SV=1	37	7	6
P43278	H1-0	Histone H1.0 OS=Rattus norvegicus OX=10116 GN=H1-0 PE=2 SV=2	12	2	2
P43428	G6pc	Glucose-6-phosphatase OS=Rattus norvegicus OX=10116 GN=G6pc PE=2 SV=1	18	5	2
P45380	Slc26a1	Sulfate anion transporter 1 OS=Rattus norvegicus OX=10116 GN=Slc26a1 PE=1 SV=1	21	14	14
P45592	Cfl1	Cofilin-1 OS=Rattus norvegicus OX=10116 GN=Cfl1 PE=1 SV=3	39	5	3
P45953	Acadvl	Very long-chain specific acyl-CoA dehydrogenase mitochondrial OS=Rattus norvegicus OX=10116 GN=Acadvl PE=1 SV=1	49	30	30
P46462	Vcp	Transitional endoplasmic reticulum ATPase OS=Rattus norvegicus OX=10116 GN=Vcp PE=1 SV=3	58	42	41
P46720	Slco1a1	Solute carrier organic anion transporter family member 1A1 OS=Rattus norvegicus OX=10116 GN=Slco1a1 PE=1 SV=1	27	18	10
P47853	Bgn	Biglycan OS=Rattus norvegicus OX=10116 GN=Bgn PE=1 SV=1	14	4	4
P48303	S1pr1	Sphingosine 1-phosphate receptor 1 OS=Rattus norvegicus OX=10116 GN=S1pr1 PE=1 SV=1	6	2	2
P48500	Tpi1	Triosephosphate isomerase OS=Rattus norvegicus OX=10116 GN=Tpi1 PE=1 SV=2	22	4	4
P48508	Gclm	Glutamate--cysteine ligase regulatory subunit OS=Rattus norvegicus OX=10116 GN=Gclm PE=1 SV=1	12	3	3
P48675	Des	Desmin OS=Rattus norvegicus OX=10116 GN=Des PE=1 SV=2	20	9	5
P49242	Rps3a	40S ribosomal protein S3a OS=Rattus norvegicus OX=10116 GN=Rps3a PE=1 SV=2	53	14	14
P49793	Nup98	Nuclear pore complex protein Nup98-Nup96 OS=Rattus norvegicus OX=10116 GN=Nup98 PE=1 SV=2	2	2	2
P50123	Enpep	Glutamyl aminopeptidase OS=Rattus norvegicus OX=10116 GN=Enpep PE=1 SV=2	14	10	10
P50170	Rdh16	Retinol dehydrogenase 16 OS=Rattus norvegicus OX=10116 GN=Rdh16 PE=1 SV=1	53	19	8
P50237	Sult1c1	Sulfotransferase 1C1 OS=Rattus norvegicus OX=10116 GN=Sult1c1 PE=1 SV=1	21	5	5
P50297	Nat1	Arylamine N-acetyltransferase 1 OS=Rattus norvegicus OX=10116 GN=Nat1 PE=2 SV=1	16	4	4
P50339	Cma1	Chymase OS=Rattus norvegicus OX=10116 GN=Cma1 PE=2 SV=1	13	3	3
P50399	Gdi2	Rab GDP dissociation inhibitor beta OS=Rattus norvegicus OX=10116 GN=Gdi2 PE=1 SV=2	13	4	4
P50554	Abat	4-aminobutyrate aminotransferase mitochondrial OS=Rattus norvegicus OX=10116 GN=Abat PE=1 SV=3	9	3	3
P50878	Rpl4	60S ribosomal protein L4 OS=Rattus norvegicus OX=10116 GN=Rpl4 PE=1 SV=3	43	24	24
P51146	Rab4b	Ras-related protein Rab-4B OS=Rattus norvegicus OX=10116 GN=Rab4b PE=2 SV=1	15	3	2
P51577	P2rx4	P2X purinoceptor 4 OS=Rattus norvegicus OX=10116 GN=P2rx4 PE=1 SV=1	18	6	6
P51590	Cyp2j3	Cytochrome P450 2J3 OS=Rattus norvegicus OX=10116 GN=Cyp2j3 PE=2 SV=1	35	16	11
P51635	Akr1a1	Aldo-keto reductase family 1 member A1 OS=Rattus norvegicus OX=10116 GN=Akr1a1 PE=1 SV=2	23	6	6
P51646	Arl5a	ADP-ribosylation factor-like protein 5A OS=Rattus norvegicus OX=10116 GN=Arl5a PE=2 SV=1	13	2	2
P51869	Cyp4f4	Cytochrome P450 4F4 OS=Rattus norvegicus OX=10116 GN=Cyp4f4 PE=2 SV=1	34	21	7
P51871	Cyp4f6	Cytochrome P450 4F6 OS=Rattus norvegicus OX=10116 GN=Cyp4f6 PE=2 SV=1	15	9	2
P52020	Sqle	Squalene monooxygenase OS=Rattus norvegicus OX=10116 GN=Sqle PE=1 SV=1	32	14	13
P52555	Erp29	Endoplasmic reticulum resident protein 29 OS=Rattus norvegicus OX=10116 GN=Erp29 PE=1 SV=2	37	9	9
P52759	Rida	2-iminobutanoate/2-iminopropanoate deaminase OS=Rattus norvegicus OX=10116 GN=Rida PE=1 SV=3	54	5	5
P53565	Cux1	Homeobox protein cut-like 1 OS=Rattus norvegicus OX=10116 GN=Cux1 PE=1 SV=2	7	8	8
P53812	Pitpnb	Phosphatidylinositol transfer protein beta isoform OS=Rattus norvegicus OX=10116 GN=Pitpnb PE=1 SV=2	81	25	20
P53987	Slc16a1	Monocarboxylate transporter 1 OS=Rattus norvegicus OX=10116 GN=Slc16a1 PE=1 SV=1	25	13	13
P54311	Gnb1	Guanine nucleotide-binding protein G(I)/G(S)/G(T) subunit beta-1 OS=Rattus norvegicus OX=10116 GN=Gnb1 PE=1 SV=4	34	12	6
P54313	Gnb2	Guanine nucleotide-binding protein G(I)/G(S)/G(T) subunit beta-2 OS=Rattus norvegicus OX=10116 GN=Gnb2 PE=1 SV=4	37	13	7
P54319	Plaa	Phospholipase A-2-activating protein OS=Rattus norvegicus OX=10116 GN=Plaa PE=1 SV=3	16	9	9
P54777	Pex6	Peroxisome assembly factor 2 OS=Rattus norvegicus OX=10116 GN=Pex6 PE=1 SV=1	20	15	14
P54921	Napa	Alpha-soluble NSF attachment protein OS=Rattus norvegicus OX=10116 GN=Napa PE=1 SV=2	39	9	9
P55006	Rdh7	Retinol dehydrogenase 7 OS=Rattus norvegicus OX=10116 GN=Rdh7 PE=1 SV=1	55	23	12
P55062	Tmbim6	Bax inhibitor 1 OS=Rattus norvegicus OX=10116 GN=Tmbim6 PE=2 SV=2	9	3	3
P55159	Pon1	Serum paraoxonase/arylesterase 1 OS=Rattus norvegicus OX=10116 GN=Pon1 PE=1 SV=3	49	14	14
P55281	Cdh17	Cadherin-17 OS=Rattus norvegicus OX=10116 GN=Cdh17 PE=2 SV=1	11	7	7
P55314	C8b	Complement component C8 beta chain OS=Rattus norvegicus OX=10116 GN=C8b PE=2 SV=2	8	4	4
P55797	Apoc4	Apolipoprotein C-IV OS=Rattus norvegicus OX=10116 GN=Apoc4 PE=2 SV=2	16	2	2
P56574	Idh2	Isocitrate dehydrogenase [NADP] mitochondrial OS=Rattus norvegicus OX=10116 GN=Idh2 PE=1 SV=2	37	14	13
P56627	Aqp9	Aquaporin-9 OS=Rattus norvegicus OX=10116 GN=Aqp9 PE=2 SV=1	6	2	2
P56745	Cldn1	Claudin-1 OS=Rattus norvegicus OX=10116 GN=Cldn1 PE=1 SV=2	24	4	4
P57093	Phyh	Phytanoyl-CoA dioxygenase peroxisomal OS=Rattus norvegicus OX=10116 GN=Phyh PE=1 SV=2	36	11	11
P57760	Stk16	Serine/threonine-protein kinase 16 OS=Rattus norvegicus OX=10116 GN=Stk16 PE=2 SV=2	7	2	2
P61023	Chp1	Calcineurin B homologous protein 1 OS=Rattus norvegicus OX=10116 GN=Chp1 PE=1 SV=2	14	2	2
P61212	Arl1	ADP-ribosylation factor-like protein 1 OS=Rattus norvegicus OX=10116 GN=Arl1 PE=1 SV=1	25	4	4
P61314	Rpl15	60S ribosomal protein L15 OS=Rattus norvegicus OX=10116 GN=Rpl15 PE=1 SV=2	44	12	12
P61354	Rpl27	60S ribosomal protein L27 OS=Rattus norvegicus OX=10116 GN=Rpl27 PE=2 SV=2	43	10	10
P61515	Rpl37a-ps1	Putative 60S ribosomal protein L37a OS=Rattus norvegicus OX=10116 GN=Rpl37a-ps1 PE=5 SV=2	29	3	3
P61589	Rhoa	Transforming protein RhoA OS=Rattus norvegicus OX=10116 GN=Rhoa PE=1 SV=1	46	9	8
P61621	Sec61a1	Protein transport protein Sec61 subunit alpha isoform 1 OS=Rattus norvegicus OX=10116 GN=Sec61a1 PE=2 SV=2	18	9	3
P61805	Dad1	Dolichyl-diphosphooligosaccharide--protein glycosyltransferase subunit DAD1 OS=Rattus norvegicus OX=10116 GN=Dad1 PE=3 SV=3	35	4	4
P61980	Hnrnpk	Heterogeneous nuclear ribonucleoprotein K OS=Rattus norvegicus OX=10116 GN=Hnrnpk PE=1 SV=1	27	9	9
P61983	Ywhag	14-3-3 protein gamma OS=Rattus norvegicus OX=10116 GN=Ywhag PE=1 SV=2	39	11	6
P62138	Ppp1ca	Serine/threonine-protein phosphatase PP1-alpha catalytic subunit OS=Rattus norvegicus OX=10116 GN=Ppp1ca PE=1 SV=1	25	8	3
P62142	Ppp1cb	Serine/threonine-protein phosphatase PP1-beta catalytic subunit OS=Rattus norvegicus OX=10116 GN=Ppp1cb PE=1 SV=3	28	9	4
P62246	Rps15a	40S ribosomal protein S15a OS=Rattus norvegicus OX=10116 GN=Rps15a PE=1 SV=2	45	5	5
P62260	Ywhae	14-3-3 protein epsilon OS=Rattus norvegicus OX=10116 GN=Ywhae PE=1 SV=1	49	13	10
P62268	Rps23	40S ribosomal protein S23 OS=Rattus norvegicus OX=10116 GN=Rps23 PE=1 SV=3	39	5	5
P62278	Rps13	40S ribosomal protein S13 OS=Rattus norvegicus OX=10116 GN=Rps13 PE=1 SV=2	57	10	9
P62282	Rps11	40S ribosomal protein S11 OS=Rattus norvegicus OX=10116 GN=Rps11 PE=1 SV=3	40	8	8
P62332	Arf6	ADP-ribosylation factor 6 OS=Rattus norvegicus OX=10116 GN=Arf6 PE=1 SV=2	39	5	5
P62630	Eef1a1	Elongation factor 1-alpha 1 OS=Rattus norvegicus OX=10116 GN=Eef1a1 PE=2 SV=1	34	15	15
P62718	Rpl18a	60S ribosomal protein L18a OS=Rattus norvegicus OX=10116 GN=Rpl18a PE=2 SV=1	48	9	9
P62744	Ap2s1	AP-2 complex subunit sigma OS=Rattus norvegicus OX=10116 GN=Ap2s1 PE=1 SV=1	30	4	4
P62804	H4c2	Histone H4 OS=Rattus norvegicus OX=10116 GN=H4c2 PE=1 SV=2	54	11	11
P62815	Atp6v1b2	V-type proton ATPase subunit B brain isoform OS=Rattus norvegicus OX=10116 GN=Atp6v1b2 PE=1 SV=1	7	3	3
P62828	Ran	GTP-binding nuclear protein Ran OS=Rattus norvegicus OX=10116 GN=Ran PE=1 SV=3	12	2	2
P62832	Rpl23	60S ribosomal protein L23 OS=Rattus norvegicus OX=10116 GN=Rpl23 PE=2 SV=1	50	8	8
P62836	Rap1a	Ras-related protein Rap-1A OS=Rattus norvegicus OX=10116 GN=Rap1a PE=1 SV=1	62	12	2
P62845	Rps15	40S ribosomal protein S15 OS=Rattus norvegicus OX=10116 GN=Rps15 PE=1 SV=2	34	4	4
P62856	Rps26	40S ribosomal protein S26 OS=Rattus norvegicus OX=10116 GN=Rps26 PE=3 SV=3	27	3	3
P62890	Rpl30	60S ribosomal protein L30 OS=Rattus norvegicus OX=10116 GN=Rpl30 PE=3 SV=2	66	7	7
P62898	Cycs	Cytochrome c somatic OS=Rattus norvegicus OX=10116 GN=Cycs PE=1 SV=2	39	5	5
P62902	Rpl31	60S ribosomal protein L31 OS=Rattus norvegicus OX=10116 GN=Rpl31 PE=2 SV=1	54	7	7
P62907	Rpl10a	60S ribosomal protein L10a OS=Rattus norvegicus OX=10116 GN=Rpl10a PE=1 SV=2	41	10	10
P62909	Rps3	40S ribosomal protein S3 OS=Rattus norvegicus OX=10116 GN=Rps3 PE=1 SV=1	66	16	16
P62912	Rpl32	60S ribosomal protein L32 OS=Rattus norvegicus OX=10116 GN=Rpl32 PE=1 SV=2	27	4	4
P62914	Rpl11	60S ribosomal protein L11 OS=Rattus norvegicus OX=10116 GN=Rpl11 PE=1 SV=2	45	7	7
P62916	Gtf2b	Transcription initiation factor IIB OS=Rattus norvegicus OX=10116 GN=Gtf2b PE=2 SV=1	20	5	5
P62919	Rpl8	60S ribosomal protein L8 OS=Rattus norvegicus OX=10116 GN=Rpl8 PE=2 SV=2	39	10	10
P62944	Ap2b1	AP-2 complex subunit beta OS=Rattus norvegicus OX=10116 GN=Ap2b1 PE=1 SV=1	37	34	17
P62961	Ybx1	Y-box-binding protein 1 OS=Rattus norvegicus OX=10116 GN=Ybx1 PE=2 SV=3	19	4	4
P62963	Pfn1	Profilin-1 OS=Rattus norvegicus OX=10116 GN=Pfn1 PE=1 SV=2	40	4	4
P62982	Rps27a	Ubiquitin-40S ribosomal protein S27a OS=Rattus norvegicus OX=10116 GN=Rps27a PE=1 SV=2	37	6	6
P62986	Uba52	Ubiquitin-60S ribosomal protein L40 OS=Rattus norvegicus OX=10116 GN=Uba52 PE=1 SV=2	45	6	6
P63018	Hspa8	Heat shock cognate 71 kDa protein OS=Rattus norvegicus OX=10116 GN=Hspa8 PE=1 SV=1	60	42	31
P63025	Vamp3	Vesicle-associated membrane protein 3 OS=Rattus norvegicus OX=10116 GN=Vamp3 PE=1 SV=1	48	3	2
P63031	Mpc1	Mitochondrial pyruvate carrier 1 OS=Rattus norvegicus OX=10116 GN=Mpc1 PE=3 SV=1	33	5	5
P63036	Dnaja1	DnaJ homolog subfamily A member 1 OS=Rattus norvegicus OX=10116 GN=Dnaja1 PE=1 SV=1	34	9	9
P63081	Atp6v0c	V-type proton ATPase 16 kDa proteolipid subunit OS=Rattus norvegicus OX=10116 GN=Atp6v0c PE=2 SV=1	19	3	3
P63174	Rpl38	60S ribosomal protein L38 OS=Rattus norvegicus OX=10116 GN=Rpl38 PE=1 SV=2	50	6	6
P63322	Rala	Ras-related protein Ral-A OS=Rattus norvegicus OX=10116 GN=Rala PE=1 SV=1	23	4	2
P63326	Rps10	40S ribosomal protein S10 OS=Rattus norvegicus OX=10116 GN=Rps10 PE=2 SV=1	53	8	8
P67779	Phb	Prohibitin OS=Rattus norvegicus OX=10116 GN=Phb PE=1 SV=1	55	17	17
P68035	Actc1	Actin alpha cardiac muscle 1 OS=Rattus norvegicus OX=10116 GN=Actc1 PE=2 SV=1	58	23	5
P68101	Eif2s1	Eukaryotic translation initiation factor 2 subunit 1 OS=Rattus norvegicus OX=10116 GN=Eif2s1 PE=1 SV=2	20	6	6
P69897	Tubb5	Tubulin beta-5 chain OS=Rattus norvegicus OX=10116 GN=Tubb5 PE=1 SV=1	69	30	3
P70470	Lypla1	Acyl-protein thioesterase 1 OS=Rattus norvegicus OX=10116 GN=Lypla1 PE=1 SV=1	10	2	2
P70473	Amacr	Alpha-methylacyl-CoA racemase OS=Rattus norvegicus OX=10116 GN=Amacr PE=1 SV=3	38	13	13
P70500	Cdipt	CDP-diacylglycerol--inositol 3-phosphatidyltransferase OS=Rattus norvegicus OX=10116 GN=Cdipt PE=1 SV=1	21	4	4
P70580	Pgrmc1	Membrane-associated progesterone receptor component 1 OS=Rattus norvegicus OX=10116 GN=Pgrmc1 PE=1 SV=3	46	11	10
P70617	Ninj1	Ninjurin-1 OS=Rattus norvegicus OX=10116 GN=Ninj1 PE=1 SV=1	26	2	2
P80432	Cox7c	Cytochrome c oxidase subunit 7C mitochondrial OS=Rattus norvegicus OX=10116 GN=Cox7c PE=1 SV=2	29	2	2
P81155	Vdac2	Voltage-dependent anion-selective channel protein 2 OS=Rattus norvegicus OX=10116 GN=Vdac2 PE=1 SV=2	39	9	8
P82995	Hsp90aa1	Heat shock protein HSP 90-alpha OS=Rattus norvegicus OX=10116 GN=Hsp90aa1 PE=1 SV=3	27	20	9
P84079	Arf1	ADP-ribosylation factor 1 OS=Rattus norvegicus OX=10116 GN=Arf1 PE=1 SV=2	42	6	3
P84083	Arf5	ADP-ribosylation factor 5 OS=Rattus norvegicus OX=10116 GN=Arf5 PE=1 SV=2	44	7	4
P84100	Rpl19	60S ribosomal protein L19 OS=Rattus norvegicus OX=10116 GN=Rpl19 PE=1 SV=1	28	6	6
P84245	H3-3b	Histone H3.3 OS=Rattus norvegicus OX=10116 GN=H3-3b PE=1 SV=2	17	3	3
P84586	Rbmxrtl	RNA-binding motif protein X chromosome retrogene-like OS=Rattus norvegicus OX=10116 GN=Rbmxrtl PE=1 SV=1	9	3	3
P84817	Fis1	Mitochondrial fission 1 protein OS=Rattus norvegicus OX=10116 GN=Fis1 PE=1 SV=1	27	3	3
P85007	Ier3ip1	Immediate early response 3-interacting protein 1 OS=Rattus norvegicus OX=10116 GN=Ier3ip1 PE=3 SV=1	34	2	2
P85108	Tubb2a	Tubulin beta-2A chain OS=Rattus norvegicus OX=10116 GN=Tubb2a PE=1 SV=1	68	31	4
P85834	Tufm	Elongation factor Tu mitochondrial OS=Rattus norvegicus OX=10116 GN=Tufm PE=1 SV=1	28	10	10
P85968	Pgd	6-phosphogluconate dehydrogenase decarboxylating OS=Rattus norvegicus OX=10116 GN=Pgd PE=1 SV=1	13	5	5
P85973	Pnp	Purine nucleoside phosphorylase OS=Rattus norvegicus OX=10116 GN=Pnp PE=1 SV=1	47	10	10
P97521	Slc25a20	Mitochondrial carnitine/acylcarnitine carrier protein OS=Rattus norvegicus OX=10116 GN=Slc25a20 PE=1 SV=1	53	16	16
P97524	Slc27a2	Very long-chain acyl-CoA synthetase OS=Rattus norvegicus OX=10116 GN=Slc27a2 PE=1 SV=1	59	41	3
P97532	Mpst	3-mercaptopyruvate sulfurtransferase OS=Rattus norvegicus OX=10116 GN=Mpst PE=1 SV=3	12	3	3
P97536	Cand1	Cullin-associated NEDD8-dissociated protein 1 OS=Rattus norvegicus OX=10116 GN=Cand1 PE=1 SV=1	27	30	30
P97544	Plpp3	Phospholipid phosphatase 3 OS=Rattus norvegicus OX=10116 GN=Plpp3 PE=1 SV=1	20	6	6
P97546	Nptn	Neuroplastin OS=Rattus norvegicus OX=10116 GN=Nptn PE=1 SV=2	7	2	2
P97570	Pla2g6	85/88 kDa calcium-independent phospholipase A2 OS=Rattus norvegicus OX=10116 GN=Pla2g6 PE=1 SV=2	4	3	3
P97612	Faah	Fatty-acid amide hydrolase 1 OS=Rattus norvegicus OX=10116 GN=Faah PE=1 SV=1	43	20	20
P97675	Enpp3	Ectonucleotide pyrophosphatase/phosphodiesterase family member 3 OS=Rattus norvegicus OX=10116 GN=Enpp3 PE=1 SV=2	19	13	13
P97829	Cd47	Leukocyte surface antigen CD47 OS=Rattus norvegicus OX=10116 GN=Cd47 PE=1 SV=1	19	6	5
P97852	Hsd17b4	Peroxisomal multifunctional enzyme type 2 OS=Rattus norvegicus OX=10116 GN=Hsd17b4 PE=1 SV=3	48	30	30
P97887	Psen1	Presenilin-1 OS=Rattus norvegicus OX=10116 GN=Psen1 PE=1 SV=1	10	3	3
Q00238	Icam1	Intercellular adhesion molecule 1 OS=Rattus norvegicus OX=10116 GN=Icam1 PE=2 SV=1	18	9	9
Q01129	Dcn	Decorin OS=Rattus norvegicus OX=10116 GN=Dcn PE=1 SV=1	31	12	12
Q01177	Plg	Plasminogen OS=Rattus norvegicus OX=10116 GN=Plg PE=2 SV=2	67	43	43
Q02353	Ndst1	Bifunctional heparan sulfate N-deacetylase/N-sulfotransferase 1 OS=Rattus norvegicus OX=10116 GN=Ndst1 PE=1 SV=1	25	19	19
Q02769	Fdft1	Squalene synthase OS=Rattus norvegicus OX=10116 GN=Fdft1 PE=2 SV=1	26	10	10
Q02874	Macroh2a1	Core histone macro-H2A.1 OS=Rattus norvegicus OX=10116 GN=H2afy PE=1 SV=4	32	9	9
Q02974	Khk	Ketohexokinase OS=Rattus norvegicus OX=10116 GN=Khk PE=1 SV=1	9	2	2
Q03248	Upb1	Beta-ureidopropionase OS=Rattus norvegicus OX=10116 GN=Upb1 PE=1 SV=1	31	8	8
Q03336	Rgn	Regucalcin OS=Rattus norvegicus OX=10116 GN=Rgn PE=1 SV=3	37	9	9
Q04462	Vars1	Valine--tRNA ligase OS=Rattus norvegicus OX=10116 GN=Vars PE=2 SV=2	5	5	5
Q05096	Myo1b	Unconventional myosin-Ib OS=Rattus norvegicus OX=10116 GN=Myo1b PE=1 SV=1	32	33	32
Q05343	Rxra	Retinoic acid receptor RXR-alpha OS=Rattus norvegicus OX=10116 GN=Rxra PE=1 SV=1	13	5	5
Q05511	Hpn	Serine protease hepsin OS=Rattus norvegicus OX=10116 GN=Hpn PE=2 SV=1	32	11	11
Q05962	Slc25a4	ADP/ATP translocase 1 OS=Rattus norvegicus OX=10116 GN=Slc25a4 PE=1 SV=3	35	13	3
Q05BA4	Myadm	Myadm protein OS=Rattus norvegicus OX=10116 GN=Myadm PE=1 SV=1	12	3	3
Q06486	Csnk1d	Casein kinase I isoform delta OS=Rattus norvegicus OX=10116 GN=Csnk1d PE=1 SV=2	6	2	2
Q06647	Atp5po	ATP synthase subunit O mitochondrial OS=Rattus norvegicus OX=10116 GN=Atp5po PE=1 SV=1	54	14	14
Q06QA9	CO1	Cytochrome c oxidase subunit 1 OS=Rattus norvegicus OX=10116 GN=CO1 PE=3 SV=1	10	4	4
Q06QG6	ND5	NADH-ubiquinone oxidoreductase chain 5 OS=Rattus norvegicus OX=10116 GN=ND5 PE=3 SV=1	10	4	4
Q07014	Lyn	Tyrosine-protein kinase Lyn OS=Rattus norvegicus OX=10116 GN=Lyn PE=1 SV=3	31	15	11
Q07066	Pxmp2	Peroxisomal membrane protein 2 OS=Rattus norvegicus OX=10116 GN=Pxmp2 PE=1 SV=2	30	7	7
Q07936	Anxa2	Annexin A2 OS=Rattus norvegicus OX=10116 GN=Anxa2 PE=1 SV=2	12	4	4
Q07969	Cd36	Platelet glycoprotein 4 OS=Rattus norvegicus OX=10116 GN=Cd36 PE=1 SV=3	21	11	4
Q07984	Ssr4	Translocon-associated protein subunit delta OS=Rattus norvegicus OX=10116 GN=Ssr4 PE=2 SV=1	36	6	6
Q08013	Ssr3	Translocon-associated protein subunit gamma OS=Rattus norvegicus OX=10116 GN=Ssr3 PE=1 SV=2	12	3	3
Q08163	Cap1	Adenylyl cyclase-associated protein 1 OS=Rattus norvegicus OX=10116 GN=Cap1 PE=1 SV=3	10	4	4
Q08851	Stx5	Syntaxin-5 OS=Rattus norvegicus OX=10116 GN=Stx5 PE=1 SV=2	44	11	11
Q09073	Slc25a5	ADP/ATP translocase 2 OS=Rattus norvegicus OX=10116 GN=Slc25a5 PE=1 SV=3	57	22	12
Q09325	Mgat1	Alpha-1 3-mannosyl-glycoprotein 2-beta-N-acetylglucosaminyltransferase OS=Rattus norvegicus OX=10116 GN=Mgat1 PE=2 SV=1	49	18	18
Q09326	Mgat2	Alpha-1 6-mannosyl-glycoprotein 2-beta-N-acetylglucosaminyltransferase OS=Rattus norvegicus OX=10116 GN=Mgat2 PE=1 SV=1	43	16	16
Q0D2L3	Agmat	Agmatinase mitochondrial OS=Rattus norvegicus OX=10116 GN=Agmat PE=2 SV=1	8	3	3
Q0H8B9	Clec2d11	C-type lectin domain family 2 member D11 OS=Rattus norvegicus OX=10116 GN=Clec2d11 PE=1 SV=1	15	3	3
Q10473	Galnt1	Polypeptide N-acetylgalactosaminyltransferase 1 OS=Rattus norvegicus OX=10116 GN=Galnt1 PE=1 SV=1	30	14	14
Q10743	Adam10	Disintegrin and metalloproteinase domain-containing protein 10 OS=Rattus norvegicus OX=10116 GN=Adam10 PE=1 SV=2	3	2	2
Q10758	Krt8	Keratin type II cytoskeletal 8 OS=Rattus norvegicus OX=10116 GN=Krt8 PE=1 SV=3	93	80	63
Q14TE9	Top2b	DNA topoisomerase 2 OS=Rattus norvegicus OX=10116 GN=Top2b PE=2 SV=1	1	2	2
Q1JU68	Eif3a	Eukaryotic translation initiation factor 3 subunit A OS=Rattus norvegicus OX=10116 GN=Eif3a PE=2 SV=2	2	3	3
Q2LC86	rCG_20893	Numb isoform o/o OS=Rattus norvegicus OX=10116 GN=rCG_20893 PE=2 SV=1	9	6	6
Q2MHD8	TBER1-S	Truncated form of 17beta-hydroxysteroid dehydrogenase OS=Rattus norvegicus OX=10116 GN=TBER1-S PE=2 SV=1	27	6	5
Q2MHD9	TBER1	17beta-hydroxysteroid dehydrogenase OS=Rattus norvegicus OX=10116 GN=TBER1 PE=2 SV=1	25	6	5
Q2PQA9	Kif5b	Kinesin-1 heavy chain OS=Rattus norvegicus OX=10116 GN=Kif5b PE=1 SV=1	10	8	5
Q2TA68	Opa1	Dynamin-like 120 kDa protein mitochondrial OS=Rattus norvegicus OX=10116 GN=Opa1 PE=1 SV=1	19	16	16
Q2THW7	Zdhhc5	Palmitoyltransferase ZDHHC5 OS=Rattus norvegicus OX=10116 GN=Zdhhc5 PE=1 SV=1	8	4	4
Q2VC85	Gcln	Glutamate cysteine ligase modifier subunit (Fragment) OS=Rattus norvegicus OX=10116 GN=Gcln PE=2 SV=1	14	3	3
Q32PZ3	Unc45a	Protein unc-45 homolog A OS=Rattus norvegicus OX=10116 GN=Unc45a PE=2 SV=1	18	14	14
Q32Q06	Ap1m1	AP-1 complex subunit mu-1 OS=Rattus norvegicus OX=10116 GN=Ap1m1 PE=1 SV=3	25	9	9
Q32Q55	Ces2h	Carboxylic ester hydrolase OS=Rattus norvegicus OX=10116 GN=Ces2h PE=1 SV=1	28	14	9
Q3B7D0	Cpox	Oxygen-dependent coproporphyrinogen-III oxidase mitochondrial OS=Rattus norvegicus OX=10116 GN=Cpox PE=1 SV=1	8	3	3
Q3B7D1	Ube2z	Ubiquitin-conjugating enzyme E2 Z OS=Rattus norvegicus OX=10116 GN=Ube2z PE=1 SV=2	10	3	3
Q3B7U9	Fkbp8	Peptidyl-prolyl cis-trans isomerase FKBP8 OS=Rattus norvegicus OX=10116 GN=Fkbp8 PE=2 SV=1	26	9	9
Q3B7V0	Dhrs3	Dehydrogenase/reductase (SDR family) member 3 OS=Rattus norvegicus OX=10116 GN=Dhrs3 PE=1 SV=1	59	20	20
Q3B8N9	Bphl	Biphenyl hydrolase-like OS=Rattus norvegicus OX=10116 GN=Bphl PE=1 SV=1	10	3	3
Q3B8R6	Azgp1	Alpha-2-glycoprotein 1 zinc OS=Rattus norvegicus OX=10116 GN=Azgp1 PE=1 SV=1	16	4	4
Q3KR72	Ablim1	Actin-binding LIM protein 1 OS=Rattus norvegicus OX=10116 GN=Ablim1 PE=2 SV=1	25	8	4
Q3KR92	Tpst1	Protein-tyrosine sulfotransferase 1 OS=Rattus norvegicus OX=10116 GN=Tpst1 PE=1 SV=1	19	6	5
Q3KR94	Vtn	Vitronectin OS=Rattus norvegicus OX=10116 GN=Vtn PE=1 SV=1	24	8	8
Q3KR95	Galnt4	Polypeptide N-acetylgalactosaminyltransferase OS=Rattus norvegicus OX=10116 GN=Galnt4 PE=2 SV=1	11	6	5
Q3KR97	Baiap2l1	Brain-specific angiogenesis inhibitor 1-associated protein 2-like protein 1 OS=Rattus norvegicus OX=10116 GN=Baiap2l1 PE=1 SV=1	25	9	9
Q3KRC3	Srpra	SRP receptor subunit alpha OS=Rattus norvegicus OX=10116 GN=Srpra PE=1 SV=1	33	20	20
Q3KRD6	Xylt2	Xylosyltransferase 2 OS=Rattus norvegicus OX=10116 GN=Xylt2 PE=2 SV=1	7	6	6
Q3KRE0	Atad3	ATPase family AAA domain-containing protein 3 OS=Rattus norvegicus OX=10116 GN=Atad3 PE=1 SV=1	32	18	17
Q3KRE2	Mettl7a	Methyltransferase like 7A isoform CRA_b OS=Rattus norvegicus OX=10116 GN=Mettl7a PE=1 SV=1	57	32	30
Q3KRF2	Hdlbp	High density lipoprotein binding protein (Vigilin) OS=Rattus norvegicus OX=10116 GN=Hdlbp PE=1 SV=1	33	34	34
Q3MHS9	Cct6a	Chaperonin containing Tcp1 subunit 6A (Zeta 1) OS=Rattus norvegicus OX=10116 GN=Cct6a PE=1 SV=1	40	21	21
Q3MID3	Arfgap2	ADP-ribosylation factor GTPase-activating protein 2 OS=Rattus norvegicus OX=10116 GN=Arfgap2 PE=1 SV=1	47	22	21
Q3MIE0	Echdc3	Enoyl-CoA hydratase domain-containing protein 3 mitochondrial OS=Rattus norvegicus OX=10116 GN=Echdc3 PE=2 SV=1	26	7	7
Q3MIE4	Vat1	Synaptic vesicle membrane protein VAT-1 homolog OS=Rattus norvegicus OX=10116 GN=Vat1 PE=1 SV=1	71	22	22
Q3S4A4	Arfgap1	ADP-ribosylation factor GTPase activating protein 1 heart isoform OS=Rattus norvegicus OX=10116 GN=Arfgap1 PE=1 SV=1	9	3	3
Q3T1K5	Capza2	F-actin-capping protein subunit alpha-2 OS=Rattus norvegicus OX=10116 GN=Capza2 PE=1 SV=1	57	11	10
Q3V5X8	Endog	Endonuclease OS=Rattus norvegicus OX=10116 GN=Endog PE=1 SV=1	8	2	2
Q3ZB99	Tjp2	Tight junction protein 2 OS=Rattus norvegicus OX=10116 GN=Tjp2 PE=1 SV=1	9	10	9
Q497A2	Slc35b2	D-serine modulator-1 OS=Rattus norvegicus OX=10116 GN=Slc35b2 PE=1 SV=1	5	2	2
Q497B0	Nit2	Omega-amidase NIT2 OS=Rattus norvegicus OX=10116 GN=Nit2 PE=1 SV=1	28	7	7
Q498C8	Rer1	Protein RER1 OS=Rattus norvegicus OX=10116 GN=Rer1 PE=1 SV=1	38	8	8
Q498D5	Rmdn2	Regulator of microtubule dynamics protein 2 OS=Rattus norvegicus OX=10116 GN=Rmdn2 PE=1 SV=1	30	12	12
Q498U1	Abcg3l4	Similar to ATP-binding cassette sub-family G (WHITE) member 3 OS=Rattus norvegicus OX=10116 GN=Abcg3l4 PE=2 SV=1	15	7	2
Q499P3	C1galt1c1	C1GALT1-specific chaperone 1 OS=Rattus norvegicus OX=10116 GN=C1galt1c1 PE=1 SV=1	18	6	6
Q499P8	Rusf1	RUS1 family protein C16orf58 homolog OS=Rattus norvegicus OX=10116 PE=2 SV=1	17	5	5
Q4AEF8	Copg1	Coatomer subunit gamma-1 OS=Rattus norvegicus OX=10116 GN=Copg1 PE=2 SV=1	50	35	33
Q4FZR7	Spg20	Spg20 protein (Fragment) OS=Rattus norvegicus OX=10116 GN=Spg20 PE=2 SV=1	13	4	2
Q4FZT0	Stoml2	Stomatin-like protein 2 mitochondrial OS=Rattus norvegicus OX=10116 GN=Stoml2 PE=1 SV=1	29	8	8
Q4G061	Eif3b	Eukaryotic translation initiation factor 3 subunit B OS=Rattus norvegicus OX=10116 GN=Eif3b PE=1 SV=1	2	2	2
Q4KLM4	Klhl25	Kelch-like protein 25 OS=Rattus norvegicus OX=10116 GN=Klhl25 PE=2 SV=1	11	6	6
Q4KLN7	Arfgap3	ADP-ribosylation factor GTPase-activating protein 3 OS=Rattus norvegicus OX=10116 GN=Arfgap3 PE=1 SV=1	46	18	17
Q4KLP0	Dhtkd1	Probable 2-oxoglutarate dehydrogenase E1 component DHKTD1 mitochondrial OS=Rattus norvegicus OX=10116 GN=Dhtkd1 PE=2 SV=1	11	6	6
Q4KLZ0	Vnn1	Vanin 1 OS=Rattus norvegicus OX=10116 GN=Vnn1 PE=1 SV=1	14	6	6
Q4KLZ6	Tkfc	Triokinase/FMN cyclase OS=Rattus norvegicus OX=10116 GN=Tkfc PE=1 SV=1	24	11	11
Q4KM07	Ust5r	Integral membrane transport protein UST5r OS=Rattus norvegicus OX=10116 GN=Ust5r PE=1 SV=1	30	15	10
Q4KM64	Jagn1	Protein jagunal homolog 1 OS=Rattus norvegicus OX=10116 GN=Jagn1 PE=2 SV=1	13	2	2
Q4KM66	LOC500183	LOC500183 protein OS=Rattus norvegicus OX=10116 GN=LOC500183 PE=1 SV=1	13	3	3
Q4KM74	Sec22b	Vesicle-trafficking protein SEC22b OS=Rattus norvegicus OX=10116 GN=Sec22b PE=1 SV=3	64	14	14
Q4KM77	Ei24	Etoposide-induced protein 2.4 homolog OS=Rattus norvegicus OX=10116 GN=Ei24 PE=1 SV=1	8	3	3
Q4KMA8	Erap1	Aminopeptidase OS=Rattus norvegicus OX=10116 GN=Erap1 PE=1 SV=1	21	19	19
Q4L1J4	Magi1	Membrane-associated guanylate kinase WW and PDZ domain-containing protein 1 OS=Rattus norvegicus OX=10116 GN=Magi1 PE=1 SV=1	11	10	9
Q4QQS6	Alg5	ALG5 dolichyl-phosphate beta-glucosyltransferase OS=Rattus norvegicus OX=10116 GN=Alg5 PE=1 SV=1	25	7	7
Q4QQV3	Fam162a	Protein FAM162A OS=Rattus norvegicus OX=10116 GN=Fam162a PE=2 SV=1	28	5	5
Q4QR86	Depdc7	DEP domain-containing protein 7 OS=Rattus norvegicus OX=10116 GN=Depdc7 PE=2 SV=1	8	3	3
Q4V797	RGD1309362	Interferon-gamma-inducible GTPase Ifgga1 protein OS=Rattus norvegicus OX=10116 GN=RGD1309362 PE=1 SV=1	35	11	6
Q4V7D1	Ssr1	Signal sequence receptor alpha OS=Rattus norvegicus OX=10116 GN=Ssr1 PE=1 SV=1	28	7	6
Q4V7E8	Lrrfip2	Leucine-rich repeat flightless-interacting protein 2 OS=Rattus norvegicus OX=10116 GN=Lrrfip2 PE=1 SV=1	6	2	2
Q4V7F2	Creld1	Protein disulfide isomerase Creld1 OS=Rattus norvegicus OX=10116 GN=Creld1 PE=2 SV=1	5	2	2
Q4V892	Sigirr	Single Ig IL-1-related receptor OS=Rattus norvegicus OX=10116 GN=Sigirr PE=2 SV=1	22	7	7
Q4V899	Tmem165	Transmembrane protein 165 OS=Rattus norvegicus OX=10116 GN=Tmem165 PE=2 SV=1	15	3	3
Q4V8B7	Hsdl1	Inactive hydroxysteroid dehydrogenase-like protein 1 OS=Rattus norvegicus OX=10116 GN=Hsdl1 PE=2 SV=1	11	2	2
Q4V8C2	Zw10	Centromere/kinetochore protein zw10 homolog OS=Rattus norvegicus OX=10116 GN=Zw10 PE=2 SV=3	27	17	17
Q4V8F9	Hsdl2	Hydroxysteroid dehydrogenase-like protein 2 OS=Rattus norvegicus OX=10116 GN=Hsdl2 PE=2 SV=1	7	3	3
Q4V8H7	Wwp1	E3 ubiquitin-protein ligase OS=Rattus norvegicus OX=10116 GN=Wwp1 PE=1 SV=1	7	6	3
Q4V8H8	Ehd2	EH domain-containing protein 2 OS=Rattus norvegicus OX=10116 GN=Ehd2 PE=1 SV=1	29	13	11
Q4V8K1	Steap4	Metalloreductase STEAP4 OS=Rattus norvegicus OX=10116 GN=Steap4 PE=1 SV=1	36	13	13
Q4V8N0	Tinagl1	Lipocalin 7 isoform CRA_a OS=Rattus norvegicus OX=10116 GN=Tinagl1 PE=1 SV=1	17	6	6
Q505J8	Farsa	Phenylalanine--tRNA ligase alpha subunit OS=Rattus norvegicus OX=10116 GN=Farsa PE=1 SV=1	4	2	2
Q52KJ9	Tmx1	Thioredoxin domain containing 1 OS=Rattus norvegicus OX=10116 GN=Tmx1 PE=1 SV=1	8	2	2
Q53B90	Rab43	Ras-related protein Rab-43 OS=Rattus norvegicus OX=10116 GN=Rab43 PE=2 SV=1	48	9	7
Q561S0	Ndufa10	NADH dehydrogenase [ubiquinone] 1 alpha subcomplex subunit 10 mitochondrial OS=Rattus norvegicus OX=10116 GN=Ndufa10 PE=1 SV=1	38	10	10
Q562C4	Mettl7b	Methyltransferase-like protein 7B OS=Rattus norvegicus OX=10116 GN=Mettl7b PE=1 SV=1	78	55	54
Q569A6	Kdelr1	ER lumen protein-retaining receptor 1 OS=Rattus norvegicus OX=10116 GN=Kdelr1 PE=2 SV=1	14	2	2
Q569C9	Golph3	Golgi phosphoprotein 3 OS=Rattus norvegicus OX=10116 GN=Golph3 PE=1 SV=1	13	3	3
Q569D2	St3gal6	ST3 beta-galactoside alpha-2 3-sialyltransferase 6 OS=Rattus norvegicus OX=10116 GN=St3gal6 PE=1 SV=1	31	11	11
Q58A68	GalNAc-T4	Polypeptide N-acetylgalactosaminyltransferase OS=Rattus norvegicus OX=10116 GN=GalNAc-T4 PE=2 SV=1	11	6	5
Q58FK9	Kyat3	Kynurenine--oxoglutarate transaminase 3 OS=Rattus norvegicus OX=10116 GN=Kyat3 PE=2 SV=1	24	9	9
Q5BJB3	Chchd2	Coiled-coil-helix-coiled-coil-helix domain containing 2 OS=Rattus norvegicus OX=10116 GN=Chchd2 PE=2 SV=1	31	3	3
Q5BJM8	Slc30a7	Zinc transporter 7 OS=Rattus norvegicus OX=10116 GN=Slc30a7 PE=2 SV=2	9	3	3
Q5BJN1	Stard10	START domain containing 10 isoform CRA_b OS=Rattus norvegicus OX=10116 GN=Stard10 PE=1 SV=1	13	3	3
Q5BJP4	Rbm39	RNA-binding motif protein 39 OS=Rattus norvegicus OX=10116 GN=Rbm39 PE=1 SV=1	4	2	2
Q5BJQ0	Coq8a	Atypical kinase COQ8A mitochondrial OS=Rattus norvegicus OX=10116 GN=Coq8a PE=2 SV=1	33	19	19
Q5BJQ1	Cldn14	Claudin OS=Rattus norvegicus OX=10116 GN=Cldn14 PE=1 SV=1	18	3	3
Q5BJT4	Txndc15	Thioredoxin domain-containing protein 15 OS=Rattus norvegicus OX=10116 GN=Txndc15 PE=2 SV=1	13	3	3
Q5BJU0	Rras2	RAS-related 2 OS=Rattus norvegicus OX=10116 GN=Rras2 PE=1 SV=1	37	7	5
Q5BJY9	Krt18	Keratin type I cytoskeletal 18 OS=Rattus norvegicus OX=10116 GN=Krt18 PE=1 SV=3	91	83	80
Q5BJZ3	Nnt	Nicotinamide nucleotide transhydrogenase OS=Rattus norvegicus OX=10116 GN=Nnt PE=1 SV=1	42	46	46
Q5BK17	Iyd	Iodotyrosine deiodinase 1 OS=Rattus norvegicus OX=10116 GN=Iyd PE=2 SV=1	27	7	7
Q5BK21	Tm7sf2	Transmembrane 7 superfamily member 2 OS=Rattus norvegicus OX=10116 GN=Tm7sf2 PE=1 SV=1	18	8	8
Q5BK63	Ndufa9	NADH dehydrogenase [ubiquinone] 1 alpha subcomplex subunit 9 mitochondrial OS=Rattus norvegicus OX=10116 GN=Ndufa9 PE=1 SV=2	33	13	13
Q5BK77	Rarres2	Retinoic acid receptor responder (Tazarotene induced) 2 OS=Rattus norvegicus OX=10116 GN=Rarres2 PE=1 SV=1	21	4	4
Q5BK80	Tspan4	Tetraspanin OS=Rattus norvegicus OX=10116 GN=Tspan4 PE=1 SV=1	17	3	3
Q5BK85	Tmed1	Transmembrane emp24 domain-containing protein 1 OS=Rattus norvegicus OX=10116 GN=Tmed1 PE=2 SV=1	21	4	4
Q5DT04	Ugt1a1	UDP-glucuronosyltransferase OS=Rattus norvegicus OX=10116 GN=Ugt1a1 PE=2 SV=1	42	24	14
Q5EB77	Rab18	Ras-related protein Rab-18 OS=Rattus norvegicus OX=10116 GN=Rab18 PE=2 SV=1	67	15	14
Q5EB99	Cyp2c6v1	Cytochrome P450-like OS=Rattus norvegicus OX=10116 GN=Cyp2c6v1 PE=2 SV=1	52	31	2
Q5EBC0	Itih4	Inter alpha-trypsin inhibitor heavy chain 4 OS=Rattus norvegicus OX=10116 GN=Itih4 PE=1 SV=1	14	12	12
Q5EGY4	Ykt6	Synaptobrevin homolog YKT6 OS=Rattus norvegicus OX=10116 GN=Ykt6 PE=1 SV=1	11	2	2
Q5FVC4	Dnajb12	DnaJ (Hsp40) homolog subfamily B member 12 OS=Rattus norvegicus OX=10116 GN=Dnajb12 PE=1 SV=1	13	4	4
Q5FVL2	Emc8	ER membrane protein complex subunit 8 OS=Rattus norvegicus OX=10116 GN=Emc8 PE=2 SV=1	21	3	3
Q5FVL8	Abcb10	ATP-binding cassette subfamily B member 10 OS=Rattus norvegicus OX=10116 GN=Abcb10 PE=1 SV=1	3	2	2
Q5FVM4	Nono	Non-POU domain-containing octamer-binding protein OS=Rattus norvegicus OX=10116 GN=Nono PE=1 SV=3	13	6	5
Q5FVN0	Lpcat3	Lysophospholipid acyltransferase 5 OS=Rattus norvegicus OX=10116 GN=Lpcat3 PE=2 SV=1	16	7	7
Q5FVN1	Stbd1	Starch-binding domain-containing protein 1 OS=Rattus norvegicus OX=10116 GN=Stbd1 PE=1 SV=1	57	18	18
Q5FVN2	Tmem41b	Transmembrane protein 41B OS=Rattus norvegicus OX=10116 GN=Tmem41b PE=2 SV=1	8	2	2
Q5FVQ6	MGC108823	Interferon-gamma-inducible GTPase Ifgga3 protein OS=Rattus norvegicus OX=10116 GN=MGC108823 PE=1 SV=1	32	10	5
Q5FVQ8	Nlrx1	NLR family member X1 OS=Rattus norvegicus OX=10116 GN=Nlrx1 PE=2 SV=1	10	8	8
Q5FVR5	Acnat2	Acyl-coenzyme A amino acid N-acyltransferase 2 OS=Rattus norvegicus OX=10116 GN=Acnat2 PE=2 SV=1	36	12	12
Q5FWT1	Fam98a	Protein FAM98A OS=Rattus norvegicus OX=10116 GN=Fam98a PE=2 SV=1	8	3	3
Q5GAM5	Ang2	Angiogenin ribonuclease 2 OS=Rattus norvegicus OX=10116 GN=Ang2 PE=1 SV=1	13	2	2
Q5GAM6	Ang1	Angiogenin ribonuclease 1 OS=Rattus norvegicus OX=10116 GN=Ang1 PE=3 SV=1	15	2	2
Q5GF25	Manea	Glycoprotein endo-alpha-1 2-mannosidase OS=Rattus norvegicus OX=10116 GN=Manea PE=1 SV=1	5	2	2
Q5HZA9	Tmem126a	Transmembrane protein 126A OS=Rattus norvegicus OX=10116 GN=Tmem126a PE=2 SV=1	11	2	2
Q5HZX7	Ldah	Lipid droplet-associated hydrolase OS=Rattus norvegicus OX=10116 GN=Ldah PE=2 SV=1	27	7	7
Q5HZY0	Ubxn4	UBX domain-containing protein 4 OS=Rattus norvegicus OX=10116 GN=Ubxn4 PE=1 SV=1	38	12	12
Q5HZY2	Sar1b	GTP-binding protein SAR1b OS=Rattus norvegicus OX=10116 GN=Sar1b PE=2 SV=1	52	11	5
Q5I0E7	Tmed9	Transmembrane emp24 domain-containing protein 9 OS=Rattus norvegicus OX=10116 GN=Tmed9 PE=1 SV=1	50	14	11
Q5I0F0	Drg1	Developmentally-regulated GTP-binding protein 1 OS=Rattus norvegicus OX=10116 GN=Drg1 PE=1 SV=1	12	4	4
Q5I0H4	Tmco1	Calcium load-activated calcium channel OS=Rattus norvegicus OX=10116 GN=Tmco1 PE=2 SV=1	20	3	3
Q5I0K1	Pipox	Pipecolic acid and sarcosine oxidase OS=Rattus norvegicus OX=10116 GN=Pipox PE=1 SV=1	7	2	2
Q5I0L0	Amy1a	Alpha-amylase OS=Rattus norvegicus OX=10116 GN=Amy1a PE=2 SV=1	9	3	3
Q5I0M1	Apoh	Apolipoprotein H OS=Rattus norvegicus OX=10116 GN=Apoh PE=1 SV=1	29	9	9
Q5I0M4	Akr1c12	Aldo-keto reductase family 1 member C12 OS=Rattus norvegicus OX=10116 GN=Akr1c12 PE=1 SV=1	25	6	5
Q5I0N0	Aadac	Arylacetamide deacetylase OS=Rattus norvegicus OX=10116 GN=Aadac PE=1 SV=1	33	11	11
Q5M7T2	Spryd7	SPRY domain-containing protein 7 OS=Rattus norvegicus OX=10116 GN=Spryd7 PE=2 SV=1	15	3	3
Q5M7T4	Yipf4	Protein YIPF4 OS=Rattus norvegicus OX=10116 GN=Yipf4 PE=2 SV=1	11	3	3
Q5M7T5	Serpinc1	Serine (Or cysteine) peptidase inhibitor clade C (Antithrombin) member 1 OS=Rattus norvegicus OX=10116 GN=Serpinc1 PE=1 SV=1	33	17	17
Q5M7T6	Atp6v0d1	V-type proton ATPase subunit OS=Rattus norvegicus OX=10116 GN=Atp6v0d1 PE=1 SV=1	24	7	7
Q5M7U6	Actr2	Actin-related protein 2 OS=Rattus norvegicus OX=10116 GN=Actr2 PE=2 SV=1	39	14	14
Q5M7V3	LOC367586	LOC367586 protein OS=Rattus norvegicus OX=10116 GN=LOC367586 PE=2 SV=1	8	4	3
Q5M7W6	Fam234a	Protein FAM234A OS=Rattus norvegicus OX=10116 GN=Fam234a PE=1 SV=1	7	2	2
Q5M840	G0s2	G0/G1 switch protein 2 OS=Rattus norvegicus OX=10116 GN=G0s2 PE=3 SV=1	21	3	3
Q5M875	Hsd17b13	17-beta-hydroxysteroid dehydrogenase 13 OS=Rattus norvegicus OX=10116 GN=Hsd17b13 PE=1 SV=1	73	54	48
Q5M878	Saa4	Serum amyloid A protein OS=Rattus norvegicus OX=10116 GN=Saa4 PE=1 SV=1	40	5	5
Q5M880	Slc66a2	Solute carrier family 66 member 2 OS=Rattus norvegicus OX=10116 GN=Slc66a2 PE=1 SV=2	10	3	3
Q5M8C3	Serpina4	Serine (Or cysteine) proteinase inhibitor clade A (Alpha-1 antiproteinase antitrypsin) member 4 OS=Rattus norvegicus OX=10116 GN=Serpina4 PE=1 SV=1	13	4	4
Q5M949	Nipsnap3b	Nipsnap homolog 3A (C. elegans) OS=Rattus norvegicus OX=10116 GN=Nipsnap3b PE=1 SV=1	19	4	4
Q5M963	Cmas	Cytidine monophosphate N-acetylneuraminic acid synthetase OS=Rattus norvegicus OX=10116 GN=Cmas PE=1 SV=1	13	5	5
Q5PPL3	Nsdhl	Sterol-4-alpha-carboxylate 3-dehydrogenase decarboxylating OS=Rattus norvegicus OX=10116 GN=Nsdhl PE=2 SV=1	80	64	64
Q5PQK2	Fus	FUS RNA-binding protein OS=Rattus norvegicus OX=10116 GN=Fus PE=1 SV=1	4	2	2
Q5PQK5	Rdx	Radixin OS=Rattus norvegicus OX=10116 GN=Rdx PE=2 SV=1	54	40	24
Q5PQL2	Cnot9	CCR4-NOT transcription complex subunit 9 OS=Rattus norvegicus OX=10116 GN=Cnot9 PE=1 SV=1	11	3	3
Q5PQP2	Ebag9	Receptor-binding cancer antigen expressed on SiSo cells OS=Rattus norvegicus OX=10116 GN=Ebag9 PE=1 SV=1	17	3	3
Q5PQU1	Kng2	Kininogen 1 OS=Rattus norvegicus OX=10116 GN=Kng2 PE=2 SV=1	13	4	4
Q5PQV0	Ggt5	Gamma-glutamyltransferase 5 OS=Rattus norvegicus OX=10116 GN=Ggt5 PE=2 SV=1	3	2	2
Q5PQX0	Uxs1	UDP-glucuronic acid decarboxylase 1 OS=Rattus norvegicus OX=10116 GN=Uxs1 PE=1 SV=1	6	2	2
Q5PQX1	Tor1aip1	Torsin-1A-interacting protein 1 OS=Rattus norvegicus OX=10116 GN=Tor1aip1 PE=1 SV=1	6	2	2
Q5PQZ9	Ndufc2	NADH dehydrogenase [ubiquinone] 1 subunit C2 OS=Rattus norvegicus OX=10116 GN=Ndufc2 PE=1 SV=1	40	6	6
Q5RJN0	Ndufs7	NADH dehydrogenase (Ubiquinone) Fe-S protein 7 OS=Rattus norvegicus OX=10116 GN=Ndufs7 PE=1 SV=1	24	5	5
Q5RJR2	Twf1	Twinfilin-1 OS=Rattus norvegicus OX=10116 GN=Twf1 PE=1 SV=1	9	3	3
Q5RJR8	Lrrc59	Leucine-rich repeat-containing protein 59 OS=Rattus norvegicus OX=10116 GN=Lrrc59 PE=1 SV=1	45	14	14
Q5RJR9	Serpinh1	Serine (Or cysteine) proteinase inhibitor clade H member 1 isoform CRA_b OS=Rattus norvegicus OX=10116 GN=Serpinh1 PE=1 SV=1	27	8	8
Q5RJS8	Tpst2	Protein-tyrosine sulfotransferase 2 OS=Rattus norvegicus OX=10116 GN=Tpst2 PE=2 SV=1	26	8	7
Q5RJY4	Dhrs7b	Dehydrogenase/reductase SDR family member 7B OS=Rattus norvegicus OX=10116 GN=Dhrs7b PE=1 SV=1	21	5	5
Q5RK23	Abhd1	Protein ABHD1 OS=Rattus norvegicus OX=10116 GN=Abhd1 PE=2 SV=1	8	3	3
Q5RKH2	Galk1	Galactokinase 1 OS=Rattus norvegicus OX=10116 GN=Galk1 PE=1 SV=1	15	5	5
Q5RKH6	Os9	Protein OS-9 OS=Rattus norvegicus OX=10116 GN=Os9 PE=1 SV=1	10	5	5
Q5RKI0	Wdr1	WD repeat-containing protein 1 OS=Rattus norvegicus OX=10116 GN=Wdr1 PE=1 SV=3	15	6	6
Q5RKI5	Flii	FLII actin-remodeling protein OS=Rattus norvegicus OX=10116 GN=Flii PE=1 SV=1	10	11	11
Q5RKJ9	Rab10	RAB10 member RAS oncogene family OS=Rattus norvegicus OX=10116 GN=Rab10 PE=1 SV=1	66	15	12
Q5RKL4	Dmgdh	Dimethylglycine dehydrogenase OS=Rattus norvegicus OX=10116 GN=Dmgdh PE=1 SV=1	27	19	19
Q5RLM2	Slc22a7	Solute carrier family 22 member 7 OS=Rattus norvegicus OX=10116 GN=Slc22a7 PE=1 SV=1	28	16	16
Q5SGE0	Lrpprc	Leucine-rich PPR motif-containing protein mitochondrial OS=Rattus norvegicus OX=10116 GN=Lrpprc PE=1 SV=1	22	28	28
Q5U1W6	Apool	MICOS complex subunit OS=Rattus norvegicus OX=10116 GN=Apool PE=1 SV=1	29	6	6
Q5U1Z9	Mtx2	Metaxin 2 OS=Rattus norvegicus OX=10116 GN=Mtx2 PE=1 SV=1	13	3	3
Q5U216	Ddx39a	ATP-dependent RNA helicase DDX39A OS=Rattus norvegicus OX=10116 GN=Ddx39a PE=2 SV=1	5	2	2
Q5U2P9	Slc16a4	Solute carrier family 16 member 4 OS=Rattus norvegicus OX=10116 GN=Slc16a4 PE=1 SV=1	13	5	5
Q5U2R7	Mesd	LRP chaperone MESD OS=Rattus norvegicus OX=10116 GN=Mesd PE=2 SV=1	24	4	4
Q5U2R9	Scfd2	Sec1 family domain-containing 2 OS=Rattus norvegicus OX=10116 GN=Scfd2 PE=1 SV=1	16	9	9
Q5U2T2	Dhdds	Alkyl transferase OS=Rattus norvegicus OX=10116 GN=Dhdds PE=2 SV=1	10	3	3
Q5U2U0	Clpx	ATP-dependent Clp protease ATP-binding subunit clpX-like mitochondrial OS=Rattus norvegicus OX=10116 GN=Clpx PE=2 SV=1	6	4	4
Q5U2U5	Plin2	Perilipin OS=Rattus norvegicus OX=10116 GN=Plin2 PE=2 SV=1	89	75	75
Q5U2V8	Emc3	ER membrane protein complex subunit 3 OS=Rattus norvegicus OX=10116 GN=Emc3 PE=2 SV=3	37	8	8
Q5U2X6	Ccdc47	Coiled-coil domain-containing protein 47 OS=Rattus norvegicus OX=10116 GN=Ccdc47 PE=2 SV=1	28	14	14
Q5U302	Ctnna1	Catenin (Cadherin associated protein) alpha 1 OS=Rattus norvegicus OX=10116 GN=Ctnna1 PE=1 SV=1	57	48	48
Q5U312	Rai14	Ankycorbin OS=Rattus norvegicus OX=10116 GN=Rai14 PE=1 SV=2	34	30	30
Q5U316	Rab35	Ras-related protein Rab-35 OS=Rattus norvegicus OX=10116 GN=Rab35 PE=1 SV=1	38	8	5
Q5U3Y7	Tmem97	Sigma intracellular receptor 2 OS=Rattus norvegicus OX=10116 GN=Tmem97 PE=2 SV=1	13	2	2
Q5U3Z7	Shmt2	Serine hydroxymethyltransferase OS=Rattus norvegicus OX=10116 GN=Shmt2 PE=1 SV=1	15	7	6
Q5U4F4	Tmem135	Transmembrane protein 135 OS=Rattus norvegicus OX=10116 GN=Tmem135 PE=2 SV=1	5	3	3
Q5UAJ5	ATP8	ATP synthase protein 8 OS=Rattus norvegicus OX=10116 GN=ATP8 PE=3 SV=1	34	2	2
Q5VLR5	Erp44	BWK4 OS=Rattus norvegicus OX=10116 GN=Erp44 PE=1 SV=1	43	14	14
Q5WRG2	Ang	Angiogenin OS=Rattus norvegicus OX=10116 GN=Ang PE=1 SV=1	15	2	2
Q5XFW8	Sec13	Protein SEC13 homolog OS=Rattus norvegicus OX=10116 GN=Sec13 PE=1 SV=1	27	6	6
Q5XHY5	Tars1	Threonine--tRNA ligase 1 cytoplasmic OS=Rattus norvegicus OX=10116 GN=Tars1 PE=1 SV=1	3	2	2
Q5XHZ0	Trap1	Heat shock protein 75 kDa mitochondrial OS=Rattus norvegicus OX=10116 GN=Trap1 PE=1 SV=1	6	4	3
Q5XI04	Stom	RCG45489 isoform CRA_a OS=Rattus norvegicus OX=10116 GN=Stom PE=1 SV=1	22	5	5
Q5XI26	Stat2	Signal transducer and activator of transcription OS=Rattus norvegicus OX=10116 GN=Stat2 PE=1 SV=1	4	3	3
Q5XI34	Ppp2r1a	Protein phosphatase 2 (Formerly 2A) regulatory subunit A (PR 65) alpha isoform isoform CRA_a OS=Rattus norvegicus OX=10116 GN=Ppp2r1a PE=1 SV=1	16	8	8
Q5XI41	Tram1	Translocating chain-associated membrane protein 1 OS=Rattus norvegicus OX=10116 GN=Tram1 PE=1 SV=3	14	5	5
Q5XI60	Reep6	Receptor expression-enhancing protein 6 OS=Rattus norvegicus OX=10116 GN=Reep6 PE=2 SV=1	22	4	4
Q5XI64	Abhd6	Monoacylglycerol lipase ABHD6 OS=Rattus norvegicus OX=10116 GN=Abhd6 PE=1 SV=1	11	4	4
Q5XI73	Arhgdia	Rho GDP-dissociation inhibitor 1 OS=Rattus norvegicus OX=10116 GN=Arhgdia PE=1 SV=1	21	3	3
Q5XI74	Eepd1	Endonuclease/exonuclease/phosphatase family domain-containing protein 1 OS=Rattus norvegicus OX=10116 GN=Eepd1 PE=1 SV=1	7	2	2
Q5XI77	Anxa11	Annexin OS=Rattus norvegicus OX=10116 GN=Anxa11 PE=1 SV=1	8	4	3
Q5XI78	Ogdh	2-oxoglutarate dehydrogenase mitochondrial OS=Rattus norvegicus OX=10116 GN=Ogdh PE=1 SV=1	13	13	13
Q5XI85	Amt	Aminomethyltransferase OS=Rattus norvegicus OX=10116 GN=Amt PE=2 SV=1	15	6	6
Q5XI89	Nxpe4	NXPE family member 4 OS=Rattus norvegicus OX=10116 GN=Nxpe4 PE=2 SV=1	43	22	22
Q5XI95	Adh6	Alcohol dehydrogenase 6 OS=Rattus norvegicus OX=10116 GN=Adh6 PE=2 SV=1	23	7	3
Q5XIA4	Cnot10	CCR4-NOT transcription complex subunit 10 OS=Rattus norvegicus OX=10116 GN=Cnot10 PE=2 SV=1	8	5	5
Q5XIA8	Ghitm	Growth hormone-inducible transmembrane protein OS=Rattus norvegicus OX=10116 GN=Ghitm PE=2 SV=1	12	4	4
Q5XIB4	Ufsp2	Ufm1-specific protease 2 OS=Rattus norvegicus OX=10116 GN=Ufsp2 PE=2 SV=1	22	7	7
Q5XIC0	Eci2	Enoyl-CoA delta isomerase 2 mitochondrial OS=Rattus norvegicus OX=10116 GN=Eci2 PE=1 SV=1	14	5	2
Q5XID0	Yipf5	Protein YIPF5 OS=Rattus norvegicus OX=10116 GN=Yipf5 PE=2 SV=1	8	2	2
Q5XIE1	Them6	Protein THEM6 OS=Rattus norvegicus OX=10116 GN=Them6 PE=2 SV=1	26	5	5
Q5XIE8	Itm2b	Integral membrane protein 2B OS=Rattus norvegicus OX=10116 GN=Itm2b PE=2 SV=1	19	5	5
Q5XIF0	Tex264	Testis expressed gene 264 homolog (Mouse) isoform CRA_a OS=Rattus norvegicus OX=10116 GN=Tex264 PE=1 SV=1	10	3	3
Q5XIF3	Ndufs4	NADH dehydrogenase [ubiquinone] iron-sulfur protein 4 mitochondrial OS=Rattus norvegicus OX=10116 GN=Ndufs4 PE=1 SV=1	31	5	5
Q5XIF6	Tuba4a	Tubulin alpha-4A chain OS=Rattus norvegicus OX=10116 GN=Tuba4a PE=1 SV=1	65	34	5
Q5XIG4	Ociad1	OCIA domain-containing protein 1 OS=Rattus norvegicus OX=10116 GN=Ociad1 PE=1 SV=1	51	9	9
Q5XIG9	Mtfp1	Mitochondrial fission process 1 OS=Rattus norvegicus OX=10116 GN=Mtfp1 PE=1 SV=1	14	2	2
Q5XIH1	Aspn	Asporin OS=Rattus norvegicus OX=10116 GN=Aspn PE=1 SV=1	15	4	4
Q5XIH3	Ndufv1	NADH dehydrogenase [ubiquinone] flavoprotein 1 mitochondrial OS=Rattus norvegicus OX=10116 GN=Ndufv1 PE=1 SV=1	35	14	14
Q5XIL4	Sorbs3	Sorbin and SH3 domain containing 3 isoform CRA_b OS=Rattus norvegicus OX=10116 GN=Sorbs3 PE=1 SV=1	34	18	17
Q5XIM0	Bcs1l	BCS1 homolog ubiquinol-cytochrome c reductase complex chaperone OS=Rattus norvegicus OX=10116 GN=Bcs1l PE=1 SV=1	18	5	5
Q5XIM9	Cct2	T-complex protein 1 subunit beta OS=Rattus norvegicus OX=10116 GN=Cct2 PE=1 SV=3	37	17	17
Q5XIN6	Letm1	Mitochondrial proton/calcium exchanger protein OS=Rattus norvegicus OX=10116 GN=Letm1 PE=1 SV=1	31	18	18
Q5XIP9	Tmem43	Transmembrane protein 43 OS=Rattus norvegicus OX=10116 GN=Tmem43 PE=2 SV=1	13	5	5
Q5XIT9	Mccc2	Methylcrotonoyl-CoA carboxylase beta chain mitochondrial OS=Rattus norvegicus OX=10116 GN=Mccc2 PE=2 SV=1	11	5	5
Q5XIU4	Bcap29	B-cell receptor-associated protein 29 OS=Rattus norvegicus OX=10116 GN=Bcap29 PE=1 SV=1	11	3	3
Q5XIU9	Pgrmc2	Membrane-associated progesterone receptor component 2 OS=Rattus norvegicus OX=10116 GN=Pgrmc2 PE=1 SV=1	52	11	10
Q60587	Hadhb	Trifunctional enzyme subunit beta mitochondrial OS=Rattus norvegicus OX=10116 GN=Hadhb PE=1 SV=1	51	23	23
Q62636	Rap1b	Ras-related protein Rap-1b OS=Rattus norvegicus OX=10116 GN=Rap1b PE=1 SV=2	62	13	3
Q62662	Frk	Tyrosine-protein kinase FRK OS=Rattus norvegicus OX=10116 GN=Frk PE=1 SV=3	13	6	5
Q62665	Lgals8	Galectin-8 OS=Rattus norvegicus OX=10116 GN=Lgals8 PE=2 SV=1	18	5	5
Q62720	Slc30a1	Zinc transporter 1 OS=Rattus norvegicus OX=10116 GN=Slc30a1 PE=2 SV=1	24	9	9
Q62730	Hsd17b2	Estradiol 17-beta-dehydrogenase 2 OS=Rattus norvegicus OX=10116 GN=Hsd17b2 PE=2 SV=1	54	27	26
Q62733	Tmpo	Lamina-associated polypeptide 2 isoform beta OS=Rattus norvegicus OX=10116 GN=Tmpo PE=1 SV=3	20	8	8
Q62825	Exoc3	Exocyst complex component 3 OS=Rattus norvegicus OX=10116 GN=Exoc3 PE=1 SV=1	6	4	4
Q62915	Cask	Peripheral plasma membrane protein CASK OS=Rattus norvegicus OX=10116 GN=Cask PE=1 SV=1	20	16	16
Q62920	Pdlim5	PDZ and LIM domain protein 5 OS=Rattus norvegicus OX=10116 GN=Pdlim5 PE=1 SV=2	50	23	23
Q62931	Gosr1	Golgi SNAP receptor complex member 1 OS=Rattus norvegicus OX=10116 GN=Gosr1 PE=1 SV=1	40	10	10
Q62975	Serpina10	Protein Z-dependent protease inhibitor OS=Rattus norvegicus OX=10116 GN=Serpina10 PE=2 SV=2	9	3	3
Q62991	Scfd1	Sec1 family domain-containing protein 1 OS=Rattus norvegicus OX=10116 GN=Scfd1 PE=1 SV=1	30	15	15
Q63041	A1m	Alpha-1-macroglobulin OS=Rattus norvegicus OX=10116 GN=A1m PE=1 SV=1	42	57	55
Q63083	Nucb1	Nucleobindin-1 OS=Rattus norvegicus OX=10116 GN=Nucb1 PE=1 SV=1	15	5	5
Q63089	Slc22a1	Solute carrier family 22 member 1 OS=Rattus norvegicus OX=10116 GN=Slc22a1 PE=1 SV=1	8	5	5
Q63108	Ces1e	Carboxylesterase 1E OS=Rattus norvegicus OX=10116 GN=Ces1e PE=2 SV=1	45	23	5
Q63118	Calcrl	Calcitonin gene-related peptide type 1 receptor OS=Rattus norvegicus OX=10116 GN=Calcrl PE=2 SV=1	5	2	2
Q63120	Abcc2	Canalicular multispecific organic anion transporter 1 OS=Rattus norvegicus OX=10116 GN=Abcc2 PE=1 SV=1	33	51	51
Q63135	Cr1l	Complement component receptor 1-like protein OS=Rattus norvegicus OX=10116 GN=Cr1l PE=1 SV=1	20	9	9
Q63150	Dpys	Dihydropyrimidinase OS=Rattus norvegicus OX=10116 GN=Dpys PE=1 SV=2	17	7	7
Q63151	Acsl3	Long-chain-fatty-acid--CoA ligase 3 OS=Rattus norvegicus OX=10116 GN=Acsl3 PE=1 SV=1	50	29	27
Q63203	Fcgr2	Low affinity immunoglobulin gamma Fc region receptor II OS=Rattus norvegicus OX=10116 GN=Fcgr2 PE=1 SV=1	22	5	5
Q63276	Baat	Bile acid-CoA:amino acid N-acyltransferase OS=Rattus norvegicus OX=10116 GN=Baat PE=1 SV=2	66	23	23
Q63279	Krt19	Keratin type I cytoskeletal 19 OS=Rattus norvegicus OX=10116 GN=Krt19 PE=1 SV=2	14	6	3
Q63344	Slc16a7	Monocarboxylate transporter 2 OS=Rattus norvegicus OX=10116 GN=Slc16a7 PE=1 SV=1	8	5	5
Q63355	Myo1c	Unconventional myosin-Ic OS=Rattus norvegicus OX=10116 GN=Myo1c PE=1 SV=2	29	26	25
Q63357	Myo1d	Unconventional myosin-Id OS=Rattus norvegicus OX=10116 GN=Myo1d PE=1 SV=3	48	45	42
Q63362	Ndufa5	NADH dehydrogenase [ubiquinone] 1 alpha subcomplex subunit 5 OS=Rattus norvegicus OX=10116 GN=Ndufa5 PE=1 SV=3	31	3	3
Q63377	Atp1b3	Sodium/potassium-transporting ATPase subunit beta-3 OS=Rattus norvegicus OX=10116 GN=Atp1b3 PE=2 SV=1	52	10	10
Q63400	Cldn3	Claudin-3 OS=Rattus norvegicus OX=10116 GN=Cldn3 PE=1 SV=2	19	3	3
Q63448	Acox3	Peroxisomal acyl-coenzyme A oxidase 3 OS=Rattus norvegicus OX=10116 GN=Acox3 PE=1 SV=1	31	20	2
Q63481	Rab29	Ras-related protein Rab-7L1 OS=Rattus norvegicus OX=10116 GN=Rab29 PE=1 SV=1	34	5	4
Q63483	Rab38	RAB38 member RAS oncogene family OS=Rattus norvegicus OX=10116 GN=Rab38 PE=1 SV=1	44	8	6
Q63488	Slc20a2	Sodium-dependent phosphate transporter 2 OS=Rattus norvegicus OX=10116 GN=Slc20a2 PE=1 SV=1	11	4	4
Q63493	Cd1d	Antigen-presenting glycoprotein CD1d OS=Rattus norvegicus OX=10116 GN=Cd1d PE=2 SV=2	17	5	5
Q63524	Tmed2	Transmembrane emp24 domain-containing protein 2 OS=Rattus norvegicus OX=10116 GN=Tmed2 PE=1 SV=1	47	10	10
Q63575	tgn41	Trans golgi network (TGN) specific integral membrane protein TGN38 OS=Rattus norvegicus OX=10116 GN=tgn41 PE=2 SV=1	25	7	7
Q63584	Tmed10	Transmembrane emp24 domain-containing protein 10 OS=Rattus norvegicus OX=10116 GN=Tmed10 PE=1 SV=2	40	9	9
Q63616	Vps33b	Vacuolar protein sorting-associated protein 33B OS=Rattus norvegicus OX=10116 GN=Vps33b PE=2 SV=1	5	2	2
Q63617	Hyou1	Hypoxia up-regulated protein 1 OS=Rattus norvegicus OX=10116 GN=Hyou1 PE=1 SV=1	41	34	34
Q63691	Cd14	Monocyte differentiation antigen CD14 OS=Rattus norvegicus OX=10116 GN=Cd14 PE=2 SV=2	8	3	3
Q63707	Dhodh	Dihydroorotate dehydrogenase (quinone) mitochondrial OS=Rattus norvegicus OX=10116 GN=Dhodh PE=1 SV=1	13	5	5
Q63716	Prdx1	Peroxiredoxin-1 OS=Rattus norvegicus OX=10116 GN=Prdx1 PE=1 SV=1	49	9	7
Q63783	NFI-A	Nuclear factor 1 OS=Rattus norvegicus OX=10116 GN=NFI-A PE=2 SV=2	6	3	2
Q63921	Ptgs1	Prostaglandin G/H synthase 1 OS=Rattus norvegicus OX=10116 GN=Ptgs1 PE=2 SV=2	17	9	9
Q64057	Aldh7a1	Alpha-aminoadipic semialdehyde dehydrogenase OS=Rattus norvegicus OX=10116 GN=Aldh7a1 PE=1 SV=2	47	22	22
Q641X8	Eif3e	Eukaryotic translation initiation factor 3 subunit E OS=Rattus norvegicus OX=10116 GN=Eif3e PE=2 SV=1	4	2	2
Q641Y0	Ddost	Dolichyl-diphosphooligosaccharide--protein glycosyltransferase 48 kDa subunit OS=Rattus norvegicus OX=10116 GN=Ddost PE=2 SV=1	42	17	17
Q641Y2	Ndufs2	NADH dehydrogenase [ubiquinone] iron-sulfur protein 2 mitochondrial OS=Rattus norvegicus OX=10116 GN=Ndufs2 PE=1 SV=1	34	13	13
Q641Y8	Ddx1	ATP-dependent RNA helicase DDX1 OS=Rattus norvegicus OX=10116 GN=Ddx1 PE=1 SV=1	19	10	10
Q641Z6	Ehd1	EH domain-containing protein 1 OS=Rattus norvegicus OX=10116 GN=Ehd1 PE=1 SV=1	21	11	4
Q641Z9	Sdhc	Succinate dehydrogenase complex subunit C OS=Rattus norvegicus OX=10116 GN=Sdhc PE=1 SV=1	18	5	5
Q64240	Ambp	Protein AMBP OS=Rattus norvegicus OX=10116 GN=Ambp PE=1 SV=1	40	11	11
Q64244	Cd38	ADP-ribosyl cyclase/cyclic ADP-ribose hydrolase 1 OS=Rattus norvegicus OX=10116 GN=Cd38 PE=1 SV=1	10	2	2
Q642B0	Gpc4	Glypican 4 OS=Rattus norvegicus OX=10116 GN=Gpc4 PE=1 SV=1	8	3	3
Q642E2	Rpl28	60S ribosomal protein L28 OS=Rattus norvegicus OX=10116 GN=Rpl28 PE=2 SV=1	42	7	7
Q642E3	Cdk5rap3	CDK5 regulatory subunit associated protein 3 isoform CRA_b OS=Rattus norvegicus OX=10116 GN=Cdk5rap3 PE=1 SV=1	24	12	11
Q642E6	Tpp1	Tripeptidyl peptidase I OS=Rattus norvegicus OX=10116 GN=Tpp1 PE=1 SV=1	15	6	6
Q642F4	Sec22a	Vesicle-trafficking protein SEC22a OS=Rattus norvegicus OX=10116 GN=Sec22a PE=2 SV=1	7	2	2
Q642G4	Pex14	Peroxisomal membrane protein PEX14 OS=Rattus norvegicus OX=10116 GN=Pex14 PE=1 SV=1	22	7	7
Q64428	Hadha	Trifunctional enzyme subunit alpha mitochondrial OS=Rattus norvegicus OX=10116 GN=Hadha PE=1 SV=2	52	36	36
Q64565	Agxt2	Alanine--glyoxylate aminotransferase 2 mitochondrial OS=Rattus norvegicus OX=10116 GN=Agxt2 PE=1 SV=2	19	9	9
Q64573	Ces1f	Liver carboxylesterase 4 OS=Rattus norvegicus OX=10116 PE=2 SV=2	67	37	15
Q64654	Cyp51a1	Lanosterol 14-alpha demethylase OS=Rattus norvegicus OX=10116 GN=Cyp51a1 PE=1 SV=1	33	16	16
Q64680	Cyp2d4	Cytochrome P450 2D4 OS=Rattus norvegicus OX=10116 GN=Cyp2d4 PE=2 SV=1	40	24	7
Q66H15	Rmdn3	Regulator of microtubule dynamics protein 3 OS=Rattus norvegicus OX=10116 GN=Rmdn3 PE=1 SV=1	22	8	8
Q66H68	Rbm47	RNA-binding protein 47 OS=Rattus norvegicus OX=10116 GN=Rbm47 PE=2 SV=1	8	4	4
Q66H80	Arcn1	Coatomer subunit delta OS=Rattus norvegicus OX=10116 GN=Arcn1 PE=2 SV=1	22	9	9
Q66HA6	Arl8b	ADP-ribosylation factor-like protein 8B OS=Rattus norvegicus OX=10116 GN=Arl8b PE=2 SV=1	47	7	3
Q66HC5	Nup93	Nuclear pore complex protein Nup93 OS=Rattus norvegicus OX=10116 GN=Nup93 PE=1 SV=1	10	7	7
Q66HF1	Ndufs1	NADH-ubiquinone oxidoreductase 75 kDa subunit mitochondrial OS=Rattus norvegicus OX=10116 GN=Ndufs1 PE=1 SV=1	38	25	25
Q66HF2	Tm9sf1	Transmembrane 9 superfamily member 1 OS=Rattus norvegicus OX=10116 GN=Tm9sf1 PE=2 SV=1	23	11	11
Q66HF3	Etfdh	Electron transfer flavoprotein-ubiquinone oxidoreductase OS=Rattus norvegicus OX=10116 GN=Etfdh PE=1 SV=1	59	31	31
Q66HG5	Tm9sf2	Transmembrane 9 superfamily member 2 OS=Rattus norvegicus OX=10116 GN=Tm9sf2 PE=2 SV=1	30	18	18
Q66HG9	Mavs	Mitochondrial antiviral-signaling protein OS=Rattus norvegicus OX=10116 GN=Mavs PE=1 SV=1	27	8	8
Q66HK8	Cyp4f1	Cytochrome P450 4F1 OS=Rattus norvegicus OX=10116 GN=Cyp4f1 PE=1 SV=1	42	24	9
Q66HL0	Nt5e	5' nucleotidase ecto OS=Rattus norvegicus OX=10116 GN=Nt5e PE=1 SV=2	48	23	23
Q66HP4	Stau1	Stau1 protein (Fragment) OS=Rattus norvegicus OX=10116 GN=Stau1 PE=2 SV=1	22	10	10
Q66HT1	Aldob	Fructose-bisphosphate aldolase OS=Rattus norvegicus OX=10116 GN=Aldob PE=1 SV=1	46	16	16
Q66X93	Snd1	Staphylococcal nuclease domain-containing protein 1 OS=Rattus norvegicus OX=10116 GN=Snd1 PE=1 SV=1	40	32	32
Q68FP1	Gsn	Gelsolin OS=Rattus norvegicus OX=10116 GN=Gsn PE=1 SV=1	8	4	4
Q68FP2	Pon3	Serum paraoxonase/lactonase 3 OS=Rattus norvegicus OX=10116 GN=Pon3 PE=2 SV=1	52	16	16
Q68FQ0	Cct5	T-complex protein 1 subunit epsilon OS=Rattus norvegicus OX=10116 GN=Cct5 PE=1 SV=1	43	21	21
Q68FR6	Eef1g	Elongation factor 1-gamma OS=Rattus norvegicus OX=10116 GN=Eef1g PE=2 SV=3	14	6	6
Q68FR9	Eef1d	Elongation factor 1-delta OS=Rattus norvegicus OX=10116 GN=Eef1d PE=1 SV=2	25	5	5
Q68FS4	Lap3	Cytosol aminopeptidase OS=Rattus norvegicus OX=10116 GN=Lap3 PE=1 SV=1	18	8	8
Q68FT3	Pyroxd2	Pyridine nucleotide-disulfide oxidoreductase domain-containing protein 2 OS=Rattus norvegicus OX=10116 GN=Pyroxd2 PE=2 SV=1	35	17	17
Q68FT7	Farsb	Phenylalanyl-tRNA synthetase subunit beta OS=Rattus norvegicus OX=10116 GN=Farsb PE=1 SV=1	7	4	4
Q68FU3	Etfb	Electron transfer flavoprotein subunit beta OS=Rattus norvegicus OX=10116 GN=Etfb PE=1 SV=3	44	12	12
Q68FV1	Tmem38b	Trimeric intracellular cation channel type B OS=Rattus norvegicus OX=10116 GN=Tmem38b PE=2 SV=1	9	3	3
Q68FW4	Stx18	Syntaxin-18 OS=Rattus norvegicus OX=10116 GN=Stx18 PE=2 SV=1	20	6	6
Q68FX0	Idh3B	Isocitrate dehydrogenase [NAD] subunit beta mitochondrial OS=Rattus norvegicus OX=10116 GN=Idh3B PE=2 SV=1	7	3	3
Q68FY0	Uqcrc1	Cytochrome b-c1 complex subunit 1 mitochondrial OS=Rattus norvegicus OX=10116 GN=Uqcrc1 PE=1 SV=1	41	18	17
Q68FY4	Gc	Group specific component OS=Rattus norvegicus OX=10116 GN=Gc PE=1 SV=1	44	18	18
Q68FZ8	Pccb	Propionyl coenzyme A carboxylase beta polypeptide OS=Rattus norvegicus OX=10116 GN=Pccb PE=1 SV=1	19	8	8
Q68G19	Ugt2b35	UDP-glucuronosyltransferase OS=Rattus norvegicus OX=10116 GN=Ugt2b35 PE=1 SV=1	58	37	4
Q68G31	Pbld	Phenazine biosynthesis-like domain-containing protein OS=Rattus norvegicus OX=10116 GN=Pbld PE=2 SV=1	14	3	3
Q68G32	Ugt1a7c	Ugt1a7c protein (Fragment) OS=Rattus norvegicus OX=10116 GN=Ugt1a7c PE=2 SV=1	23	12	2
Q68G38	Tor1a	Torsin-1A OS=Rattus norvegicus OX=10116 GN=Tor1a PE=1 SV=1	14	5	5
Q68G44	Hmgcs2	3-hydroxy-3-methylglutaryl coenzyme A synthase OS=Rattus norvegicus OX=10116 GN=Hmgcs2 PE=1 SV=1	44	25	25
Q6AXM8	Pon2	Serum paraoxonase/arylesterase 2 OS=Rattus norvegicus OX=10116 GN=Pon2 PE=2 SV=1	36	10	10
Q6AXN3	Tmed5	Transmembrane emp24 domain-containing protein 5 OS=Rattus norvegicus OX=10116 GN=Tmed5 PE=2 SV=1	46	8	8
Q6AXT5	Rab21	Ras-related protein Rab-21 OS=Rattus norvegicus OX=10116 GN=Rab21 PE=2 SV=1	47	9	8
Q6AXV4	Samm50	Sorting and assembly machinery component 50 homolog OS=Rattus norvegicus OX=10116 GN=Samm50 PE=1 SV=1	24	12	12
Q6AXW2	Tmod3	RCG25684 isoform CRA_a OS=Rattus norvegicus OX=10116 GN=Tmod3 PE=1 SV=1	7	2	2
Q6AXX5	Rdh11	Retinol dehydrogenase 11 OS=Rattus norvegicus OX=10116 GN=Rdh11 PE=1 SV=1	32	9	9
Q6AXX6	Prxl2a	Peroxiredoxin-like 2A OS=Rattus norvegicus OX=10116 GN=Prxl2a PE=1 SV=1	40	9	9
Q6AXY8	Dhrs1	Dehydrogenase/reductase (SDR family) member 1 OS=Rattus norvegicus OX=10116 GN=Dhrs1 PE=1 SV=1	85	45	45
Q6AY04	Maip1	m-AAA protease-interacting protein 1 mitochondrial OS=Rattus norvegicus OX=10116 GN=Maip1 PE=2 SV=1	12	3	3
Q6AY09	Hnrnph2	Heterogeneous nuclear ribonucleoprotein H2 OS=Rattus norvegicus OX=10116 GN=Hnrnph2 PE=1 SV=1	11	4	3
Q6AY18	Sar1a	SAR1 gene homolog A (S. cerevisiae) isoform CRA_b OS=Rattus norvegicus OX=10116 GN=Sar1a PE=1 SV=1	44	10	4
Q6AY20	M6pr	Cation-dependent mannose-6-phosphate receptor OS=Rattus norvegicus OX=10116 GN=M6pr PE=1 SV=1	31	8	8
Q6AY21	G3bp2	G3BP stress granule assembly factor 2 OS=Rattus norvegicus OX=10116 GN=G3bp2 PE=1 SV=1	8	3	2
Q6AY25	Tmed3	Transmembrane emp24 domain-containing protein 3 OS=Rattus norvegicus OX=10116 GN=Tmed3 PE=1 SV=1	10	2	2
Q6AY30	Sccpdh	Saccharopine dehydrogenase-like oxidoreductase OS=Rattus norvegicus OX=10116 GN=Sccpdh PE=1 SV=1	72	57	57
Q6AY58	Bcap31	B-cell receptor-associated protein 31 OS=Rattus norvegicus OX=10116 GN=Bcap31 PE=1 SV=1	44	15	15
Q6AYA6	Cybc1	Cytochrome b-245 chaperone 1 OS=Rattus norvegicus OX=10116 GN=Cybc1 PE=1 SV=1	26	4	4
Q6AYB5	Srp54	Signal recognition particle 54 kDa protein OS=Rattus norvegicus OX=10116 GN=Srp54 PE=2 SV=1	13	5	5
Q6AYC2	Irgm	Immunity-related GTPase family M protein OS=Rattus norvegicus OX=10116 GN=Irgm PE=2 SV=1	36	14	13
Q6AYC8	Sh2d4a	SH2 domain-containing protein 4A OS=Rattus norvegicus OX=10116 GN=Sh2d4a PE=2 SV=1	8	3	3
Q6AYD3	Pa2g4	Proliferation-associated protein 2G4 OS=Rattus norvegicus OX=10116 GN=Pa2g4 PE=1 SV=1	20	7	7
Q6AYQ0	Magix	PDZ domain-containing protein MAGIX OS=Rattus norvegicus OX=10116 GN=Magix PE=2 SV=1	24	6	6
Q6AYQ4	Tmem109	Transmembrane protein 109 OS=Rattus norvegicus OX=10116 GN=Tmem109 PE=2 SV=1	9	2	2
Q6AYQ8	Fahd1	Acylpyruvase FAHD1 mitochondrial OS=Rattus norvegicus OX=10116 GN=Fahd1 PE=1 SV=1	17	3	3
Q6AYR1	Tfg	RCG52996 isoform CRA_a OS=Rattus norvegicus OX=10116 GN=Tfg PE=1 SV=1	23	7	7
Q6AYS3	Ctsa	Carboxypeptidase OS=Rattus norvegicus OX=10116 GN=Ctsa PE=1 SV=1	5	2	2
Q6AYS8	Hsd17b11	Estradiol 17-beta-dehydrogenase 11 OS=Rattus norvegicus OX=10116 GN=Hsd17b11 PE=2 SV=1	84	82	75
Q6AYT3	Rtcb	RNA-splicing ligase RtcB homolog OS=Rattus norvegicus OX=10116 GN=Rtcb PE=2 SV=1	24	10	10
Q6AYT7	Abhd12	Lysophosphatidylserine lipase ABHD12 OS=Rattus norvegicus OX=10116 GN=Abhd12 PE=2 SV=1	16	5	5
Q6AYT9	Acsm5	Acyl-coenzyme A synthetase ACSM5 mitochondrial OS=Rattus norvegicus OX=10116 GN=Acsm5 PE=2 SV=1	5	4	3
Q6AYU2	Pcbp2	Pcbp2 protein OS=Rattus norvegicus OX=10116 GN=Pcbp2 PE=2 SV=1	40	11	10
Q6AYY8	Slc33a1	Acetyl-coenzyme A transporter 1 OS=Rattus norvegicus OX=10116 GN=Slc33a1 PE=2 SV=1	15	8	8
Q6AYZ1	Tuba1c	Tubulin alpha-1C chain OS=Rattus norvegicus OX=10116 GN=Tuba1c PE=1 SV=1	68	33	3
Q6DGG1	Abhd14b	Protein ABHD14B OS=Rattus norvegicus OX=10116 GN=Abhd14b PE=2 SV=1	40	7	7
Q6GMM8	Slc27a1	Long-chain fatty acid transport protein 1 OS=Rattus norvegicus OX=10116 GN=Slc27a1 PE=1 SV=1	18	9	9
Q6GMN2	Baiap2	Brain-specific angiogenesis inhibitor 1-associated protein 2 OS=Rattus norvegicus OX=10116 GN=Baiap2 PE=1 SV=1	24	12	12
Q6GT74	Bsg	Basigin OS=Rattus norvegicus OX=10116 GN=Bsg PE=2 SV=1	43	14	14
Q6IE66	Try10	Trypsin 10 OS=Rattus norvegicus OX=10116 GN=Try10 PE=2 SV=1	12	5	4
Q6IMZ3	Anxa6	Annexin OS=Rattus norvegicus OX=10116 GN=Anxa6 PE=1 SV=1	51	33	31
Q6IN01	Ppp1r3b	Protein phosphatase 1 regulatory subunit 3B OS=Rattus norvegicus OX=10116 GN=Ppp1r3b PE=1 SV=1	12	3	3
Q6IRL2	LOC100911485	Mitofusin 2 isoform CRA_a OS=Rattus norvegicus OX=10116 GN=LOC100911485 PE=1 SV=1	10	6	6
Q6IRS6	Fetub	Fetub protein OS=Rattus norvegicus OX=10116 GN=Fetub PE=1 SV=1	25	8	8
Q6IV57	Rnf141	RING finger protein 141 OS=Rattus norvegicus OX=10116 GN=Rnf141 PE=2 SV=1	17	3	3
Q6MG08	Abcf1	ATP-binding cassette sub-family F member 1 OS=Rattus norvegicus OX=10116 GN=Abcf1 PE=1 SV=1	7	5	4
Q6MG55	Abhd16a	Phosphatidylserine lipase ABHD16A OS=Rattus norvegicus OX=10116 GN=Abhd16a PE=2 SV=1	7	4	4
Q6MG79	C4a	Complement component 4 gene 1 OS=Rattus norvegicus OX=10116 GN=C4a PE=4 SV=1	22	31	31
Q6MGB4	Slc39a7	H2-K region expressed gene 4 rat orthologue OS=Rattus norvegicus OX=10116 GN=Slc39a7 PE=1 SV=1	6	2	2
Q6P0K8	Jup	Junction plakoglobin OS=Rattus norvegicus OX=10116 GN=Jup PE=1 SV=1	63	36	29
Q6P3V8	Eif4a1	Eukaryotic translation initiation factor 4A1 OS=Rattus norvegicus OX=10116 GN=Eif4a1 PE=1 SV=1	24	8	7
Q6P502	Cct3	T-complex protein 1 subunit gamma OS=Rattus norvegicus OX=10116 GN=Cct3 PE=1 SV=1	61	34	34
Q6P685	Eif2s2	Eukaryotic translation initiation factor 2 subunit beta OS=Rattus norvegicus OX=10116 GN=Eif2s2 PE=1 SV=1	6	2	2
Q6P691	C2cd2	C2 calcium-dependent domain-containing 2 OS=Rattus norvegicus OX=10116 GN=C2cd2 PE=1 SV=1	26	14	14
Q6P6R2	Dld	Dihydrolipoyl dehydrogenase mitochondrial OS=Rattus norvegicus OX=10116 GN=Dld PE=1 SV=1	24	10	10
Q6P6V0	Gpi	Glucose-6-phosphate isomerase OS=Rattus norvegicus OX=10116 GN=Gpi PE=1 SV=1	15	7	7
Q6P734	Serping1	Plasma protease C1 inhibitor OS=Rattus norvegicus OX=10116 GN=Serping1 PE=2 SV=1	18	8	8
Q6P747	Hp1bp3	Heterochromatin protein 1-binding protein 3 OS=Rattus norvegicus OX=10116 GN=Hp1bp3 PE=1 SV=1	9	4	4
Q6P752	Tor1aip2	Torsin-1A-interacting protein 2 OS=Rattus norvegicus OX=10116 GN=Tor1aip2 PE=2 SV=1	12	4	4
Q6P767	Pttg1ip	Pituitary tumor-transforming gene 1 protein-interacting protein OS=Rattus norvegicus OX=10116 GN=Pttg1ip PE=2 SV=1	14	3	3
Q6P790	Rpl6	60S ribosomal protein L6 (Fragment) OS=Rattus norvegicus OX=10116 GN=Rpl6 PE=2 SV=1	37	12	12
Q6P791	Lamtor1	Ragulator complex protein LAMTOR1 OS=Rattus norvegicus OX=10116 GN=Lamtor1 PE=1 SV=1	24	3	3
Q6P7A7	Rpn1	Dolichyl-diphosphooligosaccharide--protein glycosyltransferase subunit 1 OS=Rattus norvegicus OX=10116 GN=Rpn1 PE=1 SV=1	67	40	40
Q6P7R8	Hsd17b12	Very-long-chain 3-oxoacyl-CoA reductase OS=Rattus norvegicus OX=10116 GN=Hsd17b12 PE=2 SV=1	31	8	8
Q6P7S7	As3mt	As3mt protein OS=Rattus norvegicus OX=10116 GN=As3mt PE=2 SV=1	12	2	2
Q6P9V1	Cd81	Tetraspanin OS=Rattus norvegicus OX=10116 GN=Cd81 PE=1 SV=1	28	6	6
Q6PCU4	Emd	Emd protein OS=Rattus norvegicus OX=10116 GN=Emd PE=1 SV=1	31	5	5
Q6PDU7	Atp5mg	ATP synthase subunit g mitochondrial OS=Rattus norvegicus OX=10116 GN=Atp5mg PE=1 SV=2	42	4	4
Q6PDV6	LOC100911847	40S ribosomal protein S14 OS=Rattus norvegicus OX=10116 GN=LOC100911847 PE=1 SV=1	36	7	7
Q6PDV7	Rpl10	60S ribosomal protein L10 OS=Rattus norvegicus OX=10116 GN=Rpl10 PE=1 SV=3	38	10	10
Q6PDV8	LOC100360057	60S ribosomal protein L22 OS=Rattus norvegicus OX=10116 GN=LOC100360057 PE=1 SV=1	30	3	3
Q6PDW2	Rpl21	60S ribosomal protein L21 OS=Rattus norvegicus OX=10116 GN=Rpl21 PE=2 SV=1	41	7	7
Q6PSM0	Mdr1a	Multidrug resistance protein 1a OS=Rattus norvegicus OX=10116 GN=Mdr1a PE=1 SV=1	19	22	6
Q6Q7Y5	Gna13	Guanine nucleotide-binding protein subunit alpha-13 OS=Rattus norvegicus OX=10116 GN=Gna13 PE=1 SV=1	32	11	9
Q6QI86	Hdhd2	Haloacid dehalogenase-like hydrolase domain-containing protein 2 OS=Rattus norvegicus OX=10116 GN=Hdhd2 PE=1 SV=1	7	2	2
Q6T487	Actn1	Alpha-actinin-1 OS=Rattus norvegicus OX=10116 GN=Actn1 PE=1 SV=1	62	53	25
Q6TEK3	Vkorc1l1	Vitamin K epoxide reductase complex subunit 1-like protein 1 OS=Rattus norvegicus OX=10116 GN=Vkorc1l1 PE=1 SV=1	10	2	2
Q6TUD4	Yipf3	Protein YIPF3 OS=Rattus norvegicus OX=10116 GN=Yipf3 PE=2 SV=1	28	8	8
Q6TUG0	Dnajb11	DnaJ homolog subfamily B member 11 OS=Rattus norvegicus OX=10116 GN=Dnajb11 PE=2 SV=1	35	10	10
Q6TXG7	Shmt1	Serine hydroxymethyltransferase OS=Rattus norvegicus OX=10116 GN=Shmt1 PE=1 SV=1	10	6	5
Q6TXI6	LOC317456	Hypothetical LOC317456 OS=Rattus norvegicus OX=10116 GN=LOC317456 PE=2 SV=1	16	5	5
Q6UPE0	Chdh	Choline dehydrogenase mitochondrial OS=Rattus norvegicus OX=10116 GN=Chdh PE=1 SV=1	62	36	36
Q704E8	Abcb7	ATP-binding cassette sub-family B member 7 mitochondrial OS=Rattus norvegicus OX=10116 GN=Abcb7 PE=1 SV=1	14	9	9
Q71TY3	Rps27	40S ribosomal protein S27 OS=Rattus norvegicus OX=10116 GN=Rps27 PE=1 SV=3	39	5	2
Q75N33	Sec16b	Protein transport protein Sec16B OS=Rattus norvegicus OX=10116 GN=Sec16b PE=1 SV=1	33	24	23
Q75Q39	Tomm70	Mitochondrial import receptor subunit TOM70 OS=Rattus norvegicus OX=10116 GN=Tomm70 PE=1 SV=1	39	19	19
Q75Q41	Tomm22	Mitochondrial import receptor subunit TOM22 homolog OS=Rattus norvegicus OX=10116 GN=Tomm22 PE=1 SV=1	31	3	3
Q76K24	Ankrd46	Ankyrin repeat domain-containing protein 46 OS=Rattus norvegicus OX=10116 GN=Ankrd46 PE=2 SV=1	10	2	2
Q78P75	Dynll2	Dynein light chain 2 cytoplasmic OS=Rattus norvegicus OX=10116 GN=Dynll2 PE=1 SV=1	45	3	3
Q794E4	Hnrnpf	Heterogeneous nuclear ribonucleoprotein F OS=Rattus norvegicus OX=10116 GN=Hnrnpf PE=1 SV=3	17	6	5
Q7HKW3	NADH4	NADH-ubiquinone oxidoreductase chain 4 (Fragment) OS=Rattus norvegicus OX=10116 GN=NADH4 PE=3 SV=1	5	2	2
Q7M0E3	Dstn	Destrin OS=Rattus norvegicus OX=10116 GN=Dstn PE=1 SV=3	19	3	2
Q7TP42	Sec62	Ab2-292 OS=Rattus norvegicus OX=10116 GN=Sec62 PE=1 SV=1	5	4	4
Q7TP52	Cmbl	Carboxymethylenebutenolidase homolog OS=Rattus norvegicus OX=10116 GN=Cmbl PE=2 SV=1	8	2	2
Q7TP91	Surf4	Ab1-205 OS=Rattus norvegicus OX=10116 GN=Surf4 PE=1 SV=1	6	5	5
Q7TPB1	Cct4	T-complex protein 1 subunit delta OS=Rattus norvegicus OX=10116 GN=Cct4 PE=1 SV=3	62	28	27
Q7TPB7	Mal2	MAL2A OS=Rattus norvegicus OX=10116 GN=Mal2 PE=2 SV=1	18	2	2
Q7TQ16	Uqcrq	Cytochrome b-c1 complex subunit 8 OS=Rattus norvegicus OX=10116 GN=Uqcrq PE=3 SV=1	43	5	5
Q7TSU1	Arfgef2	Brefeldin A-inhibited guanine nucleotide-exchange protein 2 OS=Rattus norvegicus OX=10116 GN=Arfgef2 PE=1 SV=1	18	28	21
Q80W57	Abcg2	Broad substrate specificity ATP-binding cassette transporter ABCG2 OS=Rattus norvegicus OX=10116 GN=Abcg2 PE=1 SV=1	7	4	3
Q80W89	Ndufa11	NADH dehydrogenase [ubiquinone] 1 alpha subcomplex subunit 11 OS=Rattus norvegicus OX=10116 GN=Ndufa11 PE=2 SV=1	19	2	2
Q80W92	Vac14	Protein VAC14 homolog OS=Rattus norvegicus OX=10116 GN=Vac14 PE=1 SV=1	5	3	3
Q80ZF7	Rdh10	Retinol dehydrogenase 10 OS=Rattus norvegicus OX=10116 GN=Rdh10 PE=1 SV=1	55	22	21
Q811A2	Bst2	Bone marrow stromal antigen 2 OS=Rattus norvegicus OX=10116 GN=Bst2 PE=1 SV=1	11	2	2
Q8BHI5	Dgat1	O-acyltransferase OS=Rattus norvegicus OX=10116 GN=Dgat1 PE=1 SV=1	20	6	6
Q8CF97	Vcpip1	Deubiquitinating protein VCIP135 OS=Rattus norvegicus OX=10116 GN=Vcpip1 PE=1 SV=2	11	11	11
Q8CFD0	Sfxn5	Sideroflexin-5 OS=Rattus norvegicus OX=10116 GN=Sfxn5 PE=2 SV=1	8	2	2
Q8CFN2	Cdc42	Cell division control protein 42 homolog OS=Rattus norvegicus OX=10116 GN=Cdc42 PE=1 SV=2	48	9	9
Q8CG45	Akr7a2	Aflatoxin B1 aldehyde reductase member 2 OS=Rattus norvegicus OX=10116 GN=Akr7a2 PE=1 SV=2	15	4	4
Q8CHM7	Hacl1	2-hydroxyacyl-CoA lyase 1 OS=Rattus norvegicus OX=10116 GN=Hacl1 PE=1 SV=1	24	11	11
Q8CHN6	Sgpl1	Sphingosine-1-phosphate lyase 1 OS=Rattus norvegicus OX=10116 GN=Sgpl1 PE=2 SV=1	20	12	12
Q8CJH8	rNPT4s	Na/Pi cotransporter 4 OS=Rattus norvegicus OX=10116 GN=rNPT4s PE=2 SV=1	6	2	2
Q8HIC6	Mt-nd4	NADH-ubiquinone oxidoreductase chain 4 OS=Rattus norvegicus OX=10116 GN=Mt-nd4 PE=3 SV=1	5	2	2
Q8HIC9	Mt-co1	Cytochrome c oxidase subunit 1 OS=Rattus norvegicus OX=10116 GN=Mt-co1 PE=3 SV=1	10	4	4
Q8K1Q0	Nmt1	Glycylpeptide N-tetradecanoyltransferase 1 OS=Rattus norvegicus OX=10116 GN=Nmt1 PE=1 SV=1	6	2	2
Q8K3R0	Ces2a	Carboxylic ester hydrolase OS=Rattus norvegicus OX=10116 GN=Ces2a PE=2 SV=1	48	22	7
Q8K4Y7	Cant1	Soluble calcium-activated nucleotidase 1 OS=Rattus norvegicus OX=10116 GN=Cant1 PE=1 SV=1	46	15	14
Q8R2H2	Itgb3	Integrin beta-3 OS=Rattus norvegicus OX=10116 GN=Itgb3 PE=2 SV=1	27	18	18
Q8R4A1	Ero1a	ERO1-like protein alpha OS=Rattus norvegicus OX=10116 GN=Ero1a PE=1 SV=1	28	11	10
Q8R4Z9	Mfn1	Mitofusin-1 OS=Rattus norvegicus OX=10116 GN=Mfn1 PE=1 SV=1	4	2	2
Q8R500	Mfn2	Mitofusin-2 OS=Rattus norvegicus OX=10116 GN=Mfn2 PE=1 SV=1	10	6	6
Q8SEZ5	Mt-co2	Cytochrome c oxidase subunit 2 OS=Rattus norvegicus OX=10116 GN=Mt-co2 PE=1 SV=1	44	11	11
Q8SEZ6	COI	Cytochrome c oxidase subunit 1 OS=Rattus norvegicus OX=10116 GN=COI PE=3 SV=1	10	4	4
Q8VHI8	Bnip1	Vesicle transport protein SEC20 OS=Rattus norvegicus OX=10116 GN=Bnip1 PE=2 SV=1	36	8	8
Q8VID1	Dhrs4	Dehydrogenase/reductase SDR family member 4 OS=Rattus norvegicus OX=10116 GN=Dhrs4 PE=2 SV=2	52	14	14
Q8VIP2	Mlxipl	Carbohydrate-responsive element-binding protein OS=Rattus norvegicus OX=10116 GN=Mlxipl PE=1 SV=1	9	6	6
Q91Y81	Septin2	Septin-2 OS=Rattus norvegicus OX=10116 GN=Septin2 PE=1 SV=1	8	2	2
Q91ZN1	Coro1a	Coronin-1A OS=Rattus norvegicus OX=10116 GN=Coro1a PE=1 SV=3	9	4	3
Q91ZQ0	Vmp1	Vacuole membrane protein 1 OS=Rattus norvegicus OX=10116 GN=Vmp1 PE=1 SV=1	8	3	3
Q91ZW1	Tfam	Transcription factor A mitochondrial OS=Rattus norvegicus OX=10116 GN=Tfam PE=2 SV=1	23	6	6
Q920L2	Sdha	Succinate dehydrogenase [ubiquinone] flavoprotein subunit mitochondrial OS=Rattus norvegicus OX=10116 GN=Sdha PE=1 SV=1	49	28	28
Q920L7	Elovl5	Elongation of very long chain fatty acids protein 5 OS=Rattus norvegicus OX=10116 GN=Elovl5 PE=1 SV=1	19	4	4
Q924C3	Enpp1	Ectonucleotide pyrophosphatase/phosphodiesterase family member 1 OS=Rattus norvegicus OX=10116 GN=Enpp1 PE=1 SV=2	36	26	26
Q924S5	Lonp1	Lon protease homolog mitochondrial OS=Rattus norvegicus OX=10116 GN=Lonp1 PE=2 SV=1	11	10	10
Q95938	Co	Cytochrome c oxidase subunit 1 OS=Rattus norvegicus OX=10116 GN=Co I PE=3 SV=1	10	4	4
Q99J82	Ilk	Integrin-linked protein kinase OS=Rattus norvegicus OX=10116 GN=Ilk PE=2 SV=1	38	16	16
Q99J86	Atrn	Attractin OS=Rattus norvegicus OX=10116 GN=Atrn PE=2 SV=1	5	6	6
Q99MA2	Xpnpep2	Xaa-Pro aminopeptidase 2 OS=Rattus norvegicus OX=10116 GN=Xpnpep2 PE=1 SV=1	20	11	11
Q99ML5	Pcyox1	Prenylcysteine oxidase OS=Rattus norvegicus OX=10116 GN=Pcyox1 PE=1 SV=1	24	9	9
Q99MZ8	Lasp1	LIM and SH3 domain protein 1 OS=Rattus norvegicus OX=10116 GN=Lasp1 PE=1 SV=1	22	5	5
Q99P75	Rab9a	Ras-related protein Rab-9A OS=Rattus norvegicus OX=10116 GN=Rab9a PE=1 SV=2	62	10	9
Q99PD4	Arpc1a	Actin-related protein 2/3 complex subunit 1A OS=Rattus norvegicus OX=10116 GN=Arpc1a PE=2 SV=1	35	11	11
Q99PS2	Csnk1e	Casein kinase 1 epsilon OS=Rattus norvegicus OX=10116 GN=Csnk1e PE=1 SV=1	5	2	2
Q99PV2	Stxbp3	Syntaxin binding protein 3 isoform CRA_a OS=Rattus norvegicus OX=10116 GN=Stxbp3 PE=1 SV=1	17	9	9
Q99PW1	Yes1	Tyrosine-protein kinase (Fragment) OS=Rattus norvegicus OX=10116 GN=Yes1 PE=2 SV=1	21	9	5
Q9EPH8	Pabpc1	Polyadenylate-binding protein 1 OS=Rattus norvegicus OX=10116 GN=Pabpc1 PE=1 SV=1	35	22	7
Q9EPX0	Hspb8	Heat shock protein beta-8 OS=Rattus norvegicus OX=10116 GN=Hspb8 PE=1 SV=1	15	3	3
Q9EQ25	Slc38a4	Sodium-coupled neutral amino acid transporter 4 OS=Rattus norvegicus OX=10116 GN=Slc38a4 PE=1 SV=1	10	6	6
Q9EQ76	Fmo3	Dimethylaniline monooxygenase [N-oxide-forming] 3 OS=Rattus norvegicus OX=10116 GN=Fmo3 PE=1 SV=1	59	39	37
Q9EQS4	LOC103691744	Cystathionase (Cystathionine gamma-lyase) OS=Rattus norvegicus OX=10116 GN=LOC103691744 PE=1 SV=2	42	13	13
Q9EQS5	Sc5d	Lathosterol oxidase OS=Rattus norvegicus OX=10116 GN=Sc5d PE=1 SV=1	11	3	3
Q9EQX9	Ube2n	Ubiquitin-conjugating enzyme E2 N OS=Rattus norvegicus OX=10116 GN=Ube2n PE=1 SV=1	16	2	2
Q9ER24	Atxn10	Ataxin-10 OS=Rattus norvegicus OX=10116 GN=Atxn10 PE=1 SV=1	16	7	7
Q9ER28	Cybb	Endothelial type gp91-phox OS=Rattus norvegicus OX=10116 GN=Cybb PE=2 SV=1	13	6	6
Q9ER34	Aco2	Aconitate hydratase mitochondrial OS=Rattus norvegicus OX=10116 GN=Aco2 PE=1 SV=2	14	10	10
[truncated: 50 more rows]
