# Supplementary material for: Lipid droplet membrane proteome remodeling parallels ethanol-induced hepatic steatosis and its resolution
Source: J Lipid Res. 2021 Feb 20;62:100049. doi: 10.1016/j.jlr.2021.100049 (PMC8010705; doi:10.1016/j.jlr.2021.100049)
Supplement: Supplemental Table S2 [file mmc3.xlsx]

## Sheet: Sheet1
		Proteins in our dataset previously published Khan et al., (J. Lipid. Res, 2015)								Proteins unique to our study not reported in Khan et al., J. Lipid. Res, 2015 database
										Highlighted proteins are reported by Krahmer et al., Dev. Cell, 2018
		S.no	Gene Symbol	Coverage (%)	#Peptides	#Unique	Gene ID			S.no	Gene Symbol	Coverage (%)	#Peptides	#Unique	Gene ID
		1	A1cf	21	12	12	APOBEC1 complementation factor			1	ATP8	34	2	2	ATPase subunit 8
		2	Aadac	33	11	11	arylacetamide deacetylase			2	Abca1	5	9	9	ATP binding cassette subfamily A member 1
		3	Aadat	16	7	7	aminoadipate aminotransferase			3	Abca8	6	9	5	ATP binding cassette subfamily A member 8
		4	Aass	16	12	12	aminoadipate-semialdehyde synthase			4	Abca8a	28	42	38	ATP-binding cassette, subfamily A (ABC1), member 8a
		5	Abat	9	3	3	4-aminobutyrate aminotransferase			5	Abcb10	3	2	2	ATP binding cassette subfamily B member 10
		6	Abca6	19	25	23	ATP binding cassette subfamily A member 6			6	Abcb11	45	53	51	ATP binding cassette subfamily B member 11
		7	Abcd3	38	30	30	ATP binding cassette subfamily D member 3			7	Abcb4	26	29	19	ATP binding cassette subfamily B member 4
		8	Abhd4	40	12	12	abhydrolase domain containing 4, N-acyl phospholipase B			8	Abcb7	14	9	9	ATP binding cassette subfamily B member 7
		9	Abhd5	54	18	18	abhydrolase domain containing 5, lysophosphatidic acid acyltransferase			9	Abcc2	33	51	51	ATP binding cassette subfamily C member 2
		10	Acadl	46	18	18	acyl-CoA dehydrogenase, long chain			10	Abcc6	32	38	38	ATP binding cassette subfamily C member 6
		11	Acads	28	10	10	acyl-CoA dehydrogenase short chain			11	Abcd1	10	6	6	ATP binding cassette subfamily D member 1
		12	Acbd3	11	4	4	acyl-CoA binding domain containing 3			12	Abcf1	7	5	4	ATP binding cassette subfamily F member 1
		13	Acly	18	16	16	ATP citrate lyase			13	Abcg2	7	4	3	ATP binding cassette subfamily G member 2
		14	Aco1	8	5	5	aconitase 1			14	Abcg3l4	15	7	2	ATP-binding cassette, subfamily G (WHITE), member 3-like 4
		15	Acox1	36	17	16	acyl-CoA oxidase 1			15	Abhd1	8	3	3	abhydrolase domain containing 1
		16	Acox2	55	31	31	acyl-CoA oxidase 2			16	Abhd12	16	5	5	abhydrolase domain containing 12, lysophospholipase
		17	Acox3	31	20	2	acyl-CoA oxidase 3, pristanoyl			17	Abhd14b	40	7	7	abhydrolase domain containing 14b
		18	Acsl1	71	62	58	acyl-CoA synthetase long-chain family member 1			18	Abhd16a	7	4	4	abhydrolase domain containing 16A, phospholipase
		19	Acsl3	50	29	27	acyl-CoA synthetase long-chain family member 3			19	Abhd2	19	7	7	abhydrolase domain containing 2, acylglycerol lipase
		20	Actr2	39	14	14	actin related protein 2			20	Abhd6	11	4	4	abhydrolase domain containing 6, acylglycerol lipase
		21	Agfg2	18	7	7	ArfGAP with FG repeats 2			21	Ablim3	11	5	5	actin binding LIM protein family, member 3
		22	Agt	8	3	3	angiotensinogen			22	Acaa1a	48	13	13	acetyl-CoA acyltransferase 1A
		23	Agxt	13	4	4	alanine--glyoxylate and serine--pyruvate aminotransferase			23	Acaa2	76	29	29	acetyl-CoA acyltransferase 2
		24	Ahnak	2	11	6	AHNAK nucleoprotein			24	Acaca	13	27	21	acetyl-CoA carboxylase alpha
		25	Ahsg	30	7	7	alpha-2-HS-glycoprotein			25	Acacb	7	15	9	acetyl-CoA carboxylase beta
		26	Aifm1	41	23	23	apoptosis inducing factor, mitochondria associated 1			26	Acad11	27	17	17	acyl-CoA dehydrogenase family, member 11
		27	Aifm2	75	35	35	apoptosis inducing factor, mitochondria associated 2			27	Acad8	12	5	5	acyl-CoA dehydrogenase family, member 8
		28	Akap1	14	10	10	A-kinase anchoring protein 1			28	Acad9	26	14	14	acyl-CoA dehydrogenase family, member 9
		29	Alad	18	5	5	aminolevulinate dehydratase			29	Acadm	45	16	16	acyl-CoA dehydrogenase medium chain
		30	Aldh1a1	10	5	3	aldehyde dehydrogenase 1 family, member A1			30	Acadsb	16	6	6	acyl-CoA dehydrogenase, short/branched chain
		31	Aldh1l1	24	18	15	aldehyde dehydrogenase 1 family, member L1			31	Acadvl	49	30	30	acyl-CoA dehydrogenase, very long chain
		32	Aldh2	40	19	17	aldehyde dehydrogenase 2 family member			32	Acat1	42	16	16	acetyl-CoA acetyltransferase 1
		33	Aldh4a1	29	16	16	aldehyde dehydrogenase 4 family, member A1			33	Acbd5	25	10	9	acyl-CoA binding domain containing 5
		34	Aldh5a1	6	2	2	aldehyde dehydrogenase 5 family, member A1			34	Acnat2	36	12	12	acyl-coenzyme A amino acid N-acyltransferase 2
		35	Aldh6a1	60	27	27	aldehyde dehydrogenase 6 family, member A1			35	Aco2	14	10	10	aconitase 2
		36	Aldh7a1	47	22	22	aldehyde dehydrogenase 7 family, member A1			36	Acot2	10	4	4	acyl-CoA thioesterase 2
		37	Aldh9a1	37	14	14	aldehyde dehydrogenase 9 family, member A1			37	Acot8	13	4	4	acyl-CoA thioesterase 8
		38	Aldob	46	16	16	aldolase, fructose-bisphosphate B			38	Acp1	13	2	2	acid phosphatase 1
		39	Alg5	25	7	7	ALG5, dolichyl-phosphate beta-glucosyltransferase			39	Acsl4	37	21	19	acyl-CoA synthetase long-chain family member 4
		40	Amacr	38	13	13	alpha-methylacyl-CoA racemase			40	Acsl5	59	43	39	acyl-CoA synthetase long-chain family member 5
		41	Amfr	9	3	3	autocrine motility factor receptor			41	Acsm1	73	37	36	acyl-CoA synthetase medium-chain family member 1
		42	Anpep	38	35	2	alanyl aminopeptidase, membrane			42	Acsm5	5	4	3	acyl-CoA synthetase medium-chain family member 5
		43	Anxa11	8	4	3	annexin A11			43	Acss3	21	10	10	acyl-CoA synthetase short-chain family member 3
		44	Anxa6	51	33	31	annexin A6			44	Actn1	62	53	25	actinin, alpha 1
		45	Aox1	8	9	8	aldehyde oxidase 1			45	Actn4	82	82	54	actinin alpha 4
		46	Aox3	19	20	18	aldehyde oxidase 3			46	Actr3	54	19	19	actin related protein 3
		47	Ap1b1	34	31	14	adaptor related protein complex 1 subunit beta 1			47	Adam10	3	2	2	ADAM metallopeptidase domain 10
		48	Ap2a2	34	30	22	adaptor related protein complex 2 subunit alpha 2			48	Adck5	13	7	7	aarF domain containing kinase 5
		49	Ap2m1	39	16	16	adaptor related protein complex 2 subunit mu 1			49	Add1	4	2	2	adducin 1
		50	Apoa1	31	7	7	apolipoprotein A1			50	Add3	7	5	4	adducin 3
		51	Apob	23	91	91	apolipoprotein B			51	Adgrl2	2	3	3	adhesion G protein-coupled receptor L2
		52	Apoc1	42	4	4	apolipoprotein C1			52	Adh1	61	31	11	alcohol dehydrogenase 1 (class I)
		53	Apoc4	16	2	2	apolipoprotein C4			53	Adh6	23	7	3	alcohol dehydrogenase 6 (class V)
		54	Apoe	55	21	21	apolipoprotein E			54	Adpgk	25	10	10	ADP-dependent glucokinase
		55	Apoh	29	9	9	apolipoprotein H			55	Adtrp	15	3	3	androgen-dependent TFPI-regulating protein
		56	Apom	32	5	5	apolipoprotein M			56	Afdn	37	52	52	afadin, adherens junction formation factor
		57	Aqp1	14	3	3	aquaporin 1			57	Afg3l2	14	11	11	AFG3 like matrix AAA peptidase subunit 2
		58	Arcn1	22	9	9	archain 1			58	Afm	6	3	3	afamin
		59	Arf6	39	5	5	ADP-ribosylation factor 6			59	Agfg1	9	3	3	ArfGAP with FG repeats 1
		60	Arfgef1	7	13	6	ADP ribosylation factor guanine nucleotide exchange factor 1			60	Agk	15	6	6	acylglycerol kinase
		61	Arg1	48	12	12	arginase 1			61	Agmat	8	3	3	agmatinase
		62	Arhgdia	21	3	3	Rho GDP dissociation inhibitor alpha			62	Agmo	32	15	15	alkylglycerol monooxygenase
		63	Arhgef1	7	4	4	Rho guanine nucleotide exchange factor 1			63	Agpat2	20	4	4	1-acylglycerol-3-phosphate O-acyltransferase 2
		64	Arhgef12	7	9	9	Rho guanine nucleotide exchange factor 12			64	Agpat3	7	2	2	1-acylglycerol-3-phosphate O-acyltransferase 3
		65	Arpc4	35	6	6	actin related protein 2/3 complex, subunit 4			65	Agxt2	19	9	9	alanine-glyoxylate aminotransferase 2
		66	As3mt	12	2	2	arsenite methyltransferase			66	Ahcy	34	14	14	adenosylhomocysteinase
		67	Asgr1	57	11	11	asialoglycoprotein receptor 1			67	Ahsa1	13	4	4	activator of Hsp90 ATPase activity 1
		68	Asl	24	11	11	argininosuccinate lyase			68	Ak2	41	8	8	adenylate kinase 2
		69	Aspdh	6	2	2	aspartate dehydrogenase domain containing			69	Ak4	26	5	5	adenylate kinase 4
		70	Asph	24	13	13	aspartate-beta-hydroxylase			70	Akap13	1	2	2	A-kinase anchoring protein 13
		71	Ass1	42	20	20	argininosuccinate synthase 1			71	Akap5	14	7	7	A-kinase anchoring protein 5
		72	Atg2a	21	32	31	autophagy related 2A			72	Akap9	6	22	22	A-kinase anchoring protein 9
		73	Atg2b	5	8	7	autophagy related 2B			73	Akr1d1	39	13	11	aldo-keto reductase family 1, member D1
		74	Atl2	46	21	20	atlastin GTPase 2			74	Akr7a2	15	4	4	aldo-keto reductase family 7, member A2
		75	Atp11c	32	35	35	ATPase phospholipid transporting 11C			75	Akr7a3	8	2	2	aldo-keto reductase family 7 member A3
		76	Atp1a1	48	54	42	ATPase Na+/K+ transporting subunit alpha 1			76	Alcam	38	17	17	activated leukocyte cell adhesion molecule
		77	Atp2a2	40	42	42	ATPase sarcoplasmic/endoplasmic reticulum Ca2+ transporting 2			77	Aldh1b1	16	7	5	aldehyde dehydrogenase 1 family, member B1
		78	Atp6v0a1	13	9	7	ATPase H+ transporting V0 subunit a1			78	Aldh1l2	26	20	17	aldehyde dehydrogenase 1 family, member L2
		79	Atp6v0c	19	3	3	ATPase H+ transporting V0 subunit C			79	Aldh3a2	51	45	44	aldehyde dehydrogenase 3 family, member A2
		80	Atp6v0d1	24	7	7	ATPase H+ transporting V0 subunit D1			80	Aldh8a1	29	10	10	aldehyde dehydrogenase 8 family, member A1
		81	Atp6v1b2	7	3	3	ATPase H+ transporting V1 subunit B2			81	Alg2	15	5	5	ALG2, alpha-1,3/1,6-mannosyltransferase
		82	Atp6v1h	13	5	5	ATPase H+ transporting V1 subunit H			82	Alg3	5	2	2	ALG3, alpha-1,3- mannosyltransferase
		83	Aup1	38	18	18	AUP1, lipid droplet regulating VLDL assembly factor			83	Ambp	40	11	11	alpha-1-microglobulin/bikunin precursor
		84	B2m	18	2	2	beta-2 microglobulin			84	Amt	15	6	6	aminomethyltransferase
		85	B3gat3	16	5	5	beta-1,3-glucuronyltransferase 3			85	Amy1a	9	3	3	amylase, alpha 1A
		86	B4galt1	24	8	8	beta-1,4-galactosyltransferase 1			86	Ang2	13	2	2	angiogenin, ribonuclease A family, member 2
		87	Baat	66	23	23	bile acid CoA:amino acid N-acyltransferase			87	Ank1	9	13	13	ankyrin 1
		88	Bag6	5	3	3	BAG cochaperone 6			88	Ankhd1	6	11	6	ankyrin repeat and KH domain containing 1
		89	Bbox1	13	5	5	gamma-butyrobetaine hydroxylase 1			89	Ankle2	2	2	2	ankyrin repeat and LEM domain containing 2
		90	Bcap31	44	15	15	B-cell receptor-associated protein 31			90	Ankrd17	5	9	4	ankyrin repeat domain 17
		91	Bcas3	9	4	4	BCAS3, microtubule associated cell migration factor			91	Ankrd46	10	2	2	ankyrin repeat domain 46
		92	Bdh1	59	24	24	3-hydroxybutyrate dehydrogenase 1			92	Ano10	12	7	7	anoctamin 10
		93	Bhmt	49	23	20	betaine-homocysteine S-methyltransferase			93	Ap1g1	8	7	7	adaptor related protein complex 1 subunit gamma 1
		94	Bphl	10	3	3	biphenyl hydrolase like			94	Ap1m1	25	9	9	adaptor related protein complex 1 subunit mu 1
		95	Bsg	43	14	14	basigin (Ok blood group)			95	Ap2a1	29	26	19	adaptor related protein complex 2 subunit alpha 1
		96	C3	56	87	8	complement C3			96	Ap2b1	37	34	17	adaptor related protein complex 2 subunit beta 1
		97	C8g	33	4	4	complement C8 gamma chain			97	Ap2s1	30	4	4	adaptor related protein complex 2 subunit sigma 1
		98	Ca14	21	6	6	carbonic anhydrase 14			98	Ap3b1	3	3	3	adaptor related protein complex 3 subunit beta 1
		99	Ca3	63	16	16	carbonic anhydrase 3			99	Ap3d1	15	14	14	adaptor related protein complex 3 subunit delta 1
		100	Cald1	8	4	4	caldesmon 1			100	Apmap	54	23	23	adipocyte plasma membrane associated protein
		101	Calr	75	41	40	calreticulin			101	Apool	29	6	6	apolipoprotein O-like
		102	Cand1	27	30	30	cullin-associated and neddylation-dissociated 1			102	Aqp8	10	3	3	aquaporin 8
		103	Canx	51	40	40	calnexin			103	Aqp9	6	2	2	aquaporin 9
		104	Caprin1	3	2	2	cell cycle associated protein 1			104	Araf	6	3	2	A-Raf proto-oncogene, serine/threonine kinase
		105	Capza1	33	6	5	capping actin protein of muscle Z-line subunit alpha 1			105	Arf3	42	6	3	ADP-ribosylation factor 3
		106	Capza2	57	11	10	capping actin protein of muscle Z-line subunit alpha 2			106	Arf5	44	7	4	ADP-ribosylation factor 5
		107	Capzb	41	14	14	capping actin protein of muscle Z-line subunit beta			107	Arfgap1	9	3	3	ADP-ribosylation factor GTPase activating protein 1
		108	Cat	64	33	33	catalase			108	Arfgap2	47	22	21	ADP-ribosylation factor GTPase activating protein 2
		109	Cav1	51	9	3	caveolin 1			109	Arfgap3	46	18	17	ADP-ribosylation factor GTPase activating protein 3
		110	Cav2	22	2	2	caveolin 2			110	Arfgef2	18	28	21	ADP ribosylation factor guanine nucleotide exchange factor 2
		111	Ccdc47	28	14	14	coiled-coil domain containing 47			111	Arl1	25	4	4	ADP-ribosylation factor like GTPase 1
		112	Cct2	37	17	17	chaperonin containing TCP1 subunit 2			112	Arl5a	13	2	2	ADP-ribosylation factor like GTPase 5A
		113	Cct3	61	34	34	chaperonin containing TCP1 subunit 3			113	Arl6ip5	17	3	3	ADP-ribosylation factor like GTPase 6 interacting protein 5
		114	Cct4	62	28	27	chaperonin containing TCP1 subunit 4			114	Arl8a	40	6	2	ADP-ribosylation factor like GTPase 8A
		115	Cct5	43	21	21	chaperonin containing TCP1 subunit 5			115	Arl8b	47	7	3	ADP-ribosylation factor like GTPase 8B
		116	Cct6a	40	21	21	chaperonin containing TCP1 subunit 6A			116	Arpc1a	35	11	11	actin related protein 2/3 complex, subunit 1A
		117	Cct7	50	29	29	chaperonin containing TCP1 subunit 7			117	Arpc1b	18	6	6	actin related protein 2/3 complex, subunit 1B
		118	Cct8	58	29	29	chaperonin containing TCP1 subunit 8			118	Arpc2	45	13	13	actin related protein 2/3 complex, subunit 2
		119	Cd36	21	11	4	CD36 molecule			119	Arpc3	16	4	4	actin related protein 2/3 complex, subunit 3
		120	Cdc42	48	9	9	cell division cycle 42			120	Arpc5	43	2	2	actin related protein 2/3 complex, subunit 5
		121	Cdk5rap3	24	12	11	CDK5 regulatory subunit associated protein 3			121	Arpc5l	13	2	2	actin related protein 2/3 complex, subunit 5-like
		122	Ceacam1	22	10	10	CEA cell adhesion molecule 1			122	Arvcf	16	12	12	ARVCF, delta catenin family member
		123	Cers2	20	6	6	ceramide synthase 2			123	Asah1	14	5	5	N-acylsphingosine amidohydrolase 1
		124	Ces1c	37	19	10	carboxylesterase 1C			124	Asgr2	36	10	10	asialoglycoprotein receptor 2
		125	Ces1d	58	42	4	carboxylesterase 1D			125	Aspn	15	4	4	asporin
		126	Ces1e	45	23	5	carboxylesterase 1E			126	Atad1	24	7	7	ATPase family, AAA domain containing 1
		127	Ces1f	67	37	15	carboxylesterase 1F			127	Atl3	46	21	2	atlastin GTPase 3
		128	Ces2a	48	22	7	carboxylesterase 2A			128	Atp13a1	18	18	18	ATPase 13A1
		129	Ces2e	35	17	7	carboxylesterase 2E			129	Atp1b1	37	11	11	ATPase Na+/K+ transporting subunit beta 1
		130	Cfh	12	12	12	complement factor H			130	Atp1b3	52	10	10	ATPase Na+/K+ transporting subunit beta 3
		131	Cfl1	39	5	3	cofilin 1			131	Atp2b1	23	22	22	ATPase plasma membrane Ca2+ transporting 1
		132	Cfl2	39	5	3	cofilin 2			132	Atp2c1	8	5	5	ATPase secretory pathway Ca2+ transporting 1
		133	Chchd3	24	5	5	coiled-coil-helix-coiled-coil-helix domain containing 3			133	Atp5f1a	60	45	18	ATP synthase F1 subunit alpha
		134	Chdh	62	36	36	choline dehydrogenase			134	Atp5f1b	56	32	32	ATP synthase F1 subunit beta
		135	Chmp6	23	4	4	charged multivesicular body protein 6			135	Atp5f1c	48	13	13	ATP synthase F1 subunit gamma
		136	Cideb	31	8	8	cell death-inducing DFFA-like effector b			136	Atp5md	43	2	2	ATP synthase membrane subunit DAPIT
		137	Cisd1	46	5	5	CDGSH iron sulfur domain 1			137	Atp5me	61	4	4	ATP synthase membrane subunit e
		138	Clic4	33	7	7	chloride intracellular channel 4			138	Atp5mf	24	2	2	ATP synthase membrane subunit f
		139	Clint1	21	9	2	clathrin interactor 1			139	Atp5mg	42	4	4	ATP synthase membrane subunit g
		140	Cltc	54	89	89	clathrin heavy chain			140	Atp5pb	47	16	16	ATP synthase peripheral stalk-membrane subunit b
		141	Cnn3	19	5	4	calponin 3			141	Atp5pd	53	8	8	ATP synthase peripheral stalk subunit d
		142	Cnot1	13	26	25	CCR4-NOT transcription complex, subunit 1			142	Atp5pf	26	2	2	ATP synthase peripheral stalk subunit F6
		143	Cnot10	8	5	5	CCR4-NOT transcription complex, subunit 10			143	Atp5po	54	14	14	ATP synthase peripheral stalk subunit OSCP
		144	Cnot9	11	3	3	CCR4-NOT transcription complex subunit 9			144	Atp7b	4	6	6	ATPase copper transporting beta
		145	Cnp	8	3	3	2',3'-cyclic nucleotide 3' phosphodiesterase			145	Atrn	5	6	6	attractin
		146	Cnpy2	24	3	3	canopy FGF signaling regulator 2			146	Atxn10	16	7	7	ataxin 10
		147	Coa3	29	3	3	cytochrome C oxidase assembly factor 3			147	Atxn2	6	4	4	ataxin 2
		148	Cobl	5	6	6	cordon-bleu WH2 repeat protein			148	Auh	9	2	2	AU RNA binding methylglutaconyl-CoA hydratase
		149	Cobll1	28	28	28	cordon-bleu WH2 repeat protein-like 1			149	Azgp1	16	4	4	alpha-2-glycoprotein 1, zinc-binding
		150	Cog1	7	5	5	component of oligomeric golgi complex 1			150	B3galt1	18	5	5	Beta-1,3-galactosyltransferase 1
		151	Cog5	3	2	2	component of oligomeric golgi complex 5			151	B3galt6	33	8	8	Beta-1,3-galactosyltransferase 6
		152	Col14a1	5	7	7	collagen type XIV alpha 1 chain			152	B4gat1	18	6	6	beta-1,4-glucuronyltransferase 1
		153	Col15a1	7	8	7	collagen type XV alpha 1 chain			153	Baiap2	24	12	12	BAR/IMD domain containing adaptor protein 2
		154	Col18a1	15	16	15	collagen type XVIII alpha 1 chain			154	Baiap2l1	25	9	9	BAI1-associated protein 2-like 1
		155	Col1a1	5	7	7	collagen type I alpha 1 chain			155	Bckdha	24	8	8	branched chain keto acid dehydrogenase E1 subunit alpha
		156	Col1a2	3	4	4	collagen type I alpha 2 chain			156	Bco2	19	9	5	beta-carotene oxygenase 2
		157	Col6a1	20	16	16	collagen type VI alpha 1 chain			157	Bcs1l	18	5	5	BCS1 homolog, ubiquinol-cytochrome c reductase complex chaperone
		158	Comt	42	12	12	catechol-O-methyltransferase			158	Bet1l	25	2	2	Bet1 golgi vesicular membrane trafficking protein-like
		159	Copa	49	57	57	COPI coat complex subunit alpha			159	Bgn	14	4	4	biglycan
		160	Copb1	46	42	42	COPI coat complex subunit beta 1			160	Bnip1	36	8	8	BCL2 interacting protein 1
		161	Copb2	48	37	36	COPI coat complex subunit beta 2			161	Bst2	11	2	2	bone marrow stromal cell antigen 2
		162	Cope	13	3	3	COPI coat complex subunit epsilon			162	Btd	6	3	3	biotinidase
		163	Copg2	29	19	17	COPI coat complex subunit gamma 2			163	C1galt1	18	5	5	core 1 synthase, glycoprotein-N-acetylgalactosamine 3-beta-galactosyltransferase, 1
		164	Copz1	17	2	2	COPI coat complex subunit zeta 1			164	C1galt1c1	18	6	6	C1GALT1-specific chaperone 1
		165	Coro1b	18	8	8	coronin 1B			165	C2cd2	26	14	14	C2 calcium-dependent domain containing 2
		166	Coro1c	31	17	16	coronin 1C			166	C2cd2l	19	9	9	C2CD2-like
		167	Cox4i1	49	12	12	cytochrome c oxidase subunit 4i1			167	C4bpa	10	5	5	complement component 4 binding protein, alpha
		168	Cox5a	55	6	6	cytochrome c oxidase subunit 5A			168	C8b	8	4	4	complement C8 beta chain
		169	Cox5b	44	5	5	cytochrome c oxidase subunit 5B			169	C9	11	6	6	complement C9
		170	Cox6b1	48	4	4	cytochrome c oxidase subunit 6B1			170	Cad	4	9	6	carbamoyl-phosphate synthetase 2, aspartate transcarbamylase, and dihydroorotase
		171	Cox7c	29	2	2	cytochrome c oxidase subunit 7C			171	Camk2b	7	3	3	calcium/calmodulin-dependent protein kinase II beta
		172	Cpd	3	4	4	carboxypeptidase D			172	Cant1	46	15	14	calcium activated nucleotidase 1
		173	Cps1	66	104	101	carbamoyl-phosphate synthase 1			173	Cap1	10	4	4	cyclase associated actin cytoskeleton regulatory protein 1
		174	Cpt1a	46	32	32	carnitine palmitoyltransferase 1A			174	Capns1	12	2	2	calpain, small subunit 1
		175	Cpt2	30	21	2	carnitine palmitoyltransferase 2			175	Cask	20	16	16	calcium/calmodulin dependent serine protein kinase
		176	Crip2	19	2	2	cysteine-rich protein 2			176	Casp1	5	2	2	caspase 1
		177	Cs	15	7	7	citrate synthase			177	Cavin1	38	15	14	caveolae associated protein 1
		178	Csad	18	7	7	cysteine sulfinic acid decarboxylase			178	Ccdc141	8	9	9	coiled-coil domain containing 141
		179	Cse1l	16	14	14	chromosome segregation 1 like			179	Ccdc51	11	5	5	coiled-coil domain containing 51
		180	Cth	42	13	13	cystathionine gamma-lyase			180	Ccny	13	3	3	cyclin Y
		181	Ctnna1	57	48	48	catenin alpha 1			181	Cd151	9	2	2	CD151 molecule (Raph blood group)
		182	Ctnnb1	52	34	27	catenin beta 1			182	Cd302	29	4	4	CD302 molecule
		183	Ctsd	26	8	8	cathepsin D			183	Cd38	10	2	2	CD38 molecule
		184	Cttn	15	8	8	cortactin			184	Cd47	19	6	5	Cd47 molecule
		185	Cux1	7	8	8	cut-like homeobox 1			185	Cd59	17	2	2	CD59 molecule
		186	Cyb5a	54	8	8	cytochrome b5 type A			186	Cd81	28	6	6	Cd81 molecule
		187	Cyb5b	64	7	7	cytochrome b5 type B			187	Cd82	15	4	4	Cd82 molecule
		188	Cyb5r3	87	69	69	cytochrome b5 reductase 3			188	Cdc42bpb	12	16	15	CDC42 binding protein kinase beta
		189	Cyc1	37	11	10	cytochrome c-1			189	Cdh1	11	7	7	cadherin 1
		190	Cycs	39	5	5	cytochrome c, somatic			190	Cdh17	11	7	7	cadherin 17
		191	Cyp17a1	30	11	11	cytochrome P450, family 17, subfamily a, polypeptide 1			191	Cdh2	30	20	20	cadherin 2
		192	Cyp1a2	36	16	16	cytochrome P450, family 1, subfamily a, polypeptide 2			192	Cdipt	21	4	4	CDP-diacylglycerol--inositol 3-phosphatidyltransferase
		193	Cyp27a1	32	15	15	cytochrome P450, family 27, subfamily a, polypeptide 1			193	Cds2	14	4	4	CDP-diacylglycerol synthase 2
		194	Cyp2a1	70	40	9	cytochrome P450, family 2, subfamily a, polypeptide 1			194	Cenpv	26	6	6	centromere protein V
		195	Cyp2a2	63	35	10	cytochrome P450, family 2, subfamily a, polypeptide 2			195	Ces2g	14	8	4	carboxylesterase 2G
		196	Cyp2b2	25	14	2	cytochrome P450, family 2, subfamily b, polypeptide 2			196	Ces2h	28	14	9	carboxylesterase 2H
		197	Cyp2b3	43	25	19	cytochrome P450, family 2, subfamily b, polypeptide 3			197	Cfb	13	8	8	complement factor B
		198	Cyp2c11	60	48	35	cytochrome P450, subfamily 2, polypeptide 11			198	Cfi	10	4	4	complement factor I
		199	Cyp2c23	62	36	30	cytochrome P450, family 2, subfamily c, polypeptide 23			199	Cgn	52	63	62	cingulin
		200	Cyp2c6v1	52	31	2	cytochrome P450, family 2, subfamily C, polypeptide 6, variant 1			200	Cgnl1	49	60	59	cingulin-like 1
		201	Cyp2e1	46	26	26	cytochrome P450, family 2, subfamily e, polypeptide 1			201	Chuk	6	4	4	component of inhibitor of nuclear factor kappa B kinase complex
		202	Cyp3a18	40	22	17	cytochrome P450, family 3, subfamily a, polypeptide 18			202	Cisd2	27	3	3	CDGSH iron sulfur domain 2
		203	Cyp3a2	44	25	9	cytochrome P450, family 3, subfamily a, polypeptide 2			203	Ckap5	3	4	4	cytoskeleton associated protein 5
		204	Cyp3a9	19	9	5	cytochrome P450, family 3, subfamily a, polypeptide 9			204	Clasp2	2	3	3	cytoplasmic linker associated protein 2
		205	Cyp4a2	44	25	5	cytochrome P450, family 4, subfamily a, polypeptide 2			205	Cldn1	24	4	4	claudin 1
		206	Cyp4b1	9	4	4	cytochrome P450, family 4, subfamily b, polypeptide 1			206	Cldn14	18	3	3	claudin 14
		207	Cyp4f1	42	24	9	cytochrome P450, family 4, subfamily f, polypeptide 1			207	Cldn3	19	3	3	claudin 3
		208	Cyp4f4	34	21	7	cytochrome P450, family 4, subfamily f, polypeptide 4			208	Clec4f	16	7	7	C-type lectin domain family 4, member F
		209	Cyp7b1	5	2	2	cytochrome P450 family 7 subfamily B member 1			209	Clmn	42	35	34	calmin
		210	Ddost	42	17	17	dolichyl-diphosphooligosaccharide--protein glycosyltransferase non-catalytic subunit			210	Clptm1	7	4	4	CLPTM1 regulator of GABA type A receptor forward trafficking
		211	Ddrgk1	25	6	6	DDRGK domain containing 1			211	Clpx	6	4	4	caseinolytic mitochondrial matrix peptidase chaperone subunit X
		212	Ddt	39	4	4	D-dopachrome tautomerase			212	Cma1	13	3	3	chymase 1
		213	Ddx3x	39	23	2	DEAD-box helicase 3, X-linked			213	Cmas	13	5	5	cytidine monophosphate N-acetylneuraminic acid synthetase
		214	Ddx5	37	23	16	DEAD-box helicase 5			214	Cnnm3	3	2	2	cyclin and CBS domain divalent metal cation transport mediator 3
		215	Decr2	24	6	2	2,4-dienoyl-CoA reductase 2			215	Col6a2	24	22	22	collagen type VI alpha 2 chain
		216	Derl1	17	5	5	derlin 1			216	Col6a6	2	3	3	collagen type VI alpha 6 chain
		217	Dhcr7	22	9	9	7-dehydrocholesterol reductase			217	Colgalt1	14	8	8	collagen beta(1-O)galactosyltransferase 1
		218	Dhrs1	85	45	45	dehydrogenase/reductase 1			218	Comtd1	11	3	3	catechol-O-methyltransferase domain containing 1
		219	Dhrs3	59	20	20	dehydrogenase/reductase 3			219	Copg1	50	35	33	COPI coat complex subunit gamma 1
		220	Dhrs4	52	14	14	dehydrogenase/reductase 4			220	Coq10b	8	2	2	coenzyme Q10B
		221	Dhrs7	11	4	2	dehydrogenase/reductase 7			221	Coq8a	33	19	19	coenzyme Q8A
		222	Dhrs7b	21	5	5	dehydrogenase/reductase 7B			222	Coro1a	9	4	3	coronin 1A
		223	Dhrsx	6	2	2	dehydrogenase/reductase X-linked			223	Coro7	4	2	2	coronin 7
		224	Dio1	38	9	9	iodothyronine deiodinase 1			224	Cox15	9	3	3	cytochrome c oxidase assembly homolog COX15
		225	Dlat	24	11	11	dihydrolipoamide S-acetyltransferase			225	Cox7a2	28	2	2	cytochrome c oxidase subunit 7A2
		226	Dld	24	10	10	dihydrolipoamide dehydrogenase			226	Cox7a2l	56	5	5	cytochrome c oxidase subunit 7A2 like
		227	Dlst	11	4	4	dihydrolipoamide S-succinyltransferase			227	Cp	23	20	20	ceruloplasmin
		228	Dmgdh	27	19	19	dimethylglycine dehydrogenase			228	Cpne3	6	3	3	copine 3
		229	Dnaja1	34	9	9	DnaJ heat shock protein family (Hsp40) member A1			229	Cpox	8	3	3	coproporphyrinogen oxidase
		230	Dnaja2	10	4	4	DnaJ heat shock protein family (Hsp40) member A2			230	Cr1l	20	9	9	complement C3b/C4b receptor 1 like
		231	Dnaja3	40	14	14	DnaJ heat shock protein family (Hsp40) member A3			231	Crybg2	1	2	2	crystallin beta-gamma domain containing 2
		232	Dnajb11	35	10	10	DnaJ heat shock protein family (Hsp40) member B11			232	Csnk1a1	13	4	4	casein kinase 1, alpha 1
		233	Dnajb2	8	2	2	DnaJ heat shock protein family (Hsp40) member B2			233	Csnk1d	6	2	2	casein kinase 1, delta
		234	Dnajc3	37	20	20	DnaJ heat shock protein family (Hsp40) member C3			234	Ctdsp1	8	2	2	CTD small phosphatase 1
		235	Dpp4	53	41	4	dipeptidylpeptidase 4			235	Ctnnd1	58	46	46	catenin delta 1
		236	Dpys	17	7	7	dihydropyrimidinase			236	Cul2	7	5	5	cullin 2
		237	Dstn	19	3	2	destrin, actin depolymerizing factor			237	Cul3	6	4	4	cullin 3
		238	Dtx3l	20	12	12	deltex E3 ubiquitin ligase 3L			238	Cul4a	5	3	3	cullin 4A
		239	Dync1h1	13	51	51	dynein cytoplasmic 1 heavy chain 1			239	Cul5	8	6	6	cullin 5
		240	Dynll2	45	3	3	dynein light chain LC8-type 2			240	Cxadr	29	10	10	CXADR, Ig-like cell adhesion molecule
		241	Echs1	34	9	9	enoyl-CoA hydratase, short chain 1			241	Cybb	13	6	6	cytochrome b-245 beta chain
		242	Eci1	31	8	8	enoyl-CoA delta isomerase 1			242	Cybc1	26	4	4	cytochrome b-245 chaperone 1
		243	Eci2	14	5	2	enoyl-CoA delta isomerase 2			243	Cyfip1	4	5	5	cytoplasmic FMR1 interacting protein 1
		244	Eef1a1	34	15	15	eukaryotic translation elongation factor 1 alpha 1			244	Cyp2c7	56	40	15	cytochrome P450, family 2, subfamily c, polypeptide 7
		245	Eef1d	25	5	5	eukaryotic translation elongation factor 1 delta			245	Cyp2d1	63	39	9	cytochrome P450, family 2, subfamily d, polypeptide 1
		246	Eef1g	14	6	6	eukaryotic translation elongation factor 1 gamma			246	Cyp2d3	52	35	2	cytochrome P450, family 2, subfamily d, polypeptide 3
		247	Eef2	26	21	21	eukaryotic translation elongation factor 2			247	Cyp2d4	40	24	7	cytochrome P450, family 2, subfamily d, polypeptide 4
		248	Egfr	31	32	32	epidermal growth factor receptor			248	Cyp2j3	35	16	11	cytochrome P450, family 2, subfamily j, polypeptide 3
		249	Ehd1	21	11	4	EH-domain containing 1			249	Cyp2t1	22	10	10	cytochrome P450, family 2, subfamily t, polypeptide 1
		250	Ehd3	16	8	2	EH-domain containing 3			250	Cyp39a1	18	8	8	cytochrome P450, family 39, subfamily a, polypeptide 1
		251	Ehhadh	63	37	37	enoyl-CoA hydratase and 3-hydroxyacyl CoA dehydrogenase			251	Cyp4f6	15	9	2	cytochrome P450, family 4, subfamily f, polypeptide 6
		252	Eif2s1	20	6	6	eukaryotic translation initiation factor 2 subunit alpha			252	Cyp7a1	5	2	2	cytochrome P450 family 7 subfamily A member 1
		253	Eif3a	2	3	3	eukaryotic translation initiation factor 3, subunit A			253	Daam1	11	11	11	dishevelled associated activator of morphogenesis 1
		254	Eif4a1	24	8	7	eukaryotic translation initiation factor 4A1			254	Dad1	35	4	4	defender against cell death 1
		255	Eif4g1	32	49	45	eukaryotic translation initiation factor 4 gamma, 1			255	Dao	6	2	2	D-amino-acid oxidase
		256	Eif4g2	14	11	11	eukaryotic translation initiation factor 4, gamma 2			256	Dbt	11	7	7	dihydrolipoamide branched chain transacylase E2
		257	Eno1	24	7	7	enolase 1			257	Dcn	31	12	12	decorin
		258	Entpd5	21	7	7	ectonucleoside triphosphate diphosphohydrolase 5			258	Ddx1	19	10	10	DEAD-box helicase 1
		259	Ephx1	73	50	50	epoxide hydrolase 1			259	Ddx17	23	14	8	DEAD-box helicase 17
		260	Eprs	10	11	11	glutamyl-prolyl-tRNA synthetase			260	Ddx39a	5	2	2	DExD-box helicase 39A
		261	Erap1	21	19	19	endoplasmic reticulum aminopeptidase 1			261	Ddx58	21	11	11	DEXD/H-box helicase 58
		262	Erlin2	34	10	7	ER lipid raft associated 2			262	Decr1	54	22	22	2,4-dienoyl-CoA reductase 1
		263	Erp29	37	9	9	endoplasmic reticulum protein 29			263	Dennd4a	1	2	2	DENN domain containing 4A
		264	Erp44	43	14	14	endoplasmic reticulum protein 44			264	Depdc7	8	3	3	DEP domain containing 7
		265	Esd	36	8	8	esterase D			265	Derl2	21	4	4	derlin 2
		266	Esyt2	19	12	12	extended synaptotagmin 2			266	Des	20	9	5	desmin
		267	Etfa	39	10	10	electron transfer flavoprotein subunit alpha			267	Dgat1	20	6	6	diacylglycerol O-acyltransferase 1
		268	Etfb	44	12	12	electron transfer flavoprotein subunit beta			268	Dhcr24	29	15	15	24-dehydrocholesterol reductase
		269	Etfdh	59	31	31	electron transfer flavoprotein dehydrogenase			269	Dhdds	10	3	3	dehydrodolichyl diphosphate synthase subunit
		270	Exoc8	4	2	2	exocyst complex component 8			270	Dhodh	13	5	5	dihydroorotate dehydrogenase (quinone)
		271	F2	27	14	14	coagulation factor II			271	Dhrs7l1	43	14	7	dehydrogenase/reductase (SDR family) member 7-like 1
		272	Faah	43	20	20	fatty acid amide hydrolase			272	Dhtkd1	11	6	6	dehydrogenase E1 and transketolase domain containing 1
		273	Fabp1	69	7	7	fatty acid binding protein 1			273	Dhx9	5	4	4	DExH-box helicase 9
		274	Fads1	29	14	13	fatty acid desaturase 1			274	Diaph1	9	12	12	diaphanous-related formin 1
		275	Faf2	56	24	24	Fas associated factor family member 2			275	Dipk1a	10	4	4	divergent protein kinase domain 1A
		276	Fah	28	9	9	fumarylacetoacetate hydrolase			276	Dipk2a	33	12	12	divergent protein kinase domain 2A
		277	Fam3c	22	5	5	FAM3 metabolism regulating signaling molecule C			277	Dlg1	25	17	17	discs large MAGUK scaffold protein 1
		278	Farsa	4	2	2	phenylalanyl-tRNA synthetase subunit alpha			278	Dmd	14	7	6	dystrophin
		279	Fas	10	2	2	Fas cell surface death receptor			279	Dnajb12	13	4	4	DnaJ heat shock protein family (Hsp40) member B12
		280	Fasn	28	53	53	fatty acid synthase			280	Dnajc11	12	5	5	DnaJ heat shock protein family (Hsp40) member C11
		281	Fbp1	43	12	12	fructose-bisphosphatase 1			281	Dnajc13	2	4	4	DnaJ heat shock protein family (Hsp40) member C13
		282	Fdps	15	7	7	farnesyl diphosphate synthase			282	Dnajc25	6	2	2	DnaJ heat shock protein family (Hsp40) member C25
		283	Fech	6	2	2	ferrochelatase			283	Dnajc5	32	3	3	DnaJ heat shock protein family (Hsp40) member C5
		284	Fetub	25	8	8	fetuin B			284	Dock8	7	13	12	dedicator of cytokinesis 8
		285	Fga	62	32	32	fibrinogen alpha chain			285	Dolpp1	11	3	3	dolichyldiphosphatase 1
		286	Fgb	70	31	30	fibrinogen beta chain			286	Dpm1	26	6	6	dolichyl-phosphate mannosyltransferase subunit 1, catalytic
		287	Fgg	50	20	20	fibrinogen gamma chain			287	Dpt	25	4	4	dermatopontin
		288	Fh	11	5	5	fumarate hydratase			288	Drg1	12	4	4	developmentally regulated GTP binding protein 1
		289	Fkbp2	41	6	6	FKBP prolyl isomerase 2			289	Dsc2	26	19	19	desmocollin 2
		290	Fkbp8	26	9	9	FKBP prolyl isomerase 8			290	Dsg2	44	34	34	desmoglein 2
		291	Flnb	26	49	45	filamin B			291	Dsp	49	144	143	desmoplakin
		292	Flot1	55	19	19	flotillin 1			292	Dst	1	10	9	dystonin
		293	Fmo1	46	24	23	flavin containing dimethylaniline monoxygenase 1			293	Dtnb	12	6	6	dystrobrevin, beta
		294	Fmo5	56	36	3	flavin containing dimethylaniline monoxygenase 5			294	Dysf	2	3	3	dysferlin
		295	Fn1	47	84	84	fibronectin 1			295	Ebag9	17	3	3	estrogen receptor binding site associated, antigen, 9
		296	Ftcd	27	11	11	formimidoyltransferase cyclodeaminase			296	Ebp	15	4	4	EBP, cholestenol delta-isomerase
		297	G0s2	21	3	3	G0/G1switch 2			297	Echdc2	8	2	2	enoyl CoA hydratase domain containing 2
		298	G3bp2	8	3	2	G3BP stress granule assembly factor 2			298	Echdc3	26	7	7	enoyl CoA hydratase domain containing 3
		299	Gak	2	2	2	cyclin G associated kinase			299	Eci3	24	8	5	enoyl-Coenzyme A delta isomerase 3
		300	Galk1	15	5	5	galactokinase 1			300	Ecpas	4	5	5	Ecm29 proteasome adaptor and scaffold
		301	Gamt	20	3	3	guanidinoacetate N-methyltransferase			301	Edc4	8	9	9	enhancer of mRNA decapping 4
		302	Ganab	46	37	37	glucosidase II alpha subunit			302	Eepd1	7	2	2	endonuclease/exonuclease/phosphatase family domain containing 1
		303	Gapdh	60	20	4	glyceraldehyde-3-phosphate dehydrogenase			303	Efr3a	22	14	14	EFR3 homolog A
		304	Gbf1	8	13	13	golgi brefeldin A resistant guanine nucleotide exchange factor 1			304	Ehd2	29	13	11	EH-domain containing 2
		305	Gc	44	18	18	GC, vitamin D binding protein			305	Eif2s2	6	2	2	eukaryotic translation initiation factor 2 subunit beta
		306	Gcdh	24	7	7	glutaryl-CoA dehydrogenase			306	Eif3e	4	2	2	eukaryotic translation initiation factor 3 subunit E
		307	Gclm	12	3	3	glutamate cysteine ligase, modifier subunit			307	Elmod2	29	10	10	ELMO domain containing 2
		308	Gdi2	13	4	4	GDP dissociation inhibitor 2			308	Elovl2	7	2	2	ELOVL fatty acid elongase 2
		309	Gjb1	31	11	11	gap junction protein, beta 1			309	Elovl5	19	4	4	ELOVL fatty acid elongase 5
		310	Gk	18	10	10	glycerol kinase			310	Emc1	24	18	18	ER membrane protein complex subunit 1
		311	Glg1	42	41	41	golgi glycoprotein 1			311	Emc2	28	7	7	ER membrane protein complex subunit 2
		312	Gltpd2	36	10	10	glycolipid transfer protein domain containing 2			312	Emc3	37	8	8	ER membrane protein complex subunit 3
		313	Glud1	59	34	34	glutamate dehydrogenase 1			313	Emc4	27	4	4	ER membrane protein complex subunit 4
		314	Glul	24	8	8	glutamate-ammonia ligase			314	Emc7	50	8	8	ER membrane protein complex subunit 7
		315	Glyat	20	7	7	glycine-N-acyltransferase			315	Emc8	21	3	3	ER membrane protein complex subunit 8
		316	Gnai2	40	13	8	G protein subunit alpha i2			316	Emd	31	5	5	emerin
		317	Gnai3	30	12	6	G protein subunit alpha i3			317	Eml4	4	2	2	EMAP like 4
		318	Gnas	40	15	13	GNAS complex locus			318	Enpep	14	10	10	glutamyl aminopeptidase
		319	Gnb1	34	12	6	G protein subunit beta 1			319	Enpp1	36	26	26	ectonucleotide pyrophosphatase/phosphodiesterase 1
		320	Gnb2	37	13	7	G protein subunit beta 2			320	Enpp3	19	13	13	ectonucleotide pyrophosphatase/phosphodiesterase 3
		321	Gng12	38	2	2	G protein subunit gamma 12			321	Entpd8	16	5	5	ectonucleoside triphosphate diphosphohydrolase 8
		322	Gnmt	23	5	5	glycine N-methyltransferase			322	Epb41	32	26	24	erythrocyte membrane protein band 4.1
		323	Golga2	7	7	7	golgin A2			323	Epb41l2	13	9	8	erythrocyte membrane protein band 4.1-like 2
		324	Golga5	63	34	34	golgin A5			324	Epb41l5	21	9	9	erythrocyte membrane protein band 4.1 like 5
		325	Golgb1	36	98	97	golgin B1			325	Epb42	13	7	7	erythrocyte membrane protein band 4.2
		326	Golph3	13	3	3	golgi phosphoprotein 3			326	Erg28	23	3	3	ergosterol biosynthesis 28 homolog
		327	Got2	42	16	16	glutamic-oxaloacetic transaminase 2			327	Ergic1	36	10	10	endoplasmic reticulum-golgi intermediate compartment 1
		328	Gpd1	43	16	16	glycerol-3-phosphate dehydrogenase 1			328	Ergic2	21	7	7	ERGIC and golgi 2
		329	Gpd2	22	11	11	glycerol-3-phosphate dehydrogenase 2			329	Ergic3	25	9	9	ERGIC and golgi 3
		330	Gpi	15	7	7	glucose-6-phosphate isomerase			330	Erlec1	27	10	10	endoplasmic reticulum lectin 1
		331	Gpx1	40	6	6	glutathione peroxidase 1			331	Erlin1	37	12	9	ER lipid raft associated 1
		332	Gpx4	20	4	4	glutathione peroxidase 4			332	Ermp1	5	4	4	endoplasmic reticulum metallopeptidase 1
		333	Grhpr	11	3	3	glyoxylate and hydroxypyruvate reductase			333	Ero1a	28	11	10	endoplasmic reticulum oxidoreductase 1 alpha
		334	Gsn	8	4	4	gelsolin			334	Ero1b	30	12	11	endoplasmic reticulum oxidoreductase 1 beta
		335	Gsta3	19	5	2	glutathione S-transferase alpha 3			335	Esyt1	24	19	2	extended synaptotagmin 1
		336	Gstk1	32	6	6	glutathione S-transferase kappa 1			336	Etl4	25	39	39	enhancer trap locus 4
		337	Gstm1	47	12	4	glutathione S-transferase mu 1			337	Evi5	6	4	4	ecotropic viral integration site 5
		338	Gsto1	22	4	4	glutathione S-transferase omega 1			338	Exoc2	11	9	9	exocyst complex component 2
		339	Gstt3	28	6	4	glutathione S-transferase, theta 3			339	Exoc3	6	4	4	exocyst complex component 3
		340	Gstz1	65	13	13	glutathione S-transferase zeta 1			340	Exoc4	15	11	11	exocyst complex component 4
		341	Gulo	76	78	5	gulonolactone (L-) oxidase			341	F10	6	3	3	coagulation factor X
		342	H6pd	37	26	26	hexose-6-phosphate dehydrogenase (glucose 1-dehydrogenase)			342	F11r	29	8	8	F11 receptor
		343	Hacl1	24	11	11	2-hydroxyacyl-CoA lyase 1			343	F9	10	4	4	coagulation factor IX
		344	Hadh	37	12	12	hydroxyacyl-CoA dehydrogenase			344	Fads2	35	14	13	fatty acid desaturase 2
		345	Hadha	52	36	36	hydroxyacyl-CoA dehydrogenase trifunctional multienzyme complex subunit alpha			345	Fads6	17	6	6	fatty acid desaturase 6
		346	Hadhb	51	23	23	hydroxyacyl-CoA dehydrogenase trifunctional multienzyme complex subunit beta			346	Fahd1	17	3	3	fumarylacetoacetate hydrolase domain containing 1
		347	Hagh	8	2	2	hydroxyacyl glutathione hydrolase			347	Fam120a	14	12	12	family with sequence similarity 120A
		348	Hal	8	5	5	histidine ammonia lyase			348	Fam162a	28	5	5	family with sequence similarity 162, member A
		349	Hao1	41	14	14	hydroxyacid oxidase 1			349	Fam20b	28	8	8	FAM20B, glycosaminoglycan xylosylkinase
		350	Hax1	9	2	2	HCLS1 associated protein X-1			350	Fam234a	7	2	2	family with sequence similarity 234, member A
		351	Hdlbp	33	34	34	high density lipoprotein binding protein			351	Fam241b	22	2	2	family with sequence similarity 241 member B
		352	Hgd	16	5	5	homogentisate 1, 2-dioxygenase			352	Fam3a	17	3	3	FAM3 metabolism regulating signaling molecule A
		353	Hmgcs2	44	25	25	3-hydroxy-3-methylglutaryl-CoA synthase 2			353	Fam83h	23	19	19	family with sequence similarity 83, member H
		354	Hmox2	39	9	9	heme oxygenase 2			354	Fam98a	8	3	3	family with sequence similarity 98, member A
		355	Hnrnpa2b1	22	7	6	heterogeneous nuclear ribonucleoprotein A2/B1			355	Farp1	21	20	19	FERM, ARH/RhoGEF and pleckstrin domain protein 1
		356	Hnrnpf	17	6	5	heterogeneous nuclear ribonucleoprotein F			356	Farp2	26	24	24	FERM, ARH/RhoGEF and pleckstrin domain protein 2
		357	Hnrnph2	11	4	3	heterogeneous nuclear ribonucleoprotein H2			357	Farsb	7	4	4	phenylalanyl-tRNA synthetase subunit beta
		358	Hnrnpk	27	9	9	heterogeneous nuclear ribonucleoprotein K			358	Fbl	13	3	3	fibrillarin
		359	Hnrnpm	44	27	27	heterogeneous nuclear ribonucleoprotein M			359	Fdft1	26	10	10	farnesyl diphosphate farnesyl transferase 1
		360	Hnrnpu	19	13	13	heterogeneous nuclear ribonucleoprotein U			360	Fermt2	13	9	9	fermitin family member 2
		361	Hoga1	25	8	8	4-hydroxy-2-oxoglutarate aldolase 1			361	Fis1	27	3	3	fission, mitochondrial 1
		362	Hp	44	16	16	haptoglobin			362	Fkbp11	23	4	4	FKBP prolyl isomerase 11
		363	Hpx	40	17	17	hemopexin			363	Flii	10	11	11	FLII, actin remodeling protein
		364	Hrg	11	5	5	histidine-rich glycoprotein			364	Flna	7	14	12	filamin A
		365	Hsd11b1	53	19	19	hydroxysteroid 11-beta dehydrogenase 1			365	Flot2	44	16	16	flotillin 2
		366	Hsd17b10	64	12	12	hydroxysteroid (17-beta) dehydrogenase 10			366	Fmo3	59	39	37	flavin containing dimethylaniline monoxygenase 3
		367	Hsd17b11	84	82	75	hydroxysteroid (17-beta) dehydrogenase 11			367	Fmo4	9	6	3	flavin containing dimethylaniline monoxygenase 4
		368	Hsd17b12	31	8	8	hydroxysteroid (17-beta) dehydrogenase 12			368	Fndc3a	5	5	5	fibronectin type III domain containing 3a
		369	Hsd17b13	73	54	48	hydroxysteroid (17-beta) dehydrogenase 13			369	Focad	5	9	9	focadhesin
		370	Hsd17b2	54	27	26	hydroxysteroid (17-beta) dehydrogenase 2			370	Frk	13	6	5	fyn-related Src family tyrosine kinase
		371	Hsd17b4	48	30	30	hydroxysteroid (17-beta) dehydrogenase 4			371	Fth1	7	2	2	ferritin heavy chain 1
		372	Hsd17b7	51	16	16	hydroxysteroid (17-beta) dehydrogenase 7			372	Fxr1	13	4	4	FMR1 autosomal homolog 1
		373	Hsd3b5	69	49	35	hydroxy-delta-5-steroid dehydrogenase, 3 beta- and steroid delta-isomerase 5			373	Fxyd1	31	2	2	FXYD domain-containing ion transport regulator 1
		374	Hsd3b7	26	8	8	hydroxy-delta-5-steroid dehydrogenase, 3 beta- and steroid delta-isomerase 7			374	G3bp1	14	6	5	G3BP stress granule assembly factor 1
		375	Hsdl2	7	3	3	hydroxysteroid dehydrogenase like 2			375	G6pc	18	5	2	glucose-6-phosphatase, catalytic subunit
		376	Hsp90aa1	27	20	9	heat shock protein 90 alpha family class A member 1			376	Galk2	5	2	2	galactokinase 2
		377	Hsp90ab1	43	28	16	heat shock protein 90 alpha family class B member 1			377	Galnt1	30	14	14	polypeptide N-acetylgalactosaminyltransferase 1
		378	Hsp90b1	53	50	49	heat shock protein 90 beta family member 1			378	Galnt11	22	11	11	polypeptide N-acetylgalactosaminyltransferase 11
		379	Hspa1a	19	11	3	heat shock protein family A (Hsp70) member 1A			379	Galnt2	36	19	18	polypeptide N-acetylgalactosaminyltransferase 2
		380	Hspa5	61	45	42	heat shock protein family A (Hsp70) member 5			380	Galnt4	11	6	5	polypeptide N-acetylgalactosaminyltransferase 4
		381	Hspa8	60	42	31	heat shock protein family A (Hsp70) member 8			381	Gas2	40	11	11	growth arrest-specific 2
		382	Hspa9	39	22	20	heat shock protein family A (Hsp70) member 9			382	Gbe1	11	2	2	1,4-alpha-glucan branching enzyme 1
		383	Hyou1	41	34	34	hypoxia up-regulated 1			383	Gcat	18	6	6	glycine C-acetyltransferase
		384	Idh1	33	14	12	isocitrate dehydrogenase (NADP(+)) 1			384	Gcn1	31	70	70	GCN1 activator of EIF2AK4
		385	Idh2	37	14	13	isocitrate dehydrogenase (NADP(+)) 2			385	Gda	10	4	4	guanine deaminase
		386	Igtp	60	40	2	interferon gamma induced GTPase			386	Get3	10	3	3	guided entry of tail-anchored proteins factor 3, ATPase
		387	Immt	38	26	26	inner membrane mitochondrial protein			387	Ggt5	3	2	2	gamma-glutamyltransferase 5
		388	Ipo5	6	6	6	importin 5			388	Ghitm	12	4	4	growth hormone inducible transmembrane protein
		389	Iqgap1	22	35	28	IQ motif containing GTPase activating protein 1			389	Gigyf2	5	2	2	GRB10 interacting GYF protein 2
		390	Iqgap2	56	75	68	IQ motif containing GTPase activating protein 2			390	Glce	14	7	7	glucuronic acid epimerase
		391	Itgb1	28	21	21	integrin subunit beta 1			391	Gldc	5	4	4	glycine decarboxylase
		392	Itih1	13	8	8	inter-alpha trypsin inhibitor, heavy chain 1			392	Gls2	10	4	4	glutaminase 2
		393	Itih4	14	12	12	inter-alpha-trypsin inhibitor heavy chain 4			393	Glyatl1	29	7	6	glycine-N-acyltransferase-like 1
		394	Iyd	27	7	7	iodotyrosine deiodinase			394	Gna11	33	13	6	G protein subunit alpha 11
		395	Jup	63	36	29	junction plakoglobin			395	Gna13	32	11	9	G protein subunit alpha 13
		396	Khk	9	2	2	ketohexokinase			396	Gnaq	34	13	5	G protein subunit alpha q
		397	Kif13b	11	17	17	kinesin family member 13B			397	Gne	8	5	5	glucosamine (UDP-N-acetyl)-2-epimerase/N-acetylmannosamine kinase
		398	Kif16b	22	26	26	kinesin family member 16B			398	Gnpnat1	16	2	2	glucosamine-phosphate N-acetyltransferase 1
		399	Kmo	36	16	16	kynurenine 3-monooxygenase			399	Golm1	32	10	10	golgi membrane protein 1
		400	Kpnb1	12	10	10	karyopherin subunit beta 1			400	Golt1a	13	2	2	golgi transport 1A
		401	Krt18	91	83	80	keratin 18			401	Gosr1	40	10	10	golgi SNAP receptor complex member 1
		402	Krt8	93	80	63	keratin 8			402	Gosr2	22	5	5	golgi SNAP receptor complex member 2
		403	L2hgdh	34	15	15	L-2-hydroxyglutarate dehydrogenase			403	Gpam	27	15	15	glycerol-3-phosphate acyltransferase, mitochondrial
		404	Lamtor1	24	3	3	late endosomal/lysosomal adaptor, MAPK and MTOR activator 1			404	Gpc4	8	3	3	glypican 4
		405	Lap3	18	8	8	leucine aminopeptidase 3			405	Gpr107	7	4	4	G protein-coupled receptor 107
		406	Lasp1	22	5	5	LIM and SH3 protein 1			406	Gpr89b	5	2	2	G protein-coupled receptor 89B
		407	Ldah	27	7	7	lipid droplet associated hydrolase			407	Gprc5c	14	5	5	G protein-coupled receptor, class C, group 5, member C
		408	Ldha	41	15	15	lactate dehydrogenase A			408	Gprin3	6	3	3	GPRIN family member 3
		409	Letm1	31	18	18	leucine zipper and EF-hand containing transmembrane protein 1			409	Grb14	15	6	6	growth factor receptor bound protein 14
		410	Lgals8	18	5	5	galectin 8			410	Gstm2	64	15	5	glutathione S-transferase mu 2
		411	Lgals9	21	5	5	galectin 9			411	Gtf2b	20	5	5	general transcription factor IIB
		412	Lima1	45	27	27	LIM domain and actin binding 1			412	Gusb	10	5	5	glucuronidase, beta
		413	Lin7a	20	4	4	lin-7 homolog A, crumbs cell polarity complex component			413	Gzma	11	2	2	granzyme A
		414	Lipc	19	8	8	lipase C, hepatic type			414	Hacd2	15	3	3	3-hydroxyacyl-CoA dehydratase 2
		415	Lipe	9	9	9	lipase E, hormone sensitive type			415	Hacd3	22	10	10	3-hydroxyacyl-CoA dehydratase 3
		416	Lman1	52	35	2	lectin, mannose-binding, 1			416	Hao2	16	5	5	hydroxyacid oxidase 2
		417	Lman2	61	20	19	lectin, mannose-binding 2			417	Hibadh	30	7	7	3-hydroxyisobutyrate dehydrogenase
		418	Lmna	52	31	30	lamin A/C			418	Hip1r	6	5	5	huntingtin interacting protein 1 related
		419	Lmnb1	26	13	12	lamin B1			419	Hm13	23	9	9	histocompatibility minor 13
		420	Lonp1	11	10	10	lon peptidase 1, mitochondrial			420	Hmox1	10	2	2	heme oxygenase 1
		421	Lonp2	19	14	14	lon peptidase 2, peroxisomal			421	Hnrnpc	7	2	2	heterogeneous nuclear ribonucleoprotein C
		422	Lpcat3	16	7	7	lysophosphatidylcholine acyltransferase 3			422	Hnrnpd	6	2	2	heterogeneous nuclear ribonucleoprotein D
		423	Lrba	3	7	7	LPS responsive beige-like anchor protein			423	Hnrnpl	8	4	4	heterogeneous nuclear ribonucleoprotein L
		424	Lrp1	17	65	65	LDL receptor related protein 1			424	Hpd	46	15	15	4-hydroxyphenylpyruvate dioxygenase
		425	Lrrc59	45	14	14	leucine rich repeat containing 59			425	Hpn	32	11	11	hepsin
		426	Lsr	34	16	16	lipolysis stimulated lipoprotein receptor			426	Hras	40	8	3	HRas proto-oncogene, GTPase
		427	Lss	62	46	3	lanosterol synthase			427	Hs2st1	13	4	4	heparan sulfate 2-O-sulfotransferase 1
		428	Lypla2	26	5	5	lysophospholipase 2			428	Hsdl1	11	2	2	hydroxysteroid dehydrogenase like 1
		429	M6pr	31	8	8	mannose-6-phosphate receptor, cation dependent			429	Hspa12b	4	2	2	heat shock protein family A (Hsp70) member 12B
		430	Man1a1	35	26	25	mannosidase, alpha, class 1A, member 1			430	Hspa13	14	5	5	heat shock protein family A (Hsp70) member 13
		431	Man2a1	59	70	70	mannosidase, alpha, class 2A, member 1			431	Hspb8	15	3	3	heat shock protein family B (small) member 8
		432	Maob	46	22	19	monoamine oxidase B			432	Hspd1	44	20	20	heat shock protein family D (Hsp60) member 1
		433	Map2k2	6	2	2	mitogen activated protein kinase kinase 2			433	Icam1	18	9	9	intercellular adhesion molecule 1
		434	Map4	7	11	2	microtubule-associated protein 4			434	Ier3ip1	34	2	2	immediate early response 3 interacting protein 1
		435	Mat1a	43	13	13	methionine adenosyltransferase 1A			435	Igf2r	2	4	4	insulin-like growth factor 2 receptor
		436	Mavs	27	8	8	mitochondrial antiviral signaling protein			436	Ilk	38	16	16	integrin-linked kinase
		437	Mbl2	18	4	4	mannose binding lectin 2			437	Ilvbl	28	15	15	ilvB acetolactate synthase like
		438	Mblac2	26	6	6	metallo-beta-lactamase domain containing 2			438	Iqsec1	11	9	9	IQ motif and Sec7 domain ArfGEF 1
		439	Mccc1	15	10	9	methylcrotonoyl-CoA carboxylase 1			439	Irgm	36	14	13	immunity-related GTPase M
		440	Mccc2	11	5	5	methylcrotonoyl-CoA carboxylase 2			440	Irgm2	47	19	2	immunity-related GTPase family M member 2
		441	Mdh1	34	9	9	malate dehydrogenase 1			441	Itch	14	10	7	itchy E3 ubiquitin protein ligase
		442	Mdh2	43	13	13	malate dehydrogenase 2			442	Itga1	19	20	20	integrin subunit alpha 1
		443	Mettl7a	57	32	30	methyltransferase like 7A			443	Itga2b	17	13	12	integrin subunit alpha 2b
		444	Mettl7b	78	55	54	methyltransferase like 7B			444	Itga5	16	14	13	integrin subunit alpha 5
		445	Mgll	48	12	12	monoglyceride lipase			445	Itgb3	27	18	18	integrin subunit beta 3
		446	Mgst1	65	17	17	microsomal glutathione S-transferase 1			446	Itih3	16	11	11	inter-alpha trypsin inhibitor, heavy chain 3
		447	Mia3	27	34	34	MIA SH3 domain ER export factor 3			447	Itm2b	19	5	5	integral membrane protein 2B
		448	Mlec	49	17	17	malectin			448	Itpr1	4	12	6	inositol 1,4,5-trisphosphate receptor, type 1
		449	Mpst	12	3	3	mercaptopyruvate sulfurtransferase			449	Itprid2	9	9	9	ITPR interacting domain containing 2
		450	Msn	28	21	7	moesin			450	Ivd	19	8	8	isovaleryl-CoA dehydrogenase
		451	Mtdh	33	16	16	metadherin			451	Jagn1	13	2	2	jagunal homolog 1
		452	Mthfd1	25	23	23	methylenetetrahydrofolate dehydrogenase, cyclohydrolase and formyltetrahydrofolate synthetase 1			452	Jak1	7	7	6	Janus kinase 1
		453	Mttp	53	51	51	microsomal triglyceride transfer protein			453	Jcad	2	2	2	junctional cadherin 5 associated
		454	Mtx1	7	2	2	Metaxin 1			454	Kank1	8	7	6	KN motif and ankyrin repeat domains 1
		455	Myh9	65	156	120	myosin, heavy chain 9			455	Kank2	21	13	12	KN motif and ankyrin repeat domains 2
		456	Myl6	48	7	7	myosin light chain 6			456	Kdelr1	14	2	2	KDEL endoplasmic reticulum protein retention receptor 1
		457	Myo18a	27	47	47	myosin XVIIIa			457	Kif5b	10	8	5	kinesin family member 5B
		458	Myo1b	32	33	32	myosin Ib			458	Klhl25	11	6	6	kelch-like family member 25
		459	Napa	39	9	9	NSF attachment protein alpha			459	Krt10	7	4	3	keratin 10
		460	Ncl	6	4	4	nucleolin			460	Krt19	14	6	3	keratin 19
		461	Ndrg2	8	2	2	NDRG family member 2			461	Ktn1	9	11	11	kinectin 1
		462	Ndufa10	38	10	10	NADH:ubiquinone oxidoreductase subunit A10			462	Kyat3	24	9	9	kynurenine aminotransferase 3
		463	Ndufa11	19	2	2	NADH:ubiquinone oxidoreductase subunit A11			463	LOC100360057	30	3	3	ribosomal protein L22-like
		464	Ndufa2	32	3	3	NADH:ubiquinone oxidoreductase subunit A2			464	LOC100362216	30	7	7	hypothetical protein LOC100362216
		465	Ndufa4	56	6	6	NDUFA4, mitochondrial complex associated			465	LOC100363782	83	18	8	RAB1B, member RAS oncogene family-like
		466	Ndufa5	31	3	3	NADH:ubiquinone oxidoreductase subunit A5			466	LOC100911027	20	2	2	protein MAL2-like
		467	Ndufa6	51	6	6	NADH:ubiquinone oxidoreductase subunit A6			467	LOC100911130	34	4	4	mitochondrial import inner membrane translocase subunit Tim17-B-like
		468	Ndufa7	36	4	4	NADH:ubiquinone oxidoreductase subunit A7			468	LOC100911440	37	12	12	mitochondrial glutamate carrier 1-like
		469	Ndufa9	33	13	13	NADH:ubiquinone oxidoreductase subunit A9			469	LOC100912478	22	2	2	vacuolar ATPase assembly integral membrane protein VMA21-like
		470	Ndufaf2	36	5	5	NADH:ubiquinone oxidoreductase complex assembly factor 2			470	LOC103692171	31	23	23	mannosyl-oligosaccharide glucosidase
		471	Ndufb10	41	6	6	NADH:ubiquinone oxidoreductase subunit B10			471	LOC103694865	4	2	2	TATA-binding protein-associated factor 2N-like
		472	Ndufb4	46	5	5	NADH:ubiquinone oxidoreductase subunit B4			472	LOC108348180	15	8	4	signal recognition particle subunit SRP72-like
		473	Ndufb5	21	4	4	NADH:ubiquinone oxidoreductase subunit B5			473	LOC299282	34	11	4	Serine protease inhibitor
		474	Ndufb7	21	2	2	NADH:ubiquinone oxidoreductase subunit B7			474	LOC501233	46	22	2	LRRGT00080
		475	Ndufb9	32	4	4	NADH:ubiquinone oxidoreductase subunit B9			475	LOC690000	20	3	3	similar to CG3740-PA
		476	Ndufc2	40	6	6	NADH:ubiquinone oxidoreductase subunit C2			476	LOC691716	46	5	5	similar to ribosomal protein S15a
		477	Ndufs1	38	25	25	NADH:ubiquinone oxidoreductase core subunit S1			477	Lactb	39	17	17	lactamase, beta
		478	Ndufs2	34	13	13	NADH:ubiquinone oxidoreductase core subunit S2			478	Lama4	4	6	6	laminin subunit alpha 4
		479	Ndufs3	28	7	7	NADH:ubiquinone oxidoreductase core subunit S3			479	Lamc1	6	8	8	laminin subunit gamma 1
		480	Ndufs7	24	5	5	NADH:ubiquinone oxidoreductase core subunit S7			480	Lamp1	12	5	5	lysosomal-associated membrane protein 1
		481	Ndufs8	16	4	4	NADH:ubiquinone oxidoreductase core subunit S8			481	Lbr	5	2	2	lamin B receptor
		482	Ndufv1	35	14	14	NADH:ubiquinone oxidoreductase core subunit V1			482	Lcat	6	2	2	lecithin cholesterol acyltransferase
		483	Ndufv2	10	2	2	NADH:ubiquinone oxidoreductase core subunit V2			483	Lclat1	15	5	5	lysocardiolipin acyltransferase 1
		484	Nipsnap1	27	5	5	nipsnap homolog 1			484	Letmd1	9	3	3	LETM1 domain containing 1
		485	Nit2	28	7	7	nitrilase family, member 2			485	Llgl2	9	7	7	LLGL scribble cell polarity complex component 2
		486	Nomo1	28	28	28	nodal modulator 1			486	Lman2l	24	8	7	lectin, mannose-binding 2-like
		487	Nploc4	6	3	3	NPL4 homolog, ubiquitin recognition factor			487	Lmf2	7	4	4	lipase maturation factor 2
		488	Nsf	8	5	5	N-ethylmaleimide sensitive factor, vesicle fusing ATPase			488	Lmo7	43	45	45	LIM domain 7
		489	Nucb1	15	5	5	nucleobindin 1			489	Lpgat1	12	5	5	lysophosphatidylglycerol acyltransferase 1
		490	Oat	20	6	6	ornithine aminotransferase			490	Lrch4	8	4	4	leucine rich repeats and calponin homology domain containing 4
		491	Ogdh	13	13	13	oxoglutarate dehydrogenase			491	Lrpprc	22	28	28	leucine-rich pentatricopeptide repeat containing
		492	Opa1	19	16	16	OPA1, mitochondrial dynamin like GTPase			492	Lyn	31	15	11	LYN proto-oncogene, Src family tyrosine kinase
		493	Os9	10	5	5	OS9, endoplasmic reticulum lectin			493	Lypla1	10	2	2	lysophospholipase 1
		494	Otc	52	17	17	ornithine carbamoyltransferase			494	MGC108823	32	10	5	similar to interferon-inducible GTPase
		495	P4hb	70	40	40	prolyl 4-hydroxylase subunit beta			495	Macf1	11	49	48	microtubule-actin crosslinking factor 1
		496	Pa2g4	20	7	7	proliferation-associated 2G4			496	Magi1	11	10	9	membrane associated guanylate kinase, WW and PDZ domain containing 1
		497	Pabpc1	35	22	7	poly(A) binding protein, cytoplasmic 1			497	Magi3	4	5	4	membrane associated guanylate kinase, WW and PDZ domain containing 3
		498	Pacsin3	26	9	9	protein kinase C and casein kinase substrate in neurons 3			498	Magix	24	6	6	MAGI family member, X-linked
		499	Pah	33	16	16	phenylalanine hydroxylase			499	Magt1	14	5	5	magnesium transporter 1
		500	Pcbp2	40	11	10	poly(rC) binding protein 2			500	Maip1	12	3	3	matrix AAA peptidase interacting protein 1
		501	Pcca	19	12	11	propionyl-CoA carboxylase subunit alpha			501	Man1a2	37	21	20	mannosidase, alpha, class 1A, member 2
		502	Pck1	4	2	2	phosphoenolpyruvate carboxykinase 1			502	Man1b1	29	17	17	mannosidase, alpha, class 1B, member 1
		503	Pcyox1	24	9	9	prenylcysteine oxidase 1			503	Manea	5	2	2	mannosidase, endo-alpha
		504	Pcyt1a	11	3	3	phosphate cytidylyltransferase 1, choline, alpha			504	Maoa	37	20	17	monoamine oxidase A
		505	Pdcd6ip	11	10	10	programmed cell death 6 interacting protein			505	Matr3	8	6	6	matrin 3
		506	Pdha1	27	11	11	pyruvate dehydrogenase E1 subunit alpha 1			506	Mbnl2	5	2	2	muscleblind-like splicing regulator 2
		507	Pdhb	28	10	10	pyruvate dehydrogenase E1 subunit beta			507	Mboat7	3	2	2	membrane bound O-acyltransferase domain containing 7
		508	Pdia3	68	38	38	protein disulfide isomerase family A, member 3			508	Mcpt1	32	7	7	mast cell protease 1
		509	Pdia4	50	37	37	protein disulfide isomerase family A, member 4			509	Mcu	15	4	4	mitochondrial calcium uniporter
		510	Pdia6	39	14	14	protein disulfide isomerase family A, member 6			510	Mesd	24	4	4	mesoderm development LRP chaperone
		511	Pdlim5	50	23	23	PDZ and LIM domain 5			511	Mfn2	10	6	6	mitofusin 2
		512	Pdxdc1	41	27	27	pyridoxal-dependent decarboxylase domain containing 1			512	Mgat1	49	18	18	alpha-1,3-mannosyl-glycoprotein 2-beta-N-acetylglucosaminyltransferase
		513	Pdzk1	48	20	20	PDZ domain containing 1			513	Mgat2	43	16	16	alpha-1,6-mannosyl-glycoprotein 2-beta-N-acetylglucosaminyltransferase
		514	Pecr	40	9	9	peroxisomal trans-2-enoyl-CoA reductase			514	Mgat4b	12	5	5	alpha-1,3-mannosyl-glycoprotein 4-beta-N-acetylglucosaminyltransferase B
		515	Pex1	16	19	18	peroxisomal biogenesis factor 1			515	Mgst2	20	2	2	microsomal glutathione S-transferase 2
		516	Pex13	9	3	3	peroxisomal biogenesis factor 13			516	Mgst3	42	5	5	microsomal glutathione S-transferase 3
		517	Pex14	22	7	7	peroxisomal biogenesis factor 14			517	Mia2	46	31	31	MIA SH3 domain ER export factor 2
		518	Pex5	7	4	4	peroxisomal biogenesis factor 5			518	Mlxipl	9	6	6	MLX interacting protein-like
		519	Pex6	20	15	14	peroxisomal biogenesis factor 6			519	Mmgt1	34	3	3	membrane magnesium transporter 1
		520	Pfn1	40	4	4	profilin 1			520	Mmut	3	2	2	methylmalonyl-CoA mutase
		521	Pgam1	25	4	4	phosphoglycerate mutase 1			521	Mon2	5	8	8	MON2 homolog, regulator of endosome-to-Golgi trafficking
		522	Pgk1	23	7	7	phosphoglycerate kinase 1			522	Mospd2	9	5	5	motile sperm domain containing 2
		523	Pgm1	11	6	6	phosphoglucomutase 1			523	Mpc1	33	5	5	mitochondrial pyruvate carrier 1
		524	Pgrmc1	46	11	10	progesterone receptor membrane component 1			524	Mpc2	32	5	5	mitochondrial pyruvate carrier 2
		525	Pgrmc2	52	11	10	progesterone receptor membrane component 2			525	Mpdu1	10	2	2	mannose-P-dolichol utilization defect 1
		526	Phb	55	17	17	prohibitin			526	Mpeg1	5	3	3	macrophage expressed 1
		527	Phb2	56	20	20	prohibitin 2			527	Mpp6	22	10	9	membrane palmitoylated protein 6
		528	Phyh	36	11	11	phytanoyl-CoA 2-hydroxylase			528	Mprip	38	32	4	myosin phosphatase Rho interacting protein
		529	Picalm	4	2	2	phosphatidylinositol binding clathrin assembly protein			529	Mrc1	12	15	15	mannose receptor, C type 1
		530	Pigr	30	18	18	polymeric immunoglobulin receptor			530	Mroh1	2	3	3	maestro heat-like repeat family member 1
		531	Pik3ap1	15	8	8	phosphoinositide-3-kinase adaptor protein 1			531	Msmo1	11	3	3	methylsterol monooxygenase 1
		532	Pipox	7	2	2	pipecolic acid and sarcosine oxidase			532	Mtfp1	14	2	2	mitochondrial fission process 1
		533	Pitpna	67	21	16	phosphatidylinositol transfer protein, alpha			533	Mtmr6	5	3	3	myotubularin related protein 6
		534	Pitpnb	81	25	20	phosphatidylinositol transfer protein, beta			534	Mtus1	14	13	13	microtubule associated scaffold protein 1
		535	Pklr	34	14	14	pyruvate kinase L/R			535	Mtx2	13	3	3	metaxin 2
		536	Pla2g6	4	3	3	phospholipase A2 group VI			536	Myadm	12	3	3	myeloid-associated differentiation marker
		537	Plg	67	43	43	plasminogen			537	Mybbp1a	5	5	5	MYB binding protein 1a
		538	Plin1	38	16	16	perilipin 1			538	Mydgf	21	4	4	myeloid-derived growth factor
		539	Plin2	89	75	75	perilipin 2			539	Myh10	16	34	6	myosin heavy chain 10
		540	Plin3	65	23	23	perilipin 3			540	Myh11	18	35	12	myosin heavy chain 11
		541	Plin5	6	2	2	perilipin 5			541	Myh14	11	22	9	myosin heavy chain 14
		542	Pls3	59	36	31	plastin 3			542	Mylk	26	45	45	myosin light chain kinase
		543	Plxnb2	21	32	32	plexin B2			543	Myo1c	29	26	25	myosin 1C
		544	Pm20d1	38	16	16	peptidase M20 domain containing 1			544	Myo1d	48	45	42	myosin ID
		545	Pnp	47	10	10	purine nucleoside phosphorylase			545	ND5	10	4	4	NADH dehydrogenase subunit 5
		546	Pnpla2	29	12	12	patatin-like phospholipase domain containing 2			546	Nadk2	12	4	4	NAD kinase 2, mitochondrial
		547	Pnpla3	52	23	23	patatin-like phospholipase domain containing 3			547	Nat1	16	4	4	N-acetyltransferase 1
		548	Pon1	49	14	14	paraoxonase 1			548	Nat8	32	7	4	N-acetyltransferase 8
		549	Pon2	36	10	10	paraoxonase 2			549	Naxd	9	2	2	NAD(P)HX dehydratase
		550	Pon3	52	16	16	paraoxonase 3			550	Nbas	18	36	36	NBAS subunit of NRZ tethering complex
		551	Por	51	35	35	cytochrome p450 oxidoreductase			551	Nceh1	12	4	4	neutral cholesterol ester hydrolase 1
		552	Ppia	10	2	2	peptidylprolyl isomerase A			552	Nckap1	4	4	4	NCK-associated protein 1
		553	Ppib	56	13	13	peptidylprolyl isomerase B			553	Ncln	15	8	8	nicalin
		554	Ppox	27	9	9	protoporphyrinogen oxidase			554	Ncstn	4	3	3	nicastrin
		555	Ppp2r1a	16	8	8	protein phosphatase 2 scaffold subunit A alpha			555	Ndst1	25	19	19	N-deacetylase and N-sulfotransferase 1
		556	Prdx1	49	9	7	peroxiredoxin 1			556	Ndufa12	39	5	5	NADH:ubiquinone oxidoreductase subunit A12
		557	Prdx4	63	13	11	peroxiredoxin 4			557	Ndufa13	40	5	5	NADH:ubiquinone oxidoreductase subunit A13
		558	Prdx5	18	3	3	peroxiredoxin 5			558	Ndufa8	38	5	5	NADH:ubiquinone oxidoreductase subunit A8
		559	Preb	25	8	8	prolactin regulatory element binding			559	Ndufb11	45	4	4	NADH:ubiquinone oxidoreductase subunit B11
		560	Prkar2a	26	8	8	protein kinase cAMP-dependent type II regulatory subunit alpha			560	Ndufb6	20	2	2	NADH:ubiquinone oxidoreductase subunit B6
		561	Prkcsh	20	10	10	protein kinase C substrate 80K-H			561	Ndufb8	38	5	5	NADH:ubiquinone oxidoreductase subunit B8
		562	Prodh2	46	23	23	proline dehydrogenase 2			562	Ndufs4	31	5	5	NADH:ubiquinone oxidoreductase subunit S4
		563	Prss2	12	5	4	protease, serine, 2			563	Ndufs5	42	4	4	NADH:ubiquinone oxidoreductase subunit S5
		564	Psmc2	8	3	3	proteasome 26S subunit, ATPase 2			564	Nectin2	35	11	11	nectin cell adhesion molecule 2
		565	Ptbp1	10	5	5	polypyrimidine tract binding protein 1			565	Nfia	6	3	2	nuclear factor I/A
		566	Ptges2	28	8	8	prostaglandin E synthase 2			566	Nhlrc3	5	2	2	NHL repeat containing 3
		567	Ptpmt1	32	6	6	protein tyrosine phosphatase, mitochondrial 1			567	Nid1	6	6	5	nidogen 1
		568	Pura	14	3	3	purine rich element binding protein A			568	Nid2	13	12	11	nidogen 2
		569	Qdpr	11	2	2	quinoid dihydropteridine reductase			569	Ninj1	26	2	2	ninjurin 1
		570	Rab10	66	15	12	RAB10, member RAS oncogene family			570	Nipsnap3b	19	4	4	nipsnap homolog 3B
		571	Rab11b	64	16	2	RAB11B, member RAS oncogene family			571	Nlrx1	10	8	8	NLR family member X1
		572	Rab14	84	17	16	RAB14, member RAS oncogene family			572	Nme2	56	7	7	NME/NM23 nucleoside diphosphate kinase 2
		573	Rab17	39	6	6	RAB17, member RAS oncogene family			573	Nmt1	6	2	2	N-myristoyltransferase 1
		574	Rab18	67	15	14	RAB18, member RAS oncogene family			574	Nnt	42	46	46	nicotinamide nucleotide transhydrogenase
		575	Rab21	47	9	8	RAB21, member RAS oncogene family			575	Nono	13	6	5	non-POU domain containing, octamer-binding
		576	Rab32	40	8	6	RAB32, member RAS oncogene family			576	Nos3	2	2	2	nitric oxide synthase 3
		577	Rab33b	41	8	7	RAB33B, member RAS oncogene family			577	Nr3c1	10	6	6	nuclear receptor subfamily 3, group C, member 1
		578	Rab34	22	6	5	RAB34, member RAS oncogene family			578	Nsdhl	80	64	64	NAD(P) dependent steroid dehydrogenase-like
		579	Rab35	38	8	5	RAB35, member RAS oncogene family			579	Nt5e	48	23	23	5' nucleotidase, ecto
		580	Rab38	44	8	6	RAB38, member RAS oncogene family			580	Nucb2	22	8	8	nucleobindin 2
		581	Rab4b	15	3	2	RAB4B, member RAS oncogene family			581	Numb	9	6	6	NUMB, endocytic adaptor protein
		582	Rab5a	54	11	6	RAB5A, member RAS oncogene family			582	Nup210	1	2	2	nucleoporin 210
		583	Rab5b	60	12	6	RAB5B, member RAS oncogene family			583	Nup214	4	6	6	nucleoporin 214
		584	Rab5c	65	12	7	RAB5C, member RAS oncogene family			584	Nup93	10	7	7	nucleoporin 93
		585	Rab6a	65	14	13	RAB6A, member RAS oncogene family			585	Nup98	2	2	2	nucleoporin 98 and 96 precursor
		586	Rab7a	71	17	17	RAB7A, member RAS oncogene family			586	Nxpe4	43	22	22	neurexophilin and PC-esterase domain family member 4
		587	Rab8a	56	12	4	RAB8A, member RAS oncogene family			587	Oas1a	27	8	7	2'-5' oligoadenylate synthetase 1A
		588	Rab8b	52	11	4	RAB8B, member RAS oncogene family			588	Ociad1	51	9	9	OCIA domain containing 1
		589	Rab9a	62	10	9	RAB9A, member RAS oncogene family			589	Ociad2	15	2	2	OCIA domain containing 2
		590	Rac1	41	9	5	Rac family small GTPase 1			590	Odr4	14	6	6	odr-4 GPCR localization factor homolog
		591	Rala	23	4	2	RAS like proto-oncogene A			591	Osbpl8	10	6	6	oxysterol binding protein-like 8
		592	Ralb	32	6	4	RAS like proto-oncogene B			592	Ostc	13	2	2	oligosaccharyltransferase complex non-catalytic subunit
		593	Ran	12	2	2	RAN, member RAS oncogene family			593	P2rx4	18	6	6	purinergic receptor P2X 4
		594	Rap1a	62	12	2	RAP1A, member of RAS oncogene family			594	Pabpc4	19	11	4	poly(A) binding protein, cytoplasmic 4
		595	Rap1b	62	13	3	RAP1B, member of RAS oncogene family			595	Pard3	14	16	16	par-3 family cell polarity regulator
		596	Rarres2	21	4	4	retinoic acid receptor responder 2			596	Pard3b	3	4	4	par-3 family cell polarity regulator beta
		597	Rbp4	29	6	6	retinol binding protein 4			597	Parp12	16	11	11	poly (ADP-ribose) polymerase family, member 12
		598	Rdh10	55	22	21	retinol dehydrogenase 10			598	Parp14	11	17	17	poly (ADP-ribose) polymerase family, member 14
		599	Rdh11	32	9	9	retinol dehydrogenase 11			599	Parp9	33	20	20	poly (ADP-ribose) polymerase family, member 9
		600	Rdh14	6	2	2	retinol dehydrogenase 14			600	Pc	50	53	53	pyruvate carboxylase
		601	Rdh7	55	23	12	retinol dehydrogenase 7			601	Pccb	19	8	8	propionyl-CoA carboxylase subunit beta
		602	Rdx	54	40	24	radixin			602	Pcdh1	4	4	4	protocadherin 1
		603	Reep6	22	4	4	receptor accessory protein 6			603	Pex16	31	8	8	peroxisomal biogenesis factor 16
		604	Retsat	44	29	29	retinol saturase			604	Pgd	13	5	5	phosphogluconate dehydrogenase
		605	Rgn	37	9	9	regucalcin			605	Pgs1	17	7	7	phosphatidylglycerophosphate synthase 1
		606	Rhoa	46	9	8	ras homolog family member A			606	Phldb2	13	13	13	pleckstrin homology-like domain, family B, member 2
		607	Rhog	46	8	8	ras homolog family member G			607	Pign	8	7	6	phosphatidylinositol glycan anchor biosynthesis, class N
		608	Rnf213	2	9	9	ring finger protein 213			608	Pkp3	34	25	25	plakophilin 3
		609	Rnh1	19	8	8	ribonuclease/angiogenin inhibitor 1			609	Pkp4	4	4	4	plakophilin 4
		610	Rpl10	38	10	10	ribosomal protein L10			610	Plaa	16	9	9	phospholipase A2, activating protein
		611	Rpl10a	41	10	10	ribosomal protein L10A			611	Plekha7	22	23	23	pleckstrin homology domain containing A7
		612	Rpl11	45	7	7	ribosomal protein L11			612	Plpp3	20	6	6	phospholipid phosphatase 3
		613	Rpl12	59	7	7	ribosomal protein L12			613	Pls1	20	12	7	plastin 1
		614	Rpl13a	37	8	8	ribosomal protein L13A			614	Pnkd	17	4	4	PNKD metallo-beta-lactamase domain containing
		615	Rpl15	44	12	12	ribosomal protein L15			615	Ppfibp1	10	9	8	PPFIA binding protein 1
		616	Rpl17	49	11	10	ribosomal protein L17			616	Ppfibp2	15	11	10	PPFIA binding protein 2
		617	Rpl19	28	6	6	ribosomal protein L19			617	Ppp1ca	25	8	3	protein phosphatase 1 catalytic subunit alpha
		618	Rpl23	50	8	8	ribosomal protein L23			618	Ppp1cb	28	9	4	protein phosphatase 1 catalytic subunit beta
		619	Rpl27a	30	6	6	ribosomal protein L27a			619	Ppp1r12a	3	3	3	protein phosphatase 1, regulatory subunit 12A
		620	Rpl3	47	23	20	ribosomal protein L3			620	Ppp1r3b	12	3	3	protein phosphatase 1, regulatory subunit 3B
		621	Rpl30	66	7	7	ribosomal protein L30			621	Prkci	4	2	2	protein kinase C, iota
		622	Rpl31	54	7	7	ribosomal protein L31			622	Proc	9	4	4	protein C, inactivator of coagulation factors Va and VIIIa
		623	Rpl34	13	2	2	ribosomal protein L34			623	Prodh1	34	15	15	proline dehydrogenase 1
		624	Rpl38	50	6	6	ribosomal protein L38			624	Prss1	12	7	6	serine protease 1
		625	Rpl4	43	24	24	ribosomal protein L4			625	Prxl2a	40	9	9	peroxiredoxin like 2A
		626	Rpl5	28	10	10	ribosomal protein L5			626	Psen1	10	3	3	presenilin 1
		627	Rpl7	53	22	22	ribosomal protein L7			627	Psma1	9	2	2	proteasome 20S subunit alpha 1
		628	Rpl7a	39	13	2	ribosomal protein L7a			628	Psmd5	19	9	9	proteasome 26S subunit, non-ATPase 5
		629	Rpl9	61	11	11	ribosomal protein L9			629	Ptdss1	5	2	2	phosphatidylserine synthase 1
		630	Rplp0	56	19	19	ribosomal protein lateral stalk subunit P0			630	Ptgfrn	17	12	12	prostaglandin F2 receptor inhibitor
		631	Rpn1	67	40	40	ribophorin I			631	Ptgs1	17	9	9	prostaglandin-endoperoxide synthase 1
		632	Rpn2	47	22	22	ribophorin II			632	Ptprd	14	21	14	protein tyrosine phosphatase, receptor type, D
		633	Rps10	53	8	8	ribosomal protein S10			633	Pttg1ip	14	3	3	PTTG1 interacting protein
		634	Rps11	40	8	8	ribosomal protein S11			634	Pxmp2	30	7	7	peroxisomal membrane protein 2
		635	Rps14	36	7	7	ribosomal protein S14			635	Pyroxd2	35	17	17	pyridine nucleotide-disulphide oxidoreductase domain 2
		636	Rps16	49	10	10	ribosomal protein S16			636	Qsox2	10	6	6	quiescin sulfhydryl oxidase 2
		637	Rps17	56	5	5	ribosomal protein S17			637	RGD1305350	7	3	3	similar to RIKEN cDNA 2510039O18
		638	Rps18	49	10	10	ribosomal protein S18			638	RGD1306556	2	2	2	similar to hypothetical protein A530094D01
		639	Rps2	37	10	6	ribosomal protein S2			639	RGD1309350	15	2	2	similar to transthyretin (4L369)
		640	Rps20	25	3	3	ribosomal protein S20			640	RGD1309362	35	11	6	similar to interferon-inducible GTPase
		641	Rps23	39	5	5	ribosomal protein S23			641	RGD1310352	9	2	2	similar to HTGN29 protein; keratinocytes associated transmembrane protein 2
		642	Rps3	66	16	16	ribosomal protein S3			642	RGD1310507	27	15	15	similar to RIKEN cDNA 1300017J02
		643	Rps3a	53	14	14	ribosomal protein S3a			643	RGD1559459	28	17	2	similar to Expressed sequence AI788959
		644	Rps4x	41	14	14	ribosomal protein S4, X-linked			644	RGD1559575	26	17	14	similar to novel protein
		645	Rps7	27	6	6	ribosomal protein S7			645	Rab22a	37	6	6	RAB22A, member RAS oncogene family
		646	Rras2	37	7	5	RAS related 2			646	Rab24	13	2	2	RAB24, member RAS oncogene family
		647	Rrbp1	52	81	80	ribosome binding protein 1			647	Rab29	34	5	4	RAB29, member RAS oncogene family
		648	Rtn4	6	6	6	reticulon 4			648	Rab30	47	9	7	RAB30, member RAS oncogene family
		649	Saa4	40	5	5	serum amyloid A4			649	Rab3gap2	3	3	3	RAB3 GTPase activating non-catalytic protein subunit 2
		650	Sacm1l	51	30	30	SAC1 like phosphatidylinositide phosphatase			650	Rab43	48	9	7	RAB43, member RAS oncogene family
		651	Sar1b	52	11	5	secretion associated, Ras related GTPase 1B			651	Rabac1	16	2	2	Rab acceptor 1
		652	Sardh	16	13	13	sarcosine dehydrogenase			652	Rai14	34	30	30	retinoic acid induced 14
		653	Scamp1	14	3	3	secretory carrier membrane protein 1			653	Ranbp2	14	35	35	RAN binding protein 2
		654	Scarb1	28	12	12	scavenger receptor class B, member 1			654	Rangap1	16	8	7	RAN GTPase activating protein 1
		655	Scarb2	26	12	11	scavenger receptor class B, member 2			655	Raph1	4	5	5	Ras association (RalGDS/AF-6) and pleckstrin homology domains 1
		656	Sccpdh	72	57	57	saccharopine dehydrogenase (putative)			656	Rbm14	22	12	12	RNA binding motif protein 14
		657	Scfd1	30	15	15	sec1 family domain containing 1			657	Rbm47	8	4	4	RNA binding motif protein 47
		658	Scp2	47	27	27	sterol carrier protein 2			658	Rbmxl1	9	3	3	RBMX like 1
		659	Sdha	49	28	28	succinate dehydrogenase complex flavoprotein subunit A			659	Rdh16	53	19	8	retinol dehydrogenase 16
		660	Sdhb	35	11	11	succinate dehydrogenase complex iron sulfur subunit B			660	Reep3	9	2	2	receptor accessory protein 3
		661	Sec14l4	37	13	11	SEC14-like lipid binding 4			661	Reep5	16	4	4	receptor accessory protein 5
		662	Sec16a	18	32	32	SEC16 homolog A, endoplasmic reticulum export factor			662	Relch	2	2	2	RAB11 binding and LisH domain, coiled-coil and HEAT repeat containing
		663	Sec16b	33	24	23	SEC16 homolog B, endoplasmic reticulum export factor			663	Rer1	38	8	8	retention in endoplasmic reticulum sorting receptor 1
		664	Sec22b	64	14	14	SEC22 homolog B, vesicle trafficking protein			664	Retreg3	8	3	3	reticulophagy regulator family member 3
		665	Sec23a	18	9	9	Sec23 homolog A, COPII coat complex component			665	Rhod	31	7	7	ras homolog family member D
		666	Sec23ip	7	6	5	SEC23 interacting protein			666	Rhot1	5	4	4	ras homolog family member T1
		667	Sec24a	2	2	2	SEC24 homolog A, COPII coat complex component			667	Rida	54	5	5	reactive intermediate imine deaminase A homolog
		668	Sec31a	22	26	26	SEC31 homolog A, COPII coat complex component			668	Rint1	14	9	9	RAD50 interactor 1
		669	Sec61b	38	3	3	SEC61 translocon subunit beta			669	Ripk1	6	4	4	receptor interacting serine/threonine kinase 1
		670	Sec63	24	17	17	SEC63 homolog, protein translocation regulator			670	Rmdn2	30	12	12	regulator of microtubule dynamics 2
		671	Sel1l	21	12	12	SEL1L adaptor subunit of ERAD E3 ubiquitin ligase			671	Rmdn3	22	8	8	regulator of microtubule dynamics 3
		672	Selenbp1	6	3	3	selenium binding protein 1			672	Rmnd1	16	6	6	required for meiotic nuclear division 1 homolog
		673	Sep-9	33	16	16	septin 9			673	Rnase4	16	2	2	ribonuclease A family member 4
		674	Serpinc1	33	17	17	serpin family C member 1			674	Rnf121	8	2	2	ring finger protein 121
		675	Shmt1	10	6	5	serine hydroxymethyltransferase 1			675	Rnf170	9	2	2	ring finger protein 170
		676	Shmt2	15	7	6	serine hydroxymethyltransferase 2			676	Rpl13	48	10	10	ribosomal protein L13
		677	Sirt2	15	4	4	sirtuin 2			677	Rpl18	33	6	6	ribosomal protein L18
		678	Slc10a1	9	4	4	solute carrier family 10 member 1			678	Rpl18a	48	9	9	ribosomal protein L18A
		679	Slc10a5	14	6	6	solute carrier family 10, member 5			679	Rpl22l1	20	2	2	ribosomal protein L22 like 1
		680	Slc25a1	32	10	10	solute carrier family 25 member 1			680	Rpl23a	40	9	9	ribosomal protein L23a
		681	Slc25a11	46	14	14	solute carrier family 25 member 11			681	Rpl24	41	8	8	ribosomal protein L24
		682	Slc25a13	60	32	27	solute carrier family 25 member 13			682	Rpl27	43	10	10	ribosomal protein L27
		683	Slc25a20	53	16	16	solute carrier family 25 member 20			683	Rpl29	12	2	2	ribosomal protein L29
		684	Slc25a3	44	16	16	solute carrier family 25 member 3			684	Rpl32	27	4	4	ribosomal protein L32
		685	Slc25a5	57	22	12	solute carrier family 25 member 5			685	Rpl35	26	3	3	ribosomal protein L35
		686	Slc27a2	59	41	3	solute carrier family 27 member 2			686	Rpl35a	46	6	6	ribosomal protein L35a
		687	Slc27a5	48	31	31	solute carrier family 27 member 5			687	Rpl36	30	5	5	ribosomal protein L36
		688	Slc2a2	17	10	3	solute carrier family 2 member 2			688	Rpl36a	25	4	4	ribosomal protein L36a
		689	Slc38a4	10	6	6	solute carrier family 38, member 4			689	Rpl37a-ps1	29	3	3	ribosomal protein L37a, pseudogene 1
		690	Slc4a4	10	8	8	solute carrier family 4 member 4			690	Rpl6	37	12	12	ribosomal protein L6
		691	Slc9a3r1	18	6	6	SLC9A3 regulator 1			691	Rpl8	39	10	10	ribosomal protein L8
		692	Slco1b2	28	17	16	solute carrier organic anion transporter family member 1B2			692	Rplp2	67	4	4	ribosomal protein lateral stalk subunit P2
		693	Snap23	35	5	5	synaptosome associated protein 23			693	Rps13	57	10	9	ribosomal protein S13
		694	Snd1	40	32	32	staphylococcal nuclease and tudor domain containing 1			694	Rps15	34	4	4	ribosomal protein S15
		695	Sod1	23	3	3	superoxide dismutase 1			695	Rps19	56	10	10	ribosomal protein S19
		696	Sod2	23	4	4	superoxide dismutase 2			696	Rps24	26	3	3	ribosomal protein S24
		697	Sord	30	10	10	sorbitol dehydrogenase			697	Rps26	27	3	3	ribosomal protein S26
		698	Sptbn1	62	135	123	spectrin, beta, non-erythrocytic 1			698	Rps27	39	5	2	ribosomal protein S27
		699	Sqle	32	14	13	squalene epoxidase			699	Rps5	26	6	6	ribosomal protein S5
		700	Srp68	22	10	10	signal recognition particle 68			700	Rps6	26	7	7	ribosomal protein S6
		701	Ssbp1	34	4	4	single stranded DNA binding protein 1			701	Rps8	38	7	7	ribosomal protein S8
		702	Ssr1	28	7	6	signal sequence receptor subunit 1			702	Rps9	38	11	11	ribosomal protein S9
		703	Ssr3	12	3	3	signal sequence receptor subunit 3			703	Rras	41	7	5	RAS related
		704	Ssr4	36	6	6	signal sequence receptor subunit 4			704	Rtcb	24	10	10	RNA 2',3'-cyclic phosphate and 5'-OH ligase
		705	St6gal1	48	18	18	ST6 beta-galactoside alpha-2,6-sialyltransferase 1			705	Rtn3	31	5	4	reticulon 3
		706	Stbd1	57	18	18	starch binding domain 1			706	Rtp3	18	7	7	receptor (chemosensory) transporter protein 3
		707	Stom	22	5	5	stomatin			707	Rtp4	27	6	6	receptor (chemosensory) transporter protein 4
		708	Stoml2	29	8	8	stomatin like 2			708	Rxra	13	5	5	retinoid X receptor alpha
		709	Stx5	44	11	11	syntaxin 5			709	S1pr1	6	2	2	sphingosine-1-phosphate receptor 1
		710	Stx7	11	2	2	syntaxin 7			710	Samm50	24	12	12	SAMM50 sorting and assembly machinery component
		711	Sucla2	34	11	11	succinate-CoA ligase ADP-forming subunit beta			711	Sar1a	44	10	4	secretion associated, Ras related GTPase 1A
		712	Suclg1	29	9	9	succinate-CoA ligase GDP/ADP-forming subunit alpha			712	Sbf1	2	3	3	SET binding factor 1
		713	Suclg2	38	14	14	succinate-CoA ligase GDP-forming subunit beta			713	Sc5d	11	3	3	sterol-C5-desaturase
		714	Sult1a1	35	8	8	sulfotransferase family 1A member 1			714	Scamp3	31	6	6	secretory carrier membrane protein 3
		715	Suox	24	9	9	sulfite oxidase			715	Scfd2	16	9	9	sec1 family domain containing 2
		716	Syncrip	9	4	4	synaptotagmin binding, cytoplasmic RNA interacting protein			716	Scrib	11	15	15	scribble planar cell polarity protein
		717	Tapbp	7	4	4	TAP binding protein			717	Scyl2	9	7	7	SCY1 like pseudokinase 2
		718	Tbc1d15	3	2	2	TBC1 domain family, member 15			718	Sdc1	14	3	3	syndecan 1
		719	Tcp1	51	28	26	t-complex 1			719	Sdc2	11	3	3	syndecan 2
		720	Tdo2	13	4	4	tryptophan 2,3-dioxygenase			720	Sdc4	11	2	2	syndecan 4
		721	Tecr	37	16	16	trans-2,3-enoyl-CoA reductase			721	Sdf2l1	25	3	3	stromal cell-derived factor 2-like 1
		722	Tf	55	57	11	transferrin			722	Sdf4	5	2	2	stromal cell derived factor 4
		723	Tfg	23	7	7	trafficking from ER to golgi regulator			723	Sdhc	18	5	5	succinate dehydrogenase complex subunit C
		724	Timm44	30	13	13	translocase of inner mitochondrial membrane 44			724	Sec11a	37	7	6	SEC11 homolog A, signal peptidase complex subunit
		725	Timm50	26	7	7	translocase of inner mitochondrial membrane 50			725	Sec13	27	6	6	SEC13 homolog, nuclear pore and COPII coat complex component
		726	Tkt	17	8	8	transketolase			726	Sec22a	7	2	2	SEC22 homolog A, vesicle trafficking protein
		727	Tln1	46	94	79	talin 1			727	Sec24b	2	2	2	SEC24 homolog B, COPII coat complex component
		728	Tmed10	40	9	9	transmembrane p24 trafficking protein 10			728	Sec61a1	18	9	3	SEC61 translocon subunit alpha 1
		729	Tmed4	48	9	6	transmembrane p24 trafficking protein 4			729	Sec61g	37	2	2	SEC61 translocon subunit gamma
		730	Tmed5	46	8	8	transmembrane p24 trafficking protein 5			730	Sec62	5	4	4	SEC62 homolog, preprotein translocation factor
		731	Tmed7	41	9	9	transmembrane p24 trafficking protein 7			731	Selenoi	9	3	3	selenoprotein I
		732	Tmed9	50	14	11	transmembrane p24 trafficking protein 9			732	Selenot	12	2	2	selenoprotein T
		733	Tmem205	27	4	4	transmembrane protein 205			733	Sema4g	3	2	2	semaphorin 4G
		734	Tnks1bp1	2	2	2	tankyrase 1 binding protein 1			734	Septin11	10	3	2	septin 11
		735	Tor1aip2	12	4	4	torsin 1A interacting protein 2			735	Septin2	8	2	2	septin 2
		736	Tpi1	22	4	4	triosephosphate isomerase 1			736	Septin7	8	3	2	septin 7
		737	Tpp1	15	6	6	tripeptidyl peptidase 1			737	Serpina1	46	18	18	serpin family A member 1
		738	Tprg1l	68	15	15	tumor protein p63 regulated 1-like			738	Serpina10	9	3	3	serpin family A member 10
		739	Trap1	6	4	3	TNF receptor-associated protein 1			739	Serpina3n	36	11	4	serine (or cysteine) peptidase inhibitor, clade A, member 3N
		740	Trip11	2	3	3	thyroid hormone receptor interactor 11			740	Serping1	18	8	8	serpin family G member 1
		741	Tst	43	12	12	thiosulfate sulfurtransferase			741	Serpinh1	27	8	8	serpin family H member 1
		742	Ttpa	22	4	4	alpha tocopherol transfer protein			742	Sfpq	16	10	9	splicing factor proline and glutamine rich
		743	Ttr	46	5	5	transthyretin			743	Sft2d3	15	2	2	SFT2 domain containing 3
		744	Tuba1c	68	33	3	tubulin, alpha 1C			744	Sfxn2	36	4	4	sideroflexin 2
		745	Tuba4a	65	34	5	tubulin, alpha 4A			745	Sfxn5	8	2	2	sideroflexin 5
		746	Tubb2a	68	31	4	tubulin, beta 2A class IIa			746	Sgpl1	20	12	12	sphingosine-1-phosphate lyase 1
		747	Tubb4b	57	32	3	tubulin, beta 4B class IVb			747	Sh2d4a	8	3	3	SH2 domain containing 4A
		748	Tubb5	69	30	3	tubulin, beta 5 class I			748	Sigirr	22	7	7	single Ig and TIR domain containing
		749	Tufm	28	10	10	Tu translation elongation factor, mitochondrial			749	Sigmar1	35	6	6	sigma non-opioid intracellular receptor 1
		750	Txndc5	32	10	10	thioredoxin domain containing 5			750	Skiv2l	2	2	2	Ski2 like RNA helicase
		751	Ube2n	16	2	2	ubiquitin-conjugating enzyme E2N			751	Slc12a7	2	2	2	solute carrier family 12 member 7
		752	Ube2z	10	3	3	ubiquitin-conjugating enzyme E2Z			752	Slc16a1	25	13	13	solute carrier family 16 member 1
		753	Ubr4	2	9	9	ubiquitin protein ligase E3 component n-recognin 4			753	Slc16a2	10	4	4	solute carrier family 16 member 2
		754	Ubxn4	38	12	12	UBX domain protein 4			754	Slc16a4	13	5	5	solute carrier family 16, member 4
		755	Ugdh	18	7	7	UDP-glucose 6-dehydrogenase			755	Slc16a7	8	5	5	solute carrier family 16 member 7
		756	Uggt1	42	52	52	UDP-glucose glycoprotein glucosyltransferase 1			756	Slc17a2	9	5	4	solute carrier family 17, member 2
		757	Ugp2	21	9	9	UDP-glucose pyrophosphorylase 2			757	Slc17a3	6	2	2	solute carrier family 17 member 3
		758	Ugt1a1	42	24	14	UDP glucuronosyltransferase family 1 member A1			758	Slc20a2	11	4	4	solute carrier family 20 member 2
		759	Ugt2a3	17	12	5	UDP glucuronosyltransferase family 2 member A3			759	Slc22a1	8	5	5	solute carrier family 22 member 1
		760	Ugt2b1	45	22	17	UDP glucuronosyltransferase 2 family, polypeptide B1			760	Slc22a18	18	6	6	solute carrier family 22, member 18
		761	Uox	65	23	23	urate oxidase			761	Slc22a23	7	3	3	solute carrier family 22, member 23
		762	Upb1	31	8	8	beta-ureidopropionase 1			762	Slc22a7	28	16	16	solute carrier family 22 member 7
		763	Upf1	18	17	17	UPF1, RNA helicase and ATPase			763	Slc23a1	11	6	6	solute carrier family 23 member 1
		764	Uqcr10	39	2	2	ubiquinol-cytochrome c reductase, complex III subunit X			764	Slc25a10	43	13	13	solute carrier family 25 member 10
		765	Uqcrb	56	6	6	ubiquinol-cytochrome c reductase binding protein			765	Slc25a12	17	11	6	solute carrier family 25 member 12
		766	Uqcrc1	41	18	17	ubiquinol-cytochrome c reductase core protein 1			766	Slc25a15	35	9	9	solute carrier family 25 member 15
		767	Uqcrc2	38	16	16	ubiquinol cytochrome c reductase core protein 2			767	Slc25a4	35	13	3	solute carrier family 25 member 4
		768	Uqcrfs1	43	12	12	ubiquinol-cytochrome c reductase, Rieske iron-sulfur polypeptide 1			768	Slc25a42	17	5	5	solute carrier family 25, member 42
		769	Uqcrq	43	5	5	ubiquinol-cytochrome c reductase, complex III subunit VII			769	Slc26a1	21	14	14	solute carrier family 26 member 1
		770	Uroc1	11	6	6	urocanate hydratase 1			770	Slc27a1	18	9	9	solute carrier family 27 member 1
		771	Uso1	38	31	31	USO1 vesicle transport factor			771	Slc28a2	11	7	7	solute carrier family 28 member 2
		772	Vamp3	48	3	2	vesicle-associated membrane protein 3			772	Slc29a1	6	2	2	solute carrier family 29 member 1
		773	Vamp7	10	2	2	vesicle-associated membrane protein 7			773	Slc2a9	15	7	7	solute carrier family 2 member 9
		774	Vamp8	39	4	4	vesicle-associated membrane protein 8			774	Slc30a1	24	9	9	solute carrier family 30 member 1
		775	Vapa	57	16	13	VAMP associated protein A			775	Slc30a10	12	5	5	solute carrier family 30, member 10
		776	Vapb	48	15	12	VAMP associated protein B and C			776	Slc30a5	7	3	3	solute carrier family 30 member 5
		777	Vat1	71	22	22	vesicle amine transport 1			777	Slc30a6	12	4	4	solute carrier family 30 member 6
		778	Vcl	47	50	50	vinculin			778	Slc30a7	9	3	3	solute carrier family 30 member 7
		779	Vdac1	73	22	22	voltage-dependent anion channel 1			779	Slc31a1	20	3	3	solute carrier family 31 member 1
		780	Vdac2	39	9	8	voltage-dependent anion channel 2			780	Slc33a1	15	8	8	solute carrier family 33 member 1
		781	Vim	66	35	28	vimentin			781	Slc35a1	7	2	2	solute carrier family 35 member A1
		782	Vps13a	2	4	3	vacuolar protein sorting 13 homolog A			782	Slc35b2	5	2	2	solute carrier family 35 member B2
		783	Vps13c	27	84	82	vacuolar protein sorting 13 homolog C			783	Slc35e1	12	3	3	solute carrier family 35, member E1
		784	Vps13d	4	16	16	vacuolar protein sorting 13 homolog D			784	Slc37a4	13	6	6	solute carrier family 37 member 4
		785	Vps35	12	8	8	VPS35 retromer complex component			785	Slc38a10	19	14	14	solute carrier family 38, member 10
		786	Vti1b	22	3	3	vesicle transport through interaction with t-SNAREs 1B			786	Slc38a3	14	7	7	solute carrier family 38, member 3
		787	Vtn	24	8	8	vitronectin			787	Slc39a14	14	6	6	solute carrier family 39 member 14
		788	Wdr1	15	6	6	WD repeat domain 1			788	Slc39a7	6	2	2	solute carrier family 39 member 7
		789	Xdh	4	5	4	xanthine dehydrogenase			789	Slc3a2	6	2	2	solute carrier family 3 member 2
		790	Xylb	42	19	18	xylulokinase			790	Slc43a1	7	3	3	solute carrier family 43 member 1
		791	Ybx1	19	4	4	Y box binding protein 1			791	Slc43a3	11	5	5	solute carrier family 43, member 3
		792	Ywhab	43	10	4	tyrosine 3-monooxygenase/tryptophan 5-monooxygenase activation protein, beta			792	Slc44a1	7	3	3	solute carrier family 44 member 1
		793	Ywhae	49	13	10	tyrosine 3-monooxygenase/tryptophan 5-monooxygenase activation protein, epsilon			793	Slc66a2	10	3	3	solute carrier family 66 member 2
		794	Zc3hav1	14	11	11	zinc finger CCCH-type containing, antiviral 1			794	Slc6a12	10	5	4	solute carrier family 6 member 12
		795	Zfpl1	17	5	5	zinc finger protein-like 1			795	Slc6a13	9	5	4	solute carrier family 6 member 13
		796	Zfyve1	18	12	12	zinc finger FYVE-type containing 1			796	Slc7a2	12	7	7	solute carrier family 7 member 2
		797	Zw10	27	17	17	zw10 kinetochore protein			797	Slc9a3r2	29	7	7	SLC9A3 regulator 2
		798	Cyp2c70	37	23	15	cytochrome P450, family 2, subfamily c, polypeptide 70			798	Slco1a1	27	18	10	solute carrier organic anion transporter family, member 1a1
		799	Cyp2d26	67	43	25	cytochrome P450, family 2, subfamily d, polypeptide 26			799	Slco1a4	31	21	12	solute carrier organic anion transporter family, member 1a4
		800	Cyp4a10	28	12	10	cytochrome P450, family 4, subfamily a, polypeptide 10			800	Slco2a1	16	11	11	solute carrier organic anion transporter family, member 2a1
		801	Nars	11	5	5	asparaginyl-tRNA synthetase			801	Slco2b1	14	10	9	solute carrier organic anion transporter family, member 2b1
		802	Spg20	13	4	2	spastic paraplegia 20, spartin (Troyer syndrome) homolog (human)			802	Smap2	8	3	3	small ArfGAP2
		803	Cyp2c6	48	30	3	Cytochorome P450 2C6			803	Smim7	35	3	3	small integral membrane protein 7
		804	Cyp2c70	37	23	15	Cytochorome P450 2C70			804	Sntb1	9	4	4	syntrophin, beta 1
		805	Cyp2d26	67	43	25	Cytochorome P450 2D26			805	Sntb2	14	6	6	syntrophin, beta 2
		806	Cyp4a10	28	12	10	Cytochorome P450 4A10			806	Snx27	4	2	2	sorting nexin 27
		807	Cyp4v2	14	7	7	Cytochorome P450 4V2			807	Soat2	20	9	9	sterol O-acyltransferase 2
		808	Cyp51a1	33	16	16	Cytochorome P450 51A1			808	Sorbs2	29	29	26	sorbin and SH3 domain containing 2
										809	Sorbs3	34	18	17	sorbin and SH3 domain containing 3
										810	Spcs1	17	3	3	signal peptidase complex subunit 1
										811	Spcs2	57	12	12	signal peptidase complex subunit 2
										812	Spcs3	32	5	5	signal peptidase complex subunit 3
										813	Spp2	16	2	2	secreted phosphoprotein 2
										814	Spryd7	15	3	3	SPRY domain containing 7
										815	Spta1	14	27	26	spectrin, alpha, erythrocytic 1
										816	Sptb	21	42	37	spectrin, beta, erythrocytic
										817	Sptbn2	58	116	106	spectrin, beta, non-erythrocytic 2
										818	Sqor	57	23	23	sulfide quinone oxidoreductase
										819	Srd5a1	19	7	6	steroid 5 alpha-reductase 1
										820	Srpra	33	20	20	SRP receptor subunit alpha
										821	Ssr2	11	2	2	signal sequence receptor subunit 2
										822	St3gal1	25	7	7	ST3 beta-galactoside alpha-2,3-sialyltransferase 1
										823	St3gal3	8	3	3	ST3 beta-galactoside alpha-2,3-sialyltransferase 3
										824	St3gal6	31	11	11	ST3 beta-galactoside alpha-2,3-sialyltransferase 6
										825	St8sia3	29	10	10	ST8 alpha-N-acetyl-neuraminide alpha-2,8-sialyltransferase 3
										826	Stat2	4	3	3	signal transducer and activator of transcription 2
										827	Stau1	22	10	10	staufen double-stranded RNA binding protein 1
										828	Steap3	36	17	17	STEAP3 metalloreductase
										829	Steap4	36	13	13	STEAP4 metalloreductase
										830	Stim1	22	13	13	stromal interaction molecule 1
										831	Sts	7	4	4	steroid sulfatase
										832	Stt3a	20	17	16	STT3 oligosaccharyltransferase complex catalytic subunit A
										833	Stt3b	21	17	16	STT3 oligosaccharyltransferase complex catalytic subunit B
										834	Stx18	20	6	6	syntaxin 18
										835	Stx2	19	5	5	syntaxin 2
										836	Stx4	28	7	7	syntaxin 4
										837	Stxbp2	5	2	2	syntaxin binding protein 2
										838	Stxbp3	17	9	9	syntaxin binding protein 3
										839	Surf4	6	5	5	surfeit 4
										840	Svil	8	12	12	supervillin
										841	Synj2bp	39	5	5	synaptojanin 2 binding protein
										842	Sypl1	13	3	3	synaptophysin-like 1
										843	Syvn1	7	5	5	synoviolin 1
										844	Taok3	4	3	3	TAO kinase 3
										845	Tap1	13	8	5	transporter 1, ATP binding cassette subfamily B member
										846	Tap2	13	8	5	transporter 2, ATP binding cassette subfamily B member
										847	Tapbpl	10	3	3	TAP binding protein-like
										848	Tapt1	5	3	3	transmembrane anterior posterior transformation 1
										849	Tardbp	14	4	4	TAR DNA binding protein
										850	Tbc1d9b	6	8	8	TBC1 domain family member 9B
										851	Tbl2	29	12	12	transducin (beta)-like 2
										852	Tcirg1	8	5	4	T-cell immune regulator 1, ATPase H+ transporting V0 subunit A3
										853	Tex264	10	3	3	testis expressed 264
										854	Tfam	23	6	6	transcription factor A, mitochondrial
										855	Tfr2	18	13	13	transferrin receptor 2
										856	Tfrc	12	9	9	transferrin receptor
										857	Them6	26	5	5	thioesterase superfamily member 6
										858	Tinagl1	17	6	6	tubulointerstitial nephritis antigen-like 1
										859	Tjp1	31	46	46	tight junction protein 1
										860	Tjp2	9	10	9	tight junction protein 2
										861	Tjp3	16	11	10	tight junction protein 3
										862	Tkfc	24	11	11	triokinase and FMN cyclase
										863	Tln2	34	67	51	talin 2
										864	Tm6sf2	9	2	2	transmembrane 6 superfamily member 2
										865	Tm7sf2	18	8	8	transmembrane 7 superfamily member 2
										866	Tm9sf1	23	11	11	transmembrane 9 superfamily member 1
										867	Tm9sf2	30	18	18	transmembrane 9 superfamily member 2
										868	Tm9sf3	23	22	22	transmembrane 9 superfamily member 3
										869	Tm9sf4	35	22	22	transmembrane 9 superfamily member 4
										870	Tmbim6	9	3	3	transmembrane BAX inhibitor motif containing 6
										871	Tmco1	20	3	3	transmembrane and coiled-coil domains 1
										872	Tmed1	21	4	4	transmembrane p24 trafficking protein 1
										873	Tmed2	47	10	10	transmembrane p24 trafficking protein 2
										874	Tmem109	9	2	2	transmembrane protein 109
										875	Tmem115	17	3	3	transmembrane protein 115
										876	Tmem126a	11	2	2	transmembrane protein 126A
										877	Tmem135	5	3	3	transmembrane protein 135
										878	Tmem150a	8	2	2	transmembrane protein 150A
										879	Tmem160	11	2	2	transmembrane protein 160
										880	Tmem165	15	3	3	transmembrane protein 165
										881	Tmem168	6	4	4	transmembrane protein 168
										882	Tmem214	14	8	8	transmembrane protein 214
										883	Tmem222	19	2	2	transmembrane protein 222
										884	Tmem256	32	2	2	transmembrane protein 256
										885	Tmem30a	28	10	10	transmembrane protein 30A
										886	Tmem33	19	5	5	transmembrane protein 33
										887	Tmem38b	9	3	3	transmembrane protein 38B
										888	Tmem41b	8	2	2	transmembrane protein 41B
										889	Tmem43	13	5	5	transmembrane protein 43
										890	Tmem47	10	2	2	transmembrane protein 47
										891	Tmem53	27	5	5	transmembrane protein 53
										892	Tmem82	14	4	4	transmembrane protein 82
										893	Tmem86b	8	2	2	transmembrane protein 86B
										894	Tmem87a	9	4	4	transmembrane protein 87A
										895	Tmem97	13	2	2	transmembrane protein 97
										896	Tmf1	9	8	8	TATA element modulatory factor 1
										897	Tmod3	7	2	2	tropomodulin 3
										898	Tmpo	20	8	8	thymopoietin
										899	Tmx1	8	2	2	thioredoxin-related transmembrane protein 1
										900	Tnrc6b	1	2	2	trinucleotide repeat containing adaptor 6B
										901	Tns1	6	9	8	tensin 1
										902	Tomm22	31	3	3	translocase of outer mitochondrial membrane 22
										903	Tomm40	17	5	5	translocase of outer mitochondrial membrane 40
										904	Tomm70	39	19	19	translocase of outer mitochondrial membrane 70
										905	Tor1a	14	5	5	torsin family 1, member A
										906	Tor1aip1	6	2	2	torsin 1A interacting protein 1
										907	Tpst1	19	6	5	tyrosylprotein sulfotransferase 1
										908	Tpst2	26	8	7	tyrosylprotein sulfotransferase 2
										909	Tram1	14	5	5	translocation associated membrane protein 1
										910	Trim14	18	7	7	tripartite motif-containing 14
										911	Trim25	35	17	17	tripartite motif-containing 25
										912	Trim28	8	5	5	tripartite motif-containing 28
										913	Tspan4	17	3	3	tetraspanin 4
										914	Ttc37	3	4	4	tetratricopeptide repeat domain 37
										915	Tubgcp3	6	4	4	tubulin, gamma complex associated protein 3
										916	Tut7	7	9	7	terminal uridylyl transferase 7
										917	Twf1	9	3	3	twinfilin actin-binding protein 1
										918	Txndc15	13	3	3	thioredoxin domain containing 15
										919	UST4r	24	11	7	integral membrane transport protein UST4r
										920	Uba52	45	6	6	ubiquitin A-52 residue ribosomal protein fusion product 1
										921	Ubap2l	8	6	6	ubiquitin associated protein 2-like
										922	Ube2m	15	3	3	ubiquitin-conjugating enzyme E2M
										923	Ube4a	23	21	21	ubiquitination factor E4A
										924	Ufd1	26	7	7	ubiquitin recognition factor in ER associated degradation 1
										925	Ufl1	33	23	23	Ufm1-specific ligase 1
										926	Ufsp2	22	7	7	UFM1-specific peptidase 2
										927	Ugt1a7c	23	12	2	UDP glucuronosyltransferase 1 family, polypeptide A7C
										928	Ugt2b	58	35	2	UDP glycosyltransferase 2 family, polypeptide B
										929	Ugt2b10	30	20	3	UDP glucuronosyltransferase 2 family, polypeptide B10
										930	Ugt2b35	58	37	4	UDP glucuronosyltransferase 2 family, polypeptide B35
										931	Ugt2b37	53	35	3	UDP-glucuronosyltransferase 2 family, member 37
										932	Uhrf1bp1	2	2	2	UHRF1 binding protein 1
										933	Unc45a	18	14	14	unc-45 myosin chaperone A
										934	Use1	25	7	7	unconventional SNARE in the ER 1
										935	Usp33	8	5	5	ubiquitin specific peptidase 33
										936	Usp9x	1	3	3	ubiquitin specific peptidase 9, X-linked
										937	Ust5r	30	15	10	integral membrane transport protein UST5r
										938	Utrn	8	23	21	utrophin
										939	Uxs1	6	2	2	UDP-glucuronate decarboxylase 1
										940	Vac14	5	3	3	VAC14 component of PIKFYVE complex
										941	Vcpip1	11	11	11	valosin containing protein interacting protein 1
										942	Vdac3	62	15	14	voltage-dependent anion channel 3
										943	Vkorc1l1	10	2	2	vitamin K epoxide reductase complex, subunit 1-like 1
										944	Vmp1	8	3	3	vacuole membrane protein 1
										945	Vnn1	14	6	6	vanin 1
										946	Vps26a	12	3	2	VPS26 retromer complex component A
										947	Vti1a	12	2	2	vesicle transport through interaction with t-SNAREs 1A
										948	Wdr45	21	7	7	WD repeat domain 45
										949	Wdr7	2	3	2	WD repeat domain 7
										950	Wnk1	3	7	7	WNK lysine deficient protein kinase 1
										951	Wwp1	7	6	3	WW domain containing E3 ubiquitin protein ligase 1
										952	Xpnpep2	20	11	11	X-prolyl aminopeptidase 2
										953	Xylt2	7	6	6	xylosyltransferase 2
										954	Yes1	21	9	5	YES proto-oncogene 1, Src family tyrosine kinase
										955	Yif1a	9	2	2	Yip1 interacting factor homolog A, membrane trafficking protein
										956	Yif1b	7	2	2	Yip1 interacting factor homolog B, membrane trafficking protein
										957	Yipf3	28	8	8	Yip1 domain family, member 3
										958	Yipf4	11	3	3	Yip1 domain family, member 4
										959	Yipf5	8	2	2	Yip1 domain family, member 5
										960	Ykt6	11	2	2	YKT6 v-SNARE homolog
										961	Ythdf3	10	5	4	YTH N(6)-methyladenosine RNA binding protein 3
										962	Ywhag	39	11	6	tyrosine 3-monooxygenase/tryptophan 5-monooxygenase activation protein, gamma
										963	Ywhaz	35	8	4	tyrosine 3-monooxygenase/tryptophan 5-monooxygenase activation protein, zeta
										964	Zadh2	6	2	2	zinc binding alcohol dehydrogenase, domain containing 2
										965	Zbed5	6	3	3	zinc finger, BED-type containing 5
										966	Zdhhc17	10	5	5	zinc finger DHHC-type palmitoyltransferase 17
										967	Zdhhc5	8	4	4	zinc finger DHHC-type palmitoyltransferase 5
										968	Zfp598	3	2	2	zinc finger protein 598
										969	Zmpste24	22	10	10	zinc metallopeptidase STE24
