# Supplementary material for: Lipid droplet membrane proteome remodeling parallels ethanol-induced hepatic steatosis and its resolution
Source: J Lipid Res. 2021 Feb 20;62:100049. doi: 10.1016/j.jlr.2021.100049 (PMC8010705; doi:10.1016/j.jlr.2021.100049)
Supplement: Supplemental Table S3 [file mmc4.xls]

## Sheet: ClueGO Results
GOID	GOTerm	Ontology Source	Term PValue	Term PValue Corrected with Bonferroni step down	Group PValue	Group PValue Corrected with Bonferroni step down	GOLevels	GOGroups	% Associated Genes	Nr. Genes	Associated Genes Found
GO:0001676	long-chain fatty acid metabolic process	GO_BiologicalProcess-EBI-UniProt-GOA_20.05.2019_00h00	5.03834e-14	1.41074e-12	5.03834e-14	5.54218e-13	[5, 6, 8]	Group00	26.0417	25	[Abcd1, Acad9, Acadl, Acsl1, Acsl3, Acsl4, Cpt1a, Cyp2a1, Cyp2a2, Cyp2b3, Cyp2c11, Cyp2c13, Cyp2c22, Cyp2c23, Cyp2d1, Cyp2d2, Cyp2d4, Cyp2e1, Cyp4a2, Cyp4a3, Cyp4f1, Fads1, Pnpla3, Slc27a2, Slc27a5]
GO:0001889	liver development	GO_BiologicalProcess-EBI-UniProt-GOA_20.05.2019_00h00	2.7546e-20	1.0743e-18	2.7546e-20	4.1319e-19	[5, 6, 7]	Group01	20.2586	47	[Acadm, Acat1, Ak2, Ak4, Aldh2, Aldh9a1, Arf6, Arg1, Asl, Ass1, Atp5f1b, Baat, Bdh1, Ceacam1, Cldn1, Cp, Cps1, Ctnnb1, Ehhadh, Enpp1, Ephx1, Fga, Hpn, Hsd3b7, Kras, Lsr, Man2a1, Otc, Prkcsh, Rap1a, Rgn, Rpl10, Rpl13, Rpl15, Rpl19, Rpl30, Rpl7, Rps16, Sec63, Slc38a3, Slco1b2, Srd5a1, Ugt1a1, Ugt1a5, Ugt1a6, Vtn, Zmpste24]
GO:0019216	regulation of lipid metabolic process	GO_BiologicalProcess-EBI-UniProt-GOA_20.05.2019_00h00	1.13892e-07	3.41677e-07	1.13892e-07	1.13892e-07	[4, 5]	Group02	10.8696	35	[Abcd1, Abhd5, Acadvl, Acsl3, Apob, Apoh, Atp1a1, C3, Capza2, Cd81, Cdc42, Ceacam1, Cpt1a, Cyp51, Dhcr7, Eef1a1, Erlin1, Erlin2, F2, Fabp1, Gpam, Hsd17b13, Hsd3b5, Idh1, Lactb, Lonp2, Lsr, Lyn, Pnpla2, Por, Rab38, Rdh10, Rgn, Stoml2, Zmpste24]
GO:0042737	drug catabolic process	GO_BiologicalProcess-EBI-UniProt-GOA_20.05.2019_00h00	2.38251e-10	2.85902e-09	2.38251e-10	9.53005e-10	[4]	Group03	17.5676	26	[Acat1, Aldh2, Cat, Comt, Cyp1a2, Cyp2a1, Cyp2a2, Cyp2b3, Cyp2c11, Cyp2c13, Cyp2c22, Cyp2c23, Cyp2d1, Cyp2d2, Cyp2d4, Cyp2e1, Cyp2j3, Dlst, Fah, Gstz1, Hao1, Hba-a2, Hpd, Nnt, Por, Prdx4]
GO:0006605	protein targeting	GO_BiologicalProcess-EBI-UniProt-GOA_20.05.2019_00h00	4.88327e-11	7.3249e-10	4.88327e-11	2.92996e-10	[5, 6, 7, 8, 9]	Group04	14.2292	36	[Arpc2, Exoc4, Hspa5, Hspa8, Hspd1, Lonp2, M6pr, Myo1d, Pard3, Pdzk1, Pex1, Pex14, Pex16, Rab8b, Rpl11, Rtp3, Rtp4, Samm50, Scarb2, Sec61a1, Sec61b, Sec62, Sec63, Spcs2, Spcs3, Srpra, Synj2bp, Timm50, Tomm40, Tomm70, Uqcrc2, Vps13d, Ywhab, Ywhae, Ywhag, Ywhaz]
GO:0006886	intracellular protein transport	GO_BiologicalProcess-EBI-UniProt-GOA_20.05.2019_00h00	9.04305e-21	3.70765e-19	9.04305e-21	1.53732e-19	[4, 5, 6, 7, 8]	Group05	11.1732	100	[Akap1, Anpep, Ap2a1, Ap2b1, Arf2, Arf5, Arf6, Arpc2, Aup1, Bcap31, Calr, Cd81, Cdc42, Copa, Copb1, Copb2, Copg1, Cttn, Ehd1, Erp29, Exoc4, Faf2, Flna, Hm13, Hnrnpu, Hspa5, Hspa8, Hspa9, Hspd1, Itgb1, Jup, Kif5b, Lmna, Lonp2, M6pr, Myo1d, Napa, Pard3, Pdzk1, Pex1, Pex14, Pex16, Rab10, Rab11b, Rab14, Rab18, Rab21, Rab29, Rab2a, Rab2b, Rab30, Rab32, Rab33b, Rab35, Rab38, Rab43, Rab5a, Rab5b, Rab5c,…
GO:0016491	oxidoreductase activity	GO_BiologicalProcess-EBI-UniProt-GOA_20.05.2019_00h00	4.07615e-59	2.1196e-57	4.07615e-59	8.96753e-58	[3]	Group06	17.8984	155	[Acad11, Acad9, Acadl, Acadm, Acadvl, Acox1, Acox2, Adh1, Agmo, Aifm2, Akr1d1, Aldh2, Aldh3a2, Aldh6a1, Aldh7a1, Aldh8a1, Aldh9a1, Asph, Bbox1, Bco2, Bdh1, COX2, Capza2, Cat, Chdh, Cox4i1, Cox5b, Cp, Cyb5a, Cyb5b, Cyb5r3, Cyc1, Cycs, Cyp1a2, Cyp2a1, Cyp2a2, Cyp2b3, Cyp2c11, Cyp2c13, Cyp2c22, Cyp2c23, Cyp2d1, Cyp2d2, Cyp2d4, Cyp2e1, Cyp2j3, Cyp39a1, Cyp3a18, Cyp3a2, Cyp4a2, Cyp4a3, Cyp4f1, Cyp4f4,…
GO:0017144	drug metabolic process	GO_BiologicalProcess-EBI-UniProt-GOA_20.05.2019_00h00	1.43932e-22	6.04513e-21	1.43932e-22	2.59077e-21	[3]	Group07	14.0569	79	[Abcc2, Acat1, Adh1, Ahcy, Ak2, Ak4, Aldh2, Aldh3a2, Aldh8a1, Ass1, Atp5f1a, Atp5f1b, Atp5mf, Atp5mg, Atp5pb, Atp5pd, Atp5po, Baat, COX2, Capza2, Cat, Cd47, Comt, Cox5b, Cps1, Cs, Cyc1, Cycs, Cyp1a2, Cyp2a1, Cyp2a2, Cyp2b3, Cyp2c11, Cyp2c13, Cyp2c22, Cyp2c23, Cyp2d1, Cyp2d2, Cyp2d4, Cyp2e1, Cyp2j3, Cyp3a2, Cyp4a2, Cyp4a3, Dlst, Fah, Fmo1, Fmo3, Ftcd, Gstz1, Hao1, Hba-a2, Hpd, Hsd3b5, Hsp90aa1, Ic…
GO:0034329	cell junction assembly	GO_BiologicalProcess-EBI-UniProt-GOA_20.05.2019_00h00	6.75431e-09	4.05259e-08	1.02287e-10	5.11437e-10	[4]	Group08	13.8756	29	[Actn1, Arvcf, Capza1, Capza2, Cdc42, Cldn1, Cldn3, Coro1c, Ctnna1, Ctnnb1, Ctnnd1, Cttn, Flot1, Fn1, Iqgap1, Itgb1, Jup, Lrp1, Lsr, Mtdh, Myo1d, Pard3, Pkp3, Plec, Rap1a, Rap1b, Rhoa, Tln1, Vcl]
GO:0034330	cell junction organization	GO_BiologicalProcess-EBI-UniProt-GOA_20.05.2019_00h00	1.02287e-10	1.32974e-09	1.02287e-10	5.11437e-10	[3]	Group08	14.17	35	[Actn1, Afdn, Arf6, Arvcf, Capza1, Capza2, Cdc42, Cldn1, Cldn3, Coro1c, Ctnna1, Ctnnb1, Ctnnd1, Cttn, Cxadr, Dsg2, Dsp, Flot1, Fn1, Iqgap1, Itgb1, Jup, Lrp1, Lsr, Mtdh, Myo1d, Pard3, Pkp3, Plec, Rab8b, Rap1a, Rap1b, Rhoa, Tln1, Vcl]
GO:0046394	carboxylic acid biosynthetic process	GO_BiologicalProcess-EBI-UniProt-GOA_20.05.2019_00h00	9.91608e-11	1.38825e-09	3.05738e-13	2.75164e-12	[5, 6]	Group09	13.6029	37	[Abcd1, Abcd3, Acadvl, Acsl3, Aifm2, Akr1d1, Aldh8a1, Ap2a1, Asl, Ass1, Baat, Ceacam1, Cps1, Cyp39a1, Cyp4a2, Cyp4a3, Erlin1, Erlin2, Faah, Fads1, Fads2, Fasn, Got2, Gulo, Hacd3, Hoga1, Hsd17b12, Kmo, Mgst3, Oat, Otc, Rdh10, Rgn, Shmt2, Slc27a2, Slc27a5, Tecr]
GO:0044283	small molecule biosynthetic process	GO_BiologicalProcess-EBI-UniProt-GOA_20.05.2019_00h00	3.05738e-13	7.33771e-12	3.05738e-13	2.75164e-12	[3]	Group09	11.1111	63	[Abcd1, Abcd3, Acadm, Acadvl, Acat1, Acsl3, Aifm2, Akr1d1, Aldh8a1, Ap2a1, Apob, Asl, Ass1, Baat, Ceacam1, Coq8a, Cps1, Cyb5r3, Cyp39a1, Cyp4a2, Cyp4a3, Cyp51, Decr2, Dhcr7, Enpp1, Enpp3, Ephx1, Erlin1, Erlin2, Faah, Fads1, Fads2, Fasn, Fbp1, Fdft1, G6pc, Gapdh, Got2, Gpd1, Gpd2, Gulo, Hacd3, Hoga1, Hsd17b12, Hsd17b7, Kmo, Mgst3, Ndufa9, Nme2, Nsdhl, Oat, Otc, Pgk1, Pnp, Por, Rdh10, Rgn, Shmt2, S…
GO:0048193	Golgi vesicle transport	GO_BiologicalProcess-EBI-UniProt-GOA_20.05.2019_00h00	1.18559e-15	3.79388e-14	1.18559e-15	1.54126e-14	[5]	Group10	16.9291	43	[Acsl3, Arf2, Arf5, Arfgap2, Arfgap3, Bcap31, Bnip1, Copa, Copb1, Copb2, Copg1, Ergic3, Exoc4, Golga5, Hyou1, Krt18, LOC102555167, Lman1, Lman2, Myo1b, Nbas, Rab10, Rab14, Rab30, Rab33b, Rab43, Rab6a, Rab8a, Rab8b, Sar1b, Scfd1, Sec16a, Sec16b, Sec22b, Stx5, Tmed10, Tmed2, Tmed4, Tmed7, Tmed9, Uso1, Vapb, Vcp]
GO:0006888	endoplasmic reticulum to Golgi vesicle-mediated transport	GO_BiologicalProcess-EBI-UniProt-GOA_20.05.2019_00h00	8.13727e-15	2.52255e-13	1.18559e-15	1.54126e-14	[4, 5, 6]	Group10	23.5772	29	[Arfgap2, Arfgap3, Bcap31, Copa, Copb1, Copb2, Copg1, Ergic3, Hyou1, LOC102555167, Lman1, Lman2, Rab30, Rab33b, Rab43, Sar1b, Scfd1, Sec16a, Sec16b, Sec22b, Stx5, Tmed10, Tmed2, Tmed4, Tmed7, Tmed9, Uso1, Vapb, Vcp]
GO:0006732	coenzyme metabolic process	GO_BiologicalProcess-EBI-UniProt-GOA_20.05.2019_00h00	8.437e-07	1.6874e-06	3.55827e-12	2.84662e-11	[4]	Group11	11.9266	26	[Abcd1, Acat1, Acnat2, Acsl1, Acsl4, Ahcy, Baat, Comt, Coq8a, Cs, Dld, Dlst, Dmgdh, Fasn, Ftcd, Gcdh, Gulo, Hsd17b4, Idh2, Ndufa9, Ogdh, Rgn, Rplp0, Shmt2, Sucla2, Vcp]
GO:0051186	cofactor metabolic process	GO_BiologicalProcess-EBI-UniProt-GOA_20.05.2019_00h00	3.55827e-12	7.82819e-11	3.55827e-12	2.84662e-11	[3]	Group11	12.5	48	[Abcd1, Acat1, Acnat2, Acsl1, Acsl4, Ahcy, Baat, COX2, Cat, Comt, Coq8a, Cs, Cycs, Cyp1a2, Dld, Dlst, Dmgdh, Fasn, Ftcd, Gcdh, Got2, Gstk1, Gstm1, Gstm2, Gstt3, Gstz1, Gulo, Hba-a2, Hpx, Hsd17b4, Idh1, Idh2, Mgst1, Nat8, Ndufa9, Nnt, Ogdh, Phyh, Ppox, Prdx4, Rgn, Rplp0, Shmt2, Sucla2, Ugt1a1, Ugt1a5, Ugt1a6, Vcp]
GO:0071466	cellular response to xenobiotic stimulus	GO_BiologicalProcess-EBI-UniProt-GOA_20.05.2019_00h00	4.08262e-11	6.5322e-10	2.54452e-08	5.08903e-08	[4]	Group12	14.978	34	[Abcb1a, Abcc2, Acsl1, Arg1, Asl, Ass1, Atp5f1a, Baat, C4a, Cyp1a2, Cyp2a1, Cyp2a2, Cyp2b3, Cyp2c11, Cyp2c13, Cyp2c22, Cyp2c23, Cyp2d1, Cyp2d2, Cyp2d4, Cyp2e1, Cyp2j3, Gstm1, Gstm2, Hnrnpu, Icam1, Pon3, Srd5a1, Sult1a1, Tmem38b, Ugt1a1, Ugt1a5, Ugt1a6, Ugt2b1]
GO:0009410	response to xenobiotic stimulus	GO_BiologicalProcess-EBI-UniProt-GOA_20.05.2019_00h00	2.54452e-08	1.01781e-07	2.54452e-08	5.08903e-08	[3]	Group12	10.2138	43	[Abcb1a, Abcc2, Acsl1, Arg1, Asl, Ass1, Atp5f1a, Baat, C4a, Cldn1, Cps1, Cyp1a2, Cyp2a1, Cyp2a2, Cyp2b3, Cyp2c11, Cyp2c13, Cyp2c22, Cyp2c23, Cyp2d1, Cyp2d2, Cyp2d4, Cyp2e1, Cyp2j3, Fga, Got2, Gstm1, Gstm2, Hnrnpu, Hsp90aa1, Hsp90ab1, Hspa5, Hspd1, Icam1, Pon3, Slc6a12, Srd5a1, Sult1a1, Tmem38b, Ugt1a1, Ugt1a5, Ugt1a6, Ugt2b1]
GO:1901605	alpha-amino acid metabolic process	GO_BiologicalProcess-EBI-UniProt-GOA_20.05.2019_00h00	4.9175e-10	4.9175e-09	1.88337e-08	5.65011e-08	[4, 5, 7]	Group13	15.0754	30	[Acat1, Ahcy, Aldh6a1, Arg1, Asl, Ass1, Baat, Comt, Cps1, Cyp2d4, Dlst, Ero1a, Fah, Ftcd, Glud1, Got2, Gstz1, Hibadh, Hoga1, Hpd, Iyd, Kmo, Kyat3, Nit2, Oat, Otc, P4hb, Prdx4, Shmt2, Uroc1]
GO:0006520	cellular amino acid metabolic process	GO_BiologicalProcess-EBI-UniProt-GOA_20.05.2019_00h00	1.88337e-08	9.41684e-08	1.88337e-08	5.65011e-08	[3, 4, 6]	Group13	12.1324	33	[Acat1, Ahcy, Aldh6a1, Arg1, Asl, Ass1, Baat, Comt, Cps1, Cyp2d4, Dlst, Eprs, Ero1a, Fah, Ftcd, Glud1, Got2, Gstz1, Hibadh, Hoga1, Hpd, Iyd, Kmo, Kyat3, Nit2, Oat, Otc, P4hb, Pccb, Pcyox1, Prdx4, Shmt2, Uroc1]
GO:0006869	lipid transport	GO_BiologicalProcess-EBI-UniProt-GOA_20.05.2019_00h00	3.96215e-09	3.16972e-08	2.19718e-11	1.53803e-10	[4, 5]	Group14	11.3636	40	[Abca6, Abcb11, Abcb1a, Abcc2, Abcd1, Abcd3, Acsl1, Acsl3, Acsl4, Apob, Apoh, Atp11c, C2cd2l, Ceacam1, Cpt2, Ehhadh, Eprs, Esyt1, Fabp1, Got2, Hdlbp, Lima1, Lrp1, Mttp, Pdzk1, Pitpna, Pitpnb, Plin2, Pls3, Pon1, Scarb2, Sigmar1, Slc27a2, Slc27a5, Slc4a1, Slco1a1, Slco1a2, Slco1b2, Slco2a1, Tmem30a]
GO:0010876	lipid localization	GO_BiologicalProcess-EBI-UniProt-GOA_20.05.2019_00h00	2.19718e-11	4.17464e-10	2.19718e-11	1.53803e-10	[3]	Group14	12.0513	47	[Abca6, Abcb11, Abcb1a, Abcc2, Abcd1, Abcd3, Abhd5, Acsl1, Acsl3, Acsl4, Apob, Apoh, Atp11c, C2cd2l, C3, Capza2, Ceacam1, Cpt2, Ehd1, Ehhadh, Enpp1, Eprs, Esyt1, Fabp1, Got2, Hdlbp, Lima1, Lrp1, Mttp, Pdzk1, Pitpna, Pitpnb, Plin2, Pls3, Pnpla2, Pon1, Scarb2, Sigmar1, Slc27a2, Slc27a5, Slc4a1, Slco1a1, Slco1a2, Slco1b2, Slco2a1, Stoml2, Tmem30a]
GO:0016616	oxidoreductase activity, acting on the CH-OH group of donors, NAD or NADP as acceptor	GO_BiologicalProcess-EBI-UniProt-GOA_20.05.2019_00h00	8.46765e-17	2.96368e-15	2.30029e-20	3.68046e-19	[5]	Group15	24.6154	32	[Adh1, Akr1d1, Bdh1, Dhrs3, Dhrs4, Ehhadh, Fasn, Gpd1, Gpd2, H6pd, Hadh, Hadha, Hadhb, Hibadh, Hsd11b1, Hsd17b10, Hsd17b11, Hsd17b12, Hsd17b2, Hsd17b4, Hsd17b6, Hsd17b7, Hsd3b5, Hsd3b7, Idh1, Idh2, Ldha, Mdh2, Nsdhl, Rdh10, Rdh7, Sord]
GO:0016614	oxidoreductase activity, acting on CH-OH group of donors	GO_BiologicalProcess-EBI-UniProt-GOA_20.05.2019_00h00	2.30029e-20	9.20116e-19	2.30029e-20	3.68046e-19	[4]	Group15	26.4286	37	[Adh1, Akr1d1, Aldh3a2, Bdh1, Chdh, Dhrs3, Dhrs4, Ehhadh, Fasn, Gpd1, Gpd2, Gulo, H6pd, Hadh, Hadha, Hadhb, Hao1, Hibadh, Hsd11b1, Hsd17b10, Hsd17b11, Hsd17b12, Hsd17b2, Hsd17b4, Hsd17b6, Hsd17b7, Hsd3b5, Hsd3b7, Idh1, Idh2, L2hgdh, Ldha, Mdh2, Nsdhl, Rdh10, Rdh7, Sord]
GO:0016705	oxidoreductase activity, acting on paired donors, with incorporation or reduction of molecular oxygen	GO_BiologicalProcess-EBI-UniProt-GOA_20.05.2019_00h00	9.92895e-14	2.58153e-12	1.89349e-13	1.89349e-12	[4]	Group16	15.5894	41	[Agmo, Akr1d1, Asph, Bbox1, Capza2, Cyp1a2, Cyp2a1, Cyp2a2, Cyp2b3, Cyp2c11, Cyp2c13, Cyp2c22, Cyp2c23, Cyp2d1, Cyp2d2, Cyp2d4, Cyp2e1, Cyp2j3, Cyp39a1, Cyp3a18, Cyp3a2, Cyp4a2, Cyp4a3, Cyp4f1, Cyp4f4, Cyp4f6, Cyp4v3, Cyp51, Fads1, Fads2, Fmo1, Fmo3, Fmo5, Fmo6, Hsp90aa1, Kmo, Kras, P4hb, Phyh, Por, Sqle]
GO:0004497	monooxygenase activity	GO_BiologicalProcess-EBI-UniProt-GOA_20.05.2019_00h00	3.21702e-13	7.39914e-12	1.89349e-13	1.89349e-12	[4]	Group16	17.2414	35	[Agmo, Akr1d1, Capza2, Cyp1a2, Cyp2a1, Cyp2a2, Cyp2b3, Cyp2c11, Cyp2c13, Cyp2c22, Cyp2c23, Cyp2d1, Cyp2d2, Cyp2d4, Cyp2e1, Cyp2j3, Cyp39a1, Cyp3a18, Cyp3a2, Cyp4a2, Cyp4a3, Cyp4f1, Cyp4f4, Cyp4f6, Cyp4v3, Cyp51, Fmo1, Fmo3, Fmo5, Fmo6, Hsp90aa1, Kmo, Kras, Por, Sqle]
GO:0045333	cellular respiration	GO_BiologicalProcess-EBI-UniProt-GOA_20.05.2019_00h00	1.86583e-14	5.5975e-13	8.12405e-23	1.54357e-21	[4, 5]	Group17	20.6452	32	[Aifm2, COX2, Cat, Cisd1, Cox4i1, Cox5b, Cs, Cyc1, Cycs, Cyp1a2, Dhtkd1, Dld, Dlst, Gpd1, Idh1, Idh2, Mdh2, Ndufa10, Ndufa5, Ndufc2, Ndufs1, Ndufs2, Ndufv1, Ogdh, Sdha, Sdhb, Shmt2, Slc25a22, Sucla2, Uqcrc1, Uqcrfs1, Vcp]
GO:0022900	electron transport chain	GO_BiologicalProcess-EBI-UniProt-GOA_20.05.2019_00h00	7.95772e-12	1.59154e-10	8.12405e-23	1.54357e-21	[3, 4]	Group17	19.5652	27	[Aifm2, COX2, Cox4i1, Cox5b, Cyb5a, Cyb5b, Cyc1, Cycs, Dld, Etfa, Etfb, Gpd1, Ndufa10, Ndufa4, Ndufa5, Ndufc2, Ndufs1, Ndufs2, Ndufv1, Por, Ptges2, Sdha, Sdhb, Slc25a22, Steap4, Uqcrc1, Uqcrfs1]
GO:0015980	energy derivation by oxidation of organic compounds	GO_BiologicalProcess-EBI-UniProt-GOA_20.05.2019_00h00	1.64802e-13	4.12006e-12	8.12405e-23	1.54357e-21	[3, 4]	Group17	16.3793	38	[Acadm, Aifm2, COX2, Cat, Cisd1, Cox4i1, Cox5b, Cs, Cyc1, Cycs, Cyp1a2, Dhtkd1, Dld, Dlst, Enpp1, G6pc, Gpd1, Idh1, Idh2, Mdh2, Ndufa10, Ndufa5, Ndufc2, Ndufs1, Ndufs2, Ndufv1, Ogdh, Ppp1ca, Sdha, Sdhb, Shmt2, Slc25a22, Slc37a4, Stbd1, Sucla2, Uqcrc1, Uqcrfs1, Vcp]
GO:0006091	generation of precursor metabolites and energy	GO_BiologicalProcess-EBI-UniProt-GOA_20.05.2019_00h00	8.12405e-23	3.49334e-21	8.12405e-23	1.54357e-21	[3]	Group17	16.5	66	[Abcd1, Acadm, Acat1, Acox1, Adh1, Aifm2, Ak2, Ak4, Atp5f1b, COX2, Cat, Cisd1, Cox4i1, Cox5b, Cs, Cyb5a, Cyb5b, Cyc1, Cycs, Cyp1a2, Dhtkd1, Dld, Dlst, Eno1, Enpp1, Entpd5, Etfa, Etfb, Fbp1, G6pc, Galk1, Gapdh, Gpd1, H6pd, Hsd11b1, Idh1, Idh2, Mdh2, Ndufa10, Ndufa4, Ndufa5, Ndufc2, Ndufs1, Ndufs2, Ndufv1, Nnt, Ogdh, Pgk1, Por, Ppp1ca, Ptges2, Rhoa, Sdha, Sdhb, Shmt2, Slc25a22, Slc27a5, Slc37a4, Sl…
GO:0006694	steroid biosynthetic process	GO_BiologicalProcess-EBI-UniProt-GOA_20.05.2019_00h00	3.1463e-10	3.46093e-09	5.44302e-16	7.62023e-15	[5]	Group18	17.9856	25	[Akr1d1, Apob, Atp1a1, Baat, Cyb5r3, Cyp39a1, Cyp51, Dhcr7, Erlin1, Erlin2, Fdft1, Hsd11b1, Hsd17b11, Hsd17b12, Hsd17b2, Hsd17b7, Hsd3b5, Hsd3b7, Nsdhl, Por, Slc27a2, Slc27a5, Sqle, Srd5a1, Tecr]
GO:0008202	steroid metabolic process	GO_BiologicalProcess-EBI-UniProt-GOA_20.05.2019_00h00	2.5957e-16	8.5658e-15	5.44302e-16	7.62023e-15	[4]	Group18	16.9173	45	[Acadvl, Akr1d1, Apob, Atp1a1, Baat, Cat, Comt, Cyb5r3, Cyp1a2, Cyp2d4, Cyp2e1, Cyp39a1, Cyp51, Dhcr7, Erlin1, Erlin2, Fdft1, G6pc, Gc, Hdlbp, Hsd11b1, Hsd17b11, Hsd17b12, Hsd17b2, Hsd17b4, Hsd17b6, Hsd17b7, Hsd3b5, Hsd3b7, Lima1, Nsdhl, Pon1, Por, Sgpl1, Slc27a2, Slc27a5, Slc37a4, Sqle, Srd5a1, Sult1a1, Sult1e1, Tecr, Ugt1a1, Ugt1a5, Ugt1a6]
GO:0006066	alcohol metabolic process	GO_BiologicalProcess-EBI-UniProt-GOA_20.05.2019_00h00	6.26418e-09	4.38493e-08	5.44302e-16	7.62023e-15	[3, 4]	Group18	11.746	37	[Acadvl, Adh1, Akr1d1, Aldh2, Aldh3a2, Apob, Cat, Cyb5r3, Cyp1a2, Cyp39a1, Cyp51, Dhcr7, Dhrs3, Ephx1, Erlin1, Erlin2, Fdft1, Galk1, Gpd1, Gpd2, Hao1, Hdlbp, Hsd17b4, Hsd17b7, Hsd3b7, Idh1, Idh2, Lima1, Nsdhl, Pon1, Por, Rdh10, Rdh7, Sord, Sqle, Tkfc, Ttr]
GO:1901615	organic hydroxy compound metabolic process	GO_BiologicalProcess-EBI-UniProt-GOA_20.05.2019_00h00	2.89467e-11	5.21041e-10	5.44302e-16	7.62023e-15	[3]	Group18	11.2069	52	[Acadvl, Adh1, Akr1d1, Aldh2, Aldh3a2, Apob, Baat, Cat, Comt, Cyb5r3, Cyp1a2, Cyp2d4, Cyp39a1, Cyp51, Dhcr7, Dhrs3, Ephx1, Erlin1, Erlin2, Fah, Fdft1, Galk1, Gc, Gpd1, Gpd2, Hao1, Hdlbp, Hpn, Hsd17b4, Hsd17b7, Hsd3b7, Idh1, Idh2, Iyd, Ldha, Lima1, Maob, Nsdhl, Pon1, Por, Rdh10, Rdh7, Slc27a2, Slc27a5, Slc37a4, Sord, Sqle, Srd5a1, Sult1a1, Tkfc, Ttr, Vps35]
GO:0009259	ribonucleotide metabolic process	GO_BiologicalProcess-EBI-UniProt-GOA_20.05.2019_00h00	4.36456e-12	9.16557e-11	7.30495e-15	8.76594e-14	[5, 6, 7, 8]	Group19	13.0058	45	[Abcd1, Acat1, Acnat2, Acsl1, Acsl4, Ak2, Ak4, Atp5f1a, Atp5f1b, Atp5mf, Atp5mg, Atp5pb, Atp5pd, Atp5po, Baat, COX2, Cox5b, Cs, Cyc1, Decr2, Dhtkd1, Dld, Dlst, Eno1, Enpp1, Entpd5, Fasn, Fbp1, Galk1, Gapdh, Gcdh, Gnai3, Gpd1, Hsd17b4, Ndufc2, Nme2, Ogdh, Opa1, Pgk1, Rhoa, Rplp0, Slc4a1, Stoml2, Sucla2, Vcp]
GO:0006163	purine nucleotide metabolic process	GO_BiologicalProcess-EBI-UniProt-GOA_20.05.2019_00h00	4.36456e-12	9.16557e-11	7.30495e-15	8.76594e-14	[5, 6, 7, 8]	Group19	13.0058	45	[Abcd1, Acat1, Acnat2, Acsl1, Acsl4, Ak2, Ak4, Atp5f1a, Atp5f1b, Atp5mf, Atp5mg, Atp5pb, Atp5pd, Atp5po, Baat, COX2, Cox5b, Cs, Cyc1, Decr2, Dhtkd1, Dld, Dlst, Eno1, Enpp1, Entpd5, Fasn, Fbp1, Galk1, Gapdh, Gcdh, Gnai3, Gpd1, Hsd17b4, Ndufc2, Nme2, Ogdh, Opa1, Pgk1, Rhoa, Rplp0, Slc4a1, Stoml2, Sucla2, Vcp]
GO:1901293	nucleoside phosphate biosynthetic process	GO_BiologicalProcess-EBI-UniProt-GOA_20.05.2019_00h00	1.28895e-06	1.28895e-06	7.30495e-15	8.76594e-14	[5, 6, 7]	Group19	11.3924	27	[Acat1, Acsl1, Acsl4, Ak2, Ak4, Atp5f1a, Atp5f1b, Atp5mf, Atp5mg, Atp5pb, Atp5pd, Atp5po, COX2, Cox5b, Cyc1, Decr2, Dld, Entpd8, Gcdh, Gpam, Idh2, Ndufc2, Nme2, Pnp, Rplp0, Stoml2, Vcp]
GO:0006753	nucleoside phosphate metabolic process	GO_BiologicalProcess-EBI-UniProt-GOA_20.05.2019_00h00	3.33779e-11	5.67424e-10	7.30495e-15	8.76594e-14	[4, 5, 6]	Group19	11.4416	50	[Abcd1, Acat1, Acnat2, Acsl1, Acsl4, Ak2, Ak4, Atp5f1a, Atp5f1b, Atp5mf, Atp5mg, Atp5pb, Atp5pd, Atp5po, Baat, COX2, Cox5b, Cs, Cyc1, Decr2, Dhtkd1, Dld, Dlst, Eno1, Enpp1, Enpp3, Entpd5, Entpd8, Fasn, Fbp1, Galk1, Gapdh, Gcdh, Gnai3, Gpam, Gpd1, Hsd17b4, Idh2, Ndufc2, Nme2, Ogdh, Opa1, Pgk1, Pnp, Rhoa, Rplp0, Slc4a1, Stoml2, Sucla2, Vcp]
GO:0072521	purine-containing compound metabolic process	GO_BiologicalProcess-EBI-UniProt-GOA_20.05.2019_00h00	1.89819e-14	5.50474e-13	7.30495e-15	8.76594e-14	[4]	Group19	13.5065	52	[Abcd1, Acat1, Acnat2, Acsl1, Acsl4, Ahcy, Ak2, Ak4, Atp5f1a, Atp5f1b, Atp5mf, Atp5mg, Atp5pb, Atp5pd, Atp5po, Baat, COX2, Comt, Cox5b, Cs, Cyc1, Decr2, Dhtkd1, Dld, Dlst, Eno1, Enpp1, Entpd5, Fasn, Fbp1, G6pc, Galk1, Gapdh, Gcdh, Gnai3, Gpd1, Hsd17b4, Ndufc2, Nme2, Ogdh, Opa1, Pgk1, Pnp, Rhoa, Rplp0, Slc2a9, Slc4a1, Stoml2, Sucla2, Ttr, Uox, Vcp]
GO:0055086	nucleobase-containing small molecule metabolic process	GO_BiologicalProcess-EBI-UniProt-GOA_20.05.2019_00h00	5.62296e-14	1.5182e-12	7.30495e-15	8.76594e-14	[3, 4, 5]	Group19	11.7761	61	[Abcd1, Acat1, Acnat2, Acsl1, Acsl4, Ahcy, Ak2, Ak4, Aldh6a1, Atp5f1a, Atp5f1b, Atp5mf, Atp5mg, Atp5pb, Atp5pd, Atp5po, Baat, COX2, Comt, Cox5b, Cps1, Cs, Cyc1, Decr2, Dhtkd1, Dld, Dlst, Eno1, Enpp1, Enpp3, Entpd5, Entpd8, Fasn, Fbp1, Galk1, Gapdh, Gcdh, Gnai3, Gpam, Gpd1, Hsd17b4, Idh2, Mgat1, Ndufc2, Nme2, Ogdh, Opa1, Pgk1, Pnp, Rhoa, Rplp0, Slc4a1, Stoml2, Sucla2, Ttr, Uggt1, Ugt1a1, Ugt1a5, U…
GO:0009062	fatty acid catabolic process	GO_BiologicalProcess-EBI-UniProt-GOA_20.05.2019_00h00	4.04606e-18	1.5375e-16	1.65619e-36	3.31238e-35	[5, 6, 7, 8]	Group20	30.5263	29	[Abcd1, Abcd3, Acad11, Acadl, Acadm, Acadvl, Acat1, Acox1, Acox2, Ces1d, Cpt1a, Cpt2, Decr1, Ehhadh, Etfa, Etfb, Faah, Fabp1, Gcdh, Hacl1, Hadh, Hadha, Hadhb, Hao1, Hsd17b4, Lonp2, Pccb, Phyh, Slc27a2]
GO:0019395	fatty acid oxidation	GO_BiologicalProcess-EBI-UniProt-GOA_20.05.2019_00h00	2.55789e-16	8.69683e-15	1.65619e-36	3.31238e-35	[4, 5, 6, 7, 8]	Group20	27.7228	28	[Abcd1, Abcd3, Acad11, Acadl, Acadm, Acadvl, Acat1, Acox1, Acox2, Cpt1a, Cpt2, Cyp4v3, Decr1, Ehhadh, Etfa, Etfb, Fabp1, Gcdh, Hacl1, Hadh, Hadha, Hadhb, Hao1, Hsd17b4, Lonp2, Phyh, Por, Slc27a2]
GO:0046395	carboxylic acid catabolic process	GO_BiologicalProcess-EBI-UniProt-GOA_20.05.2019_00h00	1.37234e-23	6.03828e-22	1.65619e-36	3.31238e-35	[5, 6]	Group20	22.4215	50	[Abcd1, Abcd3, Acad11, Acadl, Acadm, Acadvl, Acat1, Acox1, Acox2, Ahcy, Akr1d1, Aldh6a1, Arg1, Ces1d, Cpt1a, Cpt2, Decr1, Dlst, Ehhadh, Etfa, Etfb, Faah, Fabp1, Fah, Ftcd, Gcdh, Glud1, Got2, Gstz1, Hacl1, Hadh, Hadha, Hadhb, Hao1, Hibadh, Hoga1, Hpd, Hsd17b4, Kmo, Lonp2, Oat, Otc, Pccb, Pcyox1, Phyh, Pon1, Pon3, Shmt2, Slc27a2, Uroc1]
GO:0006631	fatty acid metabolic process	GO_BiologicalProcess-EBI-UniProt-GOA_20.05.2019_00h00	6.72483e-30	3.16067e-28	1.65619e-36	3.31238e-35	[4, 5, 7]	Group20	19.7802	72	[Abcd1, Abcd3, Abhd5, Acad11, Acad9, Acadl, Acadm, Acadvl, Acat1, Acnat2, Acox1, Acox2, Acsl1, Acsl3, Acsl4, Aldh3a2, Baat, C3, Capza2, Ceacam1, Ces1d, Cpt1a, Cpt2, Cyp2a1, Cyp2a2, Cyp2b3, Cyp2c11, Cyp2c13, Cyp2c22, Cyp2c23, Cyp2d1, Cyp2d2, Cyp2d4, Cyp2e1, Cyp4a2, Cyp4a3, Cyp4f1, Cyp4v3, Decr1, Decr2, Dld, Ehhadh, Erlin1, Erlin2, Etfa, Etfb, Faah, Fabp1, Fads1, Fads2, Fasn, Gcdh, Gpam, Hacd3, Hac…
GO:0044242	cellular lipid catabolic process	GO_BiologicalProcess-EBI-UniProt-GOA_20.05.2019_00h00	6.44031e-17	2.31851e-15	1.65619e-36	3.31238e-35	[4, 5]	Group20	20.1031	39	[Abcd1, Abcd3, Abhd5, Acad11, Acadl, Acadm, Acadvl, Acat1, Acox1, Acox2, Apob, Apoh, Bco2, Ces1d, Cps1, Cpt1a, Cpt2, Decr1, Ehhadh, Etfa, Etfb, Faah, Fabp1, Gcdh, Hacl1, Hadh, Hadha, Hadhb, Hao1, Hsd17b4, Idh1, Lonp2, Lrp1, Pccb, Phyh, Pnpla2, Pnpla3, Sgpl1, Slc27a2]
GO:0030258	lipid modification	GO_BiologicalProcess-EBI-UniProt-GOA_20.05.2019_00h00	1.16624e-09	1.04962e-08	1.65619e-36	3.31238e-35	[4, 5]	Group20	12.7208	36	[Abcd1, Abcd3, Acad11, Acadl, Acadm, Acadvl, Acat1, Acox1, Acox2, Aifm2, Cd81, Cdc42, Cpt1a, Cpt2, Cyp4v3, Decr1, Eef1a1, Ehhadh, Etfa, Etfb, F2, Faah, Fabp1, Gcdh, Hacl1, Hadh, Hadha, Hadhb, Hao1, Hsd17b4, Lonp2, Lyn, Phyh, Por, Sacm1l, Slc27a2]
GO:0016042	lipid catabolic process	GO_BiologicalProcess-EBI-UniProt-GOA_20.05.2019_00h00	8.47083e-18	3.13421e-16	1.65619e-36	3.31238e-35	[4]	Group20	16.4516	51	[Abcd1, Abcd3, Abhd5, Acad11, Acadl, Acadm, Acadvl, Acat1, Acox1, Acox2, Akr1d1, Apob, Apoh, Bco2, Ces1c, Ces1d, Cps1, Cpt1a, Cpt2, Cyp1a2, Cyp39a1, Decr1, Ehhadh, Etfa, Etfb, Faah, Fabp1, Gcdh, Hacl1, Hadh, Hadha, Hadhb, Hao1, Hsd11b1, Hsd17b11, Hsd17b4, Hsd3b7, Idh1, Lonp2, Lrp1, Pccb, Phyh, Pnpla2, Pnpla3, Rab7a, Sgpl1, Slc27a2, Srd5a1, Ugt1a1, Ugt1a5, Ugt1a6]
GO:0044282	small molecule catabolic process	GO_BiologicalProcess-EBI-UniProt-GOA_20.05.2019_00h00	2.15165e-24	9.6824e-23	1.65619e-36	3.31238e-35	[3]	Group20	18.9441	61	[Abcd1, Abcd3, Acad11, Acadl, Acadm, Acadvl, Acat1, Acox1, Acox2, Ahcy, Akr1d1, Aldh2, Aldh6a1, Arg1, Ces1d, Cpt1a, Cpt2, Cyp39a1, Decr1, Dlst, Ehhadh, Eno1, Etfa, Etfb, Faah, Fabp1, Fah, Ftcd, Galk1, Gcdh, Glud1, Got2, Gpd2, Gstz1, Hacl1, Hadh, Hadha, Hadhb, Hao1, Hibadh, Hoga1, Hpd, Hsd17b4, Hsd3b7, Kmo, Lonp2, Mgat1, Oat, Otc, Pccb, Pcyox1, Phyh, Pnp, Pon1, Pon3, Shmt2, Slc27a2, Sord, Tkfc, Uo…
GO:0009062	fatty acid catabolic process	GO_BiologicalProcess-EBI-UniProt-GOA_20.05.2019_00h00	4.04606e-18	1.5375e-16	1.15191e-49	2.41901e-48	[5, 6, 7, 8]	Group21	30.5263	29	[Abcd1, Abcd3, Acad11, Acadl, Acadm, Acadvl, Acat1, Acox1, Acox2, Ces1d, Cpt1a, Cpt2, Decr1, Ehhadh, Etfa, Etfb, Faah, Fabp1, Gcdh, Hacl1, Hadh, Hadha, Hadhb, Hao1, Hsd17b4, Lonp2, Pccb, Phyh, Slc27a2]
GO:0019395	fatty acid oxidation	GO_BiologicalProcess-EBI-UniProt-GOA_20.05.2019_00h00	2.55789e-16	8.69683e-15	1.15191e-49	2.41901e-48	[4, 5, 6, 7, 8]	Group21	27.7228	28	[Abcd1, Abcd3, Acad11, Acadl, Acadm, Acadvl, Acat1, Acox1, Acox2, Cpt1a, Cpt2, Cyp4v3, Decr1, Ehhadh, Etfa, Etfb, Fabp1, Gcdh, Hacl1, Hadh, Hadha, Hadhb, Hao1, Hsd17b4, Lonp2, Phyh, Por, Slc27a2]
GO:0006631	fatty acid metabolic process	GO_BiologicalProcess-EBI-UniProt-GOA_20.05.2019_00h00	6.72483e-30	3.16067e-28	1.15191e-49	2.41901e-48	[4, 5, 7]	Group21	19.7802	72	[Abcd1, Abcd3, Abhd5, Acad11, Acad9, Acadl, Acadm, Acadvl, Acat1, Acnat2, Acox1, Acox2, Acsl1, Acsl3, Acsl4, Aldh3a2, Baat, C3, Capza2, Ceacam1, Ces1d, Cpt1a, Cpt2, Cyp2a1, Cyp2a2, Cyp2b3, Cyp2c11, Cyp2c13, Cyp2c22, Cyp2c23, Cyp2d1, Cyp2d2, Cyp2d4, Cyp2e1, Cyp4a2, Cyp4a3, Cyp4f1, Cyp4v3, Decr1, Decr2, Dld, Ehhadh, Erlin1, Erlin2, Etfa, Etfb, Faah, Fabp1, Fads1, Fads2, Fasn, Gcdh, Gpam, Hacd3, Hac…
GO:0019752	carboxylic acid metabolic process	GO_BiologicalProcess-EBI-UniProt-GOA_20.05.2019_00h00	2.26914e-47	1.13457e-45	1.15191e-49	2.41901e-48	[5]	Group21	15.9015	142	[Abcc2, Abcd1, Abcd3, Abhd5, Acad11, Acad9, Acadl, Acadm, Acadvl, Acat1, Acnat2, Acox1, Acox2, Acsl1, Acsl3, Acsl4, Adh1, Ahcy, Aifm2, Akr1d1, Aldh3a2, Aldh6a1, Aldh8a1, Ap2a1, Arg1, Asl, Ass1, Baat, C3, Capza2, Ceacam1, Ces1d, Comt, Cps1, Cpt1a, Cpt2, Cs, Cyp1a2, Cyp2a1, Cyp2a2, Cyp2b3, Cyp2c11, Cyp2c13, Cyp2c22, Cyp2c23, Cyp2d1, Cyp2d2, Cyp2d4, Cyp2e1, Cyp39a1, Cyp4a2, Cyp4a3, Cyp4f1, Cyp4f6, C…
GO:0044242	cellular lipid catabolic process	GO_BiologicalProcess-EBI-UniProt-GOA_20.05.2019_00h00	6.44031e-17	2.31851e-15	1.15191e-49	2.41901e-48	[4, 5]	Group21	20.1031	39	[Abcd1, Abcd3, Abhd5, Acad11, Acadl, Acadm, Acadvl, Acat1, Acox1, Acox2, Apob, Apoh, Bco2, Ces1d, Cps1, Cpt1a, Cpt2, Decr1, Ehhadh, Etfa, Etfb, Faah, Fabp1, Gcdh, Hacl1, Hadh, Hadha, Hadhb, Hao1, Hsd17b4, Idh1, Lonp2, Lrp1, Pccb, Phyh, Pnpla2, Pnpla3, Sgpl1, Slc27a2]
GO:0043436	oxoacid metabolic process	GO_BiologicalProcess-EBI-UniProt-GOA_20.05.2019_00h00	9.54894e-47	4.67898e-45	1.15191e-49	2.41901e-48	[4]	Group21	15.5172	144	[Abcc2, Abcd1, Abcd3, Abhd5, Acad11, Acad9, Acadl, Acadm, Acadvl, Acat1, Acnat2, Acox1, Acox2, Acsl1, Acsl3, Acsl4, Adh1, Ahcy, Aifm2, Akr1d1, Aldh3a2, Aldh6a1, Aldh8a1, Ap2a1, Arg1, Asl, Ass1, Baat, C3, Capza2, Ceacam1, Ces1d, Comt, Cps1, Cpt1a, Cpt2, Cs, Cyp1a2, Cyp2a1, Cyp2a2, Cyp2b3, Cyp2c11, Cyp2c13, Cyp2c22, Cyp2c23, Cyp2d1, Cyp2d2, Cyp2d4, Cyp2e1, Cyp39a1, Cyp4a2, Cyp4a3, Cyp4f1, Cyp4f6, C…
GO:0044255	cellular lipid metabolic process	GO_BiologicalProcess-EBI-UniProt-GOA_20.05.2019_00h00	3.77043e-26	1.7344e-24	1.15191e-49	2.41901e-48	[3, 4]	Group21	11.8679	115	[Abcd1, Abcd3, Abhd5, Acad11, Acad9, Acadl, Acadm, Acadvl, Acat1, Acnat2, Acox1, Acox2, Acsl1, Acsl3, Acsl4, Adh1, Agmo, Aifm2, Aldh3a2, Aldh8a1, Apob, Apoh, Baat, Bco2, C3, Capza2, Cat, Cd81, Cdc42, Ceacam1, Cers2, Ces1d, Cps1, Cpt1a, Cpt2, Cyp1a2, Cyp2a1, Cyp2a2, Cyp2b3, Cyp2c11, Cyp2c13, Cyp2c22, Cyp2c23, Cyp2d1, Cyp2d2, Cyp2d4, Cyp2e1, Cyp4a2, Cyp4a3, Cyp4f1, Cyp4v3, Decr1, Decr2, Dhrs3, Dhrs…
GO:0006629	lipid metabolic process	GO_BiologicalProcess-EBI-UniProt-GOA_20.05.2019_00h00	2.83379e-34	1.36022e-32	1.15191e-49	2.41901e-48	[3]	Group21	11.9355	148	[Abcd1, Abcd3, Abhd5, Acad11, Acad9, Acadl, Acadm, Acadvl, Acat1, Acnat2, Acox1, Acox2, Acsl1, Acsl3, Acsl4, Adh1, Agmo, Aifm2, Akr1d1, Aldh3a2, Aldh8a1, Apob, Apoh, Atp1a1, Atp5f1a, Atp5f1b, Baat, Bco2, C3, Capza2, Cat, Cd81, Cdc42, Ceacam1, Cers2, Ces1c, Ces1d, Comt, Cps1, Cpt1a, Cpt2, Cyb5r3, Cyp1a2, Cyp2a1, Cyp2a2, Cyp2b3, Cyp2c11, Cyp2c13, Cyp2c22, Cyp2c23, Cyp2d1, Cyp2d2, Cyp2d4, Cyp2e1, Cy…
GO:0006082	organic acid metabolic process	GO_BiologicalProcess-EBI-UniProt-GOA_20.05.2019_00h00	6.40505e-50	3.26658e-48	1.15191e-49	2.41901e-48	[3]	Group21	15.8228	150	[Abcc2, Abcd1, Abcd3, Abhd5, Acad11, Acad9, Acadl, Acadm, Acadvl, Acat1, Acnat2, Acox1, Acox2, Acsl1, Acsl3, Acsl4, Adh1, Ahcy, Aifm2, Akr1d1, Aldh3a2, Aldh6a1, Aldh8a1, Ap2a1, Arg1, Asl, Ass1, Baat, C3, Capza2, Ceacam1, Ces1d, Comt, Cps1, Cpt1a, Cpt2, Cs, Cyp1a2, Cyp2a1, Cyp2a2, Cyp2b3, Cyp2c11, Cyp2c13, Cyp2c22, Cyp2c23, Cyp2d1, Cyp2d2, Cyp2d4, Cyp2e1, Cyp2j3, Cyp39a1, Cyp4a2, Cyp4a3, Cyp4f1, C…
