# Supplementary material for: Lipid droplet membrane proteome remodeling parallels ethanol-induced hepatic steatosis and its resolution
Source: J Lipid Res. 2021 Feb 20;62:100049. doi: 10.1016/j.jlr.2021.100049 (PMC8010705; doi:10.1016/j.jlr.2021.100049)
Supplement: Supplemental Table S4 [file mmc5.xlsx]

## Sheet: EtOH vs Con Upregulated
Accession	Description	Gene_Names	Coverage (%) Ctrlvs EtOH Strav	#Peptides	#Unique	C45_Ctrl	C48_Ctrl	C50_Ctrl	E83_Starv	E88_Starv	E89_Starv	p-value(Starv vs. Ctrl)	Fold-Change(Starv vs. Ctrl)
A0A023IM54	TAP binding protein OS=Rattus norvegicus OX=10116 GN=Tapbp PE=2 SV=1	Tapbp	14	7	7	526379	305728	336056	614648	723881	902975	0.0293407	1.95123
A0A096MIX2	DEAD (Asp-Glu-Ala-Asp) box polypeptide 17, isoform CRA_a OS=Rattus norvegicus OX=10116 GN=Ddx17 PE=1 SV=1	Ddx17	20	12	6	141991	153991	159435	318485	243523	279720	0.00198144	1.83938
A0A096MJM1	Ras homolog family member G (Fragment) OS=Rattus norvegicus OX=10116 GN=Rhog PE=1 SV=6	Rhog	46	8	8	896651	960940	1.0652e+06	1.42163e+06	1.67017e+06	1.87801e+06	0.00516082	1.69368
A0A0G2JSQ2	Dimethylaniline monooxygenase [N-oxide-forming] OS=Rattus norvegicus OX=10116 GN=Fmo5 PE=1 SV=1	Fmo5	66	40	4	1.46835e+06	1.87772e+06	3.47849e+06	8.71969e+06	7.85774e+06	4.62004e+06	0.0226408	3.20773
A0A0G2JTA0	FAS-associated factor 2 OS=Rattus norvegicus OX=10116 GN=Faf2 PE=1 SV=1	Faf2	53	24	24	4.59806e+06	2.73648e+06	4.17189e+06	7.00272e+06	5.52962e+06	5.94463e+06	0.047193	1.6368
A0A0G2JTG7	Heterogeneous nuclear ribonucleoprotein H OS=Rattus norvegicus OX=10116 GN=Hnrnph1 PE=1 SV=1	Hnrnph1	12	4	3	297145	307850	323072	426196	503789	395833	0.00949358	1.42207
A0A0G2JTM1	Uncharacterized protein OS=Rattus norvegicus OX=10116 PE=1 SV=1	A0A0G2JTM1	3	3	3	14810.3	15645.2	21697.8	41719.1	50109.6	23791.3	0.0395632	2.1467
A0A0G2JTT4	RAB30, member RAS oncogene family OS=Rattus norvegicus OX=10116 GN=Rab30 PE=1 SV=1	Rab30	54	12	8	904200	982205	658409	2.18225e+06	2.4621e+06	2.02413e+06	0.0019317	2.64949
A0A0G2JU12	Microsomal glutathione S-transferase 2 OS=Rattus norvegicus OX=10116 GN=Mgst2 PE=1 SV=1	Mgst2	29	3	3	1.59336e+06	1.3222e+06	1.89346e+06	2.03852e+06	2.32162e+06	2.69593e+06	0.0420186	1.47338
A0A0G2JU49	Metaxin 1 OS=Rattus norvegicus OX=10116 GN=Mtx1 PE=1 SV=1	Mtx1	18	7	7	280244	322220	335326	357203	495106	462748	0.0431229	1.39295
A0A0G2JUD4	Selenoprotein I OS=Rattus norvegicus OX=10116 GN=Selenoi PE=1 SV=1	Selenoi	9	3	3	461419	442352	491981	552905	614910	601456	0.00610633	1.26751
A0A0G2JVH4	MICOS complex subunit MIC60 OS=Rattus norvegicus OX=10116 GN=Immt PE=1 SV=1	Immt	37	24	24	969320	1.30229e+06	1.20418e+06	1.6318e+06	2.79668e+06	1.98389e+06	0.0300875	1.81268
A0A0G2JY43	Aldehyde dehydrogenase family 3 member A2 OS=Rattus norvegicus OX=10116 GN=Aldh3a2 PE=1 SV=1	Aldh3a2	52	43	43	1.31601e+07	1.5043e+07	1.69184e+07	2.0866e+07	2.05555e+07	2.23446e+07	0.0103986	1.4197
A0A0G2JYW1	PRELI domain-containing 2 OS=Rattus norvegicus OX=10116 GN=Prelid2 PE=1 SV=1	Prelid2	19	3	3	171650	214131	173499	295056	295861	341799	0.00407121	1.67256
A0A0G2JZ04	Terminal uridylyl transferase 4 OS=Rattus norvegicus OX=10116 GN=Tut4 PE=1 SV=1	Tut4	2	3	3	299402	276195	200856	727438	938822	809079	0.0012083	3.21616
A0A0G2JZF6	NADH:ubiquinone oxidoreductase complex assembly factor 2 OS=Rattus norvegicus OX=10116 GN=Ndufaf2 PE=1 SV=1	Ndufaf2	34	5	5	223531	255440	274514	332198	459915	397858	0.0155443	1.5711
A0A0G2JZT3	Natural resistance-associated macrophage protein 1 OS=Rattus norvegicus OX=10116 GN=Slc11a1 PE=1 SV=1	Slc11a1	5	2	2	22501.8	21047.5	22701.7	108315	150269	267127	0.00164681	7.39492
A0A0G2K1Q4	Transmembrane protein 53 OS=Rattus norvegicus OX=10116 GN=Tmem53 PE=1 SV=1	Tmem53	33	6	6	609554	479382	619382	1.25544e+06	888726	958980	0.0113924	1.80817
A0A0G2K261	Isoleucyl-tRNA synthetase 2, mitochondrial OS=Rattus norvegicus OX=10116 GN=Iars2 PE=1 SV=1	Iars2	7	5	5	59364.8	56355.3	47416.3	73616.9	69445.1	69745.1	0.0185999	1.30993
A0A0G2K2D5	MTSS I-BAR domain-containing 1 OS=Rattus norvegicus OX=10116 GN=Mtss1 PE=1 SV=1	Mtss1	5	3	3	12287.8	18655.1	17210.9	27368.8	66321	84232.6	0.0288495	3.38405
A0A0G2K2P4	Cytochrome P450, family 2, subfamily t, polypeptide 1 OS=Rattus norvegicus OX=10116 GN=Cyp2t1 PE=1 SV=1	Cyp2t1	22	10	10	299985	324434	354598	568769	482353	493837	0.00296028	1.57752
A0A0G2K2Z0	EMAP-like 4 OS=Rattus norvegicus OX=10116 GN=Eml4 PE=1 SV=1	Eml4	7	4	4	87117.1	111970	114631	182685	150323	155547	0.0137234	1.56325
A0A0G2K5E4	DnaJ heat shock protein family (Hsp40) member A3 OS=Rattus norvegicus OX=10116 GN=Dnaja3 PE=1 SV=1	Dnaja3	40	14	14	1.2679e+06	1.46811e+06	1.68964e+06	1.77227e+06	2.77144e+06	2.47833e+06	0.046033	1.57007
A0A0G2K621	Patatin-like phospholipase domain-containing 8 OS=Rattus norvegicus OX=10116 GN=Pnpla8 PE=1 SV=1	Pnpla8	4	3	3	29300.8	38938.9	60032.1	84811.6	101310	96398.1	0.0181185	2.29532
A0A0G2K719	DEAD-box helicase 3, X-linked OS=Rattus norvegicus OX=10116 GN=Ddx3x PE=1 SV=1	Ddx3x	37	22	21	704489	855033	788131	909246	1.01666e+06	1.10022e+06	0.0322013	1.28912
A0A0G2K9J2	V-type proton ATPase subunit H OS=Rattus norvegicus OX=10116 GN=Atp6v1h PE=1 SV=1	Atp6v1h	13	5	5	67128.8	81351.1	59979.1	110445	121007	136454	0.00609214	1.77238
A0A0G2KA71	Nectin cell adhesion molecule 2 OS=Rattus norvegicus OX=10116 GN=Nectin2 PE=1 SV=1	Nectin2	26	8	8	320916	236543	487683	1.05567e+06	1.74912e+06	1.36072e+06	0.00531222	4.07905
A0A0H2UHP9	RCG39700, isoform CRA_d OS=Rattus norvegicus OX=10116 GN=Rab6a PE=1 SV=1	Rab6a	63	17	14	2.11796e+06	2.38994e+06	2.38616e+06	2.60738e+06	3.28963e+06	3.5213e+06	0.0371367	1.35732
A1L134	Ancient ubiquitous protein 1 OS=Rattus norvegicus OX=10116 GN=Aup1 PE=2 SV=1	Aup1	46	18	18	6.09717e+06	3.84667e+06	4.49774e+06	9.73478e+06	8.15485e+06	7.9819e+06	0.0160376	1.8178
A1L1J8	RAB5B, member RAS oncogene family OS=Rattus norvegicus OX=10116 GN=Rab5b PE=1 SV=1	Rab5b	57	11	6	1.2681e+06	1.23588e+06	1.20272e+06	1.84634e+06	1.78533e+06	2.21904e+06	0.00285277	1.57145
A2RRT9	Cytochrome P450 4V2 OS=Rattus norvegicus OX=10116 GN=Cyp4v2 PE=2 SV=1	Cyp4v2	21	10	10	337558	326876	227528	513040	444654	449603	0.0252027	1.59862
B0BMW0	RAB14, member RAS oncogene family OS=Rattus norvegicus OX=10116 GN=Rab14 PE=1 SV=1	Rab14	83	17	15	4.92891e+06	3.96326e+06	4.44864e+06	5.45719e+06	5.88013e+06	6.5397e+06	0.0230861	1.34161
B0BN19	RAB22A, member RAS oncogene family OS=Rattus norvegicus OX=10116 GN=Rab22a PE=1 SV=1	Rab22a	38	6	6	344891	259398	262991	469599	499579	473361	0.00547547	1.67743
B0BN63	Activator of Hsp90 ATPase activity 1 OS=Rattus norvegicus OX=10116 GN=Ahsa1 PE=1 SV=1	Ahsa1	13	4	4	53340.6	93860.7	50003.4	97718.5	147207	121671	0.0493619	1.91213
B0BNE5	S-formylglutathione hydrolase OS=Rattus norvegicus OX=10116 GN=Esd PE=2 SV=1	Esd	36	8	8	522239	655252	583217	918494	1.64334e+06	850620	0.046553	1.85985
B0BNK1	RAB5C, member RAS oncogene family OS=Rattus norvegicus OX=10116 GN=Rab5c PE=1 SV=1	Rab5c	65	13	8	2.12591e+06	2.24634e+06	2.34391e+06	4.01016e+06	4.35713e+06	3.97783e+06	0.000114934	1.83801
B0K020	CDGSH iron-sulfur domain-containing protein 1 OS=Rattus norvegicus OX=10116 GN=Cisd1 PE=3 SV=1	Cisd1	46	5	5	2.13688e+06	2.15216e+06	2.78129e+06	3.56399e+06	5.69066e+06	4.39935e+06	0.0157451	1.91071
B2GUZ4	Peroxisomal biogenesis factor 26 OS=Rattus norvegicus OX=10116 GN=Pex26 PE=1 SV=1	Pex26	17	3	3	116617	110752	161517	196723	325004	207298	0.0359625	1.85212
B2GV15	Dihydrolipoamide acetyltransferase component of pyruvate dehydrogenase complex OS=Rattus norvegicus OX=10116 GN=Dbt PE=1 SV=1	Dbt	17	8	8	208269	140867	159686	299346	313111	261847	0.012243	1.73676
B2GVB4	Sept9 protein (Fragment) OS=Rattus norvegicus OX=10116 GN=Sept9 PE=2 SV=1	Sept9	33	17	17	243540	263863	266285	407828	353114	357934	0.00243017	1.44422
B2RYB8	Integrin beta OS=Rattus norvegicus OX=10116 GN=Itgb2 PE=1 SV=1	Itgb2	4	2	2	11331.7	8252.9	8265.08	28093.3	48998.7	106184	0.0119501	5.73985
B2RYD0	Ube2g2 protein OS=Rattus norvegicus OX=10116 GN=Ube2g2 PE=1 SV=1	Ube2g2	28	3	3	177582	145059	137343	213447	269454	195794	0.0351848	1.47098
B5DEX7	Cation-transporting ATPase (Fragment) OS=Rattus norvegicus OX=10116 GN=Atp13a1 PE=2 SV=1	Atp13a1	18	16	16	197016	217381	253322	301452	328412	318244	0.0100495	1.42671
B5DFA3	Bucs1 protein OS=Rattus norvegicus OX=10116 GN=Acsm1 PE=2 SV=1	Acsm1	74	38	37	3.63739e+06	3.96756e+06	5.60001e+06	8.69325e+06	8.25585e+06	9.59668e+06	0.00679247	2.04262
B6DTP5	DEAD (Asp-Glu-Ala-Asp) box polypeptide 5 (Fragment) OS=Rattus norvegicus OX=10116 GN=Ddx5 PE=2 SV=1	Ddx5	33	20	14	587513	627808	698897	1.06625e+06	1.08281e+06	970321	0.00131447	1.63188
D3Z865	Mannose-P-dolichol utilization defect 1 OS=Rattus norvegicus OX=10116 GN=Mpdu1 PE=1 SV=1	Mpdu1	10	2	2	361385	360646	498863	689582	813913	745356	0.00625199	1.85994
D3ZAW4	Abhydrolase domain containing 4 (Predicted) OS=Rattus norvegicus OX=10116 GN=Abhd4 PE=1 SV=1	Abhd4	45	14	14	716085	479505	538626	1.34366e+06	1.6558e+06	2.17659e+06	0.0040555	2.96946
D3ZBN4	Ergosterol biosynthesis 28 homolog OS=Rattus norvegicus OX=10116 GN=Erg28 PE=1 SV=1	Erg28	12	2	2	542623	426047	731333	1.49438e+06	1.00953e+06	1.27303e+06	0.013811	2.24793
D3ZDR2	Charged multivesicular body protein 6 OS=Rattus norvegicus OX=10116 GN=Chmp6 PE=1 SV=1	Chmp6	20	3	3	263304	250958	272334	385213	391046	534590	0.0102997	1.6479
D3ZF16	Lipase maturation factor OS=Rattus norvegicus OX=10116 GN=Lmf1 PE=1 SV=3	Lmf1	4	2	2	19434.5	13021.3	17679	32327.1	58086.9	26457	0.0388907	2.231
D3ZGL1	Rho GTPase-activating protein 25 OS=Rattus norvegicus OX=10116 GN=Arhgap25 PE=1 SV=1	Arhgap25	5	3	3	5946.29	14874.6	5811.51	47944.4	23619.6	99248.2	0.0255401	6.02444
D3ZHG0	Very-long-chain (3R)-3-hydroxyacyl-CoA dehydratase OS=Rattus norvegicus OX=10116 GN=Hacd2 PE=1 SV=3	Hacd2	15	5	5	391033	280483	356502	484808	483640	497670	0.0214816	1.43974
D3ZJX5	Mitochondrial import inner membrane translocase subunit TIM50 OS=Rattus norvegicus OX=10116 GN=Timm50 PE=1 SV=2	Timm50	29	7	7	718405	707581	676498	891310	1.13529e+06	850824	0.0284701	1.35786
D3ZJZ0	RGD1563250 (Predicted), isoform CRA_a OS=Rattus norvegicus OX=10116 GN=Tmem205 PE=1 SV=1	Tmem205	27	4	4	7.19485e+06	6.09077e+06	6.94414e+06	1.34995e+07	1.40046e+07	1.26463e+07	0.000306556	1.98798
D3ZLR6	UDP-glucuronosyltransferase OS=Rattus norvegicus OX=10116 GN=Ugt2b15 PE=1 SV=3	Ugt2b15	65	45	4	3.79132e+06	3.41584e+06	4.04636e+06	4.86901e+06	6.39067e+06	5.49916e+06	0.0131715	1.48358
D3ZM21	Catechol-O-methyltransferase domain containing 1 (Predicted), isoform CRA_a OS=Rattus norvegicus OX=10116 GN=Comtd1 PE=1 SV=1	Comtd1	8	2	2	157267	142119	120481	176590	308552	245027	0.0410647	1.70517
D3ZTT7	Sad1 and UNC84 domain-containing 2 OS=Rattus norvegicus OX=10116 GN=Sun2 PE=1 SV=1	Sun2	4	3	3	3619.24	2811.35	5348.08	11103.5	11286.8	18735.7	0.00780633	3.50744
D3ZV63	Odr-4 GPCR localization factor homolog OS=Rattus norvegicus OX=10116 GN=Odr4 PE=1 SV=1	Odr4	15	6	6	596394	389905	493132	1.56209e+06	1.10179e+06	2.88012e+06	0.0149058	3.50957
D3ZWS2	Similar to CG3740-PA OS=Rattus norvegicus OX=10116 GN=LOC690000 PE=1 SV=1	LOC690000	12	2	2	236312	219216	234148	417141	516126	478603	0.000432591	2.04043
D4A132	UDP-glucuronosyltransferase OS=Rattus norvegicus OX=10116 GN=Ugt2b10 PE=1 SV=1	Ugt2b10	30	20	2	981390	1.09675e+06	1.1843e+06	1.78666e+06	1.67137e+06	1.73966e+06	0.00126934	1.59731
D4A147	UDP-glucuronosyltransferase OS=Rattus norvegicus OX=10116 GN=Ugt2a3 PE=1 SV=3	Ugt2a3	24	13	7	200596	296534	277066	1.04293e+06	633847	424921	0.0298991	2.57349
D4A1Z2	KOW domain-containing protein OS=Rattus norvegicus OX=10116 PE=3 SV=1	D4A1Z2	46	10	10	2.05891e+06	2.884e+06	4.25221e+06	7.37228e+06	5.53337e+06	5.88051e+06	0.0297635	2.11797
D4A2K1	4-hydroxy-2-oxoglutarate aldolase 1 OS=Rattus norvegicus OX=10116 GN=Hoga1 PE=1 SV=1	Hoga1	24	7	7	748490	670307	669861	978528	1.44019e+06	995610	0.022214	1.6102
D4A3X3	ISG15 ubiquitin-like modifier OS=Rattus norvegicus OX=10116 GN=Isg15 PE=1 SV=1	Isg15	16	2	2	41537.3	40130.7	15913.8	124558	88030.8	212101	0.0211886	4.44243
D4A414	COX15 homolog, cytochrome c oxidase assembly protein (Yeast), isoform CRA_a OS=Rattus norvegicus OX=10116 GN=Cox15 PE=1 SV=1	Cox15	12	4	4	86264.8	84386.5	114714	136012	183216	131362	0.0345824	1.57675
D4A5A2	2'-5'-oligoadenylate synthase 1A OS=Rattus norvegicus OX=10116 GN=Oas1a PE=1 SV=3	Oas1a	31	10	9	1.06506e+06	529812	351058	1.71868e+06	1.34721e+06	2.87111e+06	0.040825	3.22553
D4A5K6	CAAX prenyl protease OS=Rattus norvegicus OX=10116 GN=Zmpste24 PE=1 SV=1	Zmpste24	18	8	8	282449	249150	314663	388657	344285	377611	0.023083	1.31652
D4AA14	Apoptosis-inducing factor, mitochondria-associated 2 OS=Rattus norvegicus OX=10116 GN=Aifm2 PE=1 SV=1	Aifm2	79	47	47	18983422	1.20794e+07	1.26378e+07	2.98162e+07	3.40239e+07	3.74574e+07	0.00561141	2.35809
D4AAE9	CDGSH iron sulfur domain 2 OS=Rattus norvegicus OX=10116 GN=Cisd2 PE=1 SV=1	Cisd2	27	3	3	527073	469394	602460	829209	981241	1.09312e+06	0.00528187	1.8138
D4AAT7	ATP-dependent (S)-NAD(P)H-hydrate dehydratase OS=Rattus norvegicus OX=10116 GN=Naxd PE=3 SV=1	Naxd	19	5	5	141532	110396	106677	216415	514874	234984	0.0340735	2.50447
D4ABI7	Very-long-chain (3R)-3-hydroxyacyl-CoA dehydratase OS=Rattus norvegicus OX=10116 GN=Hacd3 PE=1 SV=2	Hacd3	30	13	13	1.94807e+06	1.62887e+06	1.93399e+06	2.96962e+06	2.80773e+06	3.3721e+06	0.00312569	1.66088
D4ABM1	Cytochrome P450 2C7 OS=Rattus norvegicus OX=10116 GN=Cyp2c7 PE=1 SV=2	Cyp2c7	58	44	16	7.87044e+06	6.59638e+06	1.01164e+07	2.67282e+07	3.0871e+07	1.14022e+07	0.0452711	2.61653
D4ACK1	Nucleoporin 214 (Fragment) OS=Rattus norvegicus OX=10116 GN=Nup214 PE=1 SV=2	Nup214	10	14	14	145456	121029	158191	296971	341869	213437	0.0130281	1.98159
D4ADM8	Ras homolog family member D OS=Rattus norvegicus OX=10116 GN=Rhod PE=1 SV=1	Rhod	27	5	5	299398	384742	456359	512515	640328	645615	0.0320008	1.59142
D4AE56	Prostaglandin E synthase 2 OS=Rattus norvegicus OX=10116 GN=Ptges2 PE=1 SV=1	Ptges2	30	9	9	398292	477121	528795	684092	978354	637768	0.03674	1.61952
D4AEG2	RAB32, member RAS oncogene family OS=Rattus norvegicus OX=10116 GN=Rab32 PE=1 SV=1	Rab32	50	9	7	609910	540795	566608	806328	1.32422e+06	1.1897e+06	0.0145088	1.89427
E9PT22	Uncharacterized protein OS=Rattus norvegicus OX=10116 GN=Inf2 PE=1 SV=3	Inf2	7	8	7	110035	91707.2	96887.2	194760	192511	196577	0.000243072	1.96078
F1LPJ7	Ubiquitin carboxyl-terminal hydrolase OS=Rattus norvegicus OX=10116 GN=Usp33 PE=1 SV=3	Usp33	6	4	4	137167	146709	140370	187241	198477	178226	0.00152148	1.32852
F1LQ48	Heterogeneous nuclear ribonucleoprotein L OS=Rattus norvegicus OX=10116 GN=Hnrnpl PE=1 SV=2	Hnrnpl	17	7	7	114518	113225	125790	264491	145284	192402	0.0460027	1.65497
F1LTB8	UDP-glucuronosyltransferase OS=Rattus norvegicus OX=10116 GN=RGD1559459 PE=1 SV=2	RGD1559459	32	19	3	542881	606697	655127	988336	924560	962338	0.00126934	1.59731
F1LU71	Methylglutaconyl-CoA hydratase, mitochondrial OS=Rattus norvegicus OX=10116 GN=Auh PE=1 SV=2	Auh	17	4	4	103362	74037.4	69421.7	115974	117687	117049	0.0410119	1.44339
F1LVT9	Similar to novel protein OS=Rattus norvegicus OX=10116 GN=RGD1559575 PE=1 SV=2	RGD1559575	29	20	17	338624	499747	393753	816734	907865	929106	0.002913	2.1785
F1LW77	RAB33B, member RAS oncogene family OS=Rattus norvegicus OX=10116 GN=Rab33b PE=1 SV=2	Rab33b	40	8	6	1.0637e+06	1.03071e+06	1.14695e+06	1.34367e+06	1.23233e+06	1.45038e+06	0.0190867	1.24071
F1LYI7	Transmembrane protein 256 OS=Rattus norvegicus OX=10116 GN=Tmem256 PE=1 SV=2	Tmem256	32	2	2	397637	421012	462773	1.03544e+06	532239	1.06334e+06	0.0430741	1.96299
F1M7N8	UDP-glucuronosyltransferase OS=Rattus norvegicus OX=10116 GN=Ugt2b37 PE=1 SV=2	Ugt2b37	52	34	2	4.51174e+06	3.97025e+06	4.18924e+06	4.91663e+06	5.65958e+06	5.19945e+06	0.0166197	1.24462
F1M8K7	Dol-P-Man:Man(5)GlcNAc(2)-PP-Dol alpha-1,3-mannosyltransferase OS=Rattus norvegicus OX=10116 GN=Alg3 PE=4 SV=2	Alg3	8	3	3	47296.4	48237.8	57213.5	70024.2	76203.2	97397.8	0.0165093	1.58496
F1MAA5	RAN GTPase-activating protein 1 OS=Rattus norvegicus OX=10116 GN=Rangap1 PE=1 SV=2	Rangap1	17	8	7	166559	245376	192301	269649	321191	346804	0.0299128	1.56347
F1MAC0	Interferon gamma-inducible protein 47 OS=Rattus norvegicus OX=10116 GN=Ifi47 PE=1 SV=1	Ifi47	20	8	7	62176.5	101193	83213.3	367422	330854	308079	0.000696574	4.15111
F2Z3Q8	Importin subunit beta-1 OS=Rattus norvegicus OX=10116 GN=Kpnb1 PE=1 SV=1	Kpnb1	15	11	11	231296	246167	205391	289676	445570	404230	0.02399	1.64624
F7F0B1	Zinc finger CCCH-type antiviral protein 1 OS=Rattus norvegicus OX=10116 GN=Zc3hav1 PE=1 SV=1	Zc3hav1	22	17	17	133872	205801	202126	241613	331346	316414	0.0422284	1.65692
G3V6H0	RCG48149, isoform CRA_b OS=Rattus norvegicus OX=10116 GN=LOC100363782 PE=1 SV=1	LOC100363782	83	21	9	7.54809e+06	8.23095e+06	9.00916e+06	1.0627e+07	1.18124e+07	1.22638e+07	0.00720014	1.40109
G3V6N2	Transmembrane emp24 protein transport domain containing 4 (Predicted), isoform CRA_b OS=Rattus norvegicus OX=10116 GN=Tmed4 PE=1 SV=3	Tmed4	48	11	8	1.31476e+06	1.25473e+06	1.2825e+06	1.95182e+06	2.67707e+06	2.71782e+06	0.00429965	1.88635
G3V6P2	Dihydrolipoamide S-succinyltransferase (E2 component of 2-oxo-glutarate complex), isoform CRA_a OS=Rattus norvegicus OX=10116 GN=Dlst PE=1 SV=1	Dlst	18	7	7	606577	530363	574139	912251	789104	722683	0.0116171	1.41223
G3V6S5	C-1-tetrahydrofolate synthase, cytoplasmic OS=Rattus norvegicus OX=10116 GN=Mthfd1 PE=1 SV=1	Mthfd1	26	23	23	1.1138e+06	850852	1.04168e+06	1.32616e+06	1.32981e+06	1.43762e+06	0.020983	1.36945
G3V6W2	Prolactin regulatory element-binding protein OS=Rattus norvegicus OX=10116 GN=Preb PE=1 SV=1	Preb	27	8	8	478064	512553	456452	670223	642172	739866	0.00291724	1.41732
G3V728	4-nitrophenylphosphatase domain and non-neuronal SNAP25-like protein homolog 1 (C. elegans), isoform CRA_b OS=Rattus norvegicus OX=10116 GN=Nipsnap1 PE=1 SV=1	Nipsnap1	30	6	6	318004	363699	518248	570121	693766	639490	0.0373433	1.61597
G3V7B6	Phosphatidylglycerophosphatase and protein-tyrosine phosphatase 1 OS=Rattus norvegicus OX=10116 GN=Ptpmt1 PE=1 SV=1	Ptpmt1	38	8	8	336681	322509	303768	386677	608427	512287	0.0332428	1.54024
G3V857	Growth arrest-specific 2 OS=Rattus norvegicus OX=10116 GN=Gas2 PE=1 SV=1	Gas2	55	14	14	1.13747e+06	1.16024e+06	1.28569e+06	1.46995e+06	1767191	1.66551e+06	0.00923451	1.36617
G3V8N0	Sideroflexin 2 OS=Rattus norvegicus OX=10116 GN=Sfxn2 PE=1 SV=2	Sfxn2	24	3	3	138875	182895	206028	260204	358375	253387	0.0357602	1.65283
G3V928	Prolow-density lipoprotein receptor-related protein 1 OS=Rattus norvegicus OX=10116 GN=Lrp1 PE=1 SV=1	Lrp1	12	44	44	877633	839478	831882	1.0497e+06	1.39662e+06	1.18191e+06	0.0148329	1.414
M0R9F7	Macrophage receptor with collagenous structure OS=Rattus norvegicus OX=10116 GN=Marco PE=1 SV=2	Marco	17	5	5	51233.3	50250.7	66797.8	188614	202726	406625	0.00456384	4.48821
M0R9Q1	RCG48334, isoform CRA_e OS=Rattus norvegicus OX=10116 GN=Rbm14 PE=1 SV=1	Rbm14	21	12	12	265017	261492	320131	502106	512340	397553	0.00815639	1.66429
M0RC99	Ras-related protein Rab-5A OS=Rattus norvegicus OX=10116 GN=Rab5a PE=2 SV=1	Rab5a	51	10	6	1.12512e+06	1.11552e+06	1.25257e+06	1.73919e+06	1.79826e+06	1.99176e+06	0.00114774	1.58241
O35094	Mitochondrial import inner membrane translocase subunit TIM44 OS=Rattus norvegicus OX=10116 GN=Timm44 PE=1 SV=1	Timm44	35	18	18	795876	757945	835219	983872	1.94438e+06	1.61935e+06	0.0421173	1.832
O35509	Ras-related protein Rab-11B OS=Rattus norvegicus OX=10116 GN=Rab11b PE=1 SV=4	Rab11b	64	16	2	3.82387e+06	4.10072e+06	4.11975e+06	7.62407e+06	6.38586e+06	6.83039e+06	0.000662857	1.72666
O70631	Carboxylic ester hydrolase OS=Rattus norvegicus OX=10116 GN=Ces2c PE=2 SV=1	Ces2c	32	12	2	89427.7	83955	142859	218702	210387	290106	0.0127369	2.3174
O88563	Canalicular multispecific organic anion transporter 2 OS=Rattus norvegicus OX=10116 GN=Abcc3 PE=1 SV=1	Abcc3	2	3	3	19546.4	7364.86	10274.9	205778	105194	187212	0.0017498	13.9928
O89035	Mitochondrial dicarboxylate carrier OS=Rattus norvegicus OX=10116 GN=Slc25a10 PE=1 SV=1	Slc25a10	40	13	13	1.75887e+06	2.08754e+06	1.93649e+06	2.36704e+06	3.58514e+06	2.69983e+06	0.0419092	1.47702
P00173	Cytochrome b5 OS=Rattus norvegicus OX=10116 GN=Cyb5a PE=1 SV=2	Cyb5a	66	9	9	1.63782e+07	1.55803e+07	2.3587e+07	4.11294e+07	4.31694e+07	3.69569e+07	0.00454014	2.21736
P04166	Cytochrome b5 type B OS=Rattus norvegicus OX=10116 GN=Cyb5b PE=1 SV=2	Cyb5b	59	7	7	2.56609e+06	2.5886e+06	3.76366e+06	6.16601e+06	6.71129e+06	5.73818e+06	0.00500801	2.11777
P05178	Cytochrome P450 2C6 OS=Rattus norvegicus OX=10116 GN=Cyp2c6 PE=2 SV=2	Cyp2c6	52	34	3	3.06625e+06	3.31695e+06	3.99097e+06	1.03143e+07	1.23302e+07	8.48646e+06	0.00119968	2.98472
P05182	Cytochrome P450 2E1 OS=Rattus norvegicus OX=10116 GN=Cyp2e1 PE=1 SV=4	Cyp2e1	50	30	29	4.39357e+06	6.12783e+06	6.75005e+06	1.36753e+07	1.48587e+07	1.42009e+07	0.00222852	2.51343
P06762	Heme oxygenase 1 OS=Rattus norvegicus OX=10116 GN=Hmox1 PE=1 SV=1	Hmox1	30	6	6	113716	124833	116021	354402	333486	577454	0.00213311	3.46046
P07687	Epoxide hydrolase 1 OS=Rattus norvegicus OX=10116 GN=Ephx1 PE=1 SV=1	Ephx1	76	54	54	1.52869e+07	1.08222e+07	1.55301e+07	1.9116e+07	2.3455e+07	2.96961e+07	0.0341266	1.73051
P08516	Cytochrome P450 4A10 OS=Rattus norvegicus OX=10116 GN=Cyp4a10 PE=1 SV=2	Cyp4a10	35	20	15	390505	378835	447058	748934	1.15491e+06	1.22888e+06	0.00483651	2.5236
P08649	Complement C4 OS=Rattus norvegicus OX=10116 GN=C4 PE=1 SV=3	C4	21	30	30	283498	272700	302748	512408	502335	772413	0.00765443	2.0404
P09034	Argininosuccinate synthase OS=Rattus norvegicus OX=10116 GN=Ass1 PE=1 SV=1	Ass1	43	21	21	2.15317e+06	2.00504e+06	2.53505e+06	3.21436e+06	3.71589e+06	5.21587e+06	0.0220058	1.78552
P09215	Protein kinase C delta type OS=Rattus norvegicus OX=10116 GN=Prkcd PE=1 SV=1	Prkcd	3	2	2	25428.1	15871.9	25916.2	40416.9	42603.5	77350.9	0.0320463	2.33517
P09527	Ras-related protein Rab-7a OS=Rattus norvegicus OX=10116 GN=Rab7a PE=1 SV=2	Rab7a	71	18	17	9.412e+06	9.02396e+06	9.50363e+06	1.09999e+07	1.41532e+07	1.51652e+07	0.0223893	1.43013
P09875	UDP-glucuronosyltransferase 2B1 OS=Rattus norvegicus OX=10116 GN=Ugt2b1 PE=2 SV=1	Ugt2b1	52	24	20	1.23017e+06	1.449e+06	2.39468e+06	3.59314e+06	3.88272e+06	3.8302e+06	0.013985	2.32194
P0C548	Patatin-like phospholipase domain-containing protein 2 OS=Rattus norvegicus OX=10116 GN=Pnpla2 PE=1 SV=1	Pnpla2	33	14	14	1.32522e+06	872921	772846	1.88045e+06	1.46297e+06	2.20457e+06	0.0343435	1.89302
P11711	Cytochrome P450 2A1 OS=Rattus norvegicus OX=10116 GN=Cyp2a1 PE=1 SV=2	Cyp2a1	70	41	8	967558	1.1118e+06	1.21948e+06	2.27865e+06	1.59551e+06	1.88505e+06	0.0109758	1.73516
P11960	2-oxoisovalerate dehydrogenase subunit alpha, mitochondrial (Fragment) OS=Rattus norvegicus OX=10116 GN=Bckdha PE=1 SV=1	Bckdha	23	8	8	4.14379e+06	2.59762e+06	4.53175e+06	7.31147e+06	6.53235e+06	6.53492e+06	0.0248038	1.85649
P12007	Isovaleryl-CoA dehydrogenase, mitochondrial OS=Rattus norvegicus OX=10116 GN=Ivd PE=1 SV=2	Ivd	21	8	8	436148	395617	406464	472820	531487	463728	0.0304419	1.18442
P13086	Succinate--CoA ligase [ADP/GDP-forming] subunit alpha, mitochondrial OS=Rattus norvegicus OX=10116 GN=Suclg1 PE=2 SV=2	Suclg1	35	10	10	756849	534697	709706	1.50481e+06	2.43867e+06	1.00762e+06	0.0370774	2.34375
P15129	Cytochrome P450 4B1 OS=Rattus norvegicus OX=10116 GN=Cyp4b1 PE=1 SV=3	Cyp4b1	16	8	8	301065	248159	263946	355675	417502	456259	0.0112723	1.50894
P17178	Sterol 26-hydroxylase, mitochondrial OS=Rattus norvegicus OX=10116 GN=Cyp27a1 PE=1 SV=1	Cyp27a1	34	15	15	671212	893328	904541	1.31581e+06	1.52985e+06	1.08972e+06	0.028091	1.59326
P17764	Acetyl-CoA acetyltransferase, mitochondrial OS=Rattus norvegicus OX=10116 GN=Acat1 PE=1 SV=1	Acat1	42	15	15	1.21638e+06	883108	881347	1.49925e+06	1.56716e+06	1.60059e+06	0.0134067	1.58373
P17955	Nuclear pore glycoprotein p62 OS=Rattus norvegicus OX=10116 GN=Nup62 PE=1 SV=1	Nup62	6	2	2	17370.7	20770.9	24559.7	35509.7	39982	33608.8	0.00751771	1.75276
P17988	Sulfotransferase 1A1 OS=Rattus norvegicus OX=10116 GN=Sult1a1 PE=1 SV=1	Sult1a1	24	6	5	541795	683735	652080	731348	1.01903e+06	1.05755e+06	0.0451956	1.48319
P18211	Rano class II histocompatibility antigen, D-1 beta chain OS=Rattus norvegicus OX=10116 GN=RT1-Db1 PE=2 SV=1	RT1-Db1	17	3	2	128644	120576	96381.6	186479	384377	760904	0.0447024	3.31658
P18886	Carnitine O-palmitoyltransferase 2, mitochondrial OS=Rattus norvegicus OX=10116 GN=Cpt2 PE=1 SV=1	Cpt2	50	34	34	1.48893e+06	1.32707e+06	1.12406e+06	2.21781e+06	6.87083e+06	4.70417e+06	0.0276673	3.18385
P19225	Cytochrome P450 2C70 OS=Rattus norvegicus OX=10116 GN=Cyp2c70 PE=2 SV=1	Cyp2c70	51	34	27	2.00192e+06	1.9713e+06	1.37118e+06	2.49705e+06	3.5813e+06	5.22937e+06	0.0434736	2.05214
P20611	Lysosomal acid phosphatase OS=Rattus norvegicus OX=10116 GN=Acp2 PE=1 SV=1	Acp2	9	4	4	71388.1	78551.8	97043.4	147392	119806	207469	0.0259497	1.88822
P20816	Cytochrome P450 4A2 OS=Rattus norvegicus OX=10116 GN=Cyp4a2 PE=1 SV=2	Cyp4a2	53	31	5	1.86377e+06	2.54625e+06	2.32903e+06	4.58076e+06	6.55762e+06	1.32212e+07	0.0212825	3.29986
P21396	Amine oxidase [flavin-containing] A OS=Rattus norvegicus OX=10116 GN=Maoa PE=1 SV=1	Maoa	42	18	16	1.78777e+06	1.7316e+06	2.29152e+06	2.42986e+06	3.61641e+06	2.85313e+06	0.0444902	1.52323
P21913	Succinate dehydrogenase [ubiquinone] iron-sulfur subunit, mitochondrial OS=Rattus norvegicus OX=10116 GN=Sdhb PE=2 SV=2	Sdhb	39	12	12	1.47836e+06	1.54192e+06	1.80443e+06	2.43239e+06	3.07638e+06	2.20007e+06	0.0165133	1.58773
P23711	Heme oxygenase 2 OS=Rattus norvegicus OX=10116 GN=Hmox2 PE=1 SV=1	Hmox2	41	10	10	404209	321555	422951	566580	491641	548358	0.0230892	1.40586
P24389	Type I iodothyronine deiodinase OS=Rattus norvegicus OX=10116 GN=Dio1 PE=1 SV=2	Dio1	38	9	9	2.84398e+06	2.7842e+06	2.98498e+06	3.34288e+06	3.05152e+06	3.32749e+06	0.0288174	1.12822
P24473	Glutathione S-transferase kappa 1 OS=Rattus norvegicus OX=10116 GN=Gstk1 PE=1 SV=3	Gstk1	39	7	7	481172	496844	546143	585476	643108	734853	0.030233	1.28446
P27008	Poly [ADP-ribose] polymerase 1 OS=Rattus norvegicus OX=10116 GN=Parp1 PE=1 SV=4	Parp1	8	6	6	197439	200233	161519	227185	251563	274777	0.0275637	1.34981
P28023	Dynactin subunit 1 OS=Rattus norvegicus OX=10116 GN=Dctn1 PE=1 SV=2	Dctn1	2	2	2	864095	739422	725302	1.80943e+06	2.75208e+06	1.30329e+06	0.0169597	2.41041
P28042	Single-stranded DNA-binding protein, mitochondrial OS=Rattus norvegicus OX=10116 GN=Ssbp1 PE=1 SV=2	Ssbp1	34	4	4	91977.3	159645	163551	224701	325494	263543	0.032667	2.00218
P28492	Glutaminase liver isoform, mitochondrial OS=Rattus norvegicus OX=10116 GN=Gls2 PE=2 SV=3	Gls2	10	4	4	187257	165497	244498	339614	349542	268670	0.0280308	1.61461
P29266	3-hydroxyisobutyrate dehydrogenase, mitochondrial OS=Rattus norvegicus OX=10116 GN=Hibadh PE=1 SV=3	Hibadh	24	5	5	312360	240416	277712	480461	625101	567438	0.00290459	2.01421
P29418	ATP synthase subunit epsilon, mitochondrial OS=Rattus norvegicus OX=10116 GN=Atp5f1e PE=1 SV=2	Atp5f1e	31	2	2	244544	450300	389061	971977	1.35156e+06	534324	0.0468217	2.53984
P29826	Rano class II histocompatibility antigen, B-1 beta chain OS=Rattus norvegicus OX=10116 GN=RT1-Bb PE=2 SV=1	RT1-Bb	42	8	3	42738.6	50054	18236.4	117178	173927	527642	0.026956	6.50805
P35280	Ras-related protein Rab-8A OS=Rattus norvegicus OX=10116 GN=Rab8a PE=1 SV=2	Rab8a	45	11	4	1.5146e+06	1.38128e+06	1.53064e+06	2.11528e+06	2.31047e+06	2.6268e+06	0.00283349	1.5886
P36506	Dual specificity mitogen-activated protein kinase kinase 2 OS=Rattus norvegicus OX=10116 GN=Map2k2 PE=1 SV=1	Map2k2	11	4	3	51441.3	72213.2	42768	140339	80490.5	119198	0.0341068	2.03883
P36511	UDP-glucuronosyltransferase 2B15 OS=Rattus norvegicus OX=10116 GN=Ugt2b15 PE=1 SV=1	Ugt2b15	54	34	3	2.79863e+06	2.54429e+06	3.66307e+06	3.88939e+06	5.93879e+06	4.80425e+06	0.0421253	1.62038
P36860	Ras-related protein Ral-B OS=Rattus norvegicus OX=10116 GN=Ralb PE=2 SV=1	Ralb	29	7	5	332506	317187	405652	637475	612863	707700	0.00200298	1.86267
P37397	Calponin-3 OS=Rattus norvegicus OX=10116 GN=Cnn3 PE=1 SV=1	Cnn3	19	5	5	73630.8	105664	115284	216863	175052	260309	0.0110553	2.22517
P43527	Caspase-1 OS=Rattus norvegicus OX=10116 GN=Casp1 PE=2 SV=1	Casp1	19	7	6	51901.3	75501	84892.9	192039	220729	373079	0.00682752	3.62257
P48508	Glutamate--cysteine ligase regulatory subunit OS=Rattus norvegicus OX=10116 GN=Gclm PE=1 SV=1	Gclm	27	5	5	410464	294010	265557	540702	463824	443526	0.0454859	1.51407
P49793	Nuclear pore complex protein Nup98-Nup96 OS=Rattus norvegicus OX=10116 GN=Nup98 PE=1 SV=2	Nup98	3	4	4	50571.1	50419.4	69297.2	86516.9	92069	71010.1	0.0418884	1.4738
P51869	Cytochrome P450 4F4 OS=Rattus norvegicus OX=10116 GN=Cyp4f4 PE=2 SV=1	Cyp4f4	40	24	8	954192	1.24294e+06	1.50635e+06	2.52382e+06	2.17287e+06	1.81408e+06	0.0247261	1.77247
P51871	Cytochrome P450 4F6 OS=Rattus norvegicus OX=10116 GN=Cyp4f6 PE=2 SV=1	Cyp4f6	16	8	2	65147.9	57818.8	63297.2	89785.2	83311.1	110855	0.011001	1.51508
P52847	Sulfotransferase family cytosolic 1B member 1 OS=Rattus norvegicus OX=10116 GN=Sult1b1 PE=1 SV=2	Sult1b1	6	2	2	33942	32508.7	44131	71642.8	64516.6	55321.8	0.0104132	1.73815
P53809	Phosphatidylcholine transfer protein OS=Rattus norvegicus OX=10116 GN=Pctp PE=2 SV=2	Pctp	13	2	2	10092	10691.3	14114.6	27977.9	145632	130146	0.0227853	7.0352
P54319	Phospholipase A-2-activating protein OS=Rattus norvegicus OX=10116 GN=Plaa PE=1 SV=3	Plaa	18	10	10	188972	216197	204818	258395	367466	413258	0.0244889	1.67379
P54777	Peroxisome assembly factor 2 OS=Rattus norvegicus OX=10116 GN=Pex6 PE=1 SV=1	Pex6	14	10	10	215369	247577	228946	265374	325189	273212	0.0433335	1.24534
P54921	Alpha-soluble NSF attachment protein OS=Rattus norvegicus OX=10116 GN=Napa PE=1 SV=2	Napa	47	11	11	587986	697180	1.02838e+06	1.1372e+06	1.36886e+06	1.25135e+06	0.0426375	1.6656
P61212	ADP-ribosylation factor-like protein 1 OS=Rattus norvegicus OX=10116 GN=Arl1 PE=1 SV=1	Arl1	25	4	4	266995	364273	380039	455293	594709	570947	0.0264331	1.61118
P61589	Transforming protein RhoA OS=Rattus norvegicus OX=10116 GN=Rhoa PE=1 SV=1	Rhoa	53	10	9	1.1853e+06	1.50863e+06	1.51811e+06	2.57959e+06	3.31094e+06	4.05064e+06	0.00527842	2.33581
P61980	Heterogeneous nuclear ribonucleoprotein K OS=Rattus norvegicus OX=10116 GN=Hnrnpk PE=1 SV=1	Hnrnpk	28	9	9	160330	181500	247861	454513	323075	275917	0.0427139	1.77763
P62332	ADP-ribosylation factor 6 OS=Rattus norvegicus OX=10116 GN=Arf6 PE=1 SV=2	Arf6	33	4	4	523458	452206	665969	1.11003e+06	1.40444e+06	1.16974e+06	0.00362482	2.26161
P62630	Elongation factor 1-alpha 1 OS=Rattus norvegicus OX=10116 GN=Eef1a1 PE=2 SV=1	Eef1a1	35	15	15	3.96893e+06	4.77076e+06	4.41862e+06	6.43004e+06	9.85745e+06	7.52152e+06	0.0129084	1.78613
P62828	GTP-binding nuclear protein Ran OS=Rattus norvegicus OX=10116 GN=Ran PE=1 SV=3	Ran	18	3	3	99314.1	104205	106197	140666	232498	209253	0.0168012	1.83974
P62916	Transcription initiation factor IIB OS=Rattus norvegicus OX=10116 GN=Gtf2b PE=2 SV=1	Gtf2b	19	4	4	95546.4	105756	90903.7	205257	245287	360148	0.00442763	2.70261
P63018	Heat shock cognate 71 kDa protein OS=Rattus norvegicus OX=10116 GN=Hspa8 PE=1 SV=1	Hspa8	58	42	31	2.81325e+07	2.04881e+07	2.77892e+07	5.1183e+07	3.36602e+07	39818257	0.038725	1.62398
P63081	V-type proton ATPase 16 kDa proteolipid subunit OS=Rattus norvegicus OX=10116 GN=Atp6v0c PE=2 SV=1	Atp6v0c	20	3	3	165788	138853	131392	284743	244223	609357	0.0391203	2.41071
P63322	Ras-related protein Ral-A OS=Rattus norvegicus OX=10116 GN=Rala PE=1 SV=1	Rala	23	4	2	780399	659666	746190	1.01564e+06	942548	1.11008e+06	0.00795394	1.40379
P67779	Prohibitin OS=Rattus norvegicus OX=10116 GN=Phb PE=1 SV=1	Phb	53	17	12	2.52226e+06	3.41516e+06	3.46106e+06	4.32756e+06	6.60604e+06	4.5447e+06	0.0438777	1.6334
P70550	Ras-related protein Rab-8B OS=Rattus norvegicus OX=10116 GN=Rab8b PE=1 SV=1	Rab8b	44	10	3	626317	570569	591492	747836	804909	1.08645e+06	0.032695	1.45715
P83868	Prostaglandin E synthase 3 OS=Rattus norvegicus OX=10116 GN=Ptges3 PE=1 SV=2	Ptges3	13	2	2	46676.5	44246.5	48169	63077.2	89954.6	59861.2	0.0348119	1.50579
P84903	Stromal interaction molecule 1 OS=Rattus norvegicus OX=10116 GN=Stim1 PE=1 SV=1	Stim1	21	12	12	293530	321581	385597	554221	761407	722360	0.00503967	2.03076
P97524	Very long-chain acyl-CoA synthetase OS=Rattus norvegicus OX=10116 GN=Slc27a2 PE=1 SV=1	Slc27a2	60	48	48	6.40723e+06	5.38014e+06	6.68385e+06	1.21067e+07	1.45104e+07	1.23152e+07	0.00105839	2.10969
P97560	Tap1 protein OS=Rattus norvegicus OX=10116 GN=tap1 PE=2 SV=1	tap1	19	11	9	353153	327603	244905	409416	573992	688263	0.0370592	1.7872
P97612	Fatty-acid amide hydrolase 1 OS=Rattus norvegicus OX=10116 GN=Faah PE=1 SV=1	Faah	42	19	18	4.37113e+06	3.44251e+06	4.74281e+06	8.36635e+06	9.02826e+06	5.80033e+06	0.0223241	1.83103
P97852	Peroxisomal multifunctional enzyme type 2 OS=Rattus norvegicus OX=10116 GN=Hsd17b4 PE=1 SV=3	Hsd17b4	48	33	33	3.75629e+06	4.54585e+06	3.97256e+06	5.34507e+06	7.88516e+06	6.86293e+06	0.0190324	1.6216
Q2LAP6	Testin OS=Rattus norvegicus OX=10116 GN=Tes PE=1 SV=1	Tes	11	3	3	60433.9	69182.4	88589.1	121259	109980	157297	0.0201994	1.7825
Q32Q54	RCG37273, isoform CRA_a OS=Rattus norvegicus OX=10116 GN=Uqcc1 PE=1 SV=1	Uqcc1	6	2	2	36544.2	36817	34594.1	63811	61455	45616.5	0.0141864	1.5664
Q3B7V5	RAB2B, member RAS oncogene family OS=Rattus norvegicus OX=10116 GN=Rab2b PE=1 SV=1	Rab2b	50	11	2	0	0	0	13411.3	32615.9	2021.64	2.34604e-05	95984700
Q3KRE2	Methyltransferase like 7A, isoform CRA_b OS=Rattus norvegicus OX=10116 GN=Mettl7a PE=1 SV=1	Mettl7a	61	36	35	5.54116e+07	4.15001e+07	3.55601e+07	1.15264e+08	6.43022e+07	9.67359e+07	0.0286888	2.06204
Q3T1G7	Conserved oligomeric Golgi complex subunit 7 OS=Rattus norvegicus OX=10116 GN=Cog7 PE=2 SV=1	Cog7	4	3	2	44096	77127.1	97903.3	184450	158271	129739	0.0345496	2.24897
Q4KLH5	Arf-GAP domain and FG repeat-containing protein 1 OS=Rattus norvegicus OX=10116 GN=Agfg1 PE=1 SV=1	Agfg1	12	4	4	70654.8	51457.2	64783.5	129565	156764	143630	0.00155858	2.31371
Q4KLL4	Transmembrane 9 superfamily member 4 OS=Rattus norvegicus OX=10116 GN=Tm9sf4 PE=2 SV=1	Tm9sf4	35	23	23	3.07135e+06	3.40312e+06	3.37378e+06	3.56248e+06	3.83364e+06	4.07548e+06	0.0403845	1.16432
Q4KLN7	ADP-ribosylation factor GTPase-activating protein 3 OS=Rattus norvegicus OX=10116 GN=Arfgap3 PE=1 SV=1	Arfgap3	39	17	17	545439	709027	694158	1.05288e+06	780960	1.19887e+06	0.0464912	1.54278
Q4KM64	Protein jagunal homolog 1 OS=Rattus norvegicus OX=10116 GN=Jagn1 PE=2 SV=1	Jagn1	13	2	2	223031	237058	296332	510861	622389	395256	0.0115751	2.00177
Q4QQS6	ALG5, dolichyl-phosphate beta-glucosyltransferase OS=Rattus norvegicus OX=10116 GN=Alg5 PE=1 SV=1	Alg5	25	7	7	1.14902e+06	898956	1.17217e+06	1.54417e+06	1.43336e+06	1.55558e+06	0.017488	1.41675
Q4QQW3	Hydroxyacid-oxoacid transhydrogenase, mitochondrial OS=Rattus norvegicus OX=10116 GN=Adhfe1 PE=1 SV=1	Adhfe1	7	2	2	80075.4	86164.9	82459	134381	143177	108372	0.00759698	1.54177
Q4V8B7	Inactive hydroxysteroid dehydrogenase-like protein 1 OS=Rattus norvegicus OX=10116 GN=Hsdl1 PE=2 SV=1	Hsdl1	14	3	3	146112	111095	152914	259883	227505	195519	0.0165869	1.66998
Q4V8F9	Hydroxysteroid dehydrogenase-like protein 2 OS=Rattus norvegicus OX=10116 GN=Hsdl2 PE=2 SV=1	Hsdl2	13	5	5	150104	122826	112435	225447	392561	226727	0.0202845	2.1312
Q53B90	Ras-related protein Rab-43 OS=Rattus norvegicus OX=10116 GN=Rab43 PE=2 SV=1	Rab43	52	11	8	144458	183316	157953	274618	373466	302844	0.0042598	1.95093
Q562C4	Methyltransferase-like protein 7B OS=Rattus norvegicus OX=10116 GN=Mettl7b PE=1 SV=1	Mettl7b	72	51	50	3.36497e+08	2.63434e+08	3.43594e+08	5.99622e+08	4.2884e+08	481052138	0.0229898	1.59547
Q5BK21	Transmembrane 7 superfamily member 2 OS=Rattus norvegicus OX=10116 GN=Tm7sf2 PE=1 SV=1	Tm7sf2	16	8	8	528453	620128	974881	2.40824e+06	1.5812e+06	1.81413e+06	0.0098054	2.78594
Q5EB99	Cytochrome P450-like OS=Rattus norvegicus OX=10116 GN=Cyp2c6v1 PE=2 SV=1	Cyp2c6v1	56	35	2	1.22344e+06	1.32348e+06	1.59241e+06	4.11546e+06	4.91977e+06	3.38613e+06	0.00119968	2.98472
Q5FVN1	Starch-binding domain-containing protein 1 OS=Rattus norvegicus OX=10116 GN=Stbd1 PE=1 SV=1	Stbd1	53	17	17	2.0125e+06	1.74081e+06	1.58007e+06	2.89331e+06	3.63061e+06	3.17232e+06	0.00342279	1.81912
Q5HZX7	Lipid droplet-associated hydrolase OS=Rattus norvegicus OX=10116 GN=Ldah PE=2 SV=1	Ldah	30	8	8	226283	410925	572037	844863	729884	1.07438e+06	0.0458745	2.31804
Q5HZY0	UBX domain-containing protein 4 OS=Rattus norvegicus OX=10116 GN=Ubxn4 PE=1 SV=1	Ubxn4	41	16	16	1.54144e+06	1.49977e+06	1.50547e+06	2.26078e+06	2.00612e+06	2.27704e+06	0.000987344	1.43699
Q5I0C3	Methylcrotonoyl-CoA carboxylase subunit alpha, mitochondrial OS=Rattus norvegicus OX=10116 GN=Mccc1 PE=1 SV=1	Mccc1	15	9	8	211438	159258	223339	301745	289396	264007	0.0289804	1.45267
Q5M828	Androgen-dependent TFPI-regulating protein OS=Rattus norvegicus OX=10116 GN=Adtrp PE=2 SV=1	Adtrp	10	2	2	395988	396726	569675	1.01875e+06	1.21925e+06	663037	0.0272152	2.09556
Q5M875	17-beta-hydroxysteroid dehydrogenase 13 OS=Rattus norvegicus OX=10116 GN=Hsd17b13 PE=1 SV=1	Hsd17b13	73	62	56	2.63403e+08	1.55482e+08	187224370	3.40804e+08	3.07417e+08	3.35393e+08	0.0323255	1.66102
Q5M8C6	Fibrinogen-like protein 1 OS=Rattus norvegicus OX=10116 GN=Fgl1 PE=2 SV=1	Fgl1	18	5	5	27955.3	29638	36626.7	65907.8	53058.7	153574	0.0457515	2.60595
Q5PQP2	Receptor-binding cancer antigen expressed on SiSo cells OS=Rattus norvegicus OX=10116 GN=Ebag9 PE=1 SV=1	Ebag9	29	4	4	178946	249808	285831	345860	342862	343785	0.0499284	1.47216
Q5PQT3	Glycine N-acyltransferase OS=Rattus norvegicus OX=10116 GN=Glyat PE=2 SV=1	Glyat	20	5	5	97539.1	60102.1	80908.1	161079	165683	203377	0.00693179	2.25348
Q5RJQ4	NAD-dependent protein deacetylase sirtuin-2 OS=Rattus norvegicus OX=10116 GN=Sirt2 PE=1 SV=1	Sirt2	10	2	2	75882.2	75892.3	66836.9	142197	169344	312216	0.0149629	2.69311
Q5RJY4	Dehydrogenase/reductase SDR family member 7B OS=Rattus norvegicus OX=10116 GN=Dhrs7b PE=1 SV=1	Dhrs7b	13	3	3	274858	217371	220286	407566	466762	406605	0.00264801	1.80464
Q5RK30	Ribosome maturation protein SBDS OS=Rattus norvegicus OX=10116 GN=Sbds PE=2 SV=1	Sbds	14	4	4	36662.7	38012.2	21656.1	57160.4	176285	94589.3	0.036747	3.16088
Q5RKJ9	RAB10, member RAS oncogene family OS=Rattus norvegicus OX=10116 GN=Rab10 PE=1 SV=1	Rab10	62	16	12	3.60659e+06	3.43575e+06	3.79028e+06	5.56617e+06	5.90092e+06	4.38385e+06	0.0172226	1.45272
Q5U1W6	MICOS complex subunit OS=Rattus norvegicus OX=10116 GN=Apool PE=1 SV=1	Apool	41	9	9	224047	321946	251112	364017	518668	481270	0.0240132	1.71187
Q5U1Y2	Rac family small GTPase 2 OS=Rattus norvegicus OX=10116 GN=Rac2 PE=1 SV=1	Rac2	40	7	3	609593	458796	452426	671293	836132	1.15467e+06	0.0422872	1.72377
Q5U2T2	Alkyl transferase OS=Rattus norvegicus OX=10116 GN=Dhdds PE=2 SV=1	Dhdds	14	4	4	106872	118119	112001	164313	150714	171914	0.00159335	1.44403
Q5U316	Ras-related protein Rab-35 OS=Rattus norvegicus OX=10116 GN=Rab35 PE=1 SV=1	Rab35	30	8	3	264530	251263	215391	331766	344911	402849	0.0103922	1.47667
Q5U3Y7	Sigma intracellular receptor 2 OS=Rattus norvegicus OX=10116 GN=Tmem97 PE=2 SV=1	Tmem97	13	2	2	643362	729792	1.00991e+06	1.94915e+06	1.72685e+06	1.33692e+06	0.0126195	2.11717
Q5XI60	Receptor expression-enhancing protein 6 OS=Rattus norvegicus OX=10116 GN=Reep6 PE=2 SV=1	Reep6	26	5	4	851266	524992	675669	3.29641e+06	3.16477e+06	2.74098e+06	0.000543387	4.55805
Q5XI64	Monoacylglycerol lipase ABHD6 OS=Rattus norvegicus OX=10116 GN=Abhd6 PE=1 SV=1	Abhd6	7	3	3	163127	121857	128402	216152	184467	254625	0.0236018	1.58444
Q5XI95	Alcohol dehydrogenase 6 OS=Rattus norvegicus OX=10116 GN=Adh6 PE=2 SV=1	Adh6	36	12	5	200637	319983	394138	1.525e+06	1.54407e+06	1.32743e+06	0.00144624	4.98028
Q5XIH7	Prohibitin-2 OS=Rattus norvegicus OX=10116 GN=Phb2 PE=1 SV=1	Phb2	56	20	20	3.68615e+06	4.27689e+06	3.81088e+06	4.90937e+06	7.26733e+06	5.43949e+06	0.035969	1.47824
Q62636	Ras-related protein Rap-1b OS=Rattus norvegicus OX=10116 GN=Rap1b PE=1 SV=2	Rap1b	63	14	3	2.35375e+06	1.67717e+06	1.72875e+06	3.06626e+06	3.0511e+06	4.54915e+06	0.0234077	1.84067
Q63481	Ras-related protein Rab-7L1 OS=Rattus norvegicus OX=10116 GN=Rab29 PE=1 SV=1	Rab29	39	6	5	390588	352007	544478	695634	712707	576066	0.0391203	1.56256
Q63483	RAB38, member RAS oncogene family OS=Rattus norvegicus OX=10116 GN=Rab38 PE=1 SV=1	Rab38	33	6	4	316369	365346	392584	531420	473983	551475	0.00881615	1.452
Q63663	Guanylate-binding protein 1 OS=Rattus norvegicus OX=10116 GN=Gbp2 PE=1 SV=2	Gbp2	6	3	3	21680.3	23024.2	12218.3	59081.4	71255	68835.1	0.00358994	3.62193
Q63921	Prostaglandin G/H synthase 1 OS=Rattus norvegicus OX=10116 GN=Ptgs1 PE=2 SV=2	Ptgs1	26	12	12	199789	281945	218998	390361	510464	587779	0.00901369	2.1175
Q64244	ADP-ribosyl cyclase/cyclic ADP-ribose hydrolase 1 OS=Rattus norvegicus OX=10116 GN=Cd38 PE=1 SV=1	Cd38	10	2	2	101759	74213.6	91294	124484	155110	194675	0.0236145	1.76004
Q64380	Sarcosine dehydrogenase, mitochondrial OS=Rattus norvegicus OX=10116 GN=Sardh PE=1 SV=2	Sardh	12	10	10	149388	168580	154011	217593	205120	265226	0.0122872	1.45055
Q64550	UDP-glucuronosyltransferase 1-1 OS=Rattus norvegicus OX=10116 GN=Ugt1a1 PE=1 SV=1	Ugt1a1	48	29	17	5.67468e+06	6.40443e+06	6.38031e+06	9.88255e+06	1.03095e+07	9.36853e+06	0.000621725	1.60265
Q64591	2,4-dienoyl-CoA reductase, mitochondrial OS=Rattus norvegicus OX=10116 GN=Decr1 PE=1 SV=2	Decr1	54	24	24	6.29807e+06	6.8219e+06	6.65697e+06	1.07139e+07	9.39632e+06	1.0123e+07	0.000695027	1.52736
Q64648	Cytochrome P450 2C12, female-specific OS=Rattus norvegicus OX=10116 GN=Cyp2c12 PE=1 SV=1	Cyp2c12	29	17	3	52033.7	46799	74175.6	174171	273256	162070	0.00431851	3.49533
Q66H15	Regulator of microtubule dynamics protein 3 OS=Rattus norvegicus OX=10116 GN=Rmdn3 PE=1 SV=1	Rmdn3	22	7	7	666463	587132	681237	1.03764e+06	901575	958769	0.00279397	1.49848
Q66HC5	Nuclear pore complex protein Nup93 OS=Rattus norvegicus OX=10116 GN=Nup93 PE=1 SV=1	Nup93	9	6	6	999411	1.55788e+06	1.112e+06	1.64297e+06	2.05487e+06	1.81815e+06	0.0469051	1.52482
Q66HK8	Cytochrome P450 4F1 OS=Rattus norvegicus OX=10116 GN=Cyp4f1 PE=1 SV=1	Cyp4f1	44	25	9	1.25801e+06	1.4381e+06	1.59628e+06	1.97586e+06	1.96562e+06	1.76593e+06	0.0209354	1.33418
Q68FT7	Phenylalanyl-tRNA synthetase subunit beta OS=Rattus norvegicus OX=10116 GN=Farsb PE=1 SV=1	Farsb	8	5	5	29233.4	46851.1	42850.8	73687.8	119880	157658	0.01642	2.87365
Q6AXT5	Ras-related protein Rab-21 OS=Rattus norvegicus OX=10116 GN=Rab21 PE=2 SV=1	Rab21	42	8	7	1.56069e+06	1.44157e+06	1.29419e+06	3.15372e+06	2.68515e+06	2.96831e+06	0.000558017	2.0514
Q6AXV4	Sorting and assembly machinery component 50 homolog OS=Rattus norvegicus OX=10116 GN=Samm50 PE=1 SV=1	Samm50	41	16	16	509523	443160	505256	705534	1.23621e+06	729936	0.0375405	1.77372
Q6AXX6	Peroxiredoxin-like 2A OS=Rattus norvegicus OX=10116 GN=Prxl2a PE=1 SV=1	Prxl2a	43	10	10	1.11781e+06	802932	984744	1.52224e+06	1.4912e+06	2.0676e+06	0.0176697	1.74463
Q6AY04	m-AAA protease-interacting protein 1, mitochondrial OS=Rattus norvegicus OX=10116 GN=Maip1 PE=2 SV=1	Maip1	8	2	2	203151	204319	261211	341808	323933	312222	0.0112765	1.47184
Q6AY58	B-cell receptor-associated protein 31 OS=Rattus norvegicus OX=10116 GN=Bcap31 PE=1 SV=1	Bcap31	44	15	15	1.30957e+06	903926	1.5992e+06	2.37178e+06	2.16688e+06	3.01167e+06	0.0224944	2.01458
Q6AYB5	Signal recognition particle 54 kDa protein OS=Rattus norvegicus OX=10116 GN=Srp54 PE=2 SV=1	Srp54	20	8	8	751686	700052	589546	1.37937e+06	1.66991e+06	1.54471e+06	0.000866886	2.25517
Q6AYG5	Ethylmalonyl-CoA decarboxylase OS=Rattus norvegicus OX=10116 GN=Echdc1 PE=1 SV=1	Echdc1	8	2	2	64125.5	66155.1	76433.7	105851	195759	189400	0.015893	2.296
Q6AYS8	Estradiol 17-beta-dehydrogenase 11 OS=Rattus norvegicus OX=10116 GN=Hsd17b11 PE=2 SV=1	Hsd17b11	88	97	90	1.67673e+08	1.32616e+08	1.81341e+08	3.99096e+08	2.90527e+08	3.15296e+08	0.00535236	2.08517
Q6AYU2	Pcbp2 protein OS=Rattus norvegicus OX=10116 GN=Pcbp2 PE=2 SV=1	Pcbp2	43	13	12	763645	1.48174e+06	1.27567e+06	1.80667e+06	2.7614e+06	2.59312e+06	0.0383366	2.0772
Q6P747	Heterochromatin protein 1-binding protein 3 OS=Rattus norvegicus OX=10116 GN=Hp1bp3 PE=1 SV=1	Hp1bp3	12	6	6	165241	115918	133321	238896	196548	275738	0.0190685	1.71791
Q6P7A2	Ubiquitin conjugation factor E4 A OS=Rattus norvegicus OX=10116 GN=Ube4a PE=2 SV=1	Ube4a	25	25	25	672893	678105	677498	915971	852654	1.11421e+06	0.0125239	1.41196
Q6PCT8	Succinate dehydrogenase [ubiquinone] cytochrome b small subunit, mitochondrial OS=Rattus norvegicus OX=10116 GN=Sdhd PE=2 SV=1	Sdhd	11	2	2	422745	423971	429071	780357	823052	749968	2.35746e-05	1.84334
Q794E4	Heterogeneous nuclear ribonucleoprotein F OS=Rattus norvegicus OX=10116 GN=Hnrnpf PE=1 SV=3	Hnrnpf	17	6	5	248216	223134	219858	323192	485823	413637	0.0109846	1.74719
Q7TMB6	Aa2-174 OS=Rattus norvegicus OX=10116 GN=Acsm5 PE=1 SV=1	Acsm5	9	8	7	117683	124713	81449.4	262715	168180	293295	0.021278	2.21318
Q7TP91	Ab1-205 OS=Rattus norvegicus OX=10116 GN=Surf4 PE=1 SV=1	Surf4	7	6	6	1.27808e+06	1.39415e+06	1.54892e+06	1.62392e+06	1.99856e+06	1.82659e+06	0.0357528	1.29026
Q80W92	Protein VAC14 homolog OS=Rattus norvegicus OX=10116 GN=Vac14 PE=1 SV=1	Vac14	7	4	4	37206.8	62564.9	61951.6	115756	198616	123103	0.0148514	2.69737
Q8CHN6	Sphingosine-1-phosphate lyase 1 OS=Rattus norvegicus OX=10116 GN=Sgpl1 PE=2 SV=1	Sgpl1	23	13	13	872759	841087	735609	1.16951e+06	1.51946e+06	1.64117e+06	0.00809637	1.7545
Q8K4C0	Dimethylaniline monooxygenase [N-oxide-forming] 5 OS=Rattus norvegicus OX=10116 GN=Fmo5 PE=1 SV=3	Fmo5	65	39	3	258381	330418	612101	1.53438e+06	1.38271e+06	812977	0.0226408	3.20773
Q8VD45	UDP-glucuronosyltransferase OS=Rattus norvegicus OX=10116 PE=2 SV=1	Q8VD45	40	21	9	971344	1.00723e+06	889176	1.13505e+06	1.14174e+06	1.10875e+06	0.0117678	1.18207
Q91ZW1	Transcription factor A, mitochondrial OS=Rattus norvegicus OX=10116 GN=Tfam PE=2 SV=1	Tfam	29	8	8	245963	344605	378150	509424	574179	428929	0.0431678	1.57599
Q920L2	Succinate dehydrogenase [ubiquinone] flavoprotein subunit, mitochondrial OS=Rattus norvegicus OX=10116 GN=Sdha PE=1 SV=1	Sdha	40	23	23	2.58445e+06	2.8001e+06	3.22965e+06	5.20003e+06	5.26059e+06	4.43395e+06	0.0030107	1.73132
Q924S5	Lon protease homolog, mitochondrial OS=Rattus norvegicus OX=10116 GN=Lonp1 PE=2 SV=1	Lonp1	9	7	7	172100	149016	139803	192404	212090	212403	0.0134193	1.34211
Q925D4	Transmembrane protein 176B OS=Rattus norvegicus OX=10116 GN=Tmem176b PE=1 SV=1	Tmem176b	13	3	3	55482.7	54569	67633.9	114824	100418	142464	0.00485837	2.00183
Q99ML5	Prenylcysteine oxidase OS=Rattus norvegicus OX=10116 GN=Pcyox1 PE=1 SV=1	Pcyox1	25	9	9	660206	642823	744818	928694	941113	1.02891e+06	0.00329799	1.41696
Q99P75	Ras-related protein Rab-9A OS=Rattus norvegicus OX=10116 GN=Rab9a PE=1 SV=2	Rab9a	56	9	8	670974	696443	695253	1.18061e+06	1.26343e+06	924382	0.00729972	1.61904
Q9ER28	Endothelial type gp91-phox OS=Rattus norvegicus OX=10116 GN=Cybb PE=2 SV=1	Cybb	13	6	6	77726.8	103188	73979.7	165277	235139	307278	0.0084863	2.72011
Q9ESH6	Glutaredoxin-1 OS=Rattus norvegicus OX=10116 GN=Glrx PE=3 SV=3	Glrx	11	2	2	102263	112861	89380.3	363569	328409	297574	0.000186835	3.2536
Q9JHW5	Vesicle-associated membrane protein 7 OS=Rattus norvegicus OX=10116 GN=Vamp7 PE=1 SV=1	Vamp7	9	2	2	104597	106305	118936	195019	190408	185626	0.000211628	1.73383
Q9JID2	Guanine nucleotide-binding protein subunit alpha-11 OS=Rattus norvegicus OX=10116 GN=Gna11 PE=2 SV=1	Gna11	23	8	4	8.1481e+06	5.91604e+06	4.62508e+06	1.11981e+07	9.40432e+06	1.15945e+07	0.0324126	1.76267
Q9JKB7	Guanine deaminase OS=Rattus norvegicus OX=10116 GN=Gda PE=1 SV=1	Gda	7	3	3	68970	68974.7	56994.3	75626.5	96634.2	105787	0.0423056	1.41803
Q9QZA2	Programmed cell death 6-interacting protein OS=Rattus norvegicus OX=10116 GN=Pdcd6ip PE=1 SV=2	Pdcd6ip	19	15	15	79851.3	101584	98878.8	127490	180139	195740	0.0193402	1.77631
Q9R1Z0	Voltage-dependent anion-selective channel protein 3 OS=Rattus norvegicus OX=10116 GN=Vdac3 PE=1 SV=2	Vdac3	58	13	12	1.42589e+06	1.51106e+06	1.8617e+06	2.0234e+06	3.00493e+06	2.59309e+06	0.0317766	1.57816
Q9WUS0	Adenylate kinase 4, mitochondrial OS=Rattus norvegicus OX=10116 GN=Ak4 PE=2 SV=1	Ak4	42	10	10	658716	565431	564569	1.04262e+06	2.46331e+06	1.19942e+06	0.0299489	2.44685
Q9WV57	Macrophage-expressed gene 1 protein OS=Rattus norvegicus OX=10116 GN=Mpeg1 PE=2 SV=2	Mpeg1	9	6	6	114516	114759	99317.6	236302	201684	596185	0.0396247	2.7922
Q9Z142	Transmembrane protein 33 OS=Rattus norvegicus OX=10116 GN=Tmem33 PE=2 SV=1	Tmem33	19	5	5	839541	968880	1.06064e+06	1.36348e+06	1.84134e+06	1.28011e+06	0.0287938	1.55019
Q9Z2L0	Voltage-dependent anion-selective channel protein 1 OS=Rattus norvegicus OX=10116 GN=Vdac1 PE=1 SV=4	Vdac1	76	22	22	3.81552e+06	4.44646e+06	5.52368e+06	6.35767e+06	9.43333e+06	7.74571e+06	0.0270411	1.70507
Q9Z2Z8	7-dehydrocholesterol reductase OS=Rattus norvegicus OX=10116 GN=Dhcr7 PE=1 SV=1	Dhcr7	20	9	9	3.32867e+06	3.75571e+06	4.36232e+06	6.38739e+06	6.24496e+06	7.03043e+06	0.00318928	1.72604

## Sheet: EtOH vs Con downregulated
Accession	Description	Gene_Names	Coverage (%) CtrlvsStrav	#Peptides	#Unique	C45_Ctrl	C48_Ctrl	C50_Ctrl	E83_Starv	E88_Starv	E89_Starv	p-value(Starv vs. Ctrl)	Fold-Change(Starv vs. Ctrl)
A0A096P6L8	Fibronectin OS=Rattus norvegicus OX=10116 GN=Fn1 PE=1 SV=2	Fn1	41	76	76	2.44805e+06	1.57354e+06	1.77499e+06	705966	872283	1.14861e+06	0.0172774	-2.13023
A0A0G2JSH5	Serum albumin OS=Rattus norvegicus OX=10116 GN=Alb PE=1 SV=1	Alb	63	45	2	2.18468e+06	3.67581e+06	3.83857e+06	1.43368e+06	1.83421e+06	1.53772e+06	0.0256825	-1.96809
A0A0G2JTX5	Dipeptidyl peptidase 4 OS=Rattus norvegicus OX=10116 GN=Dpp4 PE=1 SV=1	Dpp4	52	41	4	1.05878e+07	6.94828e+06	6.66215e+06	5.47318e+06	4.25147e+06	4.05446e+06	0.0347679	-1.73192
A0A0G2JUG7	IQ motif and Sec7 domain ArfGEF 1 OS=Rattus norvegicus OX=10116 GN=Iqsec1 PE=1 SV=1	Iqsec1	6	4	4	116858	130212	161296	79189.2	91450.5	84164.5	0.0109297	-1.59092
A0A0G2JXG3	Cell cycle control protein OS=Rattus norvegicus OX=10116 GN=Tmem30a PE=1 SV=1	Tmem30a	25	9	9	830106	864962	929760	740857	476620	515652	0.0363058	-1.54198
A0A0G2JY08	Unconventional myosin-XVIIIa OS=Rattus norvegicus OX=10116 GN=Myo18a PE=1 SV=1	Myo18a	24	38	38	421109	396338	470357	369313	320815	318568	0.0246202	-1.27647
A0A0G2JY79	Hepatic triacylglycerol lipase OS=Rattus norvegicus OX=10116 GN=Lipc PE=1 SV=1	Lipc	17	7	7	236607	320870	316590	152495	189511	183752	0.013898	-1.65416
A0A0G2K0Q7	Myosin light chain kinase OS=Rattus norvegicus OX=10116 GN=Mylk PE=1 SV=1	Mylk	19	29	29	600838	517036	506776	289791	319502	213338	0.00650634	-1.99752
A0A0G2K174	LIM domain 7 OS=Rattus norvegicus OX=10116 GN=Lmo7 PE=1 SV=1	Lmo7	28	30	30	446231	369092	414383	165865	172327	119311	0.001504	-2.715
A0A0G2K1E2	Integrin alpha 5 (Mapped) OS=Rattus norvegicus OX=10116 GN=Itga5 PE=1 SV=1	Itga5	9	6	5	401258	322006	368705	198540	187302	118013	0.0108109	-2.21419
A0A0G2K2P5	Tight junction protein ZO-1 OS=Rattus norvegicus OX=10116 GN=Tjp1 PE=1 SV=1	Tjp1	21	28	28	588727	531259	578518	204827	201485	202203	5.73498e-06	-2.78852
A0A0G2K401	Propionyl-CoA carboxylase alpha chain, mitochondrial OS=Rattus norvegicus OX=10116 GN=Pcca PE=1 SV=1	Pcca	21	13	12	509154	477531	447242	343334	390399	338212	0.00777263	-1.33863
A0A0G2K639	Polymeric immunoglobulin receptor OS=Rattus norvegicus OX=10116 GN=Pigr PE=1 SV=1	Pigr	24	16	16	601570	656336	606559	377163	436892	352364	0.00241736	-1.60373
A0A0G2K6R0	Trinucleotide repeat-containing adaptor 6B OS=Rattus norvegicus OX=10116 GN=Tnrc6b PE=1 SV=1	Tnrc6b	1	2	2	1.47189e+06	287783	279086	58750.1	51028.6	120144	0.0339641	-6.89792
A0A0G2K6V6	Kinesin family member 16B OS=Rattus norvegicus OX=10116 GN=Kif16b PE=3 SV=1	Kif16b	17	20	20	354145	326489	305572	255804	170720	241127	0.0387413	-1.49707
A0A0G2K6Z8	Pleckstrin homology domain-containing A7 OS=Rattus norvegicus OX=10116 GN=Plekha7 PE=1 SV=1	Plekha7	9	9	9	209723	186490	171719	77032.2	69380	37650.1	0.00713351	-3.2197
A0A0G2K781	PPFIA-binding protein 1 OS=Rattus norvegicus OX=10116 GN=Ppfibp1 PE=1 SV=1	Ppfibp1	7	6	5	118369	109111	120174	97458.6	103674	89729.5	0.0253225	-1.19628
A0A0G2K8M3	Tight junction protein 3 OS=Rattus norvegicus OX=10116 GN=Tjp3 PE=1 SV=1	Tjp3	9	6	5	182826	199965	198414	43052.1	31791.8	50704.9	0.000375778	-4.71052
A0A0G2KAP1	Endoplasmic reticulum oxidoreductase 1 beta OS=Rattus norvegicus OX=10116 GN=Ero1b PE=1 SV=1	Ero1b	19	7	6	121870	207012	216868	84149.9	66125.3	107377	0.033413	-2.09211
A0A0G2QC04	Plastin 1 OS=Rattus norvegicus OX=10116 GN=Pls1 PE=1 SV=1	Pls1	16	8	4	106258	60640.5	94104.5	29527	31895.1	35061.1	0.00544671	-2.63829
A0A0H2UI26	Metalloreductase STEAP3 OS=Rattus norvegicus OX=10116 GN=Steap3 PE=1 SV=1	Steap3	29	14	14	1.48697e+06	763981	884636	507797	358411	321363	0.0179189	-2.58044
A0A140TA95	Myosin phosphatase Rho-interacting protein OS=Rattus norvegicus OX=10116 GN=Mprip PE=1 SV=1	Mprip	26	22	3	122603	97831.1	127117	74986.2	59242.4	43702.5	0.00777391	-1.66926
A2IBE0	Carbonic anhydrase 14 OS=Rattus norvegicus OX=10116 GN=Ca14 PE=1 SV=1	Ca14	14	4	4	1.31998e+06	1.18327e+06	1.393e+06	813756	578973	576140	0.00500315	-2.00128
B0BNF9	Hydroxyacid oxidase 1 OS=Rattus norvegicus OX=10116 GN=Hao1 PE=1 SV=1	Hao1	31	10	10	596505	951865	763236	278716	192480	260428	0.0029149	-3.14199
B2GUY2	Transferrin receptor protein 2 OS=Rattus norvegicus OX=10116 GN=Tfr2 PE=2 SV=1	Tfr2	14	9	9	238279	227086	222967	170897	182607	169586	0.0008652	-1.31611
B2GUZ5	F-actin-capping protein subunit alpha-1 OS=Rattus norvegicus OX=10116 GN=Capza1 PE=1 SV=1	Capza1	27	5	4	274112	258733	282585	189551	157040	202484	0.00759464	-1.49257
B2GV94	Fam134c protein OS=Rattus norvegicus OX=10116 GN=Retreg3 PE=1 SV=1	Retreg3	6	2	2	254706	261033	229291	191027	221701	192410	0.0291094	-1.23219
B2RYT5	Cox7a2l protein OS=Rattus norvegicus OX=10116 GN=Cox7a2l PE=2 SV=1	Cox7a2l	38	4	4	251322	308545	342840	141485	219002	134762	0.0262601	-1.85341
B2RZ72	Actin-related protein 2/3 complex subunit 4 OS=Rattus norvegicus OX=10116 GN=Arpc4 PE=1 SV=1	Arpc4	29	5	5	691719	620533	748980	372422	341830	411714	0.00139109	-1.83052
B4F7F3	ARVCF, delta catenin family member OS=Rattus norvegicus OX=10116 GN=Arvcf PE=1 SV=1	Arvcf	10	7	7	221195	195278	192739	122630	97605.9	108542	0.0014454	-1.85741
D3ZBB3	Similar to transmembrane 4 superfamily member 10 (Predicted) OS=Rattus norvegicus OX=10116 GN=Tmem47 PE=1 SV=1	Tmem47	10	2	2	163292	104343	132150	97529.5	75497.8	67769	0.0406892	-1.65246
D3ZCS9	5-hydroxyisourate hydrolase OS=Rattus norvegicus OX=10116 GN=RGD1309350 PE=1 SV=1	RGD1309350	15	2	2	215599	250266	206473	104785	119201	142239	0.00447253	-1.84405
D3ZD05	KN motif and ankyrin repeat domain-containing protein 2 OS=Rattus norvegicus OX=10116 GN=Kank2 PE=1 SV=2	Kank2	11	7	6	362072	218364	261639	158268	60307.2	119948	0.0403597	-2.62406
D3ZHR2	ATP-binding cassette sub-family D member 1 OS=Rattus norvegicus OX=10116 GN=Abcd1 PE=1 SV=1	Abcd1	7	4	4	151080	148094	153654	97957.7	88899	83531	0.000404426	-1.67816
D3ZJB7	Solute carrier family 30, member 10 OS=Rattus norvegicus OX=10116 GN=Slc30a10 PE=1 SV=1	Slc30a10	8	3	3	488117	420392	477130	208898	141950	139920	0.00163442	-2.86828
D3ZLC3	ITPR-interacting domain-containing 2 OS=Rattus norvegicus OX=10116 GN=Itprid2 PE=1 SV=1	Itprid2	5	5	5	101062	69056.6	62200.9	30352	24363.9	31617.6	0.00442655	-2.64795
D3ZLT1	NADH dehydrogenase (Ubiquinone) 1 beta subcomplex, 7 (Predicted) OS=Rattus norvegicus OX=10116 GN=Ndufb7 PE=1 SV=1	Ndufb7	21	2	2	510839	486496	423780	295186	377669	330544	0.0180654	-1.41913
D3ZTL3	Pleckstrin homology like domain, family B, member 2 OS=Rattus norvegicus OX=10116 GN=Phldb2 PE=1 SV=3	Phldb2	4	4	4	125344	107994	101054	72488.8	60536.9	76911.3	0.00831948	-1.59438
D3ZUI5	Protein cordon-bleu OS=Rattus norvegicus OX=10116 GN=Cobl PE=1 SV=1	Cobl	6	6	6	99456.9	59582.1	81705	44223.5	46873.3	49136.8	0.0269887	-1.6814
D3ZUZ4	FAM20B, glycosaminoglycan xylosylkinase OS=Rattus norvegicus OX=10116 GN=Fam20b PE=1 SV=1	Fam20b	18	5	5	539236	765936	596299	390288	452327	456535	0.0326295	-1.45114
D3ZZZ9	Catenin (Cadherin associated protein), delta 1 (Predicted), isoform CRA_a OS=Rattus norvegicus OX=10116 GN=Ctnnd1 PE=1 SV=1	Ctnnd1	53	42	42	3.47281e+06	2.44471e+06	2.29182e+06	1.81113e+06	1.49161e+06	1.64184e+06	0.0248639	-1.63701
D4A0T0	NADH:ubiquinone oxidoreductase subunit B10 OS=Rattus norvegicus OX=10116 GN=Ndufb10 PE=1 SV=1	Ndufb10	41	6	6	302622	259257	278889	205031	231284	195435	0.0129891	-1.33157
D4A3I8	Solute carrier family 17 (Sodium phosphate), member 2 (Predicted), isoform CRA_a OS=Rattus norvegicus OX=10116 GN=Slc17a2 PE=1 SV=2	Slc17a2	6	2	2	66145.3	57477.6	61956.2	37797.5	29652.2	14422	0.037778	-2.44256
D4A626	Calmin OS=Rattus norvegicus OX=10116 GN=Clmn PE=1 SV=1	Clmn	37	28	28	986290	559752	686403	364430	397270	374758	0.0180526	-1.91151
D4A6G2	Sema domain, immunoglobulin domain (Ig), transmembrane domain (TM) and short cytoplasmic domain, (Semaphorin) 4G (Predicted) OS=Rattus norvegicus OX=10116 GN=Sema4g PE=1 SV=1	Sema4g	3	2	2	112348	127335	143594	92173.5	58627.3	59346.6	0.0198504	-1.85716
D4A6R4	Hypothetical protein LOC100362216 OS=Rattus norvegicus OX=10116 GN=LOC100362216 PE=1 SV=1	LOC100362216	17	4	4	455499	417719	316753	214884	161927	215343	0.00865015	-2.00361
D4ACB8	Chaperonin subunit 8 (Theta) (Predicted), isoform CRA_a OS=Rattus norvegicus OX=10116 GN=Cct8 PE=1 SV=1	Cct8	54	27	27	3.26045e+06	2.61482e+06	2.76907e+06	1.69311e+06	1.30828e+06	1.63713e+06	0.00394092	-1.86722
D4AE58	KN motif and ankyrin repeat domains 1 OS=Rattus norvegicus OX=10116 GN=Kank1 PE=1 SV=2	Kank1	5	5	5	68127.1	66395.8	80416.3	40317.3	37991.9	59247.1	0.0379744	-1.58849
E7CXR8	Receptor protein-tyrosine kinase OS=Rattus norvegicus OX=10116 GN=Egfr PE=2 SV=1	Egfr	28	28	28	966118	1.00321e+06	891802	587283	499083	605287	0.00158994	-1.69526
F1LPG2	Dedicator of cytokinesis 8 OS=Rattus norvegicus OX=10116 GN=Dock8 PE=1 SV=2	Dock8	2	4	3	52692	43736	50978.5	33024.5	34598.1	43005.9	0.0433474	-1.33716
F1LPG5	NADH:ubiquinone oxidoreductase subunit B4 OS=Rattus norvegicus OX=10116 GN=Ndufb4 PE=1 SV=1	Ndufb4	37	4	4	529416	521134	531101	318120	427271	330599	0.0131901	-1.48289
F1LR02	Collagen type XVIII alpha 1 chain OS=Rattus norvegicus OX=10116 GN=Col18a1 PE=1 SV=2	Col18a1	12	13	12	1.0665e+06	1.37995e+06	1.25227e+06	738844	617036	820341	0.00901436	-1.70173
F1LR10	LIM domain and actin-binding protein 1 OS=Rattus norvegicus OX=10116 GN=Lima1 PE=1 SV=2	Lima1	39	25	25	560751	628880	751461	502910	381523	370109	0.0275313	-1.55108
F1LW22	Par-3 family cell polarity regulator beta OS=Rattus norvegicus OX=10116 GN=Pard3b PE=1 SV=2	Pard3b	1	2	2	54671	55254.7	63549	32511.3	28541.5	16325.4	0.0174707	-2.33142
F1M0R1	Ring finger protein 213 OS=Rattus norvegicus OX=10116 GN=Rnf213 PE=1 SV=3	Rnf213	3	15	15	3.03986e+06	3.01968e+06	1.90239e+06	1.51089e+06	878553	1.41435e+06	0.0322203	-2.10306
F1M9A7	Acyl-coenzyme A oxidase OS=Rattus norvegicus OX=10116 GN=Acox3 PE=1 SV=2	Acox3	21	12	12	350927	423914	427037	235900	181469	241077	0.00558948	-1.8327
F1MA36	Spectrin beta chain OS=Rattus norvegicus OX=10116 GN=Sptbn2 PE=1 SV=2	Sptbn2	50	101	91	3.49314e+06	2.49121e+06	2.50582e+06	966108	1.30027e+06	1.02272e+06	0.00280892	-2.56993
F7F9U6	Plectin OS=Rattus norvegicus OX=10116 GN=Plec PE=1 SV=1	Plec	55	244	2	1.55474e+06	916945	1.01046e+06	601235	698481	584506	0.0262665	-1.80375
G3V6C2	Homogentisate 1, 2-dioxygenase OS=Rattus norvegicus OX=10116 GN=Hgd PE=1 SV=1	Hgd	7	2	2	98364.8	102006	114021	58712.2	67025.9	66016.9	0.00126499	-1.63911
G3V9N7	Protein kinase C and casein kinase substrate in neurons 3 OS=Rattus norvegicus OX=10116 GN=Pacsin3 PE=1 SV=3	Pacsin3	15	5	5	438060	292560	323451	203017	91000.2	131443	0.0224871	-2.57483
M0R4N4	Dehydrogenase/reductase (SDR family) member 7-like 1 OS=Rattus norvegicus OX=10116 GN=Dhrs7l1 PE=1 SV=2	Dhrs7l1	40	12	5	1.41218e+06	3.44166e+06	1.26015e+06	495096	744379	705650	0.0400822	-2.94477
M0RB22	Protein tyrosine phosphatase, receptor type, D OS=Rattus norvegicus OX=10116 GN=Ptprd PE=1 SV=2	Ptprd	7	8	6	192671	150538	136719	101231	56856.9	53887.2	0.0198585	-2.33832
M0RCJ9	Protein MAL2-like OS=Rattus norvegicus OX=10116 GN=LOC100911027 PE=4 SV=2	LOC100911027	20	2	2	2.28309e+06	1.91213e+06	1.66614e+06	1.14347e+06	1.46418e+06	1.1118e+06	0.0228453	-1.57508
O35889	Afadin OS=Rattus norvegicus OX=10116 GN=Afdn PE=1 SV=1	Afdn	26	37	37	1.13764e+06	835831	791691	481538	478040	419316	0.00488268	-1.98311
O35913	Solute carrier organic anion transporter family member 1A4 OS=Rattus norvegicus OX=10116 GN=Slco1a4 PE=2 SV=1	Slco1a4	31	21	12	4.10418e+06	3.23703e+06	3.63882e+06	2.25802e+06	2.02952e+06	2.00192e+06	0.0021138	-1.74016
O54698	Equilibrative nucleoside transporter 1 OS=Rattus norvegicus OX=10116 GN=Slc29a1 PE=1 SV=3	Slc29a1	6	2	2	515250	566186	546246	385345	292224	422330	0.0241393	-1.49641
O55004	Ribonuclease 4 OS=Rattus norvegicus OX=10116 GN=Rnase4 PE=1 SV=1	Rnase4	16	2	2	106086	125588	115611	73617.7	47496.2	70480.6	0.0144108	-1.84203
O70127	Bile salt export pump OS=Rattus norvegicus OX=10116 GN=Abcb11 PE=1 SV=1	Abcb11	41	50	47	5.83421e+06	3.89128e+06	4.97849e+06	2.25772e+06	2.86801e+06	2.18655e+06	0.00894025	-1.99858
O88269	Multidrug resistance-associated protein 6 OS=Rattus norvegicus OX=10116 GN=Abcc6 PE=1 SV=1	Abcc6	29	35	35	4.13561e+06	2.48134e+06	2.9843e+06	1.73551e+06	1.69751e+06	1.2411e+06	0.0184493	-2.03083
O88923	Adhesion G protein-coupled receptor L2 OS=Rattus norvegicus OX=10116 GN=Adgrl2 PE=1 SV=2	Adgrl2	1	2	2	54454.3	58696.1	65586.5	39857.6	26407.5	28807.8	0.00914227	-1.90503
P00507	Aspartate aminotransferase, mitochondrial OS=Rattus norvegicus OX=10116 GN=Got2 PE=1 SV=2	Got2	42	16	16	1.49693e+06	1.55892e+06	1.49638e+06	1.31568e+06	1.22195e+06	1.41801e+06	0.0343567	-1.15273
P02706	Asialoglycoprotein receptor 1 OS=Rattus norvegicus OX=10116 GN=Asgr1 PE=1 SV=2	Asgr1	61	12	12	2.97486e+06	3.35929e+06	3.00575e+06	2.50417e+06	1.61375e+06	2.25159e+06	0.0447528	-1.489
P02761	Major urinary protein OS=Rattus norvegicus OX=10116 PE=1 SV=1	P02761	69	14	10	3.3796e+06	7.72667e+06	1.05079e+07	1.67862e+06	2.43294e+06	2.29444e+06	0.0346349	-3.08227
P04182	Ornithine aminotransferase, mitochondrial OS=Rattus norvegicus OX=10116 GN=Oat PE=1 SV=1	Oat	16	5	5	171253	210849	318474	28860.6	33745.4	59009.9	0.00338005	-5.84897
P04762	Catalase OS=Rattus norvegicus OX=10116 GN=Cat PE=1 SV=3	Cat	59	29	29	5.26686e+06	8.32278e+06	7.11776e+06	3.7594e+06	2.75369e+06	4.05126e+06	0.0201361	-1.95215
P05503	Cytochrome c oxidase subunit 1 OS=Rattus norvegicus OX=10116 GN=Mtco1 PE=2 SV=3	Mtco1	12	5	5	922866	1.37307e+06	1.11554e+06	761961	864001	647299	0.0480411	-1.49138
P07379	Phosphoenolpyruvate carboxykinase, cytosolic [GTP] OS=Rattus norvegicus OX=10116 GN=Pck1 PE=1 SV=1	Pck1	3	2	2	471862	303378	359941	208761	138215	221524	0.0239337	-2.00509
P08290	Asialoglycoprotein receptor 2 OS=Rattus norvegicus OX=10116 GN=Asgr2 PE=1 SV=4	Asgr2	30	8	8	1.15721e+06	1.33497e+06	1.08412e+06	874373	737315	685529	0.00939756	-1.55906
P08683	Cytochrome P450 2C11 OS=Rattus norvegicus OX=10116 GN=Cyp2c11 PE=1 SV=1	Cyp2c11	60	50	36	2.72957e+07	2.82661e+07	2.57748e+07	9.82852e+06	1.48825e+07	1.84963e+07	0.0238426	-1.94432
P09606	Glutamine synthetase OS=Rattus norvegicus OX=10116 GN=Glul PE=1 SV=3	Glul	21	6	6	523037	705991	487836	242160	220723	299637	0.00512059	-2.24054
P10888	Cytochrome c oxidase subunit 4 isoform 1, mitochondrial OS=Rattus norvegicus OX=10116 GN=Cox4i1 PE=1 SV=1	Cox4i1	50	12	12	4.93278e+06	5.55422e+06	5.56011e+06	3.29637e+06	4.64366e+06	3.3875e+06	0.0372081	-1.43221
P11442	Clathrin heavy chain 1 OS=Rattus norvegicus OX=10116 GN=Cltc PE=1 SV=3	Cltc	50	81	81	5.03082e+06	4.26762e+06	4.02364e+06	2.48476e+06	3.42768e+06	2.37379e+06	0.022258	-1.6227
P11497	Acetyl-CoA carboxylase 1 OS=Rattus norvegicus OX=10116 GN=Acaca PE=1 SV=1	Acaca	6	11	8	434373	170359	180766	93233.9	88563.7	106314	0.0418406	-2.47918
P11505	Plasma membrane calcium-transporting ATPase 1 OS=Rattus norvegicus OX=10116 GN=Atp2b1 PE=1 SV=3	Atp2b1	9	9	9	324364	291162	355058	245644	267312	249295	0.019196	-1.27002
P12336	Solute carrier family 2, facilitated glucose transporter member 2 OS=Rattus norvegicus OX=10116 GN=Slc2a2 PE=2 SV=1	Slc2a2	14	7	2	5.28846e+06	3.77172e+06	2.94646e+06	2.49924e+06	2.45467e+06	1.90364e+06	0.0477972	-1.71367
P14141	Carbonic anhydrase 3 OS=Rattus norvegicus OX=10116 GN=Ca3 PE=1 SV=3	Ca3	57	12	12	3.91909e+06	3.39648e+06	4.94977e+06	721871	1.15341e+06	1.11084e+06	0.001577	-4.14541
P15684	Aminopeptidase N OS=Rattus norvegicus OX=10116 GN=Anpep PE=1 SV=2	Anpep	38	34	2	3.34633e+06	2.60537e+06	2.71137e+06	1.28408e+06	1.2297e+06	1.28094e+06	0.000485178	-2.26935
P16573	Carcinoembryonic antigen-related cell adhesion molecule 1 OS=Rattus norvegicus OX=10116 GN=Ceacam1 PE=1 SV=4	Ceacam1	20	9	9	1.18476e+06	954451	1.21503e+06	616093	597224	338969	0.0185973	-2.22506
P16970	ATP-binding cassette sub-family D member 3 OS=Rattus norvegicus OX=10116 GN=Abcd3 PE=1 SV=3	Abcd3	34	24	24	2.718e+06	3.18206e+06	2.90486e+06	1.54997e+06	2.09577e+06	1.93581e+06	0.0103166	-1.58678
P18614	Integrin alpha-1 OS=Rattus norvegicus OX=10116 GN=Itga1 PE=1 SV=1	Itga1	16	17	17	359386	295622	329613	285829	237682	240479	0.0364464	-1.28936
P28480	T-complex protein 1 subunit alpha OS=Rattus norvegicus OX=10116 GN=Tcp1 PE=1 SV=1	Tcp1	44	24	22	1.51785e+06	1.50477e+06	1.48994e+06	852307	711459	784298	0.000235541	-1.92699
P45380	Sulfate anion transporter 1 OS=Rattus norvegicus OX=10116 GN=Slc26a1 PE=1 SV=1	Slc26a1	21	14	14	2.57414e+06	1.44962e+06	1.68988e+06	868533	1.15229e+06	760173	0.0287901	-2.02377
P46720	Solute carrier organic anion transporter family member 1A1 OS=Rattus norvegicus OX=10116 GN=Slco1a1 PE=1 SV=1	Slco1a1	27	19	11	1.15772e+06	889322	1.03119e+06	488133	521735	493483	0.00084499	-2.03664
P48056	Sodium- and chloride-dependent betaine transporter OS=Rattus norvegicus OX=10116 GN=Slc6a12 PE=1 SV=1	Slc6a12	7	3	3	933644	864977	622164	535997	532551	479930	0.0287539	-1.54216
P60711	Actin, cytoplasmic 1 OS=Rattus norvegicus OX=10116 GN=Actb PE=1 SV=1	Actb	84	46	2	8.44884e+07	6.72827e+07	7.38017e+07	54395200	5.29867e+07	5.535e+07	0.0087292	-1.3803
P60905	DnaJ homolog subfamily C member 5 OS=Rattus norvegicus OX=10116 GN=Dnajc5 PE=1 SV=1	Dnajc5	20	2	2	216976	264046	316214	184949	183724	160661	0.0275917	-1.49158
P62138	Serine/threonine-protein phosphatase PP1-alpha catalytic subunit OS=Rattus norvegicus OX=10116 GN=Ppp1ca PE=1 SV=1	Ppp1ca	23	7	3	252105	245215	256386	221924	231930	232244	0.00895828	-1.0986
P63259	Actin, cytoplasmic 2 OS=Rattus norvegicus OX=10116 GN=Actg1 PE=1 SV=1	Actg1	84	46	2	6.8889e+06	5.486e+06	6.01754e+06	4.4352e+06	4.32036e+06	4.51305e+06	0.0087292	-1.3803
P68035	Actin, alpha cardiac muscle 1 OS=Rattus norvegicus OX=10116 GN=Actc1 PE=2 SV=1	Actc1	51	21	3	7.56351e+07	6.41675e+07	7.89006e+07	4.85388e+07	5.1154e+07	5.21774e+07	0.0056109	-1.43512
P85970	Actin-related protein 2/3 complex subunit 2 OS=Rattus norvegicus OX=10116 GN=Arpc2 PE=1 SV=1	Arpc2	35	10	10	623756	598666	710123	361456	418655	430388	0.00331298	-1.59681
P85972	Vinculin OS=Rattus norvegicus OX=10116 GN=Vcl PE=1 SV=1	Vcl	39	35	35	1.47421e+06	956275	1.1067e+06	660355	627434	720632	0.014474	-1.73529
P97544	Phospholipid phosphatase 3 OS=Rattus norvegicus OX=10116 GN=Plpp3 PE=1 SV=1	Plpp3	15	5	5	504102	428795	592706	343575	341509	347838	0.0151779	-1.46421
P97569	Kallistatin OS=Rattus norvegicus OX=10116 PE=2 SV=1	P97569	13	4	4	183546	276938	290917	121262	117213	166746	0.029555	-1.84097
P97675	Ectonucleotide pyrophosphatase/phosphodiesterase family member 3 OS=Rattus norvegicus OX=10116 GN=Enpp3 PE=1 SV=2	Enpp3	16	10	10	373024	318243	215578	192995	175008	183184	0.0458055	-1.60523
P97943	Scavenger receptor class B member 1 OS=Rattus norvegicus OX=10116 GN=Scarb1 PE=1 SV=1	Scarb1	27	12	12	4.36536e+06	2.9879e+06	2.92742e+06	1.32207e+06	1.35446e+06	2.13692e+06	0.0195271	-2.15288
Q02769	Squalene synthase OS=Rattus norvegicus OX=10116 GN=Fdft1 PE=2 SV=1	Fdft1	23	8	8	723124	1.10795e+06	805636	238266	34300.9	74474.9	0.0158609	-10.1976
Q03336	Regucalcin OS=Rattus norvegicus OX=10116 GN=Rgn PE=1 SV=3	Rgn	28	6	6	868593	834548	1.09904e+06	475931	629463	589888	0.0140685	-1.65196
Q05511	Serine protease hepsin OS=Rattus norvegicus OX=10116 GN=Hpn PE=2 SV=1	Hpn	25	8	8	554980	534600	642981	458313	358416	321836	0.0227591	-1.53382
Q07066	Peroxisomal membrane protein 2 OS=Rattus norvegicus OX=10116 GN=Pxmp2 PE=1 SV=2	Pxmp2	30	7	7	794440	888581	1.01585e+06	512675	620137	477153	0.00804243	-1.67829
Q07523	Hydroxyacid oxidase 2 OS=Rattus norvegicus OX=10116 GN=Hao2 PE=1 SV=2	Hao2	15	4	4	174789	241341	203711	42749.7	45803.3	44332.8	8.75794e-05	-4.62596
Q08201	Phosphatidylcholine translocator ABCB4 OS=Rattus norvegicus OX=10116 GN=Abcb4 PE=1 SV=1	Abcb4	22	22	14	569219	517427	508519	409298	448429	425082	0.00777257	-1.24283
Q0H8B9	C-type lectin domain family 2 member D11 OS=Rattus norvegicus OX=10116 GN=Clec2d11 PE=1 SV=1	Clec2d11	15	3	3	236875	200834	204131	164181	150525	155455	0.00608309	-1.36221
Q10758	Keratin, type II cytoskeletal 8 OS=Rattus norvegicus OX=10116 GN=Krt8 PE=1 SV=3	Krt8	88	75	59	1.17702e+08	1.04923e+08	1.08935e+08	9.45385e+07	8.86546e+07	6.945e+07	0.048968	-1.32215
Q2M2R8	Peroxisomal targeting signal 1 receptor OS=Rattus norvegicus OX=10116 GN=Pex5 PE=1 SV=2	Pex5	4	2	2	46572.9	40917.5	57692.2	18926.8	36676.3	22048.7	0.0424573	-1.92947
Q3KR94	Vitronectin OS=Rattus norvegicus OX=10116 GN=Vtn PE=1 SV=1	Vtn	26	9	9	848096	1.03502e+06	1.08547e+06	588518	735075	781695	0.0394907	-1.41241
Q3KRC4	G-protein coupled receptor family C group 5 member C OS=Rattus norvegicus OX=10116 GN=Gprc5c PE=1 SV=2	Gprc5c	6	2	2	75417.4	125163	107045	31665.9	26875.9	16333.7	0.00457677	-4.17342
Q3MHS9	Chaperonin containing Tcp1, subunit 6A (Zeta 1) OS=Rattus norvegicus OX=10116 GN=Cct6a PE=1 SV=1	Cct6a	40	20	20	2.11477e+06	2.00943e+06	2.13002e+06	1.51397e+06	1.5148e+06	1.34147e+06	0.00126013	-1.43292
Q3T1K5	F-actin-capping protein subunit alpha-2 OS=Rattus norvegicus OX=10116 GN=Capza2 PE=1 SV=1	Capza2	24	4	3	649731	584363	738906	466689	479675	484732	0.0100033	-1.37249
Q3ZB99	Tight junction protein 2 OS=Rattus norvegicus OX=10116 GN=Tjp2 PE=1 SV=1	Tjp2	8	8	7	175316	199994	246143	82513.2	87606	91538.5	0.00115517	-2.3539
Q498S9	LOC498793 protein (Fragment) OS=Rattus norvegicus OX=10116 GN=LOC498793 PE=2 SV=1	LOC498793	4	2	2	98443.1	128253	134774	60722.6	97066.8	68731.3	0.0488407	-1.61347
Q4KLF8	Actin-related protein 2/3 complex subunit 5 OS=Rattus norvegicus OX=10116 GN=Arpc5 PE=1 SV=3	Arpc5	17	2	2	141452	123293	191160	96204.3	102364	106222	0.0436026	-1.47162
Q4KLP0	Probable 2-oxoglutarate dehydrogenase E1 component DHKTD1, mitochondrial OS=Rattus norvegicus OX=10116 GN=Dhtkd1 PE=2 SV=1	Dhtkd1	8	5	5	233649	155407	174367	140021	101654	121895	0.047579	-1.53957
Q4KM07	Integral membrane transport protein UST5r OS=Rattus norvegicus OX=10116 GN=Ust5r PE=1 SV=1	Ust5r	23	11	6	2.5837e+06	2.03802e+06	1.80289e+06	1.50858e+06	1.09438e+06	1.13928e+06	0.0209603	-1.71534
Q4V892	Single Ig IL-1-related receptor OS=Rattus norvegicus OX=10116 GN=Sigirr PE=2 SV=1	Sigirr	6	2	2	134864	130244	138652	95250.7	107329	79290.2	0.0151089	-1.44297
Q5BJQ1	Claudin OS=Rattus norvegicus OX=10116 GN=Cldn14 PE=1 SV=1	Cldn14	11	2	2	231662	194171	185319	123075	113120	65616	0.0241256	-2.08968
Q5BK17	Iodotyrosine deiodinase 1 OS=Rattus norvegicus OX=10116 GN=Iyd PE=2 SV=1	Iyd	18	5	5	827019	682289	616785	509468	447975	540765	0.0279259	-1.4128
Q5BQE6	Delta(24)-sterol reductase OS=Rattus norvegicus OX=10116 GN=Dhcr24 PE=2 SV=2	Dhcr24	23	11	11	875086	899190	990672	769900	461587	545140	0.0404038	-1.59054
Q5DRK1	Ectonucleoside triphosphate diphosphohydrolase 8 OS=Rattus norvegicus OX=10116 GN=Entpd8 PE=1 SV=1	Entpd8	16	5	5	993615	613082	473716	355788	221739	251974	0.0262134	-2.43943
Q5M7U6	Actin-related protein 2 OS=Rattus norvegicus OX=10116 GN=Actr2 PE=2 SV=1	Actr2	32	11	10	1.47432e+06	1.13044e+06	1.23864e+06	864452	932055	1.07668e+06	0.0459767	-1.33507
Q5PQK5	Radixin OS=Rattus norvegicus OX=10116 GN=Rdx PE=2 SV=1	Rdx	53	36	23	3.27337e+06	3.12036e+06	4.12667e+06	2.34997e+06	1.5004e+06	1.52528e+06	0.0157559	-1.98637
Q5RLM2	Solute carrier family 22 member 7 OS=Rattus norvegicus OX=10116 GN=Slc22a7 PE=1 SV=1	Slc22a7	24	14	14	1.48961e+06	1.6859e+06	1.66949e+06	869346	961109	785158	0.000937552	-1.85576
Q5XI26	Signal transducer and activator of transcription OS=Rattus norvegicus OX=10116 GN=Stat2 PE=1 SV=1	Stat2	3	2	2	86922.5	95905.8	79473.5	44231.3	53214.7	62818.5	0.0121629	-1.6486
Q5XIH3	NADH dehydrogenase [ubiquinone] flavoprotein 1, mitochondrial OS=Rattus norvegicus OX=10116 GN=Ndufv1 PE=1 SV=1	Ndufv1	27	10	10	718316	811975	674038	475704	589629	471057	0.0164397	-1.43831
Q5XIM9	T-complex protein 1 subunit beta OS=Rattus norvegicus OX=10116 GN=Cct2 PE=1 SV=3	Cct2	30	13	13	480655	675456	636002	302083	326102	354977	0.00669957	-1.80746
Q62720	Zinc transporter 1 OS=Rattus norvegicus OX=10116 GN=Slc30a1 PE=2 SV=1	Slc30a1	15	6	6	343426	277718	280404	154284	66302.9	111449	0.0146556	-2.86263
Q62920	PDZ and LIM domain protein 5 OS=Rattus norvegicus OX=10116 GN=Pdlim5 PE=1 SV=2	Pdlim5	34	12	12	700416	597873	762960	329594	454667	350965	0.00779218	-1.82464
Q63089	Solute carrier family 22 member 1 OS=Rattus norvegicus OX=10116 GN=Slc22a1 PE=1 SV=1	Slc22a1	7	4	4	1.14215e+06	1.25971e+06	1.09545e+06	944137	859300	791644	0.0103314	-1.34884
Q63120	Canalicular multispecific organic anion transporter 1 OS=Rattus norvegicus OX=10116 GN=Abcc2 PE=1 SV=1	Abcc2	32	48	47	5.27036e+06	4.11374e+06	3.92201e+06	2.27316e+06	1.47257e+06	1.08402e+06	0.0108047	-2.86163
Q63276	Bile acid-CoA:amino acid N-acyltransferase OS=Rattus norvegicus OX=10116 GN=Baat PE=1 SV=2	Baat	51	19	19	1.73757e+06	2.66314e+06	2.52971e+06	1.41111e+06	806193	1.14069e+06	0.0256637	-2.08168
Q63400	Claudin-3 OS=Rattus norvegicus OX=10116 GN=Cldn3 PE=1 SV=2	Cldn3	20	4	4	1.59234e+06	1.01225e+06	1.06872e+06	600357	496930	412875	0.00798917	-2.40928
Q63488	Sodium-dependent phosphate transporter 2 OS=Rattus norvegicus OX=10116 GN=Slc20a2 PE=1 SV=1	Slc20a2	11	4	4	207001	105630	102373	73979.6	36171.1	47102.4	0.0366132	-2.60901
Q642G4	Peroxisomal membrane protein PEX14 OS=Rattus norvegicus OX=10116 GN=Pex14 PE=1 SV=1	Pex14	20	7	7	204643	226124	219232	163941	151169	195051	0.0376608	-1.28032
Q64611	Cysteine sulfinic acid decarboxylase OS=Rattus norvegicus OX=10116 GN=Csad PE=1 SV=1	Csad	4	2	2	86695.3	88238.1	82793.2	58525.9	51217.9	58148.6	0.000817376	-1.53737
Q66HL0	5' nucleotidase, ecto OS=Rattus norvegicus OX=10116 GN=Nt5e PE=1 SV=2	Nt5e	43	20	20	2.44738e+06	2.1951e+06	2.51954e+06	844729	725832	766541	5.19402e-05	-3.06523
Q68FQ0	T-complex protein 1 subunit epsilon OS=Rattus norvegicus OX=10116 GN=Cct5 PE=1 SV=1	Cct5	34	16	16	564161	638677	752954	322403	312633	411263	0.00652291	-1.87054
Q6AYQ0	PDZ domain-containing protein MAGIX OS=Rattus norvegicus OX=10116 GN=Magix PE=2 SV=1	Magix	12	3	3	88617.7	73695.5	69537.1	32363.5	17907.3	12050.2	0.00932249	-4.02129
Q6AYQ1	Golgin subfamily A member 7 OS=Rattus norvegicus OX=10116 GN=Golga7 PE=2 SV=1	Golga7	14	2	2	165497	141777	189803	130436	121912	133689	0.0498063	-1.27954
Q6GMN2	Brain-specific angiogenesis inhibitor 1-associated protein 2 OS=Rattus norvegicus OX=10116 GN=Baiap2 PE=1 SV=1	Baiap2	14	6	6	296833	217595	206711	124988	160989	126533	0.0168371	-1.73734
Q6GT74	Basigin OS=Rattus norvegicus OX=10116 GN=Bsg PE=2 SV=1	Bsg	43	13	13	5.69505e+06	5.69385e+06	5.97543e+06	4.30186e+06	5.10956e+06	4.01046e+06	0.0235656	-1.30021
Q6I7R1	Dehydrogenase/reductase (SDR family) member 7 OS=Rattus norvegicus OX=10116 GN=Dhrs7l1 PE=1 SV=1	Dhrs7l1	44	17	10	908443	1.85854e+06	681619	241754	479019	389160	0.0371052	-2.86639
Q6IRK8	Spectrin alpha chain, non-erythrocytic 1 OS=Rattus norvegicus OX=10116 GN=Sptan1 PE=1 SV=1	Sptan1	64	148	4	5.67581e+06	3.56625e+06	4.42792e+06	3.10864e+06	2.76308e+06	2.71243e+06	0.0332857	-1.56689
Q6P0K8	Junction plakoglobin OS=Rattus norvegicus OX=10116 GN=Jup PE=1 SV=1	Jup	55	30	24	2.16627e+06	1.98081e+06	2.09743e+06	1.24129e+06	1.82433e+06	1.21162e+06	0.0428011	-1.48582
Q6P502	T-complex protein 1 subunit gamma OS=Rattus norvegicus OX=10116 GN=Cct3 PE=1 SV=1	Cct3	53	29	29	3.79384e+06	3.31037e+06	3.28466e+06	2.06935e+06	2.36031e+06	2.05796e+06	0.00190641	-1.60104
Q6P691	C2 calcium-dependent domain-containing 2 OS=Rattus norvegicus OX=10116 GN=C2cd2 PE=1 SV=1	C2cd2	11	7	7	590829	519590	610071	406631	371986	289725	0.0126848	-1.62279
Q75N33	Protein transport protein Sec16B OS=Rattus norvegicus OX=10116 GN=Sec16b PE=1 SV=1	Sec16b	28	19	18	1.55884e+06	1.70961e+06	1.55743e+06	1.13831e+06	1.10113e+06	1.09064e+06	0.000382741	-1.44802
Q7TPB1	T-complex protein 1 subunit delta OS=Rattus norvegicus OX=10116 GN=Cct4 PE=1 SV=3	Cct4	50	23	22	2.30824e+06	2.27855e+06	2.22163e+06	1.72188e+06	1.54443e+06	1.47533e+06	0.00152351	-1.43874
Q7TT49	Serine/threonine-protein kinase MRCK beta OS=Rattus norvegicus OX=10116 GN=Cdc42bpb PE=1 SV=1	Cdc42bpb	8	10	10	1.35192e+06	963202	1.20924e+06	791369	741390	837249	0.0213651	-1.47447
Q8CHM7	2-hydroxyacyl-CoA lyase 1 OS=Rattus norvegicus OX=10116 GN=Hacl1 PE=1 SV=1	Hacl1	18	9	9	583995	467948	406078	344590	246120	222338	0.0251951	-1.80544
Q8K1P8	Monocarboxylate transporter 8 OS=Rattus norvegicus OX=10116 GN=SLC16A2 PE=1 SV=1	SLC16A2	10	4	4	901782	777550	829666	460796	399428	345052	0.00141287	-2.09235
Q8K4V4	Sorting nexin-27 OS=Rattus norvegicus OX=10116 GN=Snx27 PE=1 SV=2	Snx27	6	3	3	76214.9	64957.2	58544.9	33367.7	47520.7	45289.5	0.0259868	-1.59215
Q8VHK0	Acyl-coenzyme A thioesterase 8 OS=Rattus norvegicus OX=10116 GN=Acot8 PE=1 SV=1	Acot8	10	3	3	67052	48966.9	29499.6	21150.6	12321.6	25209.5	0.0494934	-2.45203
Q920R3	Acyl-CoA (8-3)-desaturase OS=Rattus norvegicus OX=10116 GN=Fads1 PE=1 SV=1	Fads1	20	9	8	688442	673747	752673	278992	151665	232520	0.00293442	-3.28608
Q99J86	Attractin OS=Rattus norvegicus OX=10116 GN=Atrn PE=2 SV=1	Atrn	2	2	2	42141.3	79238.8	68077.4	22741.8	25904.4	16643.1	0.0105558	-2.8515
Q99MA2	Xaa-Pro aminopeptidase 2 OS=Rattus norvegicus OX=10116 GN=Xpnpep2 PE=1 SV=1	Xpnpep2	16	8	8	452330	481570	492011	350130	118063	136126	0.0453882	-2.67056
Q99PD4	Actin-related protein 2/3 complex subunit 1A OS=Rattus norvegicus OX=10116 GN=Arpc1a PE=2 SV=1	Arpc1a	31	10	10	483725	350377	413835	258292	276283	268701	0.0104682	-1.54079
Q9EQS5	Lathosterol oxidase OS=Rattus norvegicus OX=10116 GN=Sc5d PE=1 SV=1	Sc5d	10	3	3	113626	159356	103674	54961.9	44571	53945.2	0.00382984	-2.42186
Q9JHY1	Junctional adhesion molecule A OS=Rattus norvegicus OX=10116 GN=F11r PE=1 SV=1	F11r	26	7	7	2.45726e+06	1.74895e+06	1.85997e+06	1.14103e+06	893479	930404	0.00531818	-2.03498
Q9JJ19	Na(+)/H(+) exchange regulatory cofactor NHE-RF1 OS=Rattus norvegicus OX=10116 GN=Slc9a3r1 PE=1 SV=3	Slc9a3r1	11	3	3	101920	110917	123334	94084.8	94895.1	88013.4	0.0334947	-1.21063
Q9JK41	High affinity copper uptake protein 1 OS=Rattus norvegicus OX=10116 GN=Slc31a1 PE=2 SV=1	Slc31a1	20	3	3	417357	425766	459114	285100	211466	281203	0.00672667	-1.68829
Q9JK71	Membrane-associated guanylate kinase, WW and PDZ domain-containing protein 3 OS=Rattus norvegicus OX=10116 GN=Magi3 PE=1 SV=2	Magi3	1	2	2	33382.1	29946.8	10667.2	2130.74	1911.48	1289.82	0.00299197	-12.6618
Q9QXQ0	Alpha-actinin-4 OS=Rattus norvegicus OX=10116 GN=Actn4 PE=1 SV=2	Actn4	76	74	49	1.28668e+07	1.07693e+07	1.44481e+07	6.64468e+06	7.83205e+06	6.61997e+06	0.00451077	-1.79786
Q9QZU7	Gamma-butyrobetaine dioxygenase OS=Rattus norvegicus OX=10116 GN=Bbox1 PE=1 SV=1	Bbox1	9	3	3	220857	143951	127374	51884.3	88975.4	63125.6	0.0187494	-2.40416
Q9R066	Coxsackievirus and adenovirus receptor homolog OS=Rattus norvegicus OX=10116 GN=Cxadr PE=1 SV=2	Cxadr	12	4	4	426564	395346	357367	202266	186145	178201	0.000320097	-2.07873
Q9WTW7	Solute carrier family 23 member 1 OS=Rattus norvegicus OX=10116 GN=Slc23a1 PE=2 SV=1	Slc23a1	8	4	4	225391	98768.8	109995	66917.5	57823	46185.8	0.0358542	-2.39291
Q9WU74	Lipolysis-stimulated lipoprotein receptor OS=Rattus norvegicus OX=10116 GN=Lsr PE=1 SV=1	Lsr	36	15	15	1.5213e+06	1.06505e+06	1.03044e+06	721595	623048	767018	0.0194619	-1.69172
Q9Z122	Acyl-CoA 6-desaturase OS=Rattus norvegicus OX=10116 GN=Fads2 PE=1 SV=1	Fads2	33	13	12	1.35851e+06	1.26829e+06	1.93936e+06	442610	435813	284624	0.00218901	-3.93353
Q9Z1Y3	Cadherin-2 OS=Rattus norvegicus OX=10116 GN=Cdh2 PE=1 SV=1	Cdh2	24	15	15	2.78066e+06	1.91482e+06	2.51294e+06	1.85182e+06	1.61057e+06	1.4198e+06	0.0470839	-1.46741
Q9Z340	Partitioning defective 3 homolog OS=Rattus norvegicus OX=10116 GN=Pard3 PE=1 SV=1	Pard3	5	6	6	194829	146836	182766	107872	78011.7	78429.4	0.0073349	-1.99348

## Sheet: EtOH star vs con all proteins
Accession	Description	Gene_Names	Coverage (%) CtrlvsStrav	#Peptides	#Unique	C45_Ctrl	C48_Ctrl	C50_Ctrl	E83_Starv	E88_Starv	E89_Starv	p-value(Starv vs. Ctrl)	Fold-Change(Starv vs. Ctrl)
A0A023IM54	TAP binding protein OS=Rattus norvegicus OX=10116 GN=Tapbp PE=2 SV=1	Tapbp	14	7	7	526379	305728	336056	614648	723881	902975	0.0293407	1.95123
A0A096MIX2	DEAD (Asp-Glu-Ala-Asp) box polypeptide 17, isoform CRA_a OS=Rattus norvegicus OX=10116 GN=Ddx17 PE=1 SV=1	Ddx17	20	12	6	141991	153991	159435	318485	243523	279720	0.00198144	1.83938
A0A096MJM1	Ras homolog family member G (Fragment) OS=Rattus norvegicus OX=10116 GN=Rhog PE=1 SV=6	Rhog	46	8	8	896651	960940	1.0652e+06	1.42163e+06	1.67017e+06	1.87801e+06	0.00516082	1.69368
A0A096MJZ2	RCG21429, isoform CRA_b OS=Rattus norvegicus OX=10116 GN=Tbl2 PE=1 SV=1	Tbl2	42	16	16	556092	707911	844208	653370	1.03759e+06	711734	0.541863	1.13234
A0A096MK30	Moesin OS=Rattus norvegicus OX=10116 GN=Msn PE=1 SV=1	Msn	24	17	4	138710	188790	230474	140394	123804	218220	0.531942	-1.16747
A0A096MKE0	Aspartate-beta-hydroxylase OS=Rattus norvegicus OX=10116 GN=Asph PE=1 SV=1	Asph	22	12	12	279012	360900	355286	366138	209632	404950	0.842398	-1.048
A0A096MKH4	Ubiquitin-conjugating enzyme E2, J1 (Fragment) OS=Rattus norvegicus OX=10116 GN=Ube2j1 PE=1 SV=1	Ube2j1	10	2	2	30450.9	24192.4	20852.7	19152.6	18985.2	101414	0.634324	1.33896
A0A096P6L8	Fibronectin OS=Rattus norvegicus OX=10116 GN=Fn1 PE=1 SV=2	Fn1	41	76	76	2.44805e+06	1.57354e+06	1.77499e+06	705966	872283	1.14861e+06	0.0172774	-2.13023
A0A096P6L9	Complement C5 OS=Rattus norvegicus OX=10116 GN=C5 PE=1 SV=2	C5	2	3	2	3871.47	8548.2	9367.39	10583.9	15466.5	17578.8	0.0805499	2.10161
A0A0G2JSH5	Serum albumin OS=Rattus norvegicus OX=10116 GN=Alb PE=1 SV=1	Alb	63	45	2	2.18468e+06	3.67581e+06	3.83857e+06	1.43368e+06	1.83421e+06	1.53772e+06	0.0256825	-1.96809
A0A0G2JSK1	RCG20603 OS=Rattus norvegicus OX=10116 GN=Serpina3c PE=3 SV=1	Serpina3c	30	10	7	400194	427971	523326	419640	514860	342022	0.675951	-1.06646
A0A0G2JSK5	Integrin beta OS=Rattus norvegicus OX=10116 GN=Itgb1 PE=1 SV=1	Itgb1	26	17	17	807081	417374	595685	2.19461e+06	2.00069e+06	221708	0.533273	1.69286
A0A0G2JSK9	Betaine--homocysteine S-methyltransferase 1 OS=Rattus norvegicus OX=10116 GN=Bhmt PE=1 SV=1	Bhmt	56	23	19	3.85357e+06	3.42677e+06	4.23704e+06	2.85174e+06	4.2442e+06	4.01041e+06	0.749597	-1.04851
A0A0G2JSQ2	Dimethylaniline monooxygenase [N-oxide-forming] OS=Rattus norvegicus OX=10116 GN=Fmo5 PE=1 SV=1	Fmo5	66	40	4	1.46835e+06	1.87772e+06	3.47849e+06	8.71969e+06	7.85774e+06	4.62004e+06	0.0226408	3.20773
A0A0G2JSR7	Matrin-3 OS=Rattus norvegicus OX=10116 GN=Matr3 PE=1 SV=1	Matr3	12	9	9	104274	86976.5	90156.7	255474	204942	77033.5	0.226538	1.70226
A0A0G2JSS3	Solute carrier family 22 member 18 OS=Rattus norvegicus OX=10116 GN=Slc22a18 PE=1 SV=1	Slc22a18	19	6	6	1.01686e+06	1.73843e+06	1.46185e+06	2.56061e+06	1.64957e+06	2.26178e+06	0.100863	1.54626
A0A0G2JSS9	Atlastin-3 OS=Rattus norvegicus OX=10116 GN=Atl3 PE=1 SV=1	Atl3	42	19	2	1.79232e+06	1.53694e+06	2.0297e+06	1.59966e+06	2.27983e+06	1.98307e+06	0.547515	1.08957
A0A0G2JSU8	Cytochrome P450 2D1 OS=Rattus norvegicus OX=10116 GN=Cyp2d1 PE=1 SV=1	Cyp2d1	60	36	9	1.51361e+06	1.75395e+06	2.07327e+06	2.24984e+06	2.24016e+06	1.90737e+06	0.15405	1.20428
A0A0G2JT45	Calcium-binding protein 39-like OS=Rattus norvegicus OX=10116 GN=Cab39l PE=1 SV=1	Cab39l	5	2	2	47002.8	45874.7	61340.7	40604.3	51800	39424.2	0.287792	-1.16841
A0A0G2JTA0	FAS-associated factor 2 OS=Rattus norvegicus OX=10116 GN=Faf2 PE=1 SV=1	Faf2	53	24	24	4.59806e+06	2.73648e+06	4.17189e+06	7.00272e+06	5.52962e+06	5.94463e+06	0.047193	1.6368
A0A0G2JTB2	Glucan (1,4-alpha-), branching enzyme 1 OS=Rattus norvegicus OX=10116 GN=Gbe1 PE=1 SV=1	Gbe1	4	2	2	213696	183801	194756	150489	239665	156512	0.54991	-1.1066
A0A0G2JTG7	Heterogeneous nuclear ribonucleoprotein H OS=Rattus norvegicus OX=10116 GN=Hnrnph1 PE=1 SV=1	Hnrnph1	12	4	3	297145	307850	323072	426196	503789	395833	0.00949358	1.42207
A0A0G2JTL5	Pyruvate carboxylase, mitochondrial OS=Rattus norvegicus OX=10116 GN=Pc PE=1 SV=1	Pc	47	48	48	5.60027e+06	1.86467e+06	1.93509e+06	2.21671e+06	3.09432e+06	2.3188e+06	0.842046	-1.08307
A0A0G2JTM1	Uncharacterized protein OS=Rattus norvegicus OX=10116 PE=1 SV=1	A0A0G2JTM1	3	3	3	14810.3	15645.2	21697.8	41719.1	50109.6	23791.3	0.0395632	2.1467
A0A0G2JTT4	RAB30, member RAS oncogene family OS=Rattus norvegicus OX=10116 GN=Rab30 PE=1 SV=1	Rab30	54	12	8	904200	982205	658409	2.18225e+06	2.4621e+06	2.02413e+06	0.0019317	2.64949
A0A0G2JTX5	Dipeptidyl peptidase 4 OS=Rattus norvegicus OX=10116 GN=Dpp4 PE=1 SV=1	Dpp4	52	41	4	1.05878e+07	6.94828e+06	6.66215e+06	5.47318e+06	4.25147e+06	4.05446e+06	0.0347679	-1.73192
A0A0G2JTX9	Derlin OS=Rattus norvegicus OX=10116 GN=Derl2 PE=1 SV=1	Derl2	16	4	4	592877	587718	657611	530434	600013	729776	0.966052	1.00452
A0A0G2JTY3	Solute carrier family 37 member 4 OS=Rattus norvegicus OX=10116 GN=Slc37a4 PE=1 SV=1	Slc37a4	14	6	6	1.98481e+06	1.53695e+06	2.37102e+06	3.11137e+06	3.91429e+06	1.66403e+06	0.294458	1.40978
A0A0G2JU05	LLGL scribble cell polarity complex component 2 OS=Rattus norvegicus OX=10116 GN=Llgl2 PE=1 SV=1	Llgl2	7	6	6	135012	151551	172279	99340.2	177347	125755	0.44386	-1.16743
A0A0G2JU12	Microsomal glutathione S-transferase 2 OS=Rattus norvegicus OX=10116 GN=Mgst2 PE=1 SV=1	Mgst2	29	3	3	1.59336e+06	1.3222e+06	1.89346e+06	2.03852e+06	2.32162e+06	2.69593e+06	0.0420186	1.47338
A0A0G2JU49	Metaxin 1 OS=Rattus norvegicus OX=10116 GN=Mtx1 PE=1 SV=1	Mtx1	18	7	7	280244	322220	335326	357203	495106	462748	0.0431229	1.39295
A0A0G2JU96	AHNAK nucleoprotein OS=Rattus norvegicus OX=10116 GN=Ahnak PE=1 SV=1	Ahnak	2	8	8	669502	239392	233170	283012	374986	732170	0.614408	1.27634
A0A0G2JUD4	Selenoprotein I OS=Rattus norvegicus OX=10116 GN=Selenoi PE=1 SV=1	Selenoi	9	3	3	461419	442352	491981	552905	614910	601456	0.00610633	1.26751
A0A0G2JUG7	IQ motif and Sec7 domain ArfGEF 1 OS=Rattus norvegicus OX=10116 GN=Iqsec1 PE=1 SV=1	Iqsec1	6	4	4	116858	130212	161296	79189.2	91450.5	84164.5	0.0109297	-1.59092
A0A0G2JUJ9	SEC63 homolog, protein translocation regulator OS=Rattus norvegicus OX=10116 GN=Sec63 PE=1 SV=1	Sec63	22	16	16	332954	429563	531551	600100	1.43487e+06	504288	0.172938	1.78753
A0A0G2JUS5	Dolichyl pyrophosphate phosphatase 1 (Predicted), isoform CRA_b OS=Rattus norvegicus OX=10116 GN=Dolpp1 PE=1 SV=1	Dolpp1	8	2	2	36867.1	26567.6	79149.2	209586	151458	35708.7	0.230527	2.44529
A0A0G2JUU7	Gamma-tubulin complex component OS=Rattus norvegicus OX=10116 GN=Tubgcp3 PE=1 SV=1	Tubgcp3	4	3	3	238724	215731	184302	217829	57000.2	258956	0.497555	-1.43452
A0A0G2JUZ5	Glycine cleavage system P protein OS=Rattus norvegicus OX=10116 GN=Gldc PE=1 SV=1	Gldc	5	4	3	125647	88782.5	112637	90051.1	146205	114806	0.740417	1.06353
A0A0G2JV05	Maestro heat-like repeat family member 1 OS=Rattus norvegicus OX=10116 GN=Mroh1 PE=1 SV=1	Mroh1	1	2	2	8811.95	28125	22740.9	29239.3	20720.3	30621.7	0.352065	1.48756
A0A0G2JV12	Collagen type XV alpha 1 chain OS=Rattus norvegicus OX=10116 GN=Col15a1 PE=1 SV=1	Col15a1	4	4	3	254278	16057.2	25300.4	29329.2	9046.22	16783.3	0.318278	-2.85202
A0A0G2JVC2	SCY1-like pseudokinase 2 OS=Rattus norvegicus OX=10116 GN=Scyl2 PE=1 SV=1	Scyl2	11	8	8	198855	223622	358104	186898	311316	371999	0.727445	1.10772
A0A0G2JVC8	Terpene cyclase/mutase family member OS=Rattus norvegicus OX=10116 GN=Lss PE=1 SV=1	Lss	59	43	3	1.05269e+07	6.17412e+06	7.50472e+06	7.56845e+06	2.78559e+06	4.66834e+06	0.179142	-1.70493
A0A0G2JVH4	MICOS complex subunit MIC60 OS=Rattus norvegicus OX=10116 GN=Immt PE=1 SV=1	Immt	37	24	24	969320	1.30229e+06	1.20418e+06	1.6318e+06	2.79668e+06	1.98389e+06	0.0300875	1.81268
A0A0G2JVL6	NADH dehydrogenase [ubiquinone] 1 alpha subcomplex subunit 8 OS=Rattus norvegicus OX=10116 GN=Ndufa8 PE=1 SV=1	Ndufa8	31	4	4	220544	171505	233736	132681	245300	113879	0.315949	-1.33613
A0A0G2JVM2	Uncharacterized protein OS=Rattus norvegicus OX=10116 GN=Mia3 PE=1 SV=1	Mia3	24	28	28	257662	371966	393320	370672	366866	315616	0.776578	1.04421
A0A0G2JVM6	Dystrobrevin OS=Rattus norvegicus OX=10116 GN=Dtnb PE=1 SV=1	Dtnb	13	7	7	214143	235888	303697	342471	561079	300355	0.1114	1.55529
A0A0G2JVS9	Ankyrin repeat domain 27 OS=Rattus norvegicus OX=10116 GN=Ankrd27 PE=1 SV=1	Ankrd27	2	2	2	76186.7	90270.9	140977	83170.2	152961	31898.8	0.586697	-1.33686
A0A0G2JW01	HP domain-containing protein OS=Rattus norvegicus OX=10116 PE=1 SV=1	A0A0G2JW01	22	7	3	2.87498e+06	1.65579e+06	2.09585e+06	2.8099e+06	2.50577e+06	3.12592e+06	0.200236	1.30178
A0A0G2JW25	Solute carrier family 2 member 9 OS=Rattus norvegicus OX=10116 GN=Slc2a9 PE=1 SV=1	Slc2a9	12	5	5	232965	391072	507792	335446	179673	383212	0.51797	-1.26056
A0A0G2JW29	alpha-1,2-Mannosidase OS=Rattus norvegicus OX=10116 GN=Man1a1 PE=1 SV=1	Man1a1	31	23	22	1.07131e+06	2.30631e+06	2.30308e+06	1.33763e+06	2.2516e+06	1.78827e+06	0.953667	-1.0185
A0A0G2JW34	CDGSH iron sulfur domain 3 OS=Rattus norvegicus OX=10116 GN=Cisd3 PE=1 SV=1	Cisd3	18	2	2	64797.5	48697.3	160528	320488	188151	24363.2	0.702193	1.42609
A0A0G2JW60	Utrophin OS=Rattus norvegicus OX=10116 GN=Utrn PE=1 SV=1	Utrn	3	9	8	128042	117634	121667	96657.5	140884	109025	0.570791	-1.0727
A0A0G2JWC7	Fermitin family member 2 OS=Rattus norvegicus OX=10116 GN=Fermt2 PE=1 SV=1	Fermt2	6	4	4	134550	182370	135472	224206	151413	203607	0.190358	1.27636
A0A0G2JWD6	AP-3 complex subunit beta OS=Rattus norvegicus OX=10116 GN=Ap3b1 PE=1 SV=1	Ap3b1	2	2	2	64968.4	83105.8	97044.4	99458.9	90348.5	134926	0.171564	1.32267
A0A0G2JWG6	Golgin B1 OS=Rattus norvegicus OX=10116 GN=Golgb1 PE=1 SV=1	Golgb1	24	64	64	8.96629e+06	5.68867e+06	7.15856e+06	1.57946e+07	8.10101e+06	1.09785e+07	0.126721	1.56692
A0A0G2JWH5	Serine/threonine-protein kinase Chk1 OS=Rattus norvegicus OX=10116 GN=Stt3a PE=1 SV=1	Stt3a	20	17	16	2.15392e+06	2.43005e+06	2.64051e+06	1.77958e+06	2.83205e+06	2.20003e+06	0.643011	-1.0762
A0A0G2JWR5	TATA-binding protein-associated factor 2N-like OS=Rattus norvegicus OX=10116 GN=LOC103694865 PE=4 SV=1	LOC103694865	4	2	2	40646.1	47516	87492.7	65060.2	30307.4	43811.4	0.524969	-1.25062
A0A0G2JWT6	Peroxisomal membrane protein PEX16 OS=Rattus norvegicus OX=10116 GN=Pex16 PE=1 SV=1	Pex16	21	5	5	121821	179567	160438	115460	164700	117112	0.406496	-1.16371
A0A0G2JX26	Solute carrier family 17 (Sodium phosphate), member 3, isoform CRA_b OS=Rattus norvegicus OX=10116 GN=Slc17a3 PE=1 SV=1	Slc17a3	6	2	2	239292	145462	153880	255134	199794	153596	0.587836	1.1349
A0A0G2JXC1	Protein ERGIC-53 OS=Rattus norvegicus OX=10116 GN=Lman1 PE=1 SV=1	Lman1	52	30	2	4.05177e+06	5.60459e+06	5.82603e+06	4.20887e+06	4.88539e+06	3.10004e+06	0.240141	-1.27559
A0A0G2JXG3	Cell cycle control protein OS=Rattus norvegicus OX=10116 GN=Tmem30a PE=1 SV=1	Tmem30a	25	9	9	830106	864962	929760	740857	476620	515652	0.0363058	-1.54198
A0A0G2JXN8	Oxysterol-binding protein OS=Rattus norvegicus OX=10116 GN=Osbpl8 PE=1 SV=1	Osbpl8	6	4	4	115620	90414	88587.4	71420.2	98149.1	93657.9	0.430601	-1.12149
A0A0G2JXT6	Myotubularin-related protein 6 OS=Rattus norvegicus OX=10116 GN=Mtmr6 PE=1 SV=1	Mtmr6	6	3	3	127677	93247	81685.2	59009.3	111796	133516	0.912165	-1.03357
A0A0G2JXT8	Filamin B OS=Rattus norvegicus OX=10116 GN=Flnb PE=1 SV=1	Flnb	19	36	32	415680	302674	380105	256344	328795	300318	0.149847	-1.23624
A0A0G2JXZ9	Protein tyrosine phosphatase, receptor type, J OS=Rattus norvegicus OX=10116 GN=Ptprj PE=1 SV=1	Ptprj	1	2	2	37099.7	36172.5	25537.4	34674.9	39896.3	512269	0.316825	2.74478
A0A0G2JY08	Unconventional myosin-XVIIIa OS=Rattus norvegicus OX=10116 GN=Myo18a PE=1 SV=1	Myo18a	24	38	38	421109	396338	470357	369313	320815	318568	0.0246202	-1.27647
A0A0G2JY43	Aldehyde dehydrogenase family 3 member A2 OS=Rattus norvegicus OX=10116 GN=Aldh3a2 PE=1 SV=1	Aldh3a2	52	43	43	1.31601e+07	1.5043e+07	1.69184e+07	2.0866e+07	2.05555e+07	2.23446e+07	0.0103986	1.4197
A0A0G2JY73	Eukaryotic translation initiation factor 4 gamma, 3 OS=Rattus norvegicus OX=10116 GN=Eif4g3 PE=1 SV=1	Eif4g3	4	7	4	53599.3	95134.6	120831	70230	141090	152656	0.434514	1.34902
A0A0G2JY79	Hepatic triacylglycerol lipase OS=Rattus norvegicus OX=10116 GN=Lipc PE=1 SV=1	Lipc	17	7	7	236607	320870	316590	152495	189511	183752	0.013898	-1.65416
A0A0G2JYC6	RCG62582, isoform CRA_c OS=Rattus norvegicus OX=10116 GN=Ubap2l PE=1 SV=1	Ubap2l	5	4	4	52088.3	55490	88434	59033.9	67734	53776.3	0.764711	-1.05932
A0A0G2JYD4	Vacuolar protein sorting 13 homolog D OS=Rattus norvegicus OX=10116 GN=Vps13d PE=1 SV=1	Vps13d	3	12	11	215702	253406	222764	343663	208988	274840	0.349163	1.17473
A0A0G2JYI0	LPS-responsive beige-like anchor protein OS=Rattus norvegicus OX=10116 GN=Lrba PE=1 SV=1	Lrba	4	10	10	47713.5	107393	78449.9	82349.2	147226	130845	0.196201	1.58027
A0A0G2JYK0	Serine protease inhibitor A3N OS=Rattus norvegicus OX=10116 GN=LOC299282 PE=1 SV=1	LOC299282	30	13	4	205846	220939	281325	162030	243708	133188	0.215402	-1.34492
A0A0G2JYN4	ERGIC and golgi 2 OS=Rattus norvegicus OX=10116 GN=Ergic2 PE=1 SV=1	Ergic2	16	5	5	113338	178010	171632	118537	272040	141633	0.767082	1.09667
A0A0G2JYW1	PRELI domain-containing 2 OS=Rattus norvegicus OX=10116 GN=Prelid2 PE=1 SV=1	Prelid2	19	3	3	171650	214131	173499	295056	295861	341799	0.00407121	1.67256
A0A0G2JZ04	Terminal uridylyl transferase 4 OS=Rattus norvegicus OX=10116 GN=Tut4 PE=1 SV=1	Tut4	2	3	3	299402	276195	200856	727438	938822	809079	0.0012083	3.21616
A0A0G2JZ48	RCG56136, isoform CRA_a OS=Rattus norvegicus OX=10116 GN=Tmf1 PE=1 SV=1	Tmf1	5	4	4	19964.2	48285.4	56450.4	40258	39016.4	20109.4	0.669964	-1.1988
A0A0G2JZ53	Baculoviral IAP repeat-containing 6 OS=Rattus norvegicus OX=10116 GN=Birc6 PE=1 SV=1	Birc6	1	2	2	68768.6	79788.8	76113.5	111107	89222.9	70286.5	0.287865	1.18604
A0A0G2JZF6	NADH:ubiquinone oxidoreductase complex assembly factor 2 OS=Rattus norvegicus OX=10116 GN=Ndufaf2 PE=1 SV=1	Ndufaf2	34	5	5	223531	255440	274514	332198	459915	397858	0.0155443	1.5711
A0A0G2JZI2	Glutamyl-prolyl-tRNA synthetase OS=Rattus norvegicus OX=10116 GN=Eprs PE=1 SV=1	Eprs	9	11	11	120003	150489	167040	123364	209234	669793	0.31681	1.78957
A0A0G2JZM2	Protein transport protein SEC23 OS=Rattus norvegicus OX=10116 GN=Sec23a PE=1 SV=1	Sec23a	18	10	8	121676	272069	161526	138007	295571	270025	0.51367	1.27237
A0A0G2JZT3	Natural resistance-associated macrophage protein 1 OS=Rattus norvegicus OX=10116 GN=Slc11a1 PE=1 SV=1	Slc11a1	5	2	2	22501.8	21047.5	22701.7	108315	150269	267127	0.00164681	7.39492
A0A0G2K047	Acyl-CoA synthetase short-chain family member 3, mitochondrial OS=Rattus norvegicus OX=10116 GN=Acss3 PE=1 SV=1	Acss3	23	11	11	472588	676173	669313	681540	1.22108e+06	618083	0.295015	1.33979
A0A0G2K059	Mitochondrial calcium uniporter OS=Rattus norvegicus OX=10116 GN=Mcu PE=1 SV=1	Mcu	11	3	3	163416	186130	152689	148422	294081	169227	0.516145	1.16727
A0A0G2K099	Uncharacterized protein OS=Rattus norvegicus OX=10116 PE=1 SV=1	A0A0G2K099	49	29	2	1.75704e+06	888970	982502	1.06629e+06	1.11116e+06	1.03535e+06	0.744113	-1.07751
A0A0G2K0I8	Phosphoinositide-3-kinase adaptor protein 1 OS=Rattus norvegicus OX=10116 GN=Pik3ap1 PE=1 SV=1	Pik3ap1	21	11	11	480802	313173	356760	273924	528042	459043	0.780069	1.07319
A0A0G2K0Q7	Myosin light chain kinase OS=Rattus norvegicus OX=10116 GN=Mylk PE=1 SV=1	Mylk	19	29	29	600838	517036	506776	289791	319502	213338	0.00650634	-1.99752
A0A0G2K161	Erythrocyte membrane protein band 4.1 OS=Rattus norvegicus OX=10116 GN=Epb41 PE=1 SV=1	Epb41	28	22	20	2.20765e+06	1.52926e+06	1.71379e+06	1.5548e+06	1.57179e+06	1.38358e+06	0.197324	-1.19609
A0A0G2K174	LIM domain 7 OS=Rattus norvegicus OX=10116 GN=Lmo7 PE=1 SV=1	Lmo7	28	30	30	446231	369092	414383	165865	172327	119311	0.001504	-2.715
A0A0G2K1A2	Myeloperoxidase OS=Rattus norvegicus OX=10116 GN=Mpo PE=1 SV=1	Mpo	9	5	5	6216.35	10994.9	7449.7	13062.1	36103.1	200495	0.0993122	5.70513
A0A0G2K1E2	Integrin alpha 5 (Mapped) OS=Rattus norvegicus OX=10116 GN=Itga5 PE=1 SV=1	Itga5	9	6	5	401258	322006	368705	198540	187302	118013	0.0108109	-2.21419
A0A0G2K1F2	Acetyl-CoA carboxylase beta OS=Rattus norvegicus OX=10116 GN=Acacb PE=1 SV=1	Acacb	3	5	2	125504	38647.6	49767	23429.8	13473.8	28311.1	0.0596827	-3.00033
A0A0G2K1J9	Solute carrier family 2, facilitated glucose transporter member 2 OS=Rattus norvegicus OX=10116 GN=Slc2a2 PE=1 SV=1	Slc2a2	15	8	3	1.82062e+06	1.02417e+06	1.30169e+06	944679	717051	579532	0.0500035	-1.8354
A0A0G2K1M2	Disks large homolog 1 OS=Rattus norvegicus OX=10116 GN=Dlg1 PE=1 SV=1	Dlg1	13	9	9	442091	325563	389600	345808	277059	314214	0.131324	-1.2304
A0A0G2K1M5	Divergent protein kinase domain 2A OS=Rattus norvegicus OX=10116 GN=Dipk2a PE=1 SV=1	Dipk2a	28	9	9	248330	604978	597785	353726	1.05175e+06	756357	0.432901	1.46329
A0A0G2K1P8	TRIO and F-actin-binding protein OS=Rattus norvegicus OX=10116 GN=Triobp PE=1 SV=1	Triobp	1	2	2	12014.2	25650.8	33813.1	30218.5	15958.3	6104.11	0.492455	-1.52405
A0A0G2K1Q4	Transmembrane protein 53 OS=Rattus norvegicus OX=10116 GN=Tmem53 PE=1 SV=1	Tmem53	33	6	6	609554	479382	619382	1.25544e+06	888726	958980	0.0113924	1.80817
A0A0G2K1Z9	Histocompatibility 13 (Predicted), isoform CRA_d OS=Rattus norvegicus OX=10116 GN=Hm13 PE=1 SV=1	Hm13	21	7	7	588146	803121	665289	848181	789139	841200	0.105892	1.21457
A0A0G2K261	Isoleucyl-tRNA synthetase 2, mitochondrial OS=Rattus norvegicus OX=10116 GN=Iars2 PE=1 SV=1	Iars2	7	5	5	59364.8	56355.3	47416.3	73616.9	69445.1	69745.1	0.0185999	1.30993
A0A0G2K277	Enoyl-CoA delta isomerase 2, mitochondrial OS=Rattus norvegicus OX=10116 GN=Eci3 PE=1 SV=1	Eci3	21	7	5	180415	213433	184942	163547	72699.8	146891	0.145431	-1.59759
A0A0G2K2C7	Ubiquitin-specific peptidase 9, X-linked OS=Rattus norvegicus OX=10116 GN=Usp9x PE=1 SV=1	Usp9x	1	4	4	20660.1	26320.2	22194.8	10292	60230.8	36119.9	0.717214	1.22875
A0A0G2K2D5	MTSS I-BAR domain-containing 1 OS=Rattus norvegicus OX=10116 GN=Mtss1 PE=1 SV=1	Mtss1	5	3	3	12287.8	18655.1	17210.9	27368.8	66321	84232.6	0.0288495	3.38405
A0A0G2K2J9	MIA SH3 domain ER export factor 2 OS=Rattus norvegicus OX=10116 GN=Mia2 PE=1 SV=1	Mia2	36	23	23	931470	1.0207e+06	1.121e+06	939092	983424	1.12126e+06	0.904728	-1.00965
A0A0G2K2P4	Cytochrome P450, family 2, subfamily t, polypeptide 1 OS=Rattus norvegicus OX=10116 GN=Cyp2t1 PE=1 SV=1	Cyp2t1	22	10	10	299985	324434	354598	568769	482353	493837	0.00296028	1.57752
A0A0G2K2P5	Tight junction protein ZO-1 OS=Rattus norvegicus OX=10116 GN=Tjp1 PE=1 SV=1	Tjp1	21	28	28	588727	531259	578518	204827	201485	202203	5.73498e-06	-2.78852
A0A0G2K2Q2	Glycine C-acetyltransferase OS=Rattus norvegicus OX=10116 GN=Gcat PE=1 SV=1	Gcat	20	6	6	726008	639208	883956	480113	2.12254e+06	595263	0.796563	1.13928
A0A0G2K2U7	Glycerol-3-phosphate acyltransferase 1, mitochondrial OS=Rattus norvegicus OX=10116 GN=Gpam PE=1 SV=1	Gpam	27	14	14	466231	574559	559540	582973	674215	533632	0.302241	1.11851
A0A0G2K2V2	AP complex subunit beta OS=Rattus norvegicus OX=10116 GN=Ap1b1 PE=1 SV=1	Ap1b1	31	29	13	918706	689045	952626	871320	1.14302e+06	952905	0.309277	1.16318
A0A0G2K2V4	C2CD2-like OS=Rattus norvegicus OX=10116 GN=C2cd2l PE=1 SV=1	C2cd2l	14	6	6	299687	199045	266439	230326	236036	225053	0.515597	-1.09111
A0A0G2K2V7	Tyrosine-protein kinase OS=Rattus norvegicus OX=10116 GN=Yes1 PE=1 SV=1	Yes1	17	8	4	234303	194452	174387	255692	183820	194870	0.740174	1.04854
A0A0G2K2Z0	EMAP-like 4 OS=Rattus norvegicus OX=10116 GN=Eml4 PE=1 SV=1	Eml4	7	4	4	87117.1	111970	114631	182685	150323	155547	0.0137234	1.56325
A0A0G2K309	Mitochondrial ornithine transporter 1 OS=Rattus norvegicus OX=10116 GN=Slc25a15 PE=1 SV=1	Slc25a15	36	10	10	830520	1.41054e+06	1.67295e+06	1.48106e+06	2.16232e+06	1.35031e+06	0.359892	1.30187
A0A0G2K337	Abhydrolase domain-containing 2 OS=Rattus norvegicus OX=10116 GN=Abhd2 PE=1 SV=1	Abhd2	15	5	5	196018	122396	256066	153036	344198	284783	0.413405	1.34658
A0A0G2K3B0	Growth factor receptor-bound protein 14 OS=Rattus norvegicus OX=10116 GN=Grb14 PE=1 SV=1	Grb14	19	7	7	187523	295448	286501	294441	315432	342252	0.204814	1.26046
A0A0G2K3C5	Cystathionine gamma-lyase OS=Rattus norvegicus OX=10116 GN=Cth PE=1 SV=1	Cth	45	15	15	1.08984e+06	1.13569e+06	1.24183e+06	1.56898e+06	2.20634e+06	1.39781e+06	0.0548929	1.4656
A0A0G2K3N1	Golgi brefeldin A-resistant guanine nucleotide exchange factor 1 OS=Rattus norvegicus OX=10116 GN=Gbf1 PE=1 SV=1	Gbf1	10	13	13	126462	187599	186326	153721	246020	220945	0.333074	1.23645
A0A0G2K401	Propionyl-CoA carboxylase alpha chain, mitochondrial OS=Rattus norvegicus OX=10116 GN=Pcca PE=1 SV=1	Pcca	21	13	12	509154	477531	447242	343334	390399	338212	0.00777263	-1.33863
A0A0G2K435	DnaJ heat shock protein family (Hsp40) member C7 OS=Rattus norvegicus OX=10116 GN=Dnajc7 PE=1 SV=1	Dnajc7	7	4	4	60169.4	46616.2	37934	42278.1	76556.7	72534.3	0.318661	1.30187
A0A0G2K437	Autocrine motility factor receptor OS=Rattus norvegicus OX=10116 GN=Amfr PE=1 SV=1	Amfr	9	3	3	109293	107756	107295	84216.8	107712	113866	0.509289	-1.06951
A0A0G2K471	Interferon gamma-induced GTPase OS=Rattus norvegicus OX=10116 GN=Igtp PE=1 SV=1	Igtp	61	48	2	1.2138e+06	961576	838685	637825	3.34737e+06	618430	0.869166	1.1049
A0A0G2K472	Cytoplasmic FMR1-interacting protein OS=Rattus norvegicus OX=10116 GN=Cyfip1 PE=1 SV=1	Cyfip1	4	5	5	98409.4	107541	110229	92792.6	98309.3	123184	0.899854	-1.01255
A0A0G2K4N7	Membrane palmitoylated protein 6 OS=Rattus norvegicus OX=10116 GN=Mpp6 PE=1 SV=1	Mpp6	15	7	7	608182	351165	504110	624978	462345	544811	0.52743	1.13502
A0A0G2K508	RAS-related 2 OS=Rattus norvegicus OX=10116 GN=Rras2 PE=1 SV=1	Rras2	33	5	4	446226	310984	284960	276137	292630	413070	0.776595	-1.05813
A0A0G2K542	UTP--glucose-1-phosphate uridylyltransferase OS=Rattus norvegicus OX=10116 GN=Ugp2 PE=1 SV=1	Ugp2	15	7	7	253768	223484	250636	184815	297976	233113	0.824828	-1.03454
A0A0G2K548	A-kinase-anchoring protein 9 OS=Rattus norvegicus OX=10116 GN=Akap9 PE=1 SV=1	Akap9	3	10	10	365656	405160	294244	267289	380319	345744	0.638346	-1.07442
A0A0G2K5E4	DnaJ heat shock protein family (Hsp40) member A3 OS=Rattus norvegicus OX=10116 GN=Dnaja3 PE=1 SV=1	Dnaja3	40	14	14	1.2679e+06	1.46811e+06	1.68964e+06	1.77227e+06	2.77144e+06	2.47833e+06	0.046033	1.57007
A0A0G2K5G6	Magnesium transporter protein 1 OS=Rattus norvegicus OX=10116 GN=Magt1 PE=1 SV=1	Magt1	17	6	6	1.36005e+06	1.48338e+06	1.63786e+06	1.48876e+06	1.66966e+06	1.34645e+06	0.961058	1.00428
A0A0G2K5K4	Cytochrome P450, family 3, subfamily a, polypeptide 62 OS=Rattus norvegicus OX=10116 GN=Cyp3a62 PE=1 SV=1	Cyp3a62	16	8	3	32937.2	41078.3	71045.5	72532.6	179812	218168	0.0508694	3.09339
A0A0G2K5L2	RCG47744, isoform CRA_c OS=Rattus norvegicus OX=10116 GN=LOC100911440 PE=1 SV=1	LOC100911440	35	11	11	647176	869928	956499	962362	1.41549e+06	1.16281e+06	0.090627	1.43281
A0A0G2K621	Patatin-like phospholipase domain-containing 8 OS=Rattus norvegicus OX=10116 GN=Pnpla8 PE=1 SV=1	Pnpla8	4	3	3	29300.8	38938.9	60032.1	84811.6	101310	96398.1	0.0181185	2.29532
A0A0G2K639	Polymeric immunoglobulin receptor OS=Rattus norvegicus OX=10116 GN=Pigr PE=1 SV=1	Pigr	24	16	16	601570	656336	606559	377163	436892	352364	0.00241736	-1.60373
A0A0G2K642	3-ketoacyl-CoA thiolase, mitochondrial OS=Rattus norvegicus OX=10116 GN=Acaa2 PE=1 SV=1	Acaa2	72	33	33	7.95304e+06	1.09007e+07	1.22416e+07	1.77133e+07	1.59274e+07	9.46835e+06	0.256259	1.36029
A0A0G2K654	Histone cluster 1 H1 family member c OS=Rattus norvegicus OX=10116 GN=Hist1h1c PE=1 SV=1	Hist1h1c	41	11	3	1.51974e+06	550087	617504	2.90453e+06	1.93551e+06	577176	0.351813	1.8455
A0A0G2K6E7	AarF domain-containing kinase 5 OS=Rattus norvegicus OX=10116 GN=Adck5 PE=1 SV=1	Adck5	9	5	5	209027	343552	385886	340586	406350	373113	0.346862	1.23056
A0A0G2K6G2	Adipocyte plasma membrane-associated protein OS=Rattus norvegicus OX=10116 GN=Apmap PE=1 SV=1	Apmap	58	27	27	3.17321e+06	2.82155e+06	3.50513e+06	3.13066e+06	3.93478e+06	3.31976e+06	0.395956	1.09226
A0A0G2K6R0	Trinucleotide repeat-containing adaptor 6B OS=Rattus norvegicus OX=10116 GN=Tnrc6b PE=1 SV=1	Tnrc6b	1	2	2	1.47189e+06	287783	279086	58750.1	51028.6	120144	0.0339641	-6.89792
A0A0G2K6S9	Myosin-11 OS=Rattus norvegicus OX=10116 GN=Myh11 PE=1 SV=1	Myh11	15	31	8	306642	288417	255285	270042	346068	267143	0.754977	1.03408
A0A0G2K6V6	Kinesin family member 16B OS=Rattus norvegicus OX=10116 GN=Kif16b PE=3 SV=1	Kif16b	17	20	20	354145	326489	305572	255804	170720	241127	0.0387413	-1.49707
A0A0G2K6Z8	Pleckstrin homology domain-containing A7 OS=Rattus norvegicus OX=10116 GN=Plekha7 PE=1 SV=1	Plekha7	9	9	9	209723	186490	171719	77032.2	69380	37650.1	0.00713351	-3.2197
A0A0G2K719	DEAD-box helicase 3, X-linked OS=Rattus norvegicus OX=10116 GN=Ddx3x PE=1 SV=1	Ddx3x	37	22	21	704489	855033	788131	909246	1.01666e+06	1.10022e+06	0.0322013	1.28912
A0A0G2K761	Cullin 2 OS=Rattus norvegicus OX=10116 GN=Cul2 PE=1 SV=1	Cul2	3	2	2	173304	188073	211062	185448	233342	176476	0.75307	1.03542
A0A0G2K777	Ras homolog family member T1 OS=Rattus norvegicus OX=10116 GN=Rhot1 PE=1 SV=1	Rhot1	4	3	2	123708	135917	111033	59248.8	160809	102637	0.504894	-1.24054
A0A0G2K781	PPFIA-binding protein 1 OS=Rattus norvegicus OX=10116 GN=Ppfibp1 PE=1 SV=1	Ppfibp1	7	6	5	118369	109111	120174	97458.6	103674	89729.5	0.0253225	-1.19628
A0A0G2K7B6	Dysferlin OS=Rattus norvegicus OX=10116 GN=Dysf PE=1 SV=1	Dysf	1	2	2	51079.3	31497.5	35396	27230.6	31801.6	49659.3	0.706756	-1.09814
A0A0G2K7G2	ArfGAP with FG repeats 2 OS=Rattus norvegicus OX=10116 GN=Agfg2 PE=1 SV=1	Agfg2	13	6	6	164039	231869	313849	700328	316175	394761	0.0929829	1.94186
A0A0G2K7K2	Apoptosis-inducing factor 1, mitochondrial OS=Rattus norvegicus OX=10116 GN=Aifm1 PE=1 SV=1	Aifm1	42	22	22	1.94735e+06	2.6459e+06	2.71309e+06	3.0372e+06	4.23254e+06	3.13244e+06	0.0787337	1.42285
A0A0G2K860	Rho guanine nucleotide exchange factor 12 OS=Rattus norvegicus OX=10116 GN=Arhgef12 PE=1 SV=1	Arhgef12	5	5	5	53845.7	64204.6	123590	81685.5	99560.7	127909	0.355481	1.34527
A0A0G2K875	Actin-binding LIM protein family, member 3 OS=Rattus norvegicus OX=10116 GN=Ablim3 PE=1 SV=1	Ablim3	9	5	5	217025	151593	154780	185150	179464	146526	0.918601	-1.01507
A0A0G2K880	Solute carrier organic anion transporter family member OS=Rattus norvegicus OX=10116 GN=Slco2b1 PE=1 SV=1	Slco2b1	12	9	8	277280	210558	228513	189721	171815	115973	0.069849	-1.52249
A0A0G2K896	Similar to RIKEN cDNA 1300017J02 OS=Rattus norvegicus OX=10116 GN=RGD1310507 PE=1 SV=1	RGD1310507	23	11	11	212714	266947	326882	277011	252487	314955	0.703696	1.05874
A0A0G2K8D1	Motile sperm domain-containing 2 OS=Rattus norvegicus OX=10116 GN=Mospd2 PE=1 SV=1	Mospd2	5	3	3	79843.1	84177.7	98435.3	108020	89412.7	130213	0.162923	1.23877
A0A0G2K8M3	Tight junction protein 3 OS=Rattus norvegicus OX=10116 GN=Tjp3 PE=1 SV=1	Tjp3	9	6	5	182826	199965	198414	43052.1	31791.8	50704.9	0.000375778	-4.71052
A0A0G2K8Q8	Ubiquinol-cytochrome c reductase, complex III subunit X OS=Rattus norvegicus OX=10116 GN=Uqcr10 PE=1 SV=1	Uqcr10	39	2	2	1.14748e+06	1.21662e+06	1.02468e+06	801872	1.15836e+06	559292	0.193293	-1.40163
A0A0G2K8S6	Glucosidase 1 OS=Rattus norvegicus OX=10116 GN=LOC103692171 PE=1 SV=1	LOC103692171	23	16	16	1.09111e+06	1.25416e+06	1.17962e+06	1.01282e+06	1.5504e+06	1.07874e+06	0.913334	1.0162
A0A0G2K8W9	Spectrin beta chain OS=Rattus norvegicus OX=10116 GN=Sptbn1 PE=1 SV=1	Sptbn1	59	124	111	4.98734e+06	2.93992e+06	3.6838e+06	2.76123e+06	2.4426e+06	2.81753e+06	0.0943896	-1.41653
A0A0G2K8Z9	Kinesin family member 13B OS=Rattus norvegicus OX=10116 GN=Kif13b PE=1 SV=1	Kif13b	14	21	21	1.06539e+06	414917	440052	1.26523e+06	780597	2.18633e+06	0.132809	2.23073
A0A0G2K9I6	Ceruloplasmin OS=Rattus norvegicus OX=10116 GN=Cp PE=1 SV=1	Cp	23	19	19	3.51e+06	1.58031e+06	2.90178e+06	4.00572e+06	4.81425e+06	4.24945e+06	0.0927153	1.72032
A0A0G2K9J2	V-type proton ATPase subunit H OS=Rattus norvegicus OX=10116 GN=Atp6v1h PE=1 SV=1	Atp6v1h	13	5	5	67128.8	81351.1	59979.1	110445	121007	136454	0.00609214	1.77238
A0A0G2K9N0	Small ArfGAP2 OS=Rattus norvegicus OX=10116 GN=Smap2 PE=1 SV=1	Smap2	8	3	3	138984	133169	109193	127388	158032	221129	0.210848	1.30112
A0A0G2K9P5	Component of oligomeric golgi complex 5 OS=Rattus norvegicus OX=10116 GN=Cog5 PE=1 SV=1	Cog5	5	2	2	8205.22	20202.6	21441.5	9872.06	42762.6	26198.9	0.515628	1.45994
A0A0G2K9T1	E3 ubiquitin-protein ligase OS=Rattus norvegicus OX=10116 GN=Itch PE=1 SV=1	Itch	10	7	6	263757	210012	234208	233165	169358	180096	0.164711	-1.22187
A0A0G2K9T4	Microtubule-actin cross-linking factor 1 OS=Rattus norvegicus OX=10116 GN=Macf1 PE=1 SV=1	Macf1	4	23	22	625362	493939	695845	1.14402e+06	677770	884017	0.10076	1.47193
A0A0G2KA71	Nectin cell adhesion molecule 2 OS=Rattus norvegicus OX=10116 GN=Nectin2 PE=1 SV=1	Nectin2	26	8	8	320916	236543	487683	1.05567e+06	1.74912e+06	1.36072e+06	0.00531222	4.07905
A0A0G2KA82	Synaptophysin-like 1 OS=Rattus norvegicus OX=10116 GN=Sypl1 PE=1 SV=1	Sypl1	13	3	3	497693	409822	413838	393578	419112	502309	0.952055	-1.0062
A0A0G2KAA3	NADH:ubiquinone oxidoreductase subunit A3 OS=Rattus norvegicus OX=10116 GN=Ndufa3 PE=1 SV=1	Ndufa3	38	2	2	309380	284710	319156	197349	425174	265752	0.749763	-1.08029
A0A0G2KAK9	Major facilitator superfamily domain-containing 5 OS=Rattus norvegicus OX=10116 GN=Mfsd5 PE=4 SV=1	Mfsd5	5	2	2	56415.5	144463	153396	100264	151347	162929	0.559329	1.25521
A0A0G2KAP1	Endoplasmic reticulum oxidoreductase 1 beta OS=Rattus norvegicus OX=10116 GN=Ero1b PE=1 SV=1	Ero1b	19	7	6	121870	207012	216868	84149.9	66125.3	107377	0.033413	-2.09211
A0A0G2KB52	Microtubule-associated protein 7 OS=Rattus norvegicus OX=10116 GN=Map7 PE=1 SV=1	Map7	3	2	2	69045.1	52004.6	83084.5	40544.6	61096.6	92650.8	0.76626	-1.09135
A0A0G2QC04	Plastin 1 OS=Rattus norvegicus OX=10116 GN=Pls1 PE=1 SV=1	Pls1	16	8	4	106258	60640.5	94104.5	29527	31895.1	35061.1	0.00544671	-2.63829
A0A0G2QC06	Serotransferrin OS=Rattus norvegicus OX=10116 GN=Tf PE=1 SV=1	Tf	56	56	11	2.3371e+06	3.98477e+06	5.00503e+06	3.14333e+06	2.60519e+06	3.74395e+06	0.604548	-1.14985
A0A0H2UHM1	Aquaporin-8 OS=Rattus norvegicus OX=10116 GN=Aqp8 PE=1 SV=1	Aqp8	7	2	2	154407	199066	467956	434898	96274.7	38735.4	0.40425	-2.06992
A0A0H2UHP9	RCG39700, isoform CRA_d OS=Rattus norvegicus OX=10116 GN=Rab6a PE=1 SV=1	Rab6a	63	17	14	2.11796e+06	2.38994e+06	2.38616e+06	2.60738e+06	3.28963e+06	3.5213e+06	0.0371367	1.35732
A0A0H2UHV9	Coatomer subunit gamma OS=Rattus norvegicus OX=10116 GN=Copg2 PE=1 SV=1	Copg2	27	19	17	760733	1.28914e+06	1.33948e+06	875985	1.15806e+06	1.28304e+06	0.989308	-1.00307
A0A0H2UI26	Metalloreductase STEAP3 OS=Rattus norvegicus OX=10116 GN=Steap3 PE=1 SV=1	Steap3	29	14	14	1.48697e+06	763981	884636	507797	358411	321363	0.0179189	-2.58044
A0A0U1RS25	UPF1, RNA helicase and ATPase OS=Rattus norvegicus OX=10116 GN=Upf1 PE=1 SV=1	Upf1	18	15	15	123479	164519	216636	177766	209343	229967	0.282964	1.24818
A0A140TA95	Myosin phosphatase Rho-interacting protein OS=Rattus norvegicus OX=10116 GN=Mprip PE=1 SV=1	Mprip	26	22	3	122603	97831.1	127117	74986.2	59242.4	43702.5	0.00777391	-1.66926
A0A140TAA5	WD repeat domain phosphoinositide-interacting protein 4 OS=Rattus norvegicus OX=10116 GN=Wdr45 PE=1 SV=1	Wdr45	18	7	7	280482	459653	439448	430221	474365	470550	0.335399	1.19231
A0A140TAC7	L-gulonolactone oxidase OS=Rattus norvegicus OX=10116 GN=Gulo PE=1 SV=1	Gulo	74	71	70	8.30455e+07	7.04545e+07	1.01935e+08	9.57831e+07	5.68287e+07	6.12415e+07	0.376045	-1.21399
A0A140UHX6	Spectrin beta chain OS=Rattus norvegicus OX=10116 GN=Sptb PE=1 SV=1	Sptb	18	37	32	663369	589584	596505	524509	526315	752896	0.774493	-1.03927
A0A2P1NRY9	MHC class Ib, RT1-Uav1 OS=Rattus norvegicus OX=10116 GN=RT1-Uav1 PE=2 SV=1	RT1-Uav1	28	12	2	264076	211473	107026	290028	126210	298824	0.634331	1.22319
A0FKI7	Acyl-CoA-binding domain-containing protein 5 OS=Rattus norvegicus OX=10116 GN=Acbd5 PE=1 SV=1	Acbd5	13	6	6	426839	425867	360994	365838	354435	381338	0.187344	-1.09892
A0JN17	V-Ki-ras2 Kirsten rat sarcoma viral oncogene homolog OS=Rattus norvegicus OX=10116 GN=Kras PE=2 SV=1	Kras	38	7	2	238944	178136	176644	284009	246077	405531	0.0685259	1.5563
A0JN30	Canopy 2 homolog (Zebrafish) OS=Rattus norvegicus OX=10116 GN=Cnpy2 PE=1 SV=1	Cnpy2	24	3	3	56881.5	84565.3	128971	86734.5	75735.3	104635	0.899596	1.03476
A0JPQ8	Alkylglycerol monooxygenase OS=Rattus norvegicus OX=10116 GN=Agmo PE=2 SV=1	Agmo	29	13	13	1.26913e+06	1.41957e+06	1.46418e+06	1.19309e+06	1.92135e+06	1.57681e+06	0.508718	1.11071
A1A5P0	Cdc42 effector protein 1 OS=Rattus norvegicus OX=10116 GN=Cdc42ep1 PE=1 SV=1	Cdc42ep1	7	2	2	12883.8	22328.9	52268.5	32263.5	35906.2	45385.8	0.376336	1.5178
A1A5Q1	Poly [ADP-ribose] polymerase OS=Rattus norvegicus OX=10116 GN=Parp9 PE=1 SV=1	Parp9	28	17	17	284828	693393	437827	396712	748006	534275	0.55672	1.22394
A1L134	Ancient ubiquitous protein 1 OS=Rattus norvegicus OX=10116 GN=Aup1 PE=2 SV=1	Aup1	46	18	18	6.09717e+06	3.84667e+06	4.49774e+06	9.73478e+06	8.15485e+06	7.9819e+06	0.0160376	1.8178
A1L1J8	RAB5B, member RAS oncogene family OS=Rattus norvegicus OX=10116 GN=Rab5b PE=1 SV=1	Rab5b	57	11	6	1.2681e+06	1.23588e+06	1.20272e+06	1.84634e+06	1.78533e+06	2.21904e+06	0.00285277	1.57145
A1L1J9	Lipase maturation factor 2 OS=Rattus norvegicus OX=10116 GN=Lmf2 PE=2 SV=1	Lmf2	5	3	3	235167	251815	282300	276672	422408	378245	0.0778402	1.38283
A1L1L2	Transmembrane protein 214 OS=Rattus norvegicus OX=10116 GN=Tmem214 PE=2 SV=1	Tmem214	15	9	9	164129	238031	220290	132257	218397	169058	0.362201	-1.20792
A2IBE0	Carbonic anhydrase 14 OS=Rattus norvegicus OX=10116 GN=Ca14 PE=1 SV=1	Ca14	14	4	4	1.31998e+06	1.18327e+06	1.393e+06	813756	578973	576140	0.00500315	-2.00128
A2RRT9	Cytochrome P450 4V2 OS=Rattus norvegicus OX=10116 GN=Cyp4v2 PE=2 SV=1	Cyp4v2	21	10	10	337558	326876	227528	513040	444654	449603	0.0252027	1.59862
A2VCW9	Alpha-aminoadipic semialdehyde synthase, mitochondrial OS=Rattus norvegicus OX=10116 GN=Aass PE=2 SV=1	Aass	14	10	10	924860	714046	1.12612e+06	700785	684276	680803	0.106558	-1.31578
A3KN98	Bco2 protein OS=Rattus norvegicus OX=10116 GN=Bco2 PE=1 SV=1	Bco2	26	11	5	372756	203663	231423	225161	340504	279659	0.777186	1.06864
A5HV10	Receptor-like protein tyrosine phosphatase kappa (Fragment) OS=Rattus norvegicus OX=10116 GN=ptprk PE=2 SV=1	ptprk	3	2	2	58202.9	67549	64012.9	47869.3	24903.2	46259.5	0.0798615	-1.65872
A7VJC2	Heterogeneous nuclear ribonucleoproteins A2/B1 OS=Rattus norvegicus OX=10116 GN=Hnrnpa2b1 PE=1 SV=1	Hnrnpa2b1	33	10	9	182501	241094	367914	685056	261418	209713	0.537721	1.32382
A8WCF8	Tumor protein p63-regulated gene 1-like protein OS=Rattus norvegicus OX=10116 GN=Tprg1l PE=1 SV=1	Tprg1l	68	16	16	7.26134e+06	3.77572e+06	6.68548e+06	6.5049e+06	1.0203e+07	1.05967e+07	0.157993	1.56554
A9UMV9	NADH:ubiquinone oxidoreductase subunit A7 OS=Rattus norvegicus OX=10116 GN=Ndufa7 PE=1 SV=1	Ndufa7	20	2	2	208813	277946	319234	277181	609902	158277	0.780356	1.13033
B0BMT9	Sqrdl protein OS=Rattus norvegicus OX=10116 GN=Sqor PE=1 SV=1	Sqor	44	17	17	1.02269e+06	1.59204e+06	2.03625e+06	353574	1.09935e+06	1.65752e+06	0.339587	-1.72644
B0BMW0	RAB14, member RAS oncogene family OS=Rattus norvegicus OX=10116 GN=Rab14 PE=1 SV=1	Rab14	83	17	15	4.92891e+06	3.96326e+06	4.44864e+06	5.45719e+06	5.88013e+06	6.5397e+06	0.0230861	1.34161
B0BMZ1	Family with sequence similarity 241 member B OS=Rattus norvegicus OX=10116 GN=Fam241b PE=1 SV=1	Fam241b	22	2	2	361658	453224	519610	395928	469249	461284	0.986905	1.00207
B0BN06	Bcas3 protein (Fragment) OS=Rattus norvegicus OX=10116 GN=Bcas3 PE=2 SV=1	Bcas3	6	3	3	81945.4	184738	197596	207445	168242	186387	0.421221	1.29558
B0BN19	RAB22A, member RAS oncogene family OS=Rattus norvegicus OX=10116 GN=Rab22a PE=1 SV=1	Rab22a	38	6	6	344891	259398	262991	469599	499579	473361	0.00547547	1.67743
B0BN46	Glyoxylate and hydroxypyruvate reductase OS=Rattus norvegicus OX=10116 GN=Grhpr PE=1 SV=1	Grhpr	11	3	3	143181	156900	182519	106196	262366	208574	0.699844	1.12327
B0BN52	Mitochondrial carrier 2 OS=Rattus norvegicus OX=10116 GN=Mtch2 PE=2 SV=1	Mtch2	49	14	14	3.34837e+06	3.47872e+06	3.41488e+06	3.74611e+06	6.09938e+06	5.15496e+06	0.0650909	1.436
B0BN63	Activator of Hsp90 ATPase activity 1 OS=Rattus norvegicus OX=10116 GN=Ahsa1 PE=1 SV=1	Ahsa1	13	4	4	53340.6	93860.7	50003.4	97718.5	147207	121671	0.0493619	1.91213
B0BN70	Small integral membrane protein 7 OS=Rattus norvegicus OX=10116 GN=Smim7 PE=3 SV=1	Smim7	23	2	2	40364.4	67062	56899.5	45813.7	69944.4	122834	0.386994	1.36719
B0BN83	Armadillo repeat-containing protein 1 OS=Rattus norvegicus OX=10116 GN=Armc1 PE=1 SV=1	Armc1	12	2	2	108749	95124.7	115580	106528	224531	166345	0.148255	1.49296
B0BN86	Transmembrane protein 11, mitochondrial OS=Rattus norvegicus OX=10116 GN=Tmem11 PE=2 SV=1	Tmem11	13	2	2	167893	216049	368163	217874	536870	313821	0.389501	1.40081
B0BNE5	S-formylglutathione hydrolase OS=Rattus norvegicus OX=10116 GN=Esd PE=2 SV=1	Esd	36	8	8	522239	655252	583217	918494	1.64334e+06	850620	0.046553	1.85985
B0BNE6	NADH dehydrogenase (Ubiquinone) Fe-S protein 8 (Predicted), isoform CRA_a OS=Rattus norvegicus OX=10116 GN=Ndufs8 PE=1 SV=1	Ndufs8	8	2	2	92138.5	130709	135668	83346.6	100947	55933.1	0.123443	-1.51423
B0BNF6	Membrane associated ring-CH-type finger 5 OS=Rattus norvegicus OX=10116 GN=March5 PE=1 SV=1	March5	8	2	2	123470	165349	162070	130213	217466	159315	0.589505	1.10887
B0BNF9	Hydroxyacid oxidase 1 OS=Rattus norvegicus OX=10116 GN=Hao1 PE=1 SV=1	Hao1	31	10	10	596505	951865	763236	278716	192480	260428	0.0029149	-3.14199
B0BNG0	ER membrane protein complex subunit 2 OS=Rattus norvegicus OX=10116 GN=Emc2 PE=2 SV=1	Emc2	24	6	6	532962	603792	737176	523925	858542	624080	0.761513	1.05772
B0BNG2	Transmembrane 6 superfamily member 2 OS=Rattus norvegicus OX=10116 GN=Tm6sf2 PE=2 SV=1	Tm6sf2	11	3	3	44731.1	44944	48836.3	49316.2	71225	62153.5	0.0743975	1.30523
B0BNG3	Lectin, mannose-binding 2 OS=Rattus norvegicus OX=10116 GN=Lman2 PE=1 SV=1	Lman2	56	17	17	2.6621e+06	3.78141e+06	3.90619e+06	2.68566e+06	2.98919e+06	2.68982e+06	0.192953	-1.22115
B0BNK1	RAB5C, member RAS oncogene family OS=Rattus norvegicus OX=10116 GN=Rab5c PE=1 SV=1	Rab5c	65	13	8	2.12591e+06	2.24634e+06	2.34391e+06	4.01016e+06	4.35713e+06	3.97783e+06	0.000114934	1.83801
B0BNL8	Agpat3 protein (Fragment) OS=Rattus norvegicus OX=10116 GN=Agpat3 PE=2 SV=1	Agpat3	10	3	3	117407	78563.1	77548.1	86341.5	118918	136999	0.307281	1.25285
B0BNM7	Sco1 protein (Fragment) OS=Rattus norvegicus OX=10116 GN=Sco1 PE=2 SV=1	Sco1	11	3	3	48780.6	62578.1	73194.3	73061	88277.2	74863.4	0.124055	1.29286
B0BNN1	Gltpd2 protein OS=Rattus norvegicus OX=10116 GN=Gltpd2 PE=2 SV=1	Gltpd2	30	8	8	323592	901145	680799	385698	592096	431416	0.519901	-1.26306
B0K020	CDGSH iron-sulfur domain-containing protein 1 OS=Rattus norvegicus OX=10116 GN=Cisd1 PE=3 SV=1	Cisd1	46	5	5	2.13688e+06	2.15216e+06	2.78129e+06	3.56399e+06	5.69066e+06	4.39935e+06	0.0157451	1.91071
B0K025	Oligosaccharyltransferase complex subunit OSTC OS=Rattus norvegicus OX=10116 GN=Ostc PE=2 SV=1	Ostc	13	2	2	359369	374566	507232	456398	1.10515e+06	620060	0.145468	1.66076
B0K026	LETM1 domain-containing 1 OS=Rattus norvegicus OX=10116 GN=Letmd1 PE=1 SV=1	Letmd1	6	2	2	46707.9	118539	132820	113170	181205	112803	0.356205	1.46522
B0K031	60S ribosomal protein L7 OS=Rattus norvegicus OX=10116 GN=Rpl7 PE=1 SV=1	Rpl7	52	21	21	1.38432e+06	2.27703e+06	5.24145e+06	2.5844e+06	4.3147e+06	3.7099e+06	0.503921	1.35791
B1A2U8	Growth factor inhibitor OS=Rattus norvegicus OX=10116 GN=Mtus1 PE=1 SV=1	Mtus1	10	10	10	1.16689e+07	6.26423e+06	1.3091e+07	3.03979e+07	1.7501e+07	5.03649e+06	0.585136	1.40946
B1H227	LOC682908 protein OS=Rattus norvegicus OX=10116 GN=Rcc1 PE=1 SV=1	Rcc1	8	3	3	28938.6	10542.7	19871.7	147428	84662.1	18116.6	0.15668	3.34114
B1H249	Glucosamine 6-phosphate N-acetyltransferase OS=Rattus norvegicus OX=10116 GN=Gnpnat1 PE=1 SV=1	Gnpnat1	16	2	2	40348.1	39341.7	34311.7	40493.5	187558	8586.86	0.949538	1.06189
B1H250	Glycine-N-acyltransferase-like 1 OS=Rattus norvegicus OX=10116 GN=Glyatl1 PE=1 SV=1	Glyatl1	26	7	6	278290	236268	293974	310517	335170	370892	0.0506266	1.2593
B1H261	Trypsin domain containing 1 (Predicted), isoform CRA_a OS=Rattus norvegicus OX=10116 GN=Tysnd1 PE=1 SV=1	Tysnd1	5	2	2	26310.8	47425.6	40478.1	18121.2	118737	19419.7	0.926091	-1.06525
B1H270	Succinate--CoA ligase [GDP-forming] subunit beta, mitochondrial OS=Rattus norvegicus OX=10116 GN=Suclg2 PE=2 SV=1	Suclg2	35	14	14	687032	486085	460491	683654	788911	693521	0.0904144	1.34484
B1H282	Collagen beta(1-O)galactosyltransferase 1 OS=Rattus norvegicus OX=10116 GN=Colgalt1 PE=1 SV=1	Colgalt1	13	8	8	220724	270570	329725	254597	288588	352125	0.575558	1.09526
B1WBX5	Solute carrier family 43, member 1 OS=Rattus norvegicus OX=10116 GN=Slc43a1 PE=2 SV=1	Slc43a1	7	3	3	381144	291520	219886	189551	172719	218216	0.0765958	-1.50661
B1WBY5	DnaJ (Hsp40) homolog, subfamily C, member 11 OS=Rattus norvegicus OX=10116 GN=Dnajc11 PE=1 SV=1	Dnajc11	13	6	6	208384	230958	263824	261449	470951	329326	0.103664	1.47262
B1WBY7	ER lipid raft-associated 1 OS=Rattus norvegicus OX=10116 GN=Erlin1 PE=1 SV=1	Erlin1	41	13	10	466431	501804	514130	515195	745027	584319	0.137883	1.23065
B1WC34	Protein kinase C substrate 80K-H OS=Rattus norvegicus OX=10116 GN=Prkcsh PE=1 SV=1	Prkcsh	18	8	8	296045	274221	438532	369384	352471	514296	0.325046	1.23439
B1WC61	Complex I assembly factor ACAD9, mitochondrial OS=Rattus norvegicus OX=10116 GN=Acad9 PE=1 SV=1	Acad9	11	6	6	232721	213177	201228	174384	162790	219242	0.188341	-1.17058
B1WC88	UPF0729 protein C18orf32 homolog OS=Rattus norvegicus OX=10116 PE=3 SV=1	B1WC88	43	3	3	256288	195282	196897	278282	255872	345170	0.0731931	1.35614
B2GUU1	YTH domain family 2 (Predicted) OS=Rattus norvegicus OX=10116 GN=Ythdf2 PE=2 SV=1	Ythdf2	5	3	2	24319.5	33947.5	40527.7	35587.7	41012	50379.2	0.219698	1.30012
B2GUY0	Endoplasmic reticulum mannosyl-oligosaccharide 1,2-alpha-mannosidase OS=Rattus norvegicus OX=10116 GN=Man1b1 PE=2 SV=2	Man1b1	23	14	14	222225	402241	367174	251207	365868	332117	0.916332	-1.02447
B2GUY2	Transferrin receptor protein 2 OS=Rattus norvegicus OX=10116 GN=Tfr2 PE=2 SV=1	Tfr2	14	9	9	238279	227086	222967	170897	182607	169586	0.0008652	-1.31611
B2GUZ4	Peroxisomal biogenesis factor 26 OS=Rattus norvegicus OX=10116 GN=Pex26 PE=1 SV=1	Pex26	17	3	3	116617	110752	161517	196723	325004	207298	0.0359625	1.85212
B2GUZ5	F-actin-capping protein subunit alpha-1 OS=Rattus norvegicus OX=10116 GN=Capza1 PE=1 SV=1	Capza1	27	5	4	274112	258733	282585	189551	157040	202484	0.00759464	-1.49257
B2GV15	Dihydrolipoamide acetyltransferase component of pyruvate dehydrogenase complex OS=Rattus norvegicus OX=10116 GN=Dbt PE=1 SV=1	Dbt	17	8	8	208269	140867	159686	299346	313111	261847	0.012243	1.73676
B2GV24	E3 UFM1-protein ligase 1 OS=Rattus norvegicus OX=10116 GN=Ufl1 PE=1 SV=1	Ufl1	20	14	14	283874	324893	350802	279100	368541	317827	0.97441	1.00347
B2GV35	Galactosylgalactosylxylosylprotein 3-beta-glucuronosyltransferase OS=Rattus norvegicus OX=10116 GN=B3gat3 PE=1 SV=1	B3gat3	13	4	4	132231	303160	307365	126320	300465	190947	0.661447	-1.19351
B2GV39	Alpha-1,3-mannosyl-glycoprotein 4-beta-N-acetylglucosaminyltransferase B OS=Rattus norvegicus OX=10116 GN=Mgat4b PE=1 SV=1	Mgat4b	9	4	4	78707.1	174952	179457	63582	107222	81178.1	0.182754	-1.64669
B2GV54	Neutral cholesterol ester hydrolase 1 OS=Rattus norvegicus OX=10116 GN=Nceh1 PE=1 SV=1	Nceh1	14	5	5	91326.2	126129	177774	135141	176328	227983	0.254221	1.38434
B2GV73	Actin-related protein 2/3 complex subunit 3 OS=Rattus norvegicus OX=10116 GN=Arpc3 PE=1 SV=1	Arpc3	16	4	4	426632	327743	418635	269739	460683	245759	0.366988	-1.24219
B2GV94	Fam134c protein OS=Rattus norvegicus OX=10116 GN=Retreg3 PE=1 SV=1	Retreg3	6	2	2	254706	261033	229291	191027	221701	192410	0.0291094	-1.23219
B2GVB4	Sept9 protein (Fragment) OS=Rattus norvegicus OX=10116 GN=Sept9 PE=2 SV=1	Sept9	33	17	17	243540	263863	266285	407828	353114	357934	0.00243017	1.44422
B2GVB9	Fermitin family member 3 OS=Rattus norvegicus OX=10116 GN=Fermt3 PE=1 SV=1	Fermt3	4	2	2	55767.3	114560	55468.2	66142.2	178564	138253	0.254348	1.66404
B2RYA8	DnaJ heat shock protein family (Hsp40) member B2 OS=Rattus norvegicus OX=10116 GN=Dnajb2 PE=1 SV=1	Dnajb2	12	3	3	66635.4	77626	105525	99155.8	91388.1	175042	0.220399	1.42701
B2RYB8	Integrin beta OS=Rattus norvegicus OX=10116 GN=Itgb2 PE=1 SV=1	Itgb2	4	2	2	11331.7	8252.9	8265.08	28093.3	48998.7	106184	0.0119501	5.73985
B2RYC4	Syvn1 protein OS=Rattus norvegicus OX=10116 GN=Syvn1 PE=2 SV=1	Syvn1	4	3	3	163957	215574	174460	163542	85687.8	136257	0.135537	-1.4781
B2RYD0	Ube2g2 protein OS=Rattus norvegicus OX=10116 GN=Ube2g2 PE=1 SV=1	Ube2g2	28	3	3	177582	145059	137343	213447	269454	195794	0.0351848	1.47098
B2RYD7	RCG25591, isoform CRA_a OS=Rattus norvegicus OX=10116 GN=Stt3b PE=1 SV=1	Stt3b	20	15	14	1.0824e+06	1.19041e+06	1.31779e+06	907447	1.308e+06	1.13473e+06	0.556923	-1.08028
B2RYE8	Fam69a protein OS=Rattus norvegicus OX=10116 GN=Dipk1a PE=2 SV=1	Dipk1a	5	2	2	105658	305384	324753	242517	353851	359158	0.404753	1.43279
B2RYF6	CLPTM1 regulator of GABA type A receptor forward-trafficking OS=Rattus norvegicus OX=10116 GN=Clptm1 PE=1 SV=1	Clptm1	8	4	4	360229	413887	311647	602690	1.42839e+06	337701	0.225488	1.84268
B2RYG2	Pck2 protein (Fragment) OS=Rattus norvegicus OX=10116 GN=Pck2 PE=2 SV=1	Pck2	5	3	3	27915.9	18598.8	16846.8	22561.3	69242	17418.4	0.448634	1.45981
B2RYH2	Trim14 protein OS=Rattus norvegicus OX=10116 GN=Trim14 PE=1 SV=1	Trim14	11	4	4	60221.8	87040.2	83356.1	43176.6	68567.6	83801.8	0.454834	-1.20762
B2RYI2	Signal recognition particle subunit SRP68 OS=Rattus norvegicus OX=10116 GN=Srp68 PE=1 SV=1	Srp68	34	14	14	288509	218290	183738	265848	502968	307065	0.144975	1.52523
B2RYJ3	Cullin 4A OS=Rattus norvegicus OX=10116 GN=Cul4a PE=1 SV=1	Cul4a	3	2	2	60086.4	59898.5	64516.2	60810.8	68963.6	60294.7	0.598404	1.02882
B2RYJ8	Epithelial splicing regulatory protein 2 OS=Rattus norvegicus OX=10116 GN=Esrp2 PE=2 SV=1	Esrp2	3	2	2	14997.3	47989.7	62430.3	24847.9	49708.4	39558.8	0.956673	1.02834
B2RYM3	Inter-alpha trypsin inhibitor, heavy chain 1 OS=Rattus norvegicus OX=10116 GN=Itih1 PE=1 SV=1	Itih1	5	4	4	244180	206511	148265	357324	235670	128618	0.727797	1.13151
B2RYN6	AP-1 complex subunit gamma OS=Rattus norvegicus OX=10116 GN=Ap1g1 PE=2 SV=1	Ap1g1	8	8	8	194910	292628	275355	191212	204944	181935	0.115197	-1.30115
B2RYS2	Cytochrome b-c1 complex subunit 7 OS=Rattus norvegicus OX=10116 GN=Uqcrb PE=1 SV=1	Uqcrb	28	3	3	150212	188072	235289	130077	143657	134342	0.070902	-1.38345
B2RYS8	NADH dehydrogenase [ubiquinone] 1 beta subcomplex subunit 8, mitochondrial OS=Rattus norvegicus OX=10116 GN=Ndufb8 PE=1 SV=1	Ndufb8	21	3	3	499920	525674	553968	294333	575018	263455	0.183572	-1.48351
B2RYT5	Cox7a2l protein OS=Rattus norvegicus OX=10116 GN=Cox7a2l PE=2 SV=1	Cox7a2l	38	4	4	251322	308545	342840	141485	219002	134762	0.0262601	-1.85341
B2RYW3	NADH dehydrogenase (Ubiquinone) 1 beta subcomplex, 9 OS=Rattus norvegicus OX=10116 GN=Ndufb9 PE=1 SV=1	Ndufb9	32	4	4	281885	333448	366360	214514	305925	205981	0.101586	-1.36575
B2RZ24	Succinate-CoA ligase subunit beta (Fragment) OS=Rattus norvegicus OX=10116 GN=Sucla2 PE=2 SV=1	Sucla2	34	11	11	659050	537993	509549	532793	822905	566145	0.536655	1.11169
B2RZ37	Receptor expression-enhancing protein 5 OS=Rattus norvegicus OX=10116 GN=Reep5 PE=1 SV=1	Reep5	21	6	5	711732	493638	351063	420048	1.09462e+06	526274	0.560069	1.25186
B2RZ46	RAB17, member RAS oncogene family OS=Rattus norvegicus OX=10116 GN=Rab17 PE=2 SV=1	Rab17	40	5	5	499117	352575	317052	533129	548857	598554	0.0542501	1.46421
B2RZ72	Actin-related protein 2/3 complex subunit 4 OS=Rattus norvegicus OX=10116 GN=Arpc4 PE=1 SV=1	Arpc4	29	5	5	691719	620533	748980	372422	341830	411714	0.00139109	-1.83052
B2RZ76	Dehydrogenase/reductase X-linked OS=Rattus norvegicus OX=10116 GN=Dhrsx PE=1 SV=1	Dhrsx	6	2	2	103070	72731.2	131962	133242	190791	195923	0.0646041	1.71393
B2RZ77	Dermatopontin OS=Rattus norvegicus OX=10116 GN=Dpt PE=1 SV=1	Dpt	21	3	3	267950	41770.7	52399.8	22660.8	43472.2	33327.8	0.193335	-2.61409
B2RZA8	Slc30a6 protein OS=Rattus norvegicus OX=10116 GN=Slc30a6 PE=1 SV=1	Slc30a6	11	4	4	93084.7	201416	218762	107715	228444	200797	0.87065	1.06404
B2RZD1	Protein transport protein Sec61 subunit beta OS=Rattus norvegicus OX=10116 GN=Sec61b PE=1 SV=1	Sec61b	38	3	3	869254	1.14464e+06	1.41456e+06	1.2276e+06	1.5732e+06	1.28042e+06	0.306663	1.20666
B2RZD4	60S ribosomal protein L34 OS=Rattus norvegicus OX=10116 GN=Rpl34 PE=1 SV=1	Rpl34	29	5	5	714141	1.42771e+06	2.00441e+06	1.2834e+06	1.52881e+06	1.6359e+06	0.654967	1.16239
B2RZD6	NDUFA4, mitochondrial complex-associated OS=Rattus norvegicus OX=10116 GN=Ndufa4 PE=1 SV=1	Ndufa4	56	6	6	2.63008e+06	2.73019e+06	3.02348e+06	2.20994e+06	3.51442e+06	2.14504e+06	0.621409	-1.09228
B3DMA2	Acyl-CoA dehydrogenase family member 11 OS=Rattus norvegicus OX=10116 GN=Acad11 PE=1 SV=1	Acad11	22	17	17	791824	657138	404105	478469	503803	664293	0.707055	-1.09505
B3GNI6	Septin-11 OS=Rattus norvegicus OX=10116 GN=Septin11 PE=1 SV=1	Septin11	10	3	2	44227	39811.2	66963.3	43382.2	31923.9	49938.8	0.437773	-1.1946
B4F768	Multifunctional fusion protein (Fragment) OS=Rattus norvegicus OX=10116 GN=Aldh4a1 PE=2 SV=1	Aldh4a1	28	15	15	1.28344e+06	1.1082e+06	1.10299e+06	1.10024e+06	1.22941e+06	995165	0.552273	-1.05236
B4F7F3	ARVCF, delta catenin family member OS=Rattus norvegicus OX=10116 GN=Arvcf PE=1 SV=1	Arvcf	10	7	7	221195	195278	192739	122630	97605.9	108542	0.0014454	-1.85741
B5D5N9	Cationic amino acid transporter 2 OS=Rattus norvegicus OX=10116 GN=Slc7a2 PE=1 SV=1	Slc7a2	7	4	4	194109	199365	316349	180996	168841	137727	0.116912	-1.42746
B5DEF6	RGD1310159 protein OS=Rattus norvegicus OX=10116 GN=RGD1310159 PE=2 SV=1	RGD1310159	14	12	12	277109	273865	228817	339185	616699	298508	0.139877	1.53202
B5DEH2	Erlin-2 OS=Rattus norvegicus OX=10116 GN=Erlin2 PE=1 SV=1	Erlin2	39	11	8	957074	801946	893256	1.00255e+06	1.15971e+06	921911	0.152755	1.16062
B5DEH7	C1r protein OS=Rattus norvegicus OX=10116 GN=C1r PE=1 SV=1	C1r	3	2	2	6782.82	18734.6	12256.1	9833.12	8734.07	37197.5	0.685755	1.27059
B5DEL8	NADH dehydrogenase (Ubiquinone) Fe-S protein 5 OS=Rattus norvegicus OX=10116 GN=Ndufs5 PE=1 SV=1	Ndufs5	51	5	5	434378	445303	466899	1.0658e+06	1.04237e+06	334902	0.285158	1.60308
B5DEX7	Cation-transporting ATPase (Fragment) OS=Rattus norvegicus OX=10116 GN=Atp13a1 PE=2 SV=1	Atp13a1	18	16	16	197016	217381	253322	301452	328412	318244	0.0100495	1.42671
B5DF32	Chuk protein OS=Rattus norvegicus OX=10116 GN=Chuk PE=2 SV=1	Chuk	2	2	2	28641.9	65725	60252.4	35942.9	49114.3	49655.5	0.777428	-1.0897
B5DF50	Polypeptide N-acetylgalactosaminyltransferase (Fragment) OS=Rattus norvegicus OX=10116 GN=Galnt2 PE=2 SV=1	Galnt2	38	19	18	593654	940635	746460	580849	568225	730599	0.305204	-1.20014
B5DF51	Membrane magnesium transporter 1 OS=Rattus norvegicus OX=10116 GN=Mmgt1 PE=2 SV=1	Mmgt1	25	2	2	198976	239623	243573	226612	300819	271215	0.214435	1.16766
B5DF57	Erythrocyte membrane protein band 4.2 OS=Rattus norvegicus OX=10116 GN=Epb42 PE=1 SV=1	Epb42	6	3	3	228024	49346.6	74050.6	98173.3	111258	178965	0.595121	1.32875
B5DF89	Cullin-3 OS=Rattus norvegicus OX=10116 GN=Cul3 PE=1 SV=2	Cul3	4	3	3	25401	34890.1	46606.4	29046.4	27721.2	36879.8	0.605168	-1.11627
B5DFA3	Bucs1 protein OS=Rattus norvegicus OX=10116 GN=Acsm1 PE=2 SV=1	Acsm1	74	38	37	3.63739e+06	3.96756e+06	5.60001e+06	8.69325e+06	8.25585e+06	9.59668e+06	0.00679247	2.04262
B5DFB6	Atxn2 protein (Fragment) OS=Rattus norvegicus OX=10116 GN=Atxn2 PE=2 SV=1	Atxn2	5	3	3	40418.5	92993.5	60796.9	33991.5	55060.6	53027	0.386227	-1.32049
B5DFC8	Eukaryotic translation initiation factor 3 subunit C OS=Rattus norvegicus OX=10116 GN=Eif3c PE=1 SV=1	Eif3c	4	2	2	44329.2	61540.8	42470.4	38321	108551	60297.7	0.470528	1.29363
B5DFC9	Nidogen-2 OS=Rattus norvegicus OX=10116 GN=Nid2 PE=2 SV=1	Nid2	9	7	6	350796	10783.9	1815.63	2424.03	14191.7	5643.23	0.505698	-3.28286
B5DFI1	Cog1 protein (Fragment) OS=Rattus norvegicus OX=10116 GN=Cog1 PE=2 SV=1	Cog1	2	2	2	14694.7	39154.8	44473.2	18985	55361.2	38074.7	0.766898	1.16074
B5DFJ2	FAM3 metabolism-regulating-signaling molecule A OS=Rattus norvegicus OX=10116 GN=Fam3a PE=1 SV=1	Fam3a	9	2	2	100978	246108	276048	115392	277122	143189	0.760486	-1.14426
B5DFK0	Leng4 protein OS=Rattus norvegicus OX=10116 GN=Mboat7 PE=2 SV=1	Mboat7	7	4	4	117460	131154	134209	110220	179195	175061	0.353663	1.18698
B5DFK1	Coatomer subunit alpha OS=Rattus norvegicus OX=10116 GN=Copa PE=2 SV=1	Copa	41	46	46	1.92567e+06	2.81535e+06	3.13734e+06	2.08008e+06	2.29541e+06	2.90893e+06	0.724138	-1.06988
B5DFK5	Hip1r protein OS=Rattus norvegicus OX=10116 GN=Hip1r PE=2 SV=1	Hip1r	3	3	3	70000.5	40503.3	40887.7	36295.5	30189.5	29386.3	0.0909232	-1.53265
B5DFK6	Adaptor-related protein complex 3 subunit delta 1 OS=Rattus norvegicus OX=10116 GN=Ap3d1 PE=1 SV=1	Ap3d1	12	11	11	55035.5	88382.1	122327	126890	231268	146451	0.0885694	1.93302
B5DFK8	Pdxdc1 protein OS=Rattus norvegicus OX=10116 GN=Pdxdc1 PE=1 SV=1	Pdxdc1	37	23	23	463963	987757	1.04265e+06	660041	1.43914e+06	948148	0.573371	1.23526
B6DTP5	DEAD (Asp-Glu-Ala-Asp) box polypeptide 5 (Fragment) OS=Rattus norvegicus OX=10116 GN=Ddx5 PE=2 SV=1	Ddx5	33	20	14	587513	627808	698897	1.06625e+06	1.08281e+06	970321	0.00131447	1.63188
C0JPT7	Filamin A OS=Rattus norvegicus OX=10116 GN=Flna PE=1 SV=1	Flna	9	18	15	171860	105622	117171	122062	196017	243529	0.253366	1.39924
D3Z865	Mannose-P-dolichol utilization defect 1 OS=Rattus norvegicus OX=10116 GN=Mpdu1 PE=1 SV=1	Mpdu1	10	2	2	361385	360646	498863	689582	813913	745356	0.00625199	1.85994
D3Z8I7	Glutathione S-transferase, theta 3 OS=Rattus norvegicus OX=10116 GN=Gstt3 PE=1 SV=1	Gstt3	30	10	9	972840	5.93885e+06	3.82161e+06	4.80715e+06	1.14588e+07	2.6931e+07	0.130026	4.06534
D3Z8L5	Pumilio RNA-binding family member 1 OS=Rattus norvegicus OX=10116 GN=Pum1 PE=1 SV=2	Pum1	4	3	3	12340.9	29090.5	34777.2	23863	23427	53027.2	0.528426	1.33408
D3Z8L7	Ras-related protein R-Ras OS=Rattus norvegicus OX=10116 GN=Rras PE=1 SV=1	Rras	31	5	4	561987	405629	395994	432605	477664	495904	0.742507	1.04317
D3Z8X6	Deltex E3 ubiquitin ligase 3L OS=Rattus norvegicus OX=10116 GN=Dtx3l PE=1 SV=1	Dtx3l	17	10	10	282591	594368	360096	284373	415956	396594	0.751301	-1.08839
D3Z9I1	Cytochrome C oxidase assembly factor 3 OS=Rattus norvegicus OX=10116 GN=Coa3 PE=1 SV=1	Coa3	29	3	3	178641	127089	144460	201566	164134	114325	0.817813	1.04867
D3Z9J9	Patatin-like phospholipase domain-containing 3 OS=Rattus norvegicus OX=10116 GN=Pnpla3 PE=1 SV=2	Pnpla3	51	22	22	1.50502e+07	1.20382e+06	1.35308e+06	894466	690565	1.05982e+06	0.220519	-3.34561
D3Z9L0	Acylglycerol kinase OS=Rattus norvegicus OX=10116 GN=Agk PE=1 SV=2	Agk	12	4	4	109331	121072	148936	151785	243545	148079	0.140695	1.40552
D3Z9Z0	Ankyrin 1 OS=Rattus norvegicus OX=10116 GN=Ank1 PE=1 SV=1	Ank1	6	9	9	338099	121986	160274	190322	224360	311065	0.52818	1.2619
D3ZA84	Talin 2 OS=Rattus norvegicus OX=10116 GN=Tln2 PE=1 SV=3	Tln2	27	53	38	1.53848e+06	1.09308e+06	1.1734e+06	885162	1.38996e+06	1.23964e+06	0.64167	-1.08966
D3ZAC0	Integrin subunit alpha 2b OS=Rattus norvegicus OX=10116 GN=Itga2b PE=1 SV=2	Itga2b	20	15	15	328196	249498	252522	307149	274970	225138	0.837243	-1.02834
D3ZAF6	ATP synthase subunit f, mitochondrial OS=Rattus norvegicus OX=10116 GN=Atp5mf PE=1 SV=1	Atp5mf	32	3	3	2.9476e+06	3.5494e+06	3.79821e+06	3.87264e+06	5.77704e+06	3.38136e+06	0.293785	1.23937
D3ZAN3	Alpha glucosidase 2 alpha neutral subunit (Predicted) OS=Rattus norvegicus OX=10116 GN=Ganab PE=1 SV=1	Ganab	41	32	32	2.9165e+06	3.38445e+06	3.38293e+06	2.55394e+06	3.41012e+06	3.39209e+06	0.723581	-1.04167
D3ZAR1	Low density lipoprotein receptor adapter protein 1 OS=Rattus norvegicus OX=10116 GN=Ldlrap1 PE=1 SV=2	Ldlrap1	8	2	2	15765.3	29087.2	47956.4	98822.5	30184	143105	0.157328	2.68748
D3ZAS9	DDRGK domain-containing 1 OS=Rattus norvegicus OX=10116 GN=Ddrgk1 PE=1 SV=1	Ddrgk1	23	4	4	343120	369833	411367	474014	536242	376473	0.157267	1.22387
D3ZAW2	Phosphatidylserine decarboxylase proenzyme, mitochondrial OS=Rattus norvegicus OX=10116 GN=Pisd PE=1 SV=3	Pisd	4	2	2	43296.4	55251.6	46027.4	48118.8	32377.1	55588.2	0.675264	-1.08333
D3ZAW4	Abhydrolase domain containing 4 (Predicted) OS=Rattus norvegicus OX=10116 GN=Abhd4 PE=1 SV=1	Abhd4	45	14	14	716085	479505	538626	1.34366e+06	1.6558e+06	2.17659e+06	0.0040555	2.96946
D3ZBB3	Similar to transmembrane 4 superfamily member 10 (Predicted) OS=Rattus norvegicus OX=10116 GN=Tmem47 PE=1 SV=1	Tmem47	10	2	2	163292	104343	132150	97529.5	75497.8	67769	0.0406892	-1.65246
D3ZBN0	Histone H1.5 OS=Rattus norvegicus OX=10116 GN=H1-5 PE=1 SV=1	H1-5	22	4	3	192015	85337.1	49372.8	197820	151745	64404.7	0.606276	1.33695
D3ZBN4	Ergosterol biosynthesis 28 homolog OS=Rattus norvegicus OX=10116 GN=Erg28 PE=1 SV=1	Erg28	12	2	2	542623	426047	731333	1.49438e+06	1.00953e+06	1.27303e+06	0.013811	2.24793
D3ZC56	Dystonin OS=Rattus norvegicus OX=10116 GN=Dst PE=1 SV=3	Dst	0	2	2	22932.7	17081.6	27865.9	19329.5	22790.4	15073.3	0.42385	-1.18021
D3ZCF8	ATP-binding cassette, subfamily A (ABC1), member 8a OS=Rattus norvegicus OX=10116 GN=Abca8a PE=1 SV=3	Abca8a	26	37	34	3.98544e+06	1.36511e+06	1.87317e+06	1.20354e+06	2.15791e+06	1.01411e+06	0.31344	-1.56993
D3ZCG3	MON2 homolog, regulator of endosome-to-Golgi-trafficking OS=Rattus norvegicus OX=10116 GN=Mon2 PE=1 SV=3	Mon2	6	9	9	220834	195239	135859	230961	176811	177003	0.70253	1.0726
D3ZCS9	5-hydroxyisourate hydrolase OS=Rattus norvegicus OX=10116 GN=RGD1309350 PE=1 SV=1	RGD1309350	15	2	2	215599	250266	206473	104785	119201	142239	0.00447253	-1.84405
D3ZD05	KN motif and ankyrin repeat domain-containing protein 2 OS=Rattus norvegicus OX=10116 GN=Kank2 PE=1 SV=2	Kank2	11	7	6	362072	218364	261639	158268	60307.2	119948	0.0403597	-2.62406
D3ZD09	Cytochrome c oxidase subunit OS=Rattus norvegicus OX=10116 GN=Cox6b1 PE=1 SV=1	Cox6b1	48	4	4	302839	322560	622689	374391	729145	321349	0.738614	1.12981
D3ZD11	Signal peptidase complex subunit 2 OS=Rattus norvegicus OX=10116 GN=Spcs2 PE=1 SV=1	Spcs2	57	12	11	1.09622e+06	977746	1.22019e+06	886555	1.1766e+06	604248	0.297705	-1.27546
D3ZD31	Mannose receptor, C type 1 OS=Rattus norvegicus OX=10116 GN=Mrc1 PE=1 SV=3	Mrc1	12	15	15	308718	347286	336147	323894	408076	418621	0.18293	1.15362
D3ZDR2	Charged multivesicular body protein 6 OS=Rattus norvegicus OX=10116 GN=Chmp6 PE=1 SV=1	Chmp6	20	3	3	263304	250958	272334	385213	391046	534590	0.0102997	1.6479
D3ZE15	NADH:ubiquinone oxidoreductase subunit A13 OS=Rattus norvegicus OX=10116 GN=Ndufa13 PE=1 SV=1	Ndufa13	40	5	5	561067	673975	619812	351685	611750	352784	0.121174	-1.45622
D3ZE59	Transmembrane protein 115 OS=Rattus norvegicus OX=10116 GN=Tmem115 PE=1 SV=1	Tmem115	11	2	2	274670	831984	1.08805e+06	745961	904179	700073	0.643862	1.23836
D3ZEA0	Fibronectin type III domain containing 3a (Predicted), isoform CRA_a OS=Rattus norvegicus OX=10116 GN=Fndc3a PE=1 SV=2	Fndc3a	5	5	5	66645.1	80252.6	90683.7	73457.3	92754.8	104327	0.403575	1.13589
D3ZEE9	Fatty acid desaturase 6 OS=Rattus norvegicus OX=10116 GN=Fads6 PE=1 SV=1	Fads6	6	2	2	211414	226603	249599	324466	315015	610326	0.0673758	1.73436
D3ZEF9	Hexosyltransferase OS=Rattus norvegicus OX=10116 GN=B3gnt2 PE=3 SV=1	B3gnt2	6	2	2	32369.4	42567.3	49878.5	32786.9	45135.6	53592.6	0.815421	1.0489
D3ZEG8	Translocase of inner mitochondrial membrane 29 OS=Rattus norvegicus OX=10116 GN=Timm29 PE=1 SV=1	Timm29	12	3	3	75494.3	116499	93901.4	110389	174244	117878	0.150615	1.40024
D3ZEZ9	Supervillin OS=Rattus norvegicus OX=10116 GN=Svil PE=1 SV=3	Svil	5	9	9	456582	356645	404892	446807	435096	357668	0.868014	1.01788
D3ZF12	Signal peptidase complex subunit 3 OS=Rattus norvegicus OX=10116 GN=Spcs3 PE=1 SV=1	Spcs3	22	4	4	354892	617784	642995	637586	675218	571608	0.401229	1.20406
D3ZF16	Lipase maturation factor OS=Rattus norvegicus OX=10116 GN=Lmf1 PE=1 SV=3	Lmf1	4	2	2	19434.5	13021.3	17679	32327.1	58086.9	26457	0.0388907	2.231
D3ZF21	GPRIN family member 3 OS=Rattus norvegicus OX=10116 GN=Gprin3 PE=1 SV=2	Gprin3	6	3	3	74396.8	68327.9	47873.1	72130.9	51519.4	37815.3	0.471087	-1.20087
D3ZF54	Anoctamin OS=Rattus norvegicus OX=10116 GN=Ano10 PE=1 SV=2	Ano10	9	5	4	250181	171148	178015	420385	184012	374235	0.193528	1.56022
D3ZF97	Endoplasmic reticulum lectin 1 OS=Rattus norvegicus OX=10116 GN=Erlec1 PE=1 SV=2	Erlec1	21	8	8	151949	140262	161843	121681	104515	135162	0.0530014	-1.26132
D3ZFB0	Golgi transport 1A OS=Rattus norvegicus OX=10116 GN=Golt1a PE=4 SV=1	Golt1a	13	2	2	96557.5	164258	139545	120055	153064	151001	0.690177	1.07829
D3ZFC5	Phospholipid-transporting ATPase OS=Rattus norvegicus OX=10116 GN=Atp11c PE=1 SV=3	Atp11c	26	27	27	1.57149e+06	1.85836e+06	1.81936e+06	1.60987e+06	1.15809e+06	1.09495e+06	0.0720712	-1.37555
D3ZFJ6	Lactamase, beta OS=Rattus norvegicus OX=10116 GN=Lactb PE=1 SV=1	Lactb	31	14	14	711599	1.14209e+06	913408	1.24931e+06	1.21257e+06	1.0774e+06	0.142105	1.30032
D3ZFK5	RCG42279 OS=Rattus norvegicus OX=10116 GN=Spcs1 PE=1 SV=3	Spcs1	17	3	3	319817	454235	600807	452026	693610	552926	0.357906	1.25702
D3ZFK8	FERM, ARH/RhoGEF and pleckstrin domain protein 2 OS=Rattus norvegicus OX=10116 GN=Farp2 PE=1 SV=1	Farp2	26	22	22	608460	339787	352063	296195	398108	303224	0.324494	-1.26738
D3ZFQ8	Cytochrome c-1 OS=Rattus norvegicus OX=10116 GN=Cyc1 PE=1 SV=3	Cyc1	37	11	10	1.6096e+06	1.78798e+06	2.12356e+06	1.19251e+06	2.38423e+06	1.43135e+06	0.575319	-1.14515
D3ZFR9	Retinol dehydrogenase 13 OS=Rattus norvegicus OX=10116 GN=Rdh13 PE=1 SV=1	Rdh13	8	2	2	17899.1	25069.5	22952.8	19404.7	57634.7	21997.2	0.463431	1.33675
D3ZG43	NADH dehydrogenase (Ubiquinone) Fe-S protein 3 (Predicted), isoform CRA_c OS=Rattus norvegicus OX=10116 GN=Ndufs3 PE=1 SV=1	Ndufs3	25	5	5	653754	730237	682721	370191	621325	413461	0.0629851	-1.5077
D3ZGL1	Rho GTPase-activating protein 25 OS=Rattus norvegicus OX=10116 GN=Arhgap25 PE=1 SV=1	Arhgap25	5	3	3	5946.29	14874.6	5811.51	47944.4	23619.6	99248.2	0.0255401	6.02444
D3ZH41	Cytoskeleton-associated protein 4 OS=Rattus norvegicus OX=10116 GN=Ckap4 PE=1 SV=2	Ckap4	10	3	3	104222	113107	142003	132646	122091	75157	0.623255	-1.11207
D3ZHA1	Beta-1,4-glucuronyltransferase 1 OS=Rattus norvegicus OX=10116 GN=B4gat1 PE=1 SV=1	B4gat1	14	4	4	196476	321431	263613	176167	365366	231555	0.89255	-1.03757
D3ZHG0	Very-long-chain (3R)-3-hydroxyacyl-CoA dehydratase OS=Rattus norvegicus OX=10116 GN=Hacd2 PE=1 SV=3	Hacd2	15	5	5	391033	280483	356502	484808	483640	497670	0.0214816	1.43974
D3ZHR2	ATP-binding cassette sub-family D member 1 OS=Rattus norvegicus OX=10116 GN=Abcd1 PE=1 SV=1	Abcd1	7	4	4	151080	148094	153654	97957.7	88899	83531	0.000404426	-1.67816
D3ZIC2	Urocanate hydratase 1 OS=Rattus norvegicus OX=10116 GN=Uroc1 PE=1 SV=2	Uroc1	11	6	6	255706	228011	242294	213888	303542	341830	0.356461	1.1625
D3ZIK0	Glucuronic acid epimerase OS=Rattus norvegicus OX=10116 GN=Glce PE=4 SV=1	Glce	4	2	2	45574.5	91113.1	174250	55134.7	150616	111283	0.875492	1.08497
D3ZIL6	Enoyl CoA hydratase domain-containing 2 OS=Rattus norvegicus OX=10116 GN=Echdc2 PE=1 SV=1	Echdc2	16	4	4	134982	161079	140776	152109	380849	121022	0.479169	1.31818
D3ZJ01	RAB11-binding and LisH domain, coiled-coil and HEAT repeat-containing OS=Rattus norvegicus OX=10116 GN=Relch PE=1 SV=1	Relch	2	2	2	12496.2	39600	56956.1	45904.2	94962.4	98015.7	0.156373	2.47493
D3ZJ32	Extended synaptotagmin 2 OS=Rattus norvegicus OX=10116 GN=Esyt2 PE=1 SV=3	Esyt2	14	9	9	419674	347354	405380	246696	349045	256429	0.0575092	-1.38839
D3ZJ50	Plakophilin 3 OS=Rattus norvegicus OX=10116 GN=Pkp3 PE=1 SV=1	Pkp3	25	19	19	255884	299801	346707	287690	1.07065e+06	213965	0.579709	1.35319
D3ZJB7	Solute carrier family 30, member 10 OS=Rattus norvegicus OX=10116 GN=Slc30a10 PE=1 SV=1	Slc30a10	8	3	3	488117	420392	477130	208898	141950	139920	0.00163442	-2.86828
D3ZJD3	Ribosomal_L28e domain-containing protein OS=Rattus norvegicus OX=10116 PE=4 SV=1	D3ZJD3	42	7	7	808540	1.46697e+06	2.04538e+06	1.50465e+06	1.69999e+06	2.64208e+06	0.34716	1.40705
D3ZJN9	Ecotropic viral integration site 5 OS=Rattus norvegicus OX=10116 GN=Evi5 PE=1 SV=3	Evi5	6	5	5	63454.9	61751.4	53845.4	76581.8	57369.1	71607.9	0.257712	1.14244
D3ZJR7	Desmocollin 2 OS=Rattus norvegicus OX=10116 GN=Dsc2 PE=1 SV=3	Dsc2	21	16	16	608412	509047	414871	440683	334957	386132	0.117243	-1.31121
D3ZJX5	Mitochondrial import inner membrane translocase subunit TIM50 OS=Rattus norvegicus OX=10116 GN=Timm50 PE=1 SV=2	Timm50	29	7	7	718405	707581	676498	891310	1.13529e+06	850824	0.0284701	1.35786
D3ZJZ0	RGD1563250 (Predicted), isoform CRA_a OS=Rattus norvegicus OX=10116 GN=Tmem205 PE=1 SV=1	Tmem205	27	4	4	7.19485e+06	6.09077e+06	6.94414e+06	1.34995e+07	1.40046e+07	1.26463e+07	0.000306556	1.98798
D3ZK45	Band 4.1-like protein 5 OS=Rattus norvegicus OX=10116 GN=Epb41l5 PE=1 SV=3	Epb41l5	13	6	6	110227	84375.1	133426	135998	97801.3	91869.7	0.978623	-1.00515
D3ZKG7	Inositol polyphosphate-5-phosphatase F OS=Rattus norvegicus OX=10116 GN=Inpp5f PE=1 SV=1	Inpp5f	2	3	3	37226.6	43840.6	49328.7	28731.2	45446.3	54328.9	0.848179	-1.04307
D3ZKI3	Cell death-inducing DFFA-like effector b OS=Rattus norvegicus OX=10116 GN=Cideb PE=1 SV=2	Cideb	31	9	9	2.01295e+06	1.43112e+06	2.28661e+06	2.46525e+06	2.15381e+06	2.24323e+06	0.246292	1.21828
D3ZKR9	Terminal uridylyl transferase 7 OS=Rattus norvegicus OX=10116 GN=Tut7 PE=1 SV=3	Tut7	1	2	2	60666.5	114748	110754	68343.8	65077.7	68748.8	0.211592	-1.36109
D3ZL50	Tetratricopeptide repeat domain 37 OS=Rattus norvegicus OX=10116 GN=Ttc37 PE=1 SV=3	Ttc37	2	3	3	37174	36147.3	43136.1	14173.8	60373.4	25038.3	0.478757	-1.39339
D3ZL85	Cytochrome c heme lyase OS=Rattus norvegicus OX=10116 GN=Hccs PE=1 SV=1	Hccs	9	3	3	30797.6	36722.5	39190.2	45492.5	71475.1	43384.7	0.0916279	1.47096
D3ZLA3	Copine 3 OS=Rattus norvegicus OX=10116 GN=Cpne3 PE=1 SV=1	Cpne3	3	2	2	124662	146567	125190	108666	145522	156206	0.845397	1.02595
D3ZLC3	ITPR-interacting domain-containing 2 OS=Rattus norvegicus OX=10116 GN=Itprid2 PE=1 SV=1	Itprid2	5	5	5	101062	69056.6	62200.9	30352	24363.9	31617.6	0.00442655	-2.64795
D3ZLR6	UDP-glucuronosyltransferase OS=Rattus norvegicus OX=10116 GN=Ugt2b15 PE=1 SV=3	Ugt2b15	65	45	4	3.79132e+06	3.41584e+06	4.04636e+06	4.86901e+06	6.39067e+06	5.49916e+06	0.0131715	1.48358
D3ZLS5	HECT domain E3 ubiquitin protein ligase 1 OS=Rattus norvegicus OX=10116 GN=Hectd1 PE=1 SV=3	Hectd1	1	2	2	0	0	1303.55	10137.2	91880.7	647.653	0.0861532	359020
D3ZLT1	NADH dehydrogenase (Ubiquinone) 1 beta subcomplex, 7 (Predicted) OS=Rattus norvegicus OX=10116 GN=Ndufb7 PE=1 SV=1	Ndufb7	21	2	2	510839	486496	423780	295186	377669	330544	0.0180654	-1.41913
D3ZLT7	Similar to RIKEN cDNA 2510039O18 OS=Rattus norvegicus OX=10116 GN=RGD1305350 PE=1 SV=1	RGD1305350	8	4	4	59968.9	152906	171687	121737	192375	176362	0.42387	1.37921
D3ZM21	Catechol-O-methyltransferase domain containing 1 (Predicted), isoform CRA_a OS=Rattus norvegicus OX=10116 GN=Comtd1 PE=1 SV=1	Comtd1	8	2	2	157267	142119	120481	176590	308552	245027	0.0410647	1.70517
D3ZM57	Golgi integral membrane protein 4 OS=Rattus norvegicus OX=10116 GN=Golim4 PE=1 SV=3	Golim4	39	24	23	554814	1.20479e+06	1.2922e+06	760920	1.02372e+06	927844	0.844871	-1.0612
D3ZM69	Erythrocyte membrane protein band 4.1-like 2 OS=Rattus norvegicus OX=10116 GN=Epb41l2 PE=1 SV=2	Epb41l2	5	4	3	66944.6	38940.4	56837.2	42566.9	41101.7	58954.2	0.573682	-1.12832
D3ZMA2	Myotubularin-related protein 14 OS=Rattus norvegicus OX=10116 GN=Mtmr14 PE=1 SV=1	Mtmr14	3	2	2	62593.7	56295.1	55196	59933.9	71983.8	71250	0.0984903	1.16483
D3ZMR2	UHRF1-binding protein 1 OS=Rattus norvegicus OX=10116 GN=Uhrf1bp1 PE=1 SV=3	Uhrf1bp1	1	2	2	35250.5	41990.4	40447.2	35748.4	57474.1	70886.3	0.229883	1.34492
D3ZMX6	Syntrophin, beta 2 OS=Rattus norvegicus OX=10116 GN=Sntb2 PE=1 SV=3	Sntb2	11	5	4	180306	124882	120916	163261	143862	181035	0.361481	1.1602
D3ZN76	Protein transport protein sec16 OS=Rattus norvegicus OX=10116 GN=Sec16a PE=1 SV=1	Sec16a	16	25	25	484865	596569	593810	414953	533965	480307	0.186065	-1.173
D3ZNQ6	Ubiquitin-conjugating enzyme E2M OS=Rattus norvegicus OX=10116 GN=Ube2m PE=1 SV=1	Ube2m	11	2	2	272758	271743	234630	323243	736299	404737	0.0850886	1.76934
D3ZNV6	ELMO domain-containing 2 OS=Rattus norvegicus OX=10116 GN=Elmod2 PE=1 SV=1	Elmod2	26	9	9	1.34687e+06	848668	1.45306e+06	2.21628e+06	1.7427e+06	1.93171e+06	0.051214	1.64999
D3ZP13	Sulfhydryl oxidase OS=Rattus norvegicus OX=10116 GN=Qsox2 PE=1 SV=1	Qsox2	9	5	5	65445.4	108108	116042	87130.1	136283	129400	0.413281	1.23234
D3ZPD8	Hexosyltransferase OS=Rattus norvegicus OX=10116 GN=B3galt1 PE=1 SV=1	B3galt1	15	4	4	102764	177808	190787	181260	312939	245292	0.140352	1.58624
D3ZPN7	Uncharacterized protein OS=Rattus norvegicus OX=10116 PE=4 SV=1	D3ZPN7	41	8	8	2.20319e+06	2.84661e+06	3.64541e+06	2.89234e+06	3.42874e+06	3.19928e+06	0.516117	1.11542
D3ZPR0	Chromosome segregation 1-like OS=Rattus norvegicus OX=10116 GN=Cse1l PE=1 SV=1	Cse1l	15	15	15	157416	272179	293632	141877	615664	230331	0.758005	1.16941
D3ZQ57	Plexin B2 OS=Rattus norvegicus OX=10116 GN=Plxnb2 PE=1 SV=1	Plxnb2	15	23	23	565197	434519	435209	407466	347314	402116	0.106657	-1.23381
D3ZQC1	Hexosyltransferase OS=Rattus norvegicus OX=10116 GN=B3galt6 PE=3 SV=1	B3galt6	24	6	6	113945	242031	205021	125926	135651	236678	0.730916	-1.11829
D3ZQL1	ER membrane protein complex subunit 7 OS=Rattus norvegicus OX=10116 GN=Emc7 PE=1 SV=3	Emc7	45	7	7	507281	527544	682915	530019	786276	670642	0.392075	1.15211
D3ZR49	alpha-1,2-Mannosidase OS=Rattus norvegicus OX=10116 GN=Man1a2 PE=1 SV=3	Man1a2	31	16	15	811114	1.52131e+06	1.38731e+06	784367	1.46679e+06	1.19864e+06	0.802167	-1.07473
D3ZRK0	Family with sequence similarity 83, member H OS=Rattus norvegicus OX=10116 GN=Fam83h PE=1 SV=1	Fam83h	12	9	9	213565	193226	195654	146827	92366.9	181807	0.122368	-1.48497
D3ZRX9	Calponin (Fragment) OS=Rattus norvegicus OX=10116 GN=Cnn2 PE=1 SV=3	Cnn2	14	2	2	41575.8	42118.1	62885.6	79906.6	63659.9	147601	0.0885267	1.89624
D3ZS58	NADH dehydrogenase [ubiquinone] 1 alpha subcomplex subunit 2 OS=Rattus norvegicus OX=10116 GN=Ndufa2 PE=1 SV=1	Ndufa2	32	3	3	127700	137593	198407	115515	146251	75595.3	0.229486	-1.39756
D3ZSA9	Nodal modulator 1 OS=Rattus norvegicus OX=10116 GN=Nomo1 PE=1 SV=1	Nomo1	21	22	22	460302	478141	565587	557343	666304	557333	0.122849	1.18469
D3ZT01	Component of oligomeric golgi complex 2 OS=Rattus norvegicus OX=10116 GN=Cog2 PE=1 SV=1	Cog2	3	2	2	25527.7	36672.4	58695.9	30591.8	51325.2	46303.2	0.762367	1.09781
D3ZT64	Autophagy-related 2A OS=Rattus norvegicus OX=10116 GN=Atg2a PE=1 SV=1	Atg2a	17	22	22	401085	774477	753349	817649	971380	826828	0.196178	1.41051
D3ZT71	BCL2-like 13 OS=Rattus norvegicus OX=10116 GN=Bcl2l13 PE=1 SV=3	Bcl2l13	12	3	3	1.0966e+06	654165	807844	723505	2.59631e+06	1.37586e+06	0.278906	1.64603
D3ZT90	Glutaryl-CoA dehydrogenase OS=Rattus norvegicus OX=10116 GN=Gcdh PE=1 SV=1	Gcdh	28	10	10	624215	588014	1.03604e+06	870520	641549	436601	0.610636	-1.15967
D3ZTL3	Pleckstrin homology like domain, family B, member 2 OS=Rattus norvegicus OX=10116 GN=Phldb2 PE=1 SV=3	Phldb2	4	4	4	125344	107994	101054	72488.8	60536.9	76911.3	0.00831948	-1.59438
D3ZTP0	10-formyltetrahydrofolate dehydrogenase OS=Rattus norvegicus OX=10116 GN=Aldh1l2 PE=1 SV=3	Aldh1l2	21	16	13	470000	469583	507095	540496	483435	396773	0.799374	-1.02583
D3ZTR5	RCG21454 OS=Rattus norvegicus OX=10116 GN=Zbed5 PE=4 SV=1	Zbed5	6	3	3	103325	178867	156239	127981	189419	133964	0.858674	1.03995
D3ZTT7	Sad1 and UNC84 domain-containing 2 OS=Rattus norvegicus OX=10116 GN=Sun2 PE=1 SV=1	Sun2	4	3	3	3619.24	2811.35	5348.08	11103.5	11286.8	18735.7	0.00780633	3.50744
D3ZTX0	Transmembrane emp24 domain-containing protein 7 OS=Rattus norvegicus OX=10116 GN=Tmed7 PE=1 SV=1	Tmed7	35	8	8	1.96255e+06	3.18315e+06	4.04704e+06	3.44524e+06	5.49172e+06	4.52005e+06	0.182458	1.50113
D3ZU83	ERGIC and golgi 3 OS=Rattus norvegicus OX=10116 GN=Ergic3 PE=1 SV=1	Ergic3	20	7	7	277256	383343	465833	295952	496249	327774	0.96791	-1.00941
D3ZUD8	Transmembrane 9 superfamily member OS=Rattus norvegicus OX=10116 GN=Tm9sf3 PE=1 SV=2	Tm9sf3	23	20	20	1.82377e+06	3.69148e+06	4.36406e+06	2.2456e+06	3.0195e+06	3.59228e+06	0.845394	-1.06449
D3ZUI5	Protein cordon-bleu OS=Rattus norvegicus OX=10116 GN=Cobl PE=1 SV=1	Cobl	6	6	6	99456.9	59582.1	81705	44223.5	46873.3	49136.8	0.0269887	-1.6814
D3ZUL3	Collagen type VI alpha 1 chain OS=Rattus norvegicus OX=10116 GN=Col6a1 PE=1 SV=1	Col6a1	14	11	11	794431	57555.8	52417.3	16043.1	20336.5	74058.9	0.203749	-4.62906
D3ZUU8	SEC14-like protein 3 OS=Rattus norvegicus OX=10116 GN=Sec14l4 PE=1 SV=1	Sec14l4	36	12	10	1.5504e+06	1.66808e+06	1.89639e+06	1.66453e+06	946701	1.58469e+06	0.301524	-1.25232
D3ZUX5	MICOS complex subunit OS=Rattus norvegicus OX=10116 GN=Chchd3 PE=1 SV=1	Chchd3	25	6	6	256651	289810	228797	305870	434274	350243	0.0524127	1.39826
D3ZUY0	Retinol dehydrogenase 14 OS=Rattus norvegicus OX=10116 GN=Rdh14 PE=1 SV=1	Rdh14	8	2	2	116892	122197	122316	168977	318416	145141	0.107156	1.64725
D3ZUY8	AP-2 complex subunit alpha OS=Rattus norvegicus OX=10116 GN=Ap2a1 PE=1 SV=1	Ap2a1	21	19	12	502120	389416	367021	407786	339616	355590	0.320285	-1.13374
D3ZUZ4	FAM20B, glycosaminoglycan xylosylkinase OS=Rattus norvegicus OX=10116 GN=Fam20b PE=1 SV=1	Fam20b	18	5	5	539236	765936	596299	390288	452327	456535	0.0326295	-1.45114
D3ZV26	Vesicle transport protein OS=Rattus norvegicus OX=10116 GN=Sft2d3 PE=1 SV=2	Sft2d3	15	2	2	106967	233082	276914	162383	267053	249563	0.674693	1.16164
D3ZV63	Odr-4 GPCR localization factor homolog OS=Rattus norvegicus OX=10116 GN=Odr4 PE=1 SV=1	Odr4	15	6	6	596394	389905	493132	1.56209e+06	1.10179e+06	2.88012e+06	0.0149058	3.50957
D3ZVN7	Protoporphyrinogen oxidase OS=Rattus norvegicus OX=10116 GN=Ppox PE=1 SV=1	Ppox	21	7	7	278078	253331	315496	284356	515385	316318	0.274738	1.27769
D3ZVS2	L-2-hydroxyglutarate dehydrogenase OS=Rattus norvegicus OX=10116 GN=L2hgdh PE=1 SV=1	L2hgdh	25	11	11	446500	601423	468821	580138	1.00718e+06	723985	0.0942456	1.4978
D3ZW15	SEC24 homolog B, COPII coat complex component OS=Rattus norvegicus OX=10116 GN=Sec24b PE=1 SV=1	Sec24b	3	3	3	48821.2	61665.6	60297	69560	64084.9	94837	0.115639	1.32551
D3ZWC6	Syntrophin, basic 1 (Predicted) OS=Rattus norvegicus OX=10116 GN=Sntb1 PE=1 SV=1	Sntb1	13	6	5	330372	241579	233580	291423	219236	260384	0.796861	-1.03868
D3ZWS0	Scribble planar cell polarity protein OS=Rattus norvegicus OX=10116 GN=Scrib PE=1 SV=1	Scrib	6	8	8	399526	332726	360009	277418	356575	285090	0.138807	-1.19278
D3ZWS2	Similar to CG3740-PA OS=Rattus norvegicus OX=10116 GN=LOC690000 PE=1 SV=1	LOC690000	12	2	2	236312	219216	234148	417141	516126	478603	0.000432591	2.04043
D3ZWZ9	Protein GPR107 OS=Rattus norvegicus OX=10116 GN=Gpr107 PE=1 SV=1	Gpr107	5	3	3	26804	51418.9	62993.7	62911.3	56713	67398.5	0.265549	1.40437
D3ZX42	G protein-coupled receptor 21 (Predicted), isoform CRA_a OS=Rattus norvegicus OX=10116 GN=Rabgap1 PE=1 SV=1	Rabgap1	3	2	2	40621.6	52959.7	38139.4	43520.9	123263	124168	0.126439	2.00981
D3ZXB0	PNKD metallo-beta-lactamase domain-containing OS=Rattus norvegicus OX=10116 GN=Pnkd PE=1 SV=1	Pnkd	12	4	4	109143	133133	150981	117064	84524.5	121379	0.248643	-1.22242
D3ZXQ0	Carboxylic ester hydrolase OS=Rattus norvegicus OX=10116 GN=Ces2g PE=1 SV=1	Ces2g	18	9	3	86132.8	118719	153224	94057.2	119122	122706	0.826898	-1.04454
D3ZXY4	Aldehyde dehydrogenase 8 family, member A1 OS=Rattus norvegicus OX=10116 GN=Aldh8a1 PE=1 SV=2	Aldh8a1	34	12	12	1.45138e+06	1.24919e+06	1.23782e+06	1.15245e+06	1.82042e+06	1.35568e+06	0.611183	1.08217
D3ZY54	Solute carrier family 30 (Zinc transporter), member 5 (Predicted) OS=Rattus norvegicus OX=10116 GN=Slc30a5 PE=1 SV=1	Slc30a5	10	5	5	265382	408198	438278	210930	474290	361860	0.767073	-1.0946
D3ZYL0	Receptor (TNFRSF)-interacting serine-threonine kinase 1 (Predicted) OS=Rattus norvegicus OX=10116 GN=Ripk1 PE=1 SV=1	Ripk1	3	2	2	48725.2	68396.2	56865.1	70486.7	40936.7	71572.4	0.897203	1.02907
D3ZYS7	G3BP stress granule assembly factor 1 OS=Rattus norvegicus OX=10116 GN=G3bp1 PE=1 SV=1	G3bp1	7	3	2	15408	32278.6	52548.8	40299.2	18508.1	45702.2	0.855204	1.09259
D3ZZ04	Methyltransferase-like 9 OS=Rattus norvegicus OX=10116 GN=Mettl9 PE=1 SV=1	Mettl9	9	2	2	71406.6	41446	40676.9	30856.9	9222.02	33446.8	0.137015	-2.32994
D3ZZ21	NADH dehydrogenase (Ubiquinone) 1 beta subcomplex, 6 (Predicted) OS=Rattus norvegicus OX=10116 GN=Ndufb6 PE=1 SV=1	Ndufb6	22	2	2	252932	273692	261088	291111	373612	234162	0.450683	1.12111
D3ZZB2	Peroxisomal biogenesis factor 1 OS=Rattus norvegicus OX=10116 GN=Pex1 PE=1 SV=1	Pex1	17	20	19	146441	207791	252632	249217	359861	267457	0.123959	1.46127
D3ZZC1	RCG43947 OS=Rattus norvegicus OX=10116 GN=Txndc5 PE=1 SV=1	Txndc5	27	8	8	1.68733e+06	914137	1.04671e+06	779135	684733	802100	0.082618	-1.55678
D3ZZM0	Solute carrier family 39 (Zinc transporter), member 14 (Predicted) OS=Rattus norvegicus OX=10116 GN=Slc39a14 PE=1 SV=1	Slc39a14	12	5	5	1.00259e+06	919361	1.02941e+06	895958	591632	675455	0.0628496	-1.38384
D3ZZM3	Component of oligomeric golgi complex 4 OS=Rattus norvegicus OX=10116 GN=Cog4 PE=1 SV=1	Cog4	6	4	4	29912.1	58746.4	55135	36347.7	84051.5	66612.7	0.494837	1.28068
D3ZZR9	Peptidylprolyl isomerase OS=Rattus norvegicus OX=10116 GN=Fkbp2 PE=1 SV=1	Fkbp2	45	6	6	465345	631622	985145	710456	700683	821066	0.634378	1.12176
D3ZZT9	Collagen type XIV alpha 1 chain OS=Rattus norvegicus OX=10116 GN=Col14a1 PE=1 SV=3	Col14a1	3	4	4	110414	34459.4	17093.1	3943.45	9402.37	50337.1	0.269624	-3.26626
D3ZZU4	Transmembrane protein 160 OS=Rattus norvegicus OX=10116 GN=Tmem160 PE=1 SV=1	Tmem160	16	3	3	143800	293079	265648	329766	586513	436345	0.0725812	1.96074
D3ZZZ9	Catenin (Cadherin associated protein), delta 1 (Predicted), isoform CRA_a OS=Rattus norvegicus OX=10116 GN=Ctnnd1 PE=1 SV=1	Ctnnd1	53	42	42	3.47281e+06	2.44471e+06	2.29182e+06	1.81113e+06	1.49161e+06	1.64184e+06	0.0248639	-1.63701
D4A017	Transmembrane protein 87A OS=Rattus norvegicus OX=10116 GN=Tmem87a PE=1 SV=3	Tmem87a	7	3	3	64077.9	108193	122872	99071.1	96715.8	114953	0.699451	1.08943
D4A054	RAN-binding protein 2 OS=Rattus norvegicus OX=10116 GN=Ranbp2 PE=1 SV=2	Ranbp2	16	36	36	265464	339055	532528	521658	608436	442546	0.184324	1.43103
D4A0T0	NADH:ubiquinone oxidoreductase subunit B10 OS=Rattus norvegicus OX=10116 GN=Ndufb10 PE=1 SV=1	Ndufb10	41	6	6	302622	259257	278889	205031	231284	195435	0.0129891	-1.33157
D4A0W1	ER membrane protein complex subunit 4 OS=Rattus norvegicus OX=10116 GN=Emc4 PE=1 SV=1	Emc4	27	4	4	341943	459496	483361	492716	538342	561781	0.121577	1.25191
D4A132	UDP-glucuronosyltransferase OS=Rattus norvegicus OX=10116 GN=Ugt2b10 PE=1 SV=1	Ugt2b10	30	20	2	981390	1.09675e+06	1.1843e+06	1.78666e+06	1.67137e+06	1.73966e+06	0.00126934	1.59731
D4A133	ATPase H+-transporting V1 subunit A OS=Rattus norvegicus OX=10116 GN=Atp6v1a PE=1 SV=1	Atp6v1a	9	5	5	161573	196330	81033.6	83334.2	70460.3	177056	0.48263	-1.35222
D4A147	UDP-glucuronosyltransferase OS=Rattus norvegicus OX=10116 GN=Ugt2a3 PE=1 SV=3	Ugt2a3	24	13	7	200596	296534	277066	1.04293e+06	633847	424921	0.0298991	2.57349
D4A1J6	Ankyrin repeat and FYVE domain-containing 1 OS=Rattus norvegicus OX=10116 GN=Ankfy1 PE=1 SV=3	Ankfy1	4	3	3	22196.4	27113.9	25195	23332.7	92202.1	45133.6	0.197638	1.85697
D4A1N0	Receptor (chemosensory) transporter protein 3 OS=Rattus norvegicus OX=10116 GN=Rtp3 PE=1 SV=1	Rtp3	12	4	4	262866	197581	237918	150234	36217.4	96715.4	0.0701509	-2.86357
D4A1W8	Microsomal triglyceride transfer protein OS=Rattus norvegicus OX=10116 GN=Mttp PE=1 SV=1	Mttp	52	47	46	3.96298e+06	4.36652e+06	5.12633e+06	4.79858e+06	5.77248e+06	5.60956e+06	0.119176	1.20544
D4A1Z2	KOW domain-containing protein OS=Rattus norvegicus OX=10116 PE=3 SV=1	D4A1Z2	46	10	10	2.05891e+06	2.884e+06	4.25221e+06	7.37228e+06	5.53337e+06	5.88051e+06	0.0297635	2.11797
D4A238	Receptor (chemosensory) transporter protein 4 OS=Rattus norvegicus OX=10116 GN=Rtp4 PE=1 SV=1	Rtp4	29	6	6	370136	233735	319010	656511	313701	398336	0.229459	1.43783
D4A249	Metallo-beta-lactamase domain-containing 2 OS=Rattus norvegicus OX=10116 GN=Mblac2 PE=1 SV=1	Mblac2	22	4	4	93691.9	82483.3	146235	116552	125803	93867.4	0.752453	1.06791
D4A2K1	4-hydroxy-2-oxoglutarate aldolase 1 OS=Rattus norvegicus OX=10116 GN=Hoga1 PE=1 SV=1	Hoga1	24	7	7	748490	670307	669861	978528	1.44019e+06	995610	0.022214	1.6102
D4A2Y9	Peroxisomal biogenesis factor 13 OS=Rattus norvegicus OX=10116 GN=Pex13 PE=1 SV=1	Pex13	5	2	2	87831.2	73635.4	51879.5	71833.2	105440	194517	0.207978	1.63752
D4A3I8	Solute carrier family 17 (Sodium phosphate), member 2 (Predicted), isoform CRA_a OS=Rattus norvegicus OX=10116 GN=Slc17a2 PE=1 SV=2	Slc17a2	6	2	2	66145.3	57477.6	61956.2	37797.5	29652.2	14422	0.037778	-2.44256
D4A3T4	Zinc finger FYVE-type-containing 1 OS=Rattus norvegicus OX=10116 GN=Zfyve1 PE=1 SV=1	Zfyve1	14	9	9	269322	323577	317568	321898	373596	417488	0.105501	1.21962
D4A3V2	NADH dehydrogenase [ubiquinone] 1 alpha subcomplex subunit 6 OS=Rattus norvegicus OX=10116 GN=Ndufa6 PE=1 SV=1	Ndufa6	31	3	3	322522	522754	589613	453074	868206	335022	0.7936	1.09853
D4A3V3	Poly (ADP-ribose) polymerase family, member 12 OS=Rattus norvegicus OX=10116 GN=Parp12 PE=1 SV=2	Parp12	18	11	11	300721	381654	376059	379892	384633	518765	0.215613	1.20651
D4A3V5	Cingulin-like 1 OS=Rattus norvegicus OX=10116 GN=Cgnl1 PE=1 SV=1	Cgnl1	35	40	39	623770	366012	554141	422802	505725	463128	0.655525	-1.08508
D4A3X3	ISG15 ubiquitin-like modifier OS=Rattus norvegicus OX=10116 GN=Isg15 PE=1 SV=1	Isg15	16	2	2	41537.3	40130.7	15913.8	124558	88030.8	212101	0.0211886	4.44243
D4A414	COX15 homolog, cytochrome c oxidase assembly protein (Yeast), isoform CRA_a OS=Rattus norvegicus OX=10116 GN=Cox15 PE=1 SV=1	Cox15	12	4	4	86264.8	84386.5	114714	136012	183216	131362	0.0345824	1.57675
D4A4K4	Vacuolar protein sorting 13 homolog C OS=Rattus norvegicus OX=10116 GN=Vps13c PE=1 SV=2	Vps13c	32	98	95	660179	1.1014e+06	1.01407e+06	957276	1.81051e+06	2.03847e+06	0.139012	1.68586
D4A4Q4	OCIA domain-containing 2 OS=Rattus norvegicus OX=10116 GN=Ociad2 PE=1 SV=3	Ociad2	39	5	5	32509.8	45026.2	77258.4	222569	109660	53822.9	0.164648	2.26474
D4A4T6	RAD50 interactor 1 OS=Rattus norvegicus OX=10116 GN=Rint1 PE=1 SV=3	Rint1	14	8	8	207596	211903	312779	145418	133632	190563	0.0627191	-1.54885
D4A4X4	Cingulin OS=Rattus norvegicus OX=10116 GN=Cgn PE=1 SV=2	Cgn	43	49	48	1.12547e+06	1.31182e+06	865109	794783	880180	879231	0.125778	-1.27581
D4A4Z9	Kinectin 1 OS=Rattus norvegicus OX=10116 GN=Ktn1 PE=1 SV=2	Ktn1	7	8	8	175843	230414	227451	221221	190573	193128	0.701139	-1.04215
D4A518	DENN domain-containing 4A OS=Rattus norvegicus OX=10116 GN=Dennd4a PE=1 SV=3	Dennd4a	1	2	2	12997	20604.6	40130.4	29693.5	43971.4	29264.8	0.297573	1.52627
D4A533	Transmembrane anterior posterior transformation 1 OS=Rattus norvegicus OX=10116 GN=Tapt1 PE=1 SV=3	Tapt1	3	2	2	49550.9	32578.6	40987.5	36720.9	6754.29	39400.4	0.340029	-1.89183
D4A565	NADH dehydrogenase (Ubiquinone) 1 beta subcomplex, 5 (Predicted), isoform CRA_b OS=Rattus norvegicus OX=10116 GN=Ndufb5 PE=1 SV=1	Ndufb5	22	4	4	439064	412261	517401	302053	479201	291467	0.200975	-1.3045
D4A5A2	2'-5'-oligoadenylate synthase 1A OS=Rattus norvegicus OX=10116 GN=Oas1a PE=1 SV=3	Oas1a	31	10	9	1.06506e+06	529812	351058	1.71868e+06	1.34721e+06	2.87111e+06	0.040825	3.22553
D4A5K6	CAAX prenyl protease OS=Rattus norvegicus OX=10116 GN=Zmpste24 PE=1 SV=1	Zmpste24	18	8	8	282449	249150	314663	388657	344285	377611	0.023083	1.31652
D4A5W8	CDP-diacylglycerol--glycerol-3-phosphate 3-phosphatidyltransferase OS=Rattus norvegicus OX=10116 GN=Pgs1 PE=3 SV=2	Pgs1	23	8	8	205922	122049	213102	351594	307700	259629	0.051147	1.7374
D4A612	Elongation of very long chain fatty acids protein 2 OS=Rattus norvegicus OX=10116 GN=Elovl2 PE=1 SV=1	Elovl2	10	3	3	44345.1	43697.5	88036.2	142786	110658	3474.57	0.772285	-1.45926
D4A626	Calmin OS=Rattus norvegicus OX=10116 GN=Clmn PE=1 SV=1	Clmn	37	28	28	986290	559752	686403	364430	397270	374758	0.0180526	-1.91151
D4A631	Brefeldin A-inhibited guanine nucleotide-exchange protein 1 OS=Rattus norvegicus OX=10116 GN=Arfgef1 PE=1 SV=1	Arfgef1	3	5	2	28340.7	43207.3	56534.7	41455.3	79603.4	68667.7	0.233343	1.48477
D4A644	MAP7 domain-containing 1 OS=Rattus norvegicus OX=10116 GN=Map7d1 PE=1 SV=1	Map7d1	3	3	3	23819.9	21526.9	19847.9	18680.3	48812.1	33746.1	0.264852	1.44599
D4A678	Spectrin, alpha, erythrocytic 1 OS=Rattus norvegicus OX=10116 GN=Spta1 PE=1 SV=3	Spta1	12	22	21	382796	236132	218998	232438	372083	355568	0.558485	1.15816
D4A6G2	Sema domain, immunoglobulin domain (Ig), transmembrane domain (TM) and short cytoplasmic domain, (Semaphorin) 4G (Predicted) OS=Rattus norvegicus OX=10116 GN=Sema4g PE=1 SV=1	Sema4g	3	2	2	112348	127335	143594	92173.5	58627.3	59346.6	0.0198504	-1.85716
D4A6L1	TAP binding protein-like (Predicted) OS=Rattus norvegicus OX=10116 GN=Tapbpl PE=1 SV=1	Tapbpl	10	3	3	64604.7	73983.1	75078.5	60107.1	130846	127729	0.257095	1.40936
D4A6R4	Hypothetical protein LOC100362216 OS=Rattus norvegicus OX=10116 GN=LOC100362216 PE=1 SV=1	LOC100362216	17	4	4	455499	417719	316753	214884	161927	215343	0.00865015	-2.00361
D4A781	Importin 5 OS=Rattus norvegicus OX=10116 GN=Ipo5 PE=1 SV=1	Ipo5	10	9	9	116178	137499	154290	155932	204195	140906	0.221453	1.221
D4A7D7	Hexose-6-phosphate dehydrogenase (Glucose 1-dehydrogenase) (Predicted), isoform CRA_b OS=Rattus norvegicus OX=10116 GN=H6pd PE=1 SV=1	H6pd	36	26	26	701550	969732	1.13116e+06	1.04982e+06	1.50936e+06	1.12509e+06	0.193652	1.32319
D4A7L4	NADH dehydrogenase (Ubiquinone) 1 beta subcomplex, 11 (Predicted) OS=Rattus norvegicus OX=10116 GN=Ndufb11 PE=1 SV=1	Ndufb11	32	3	3	454923	618246	559381	316763	584787	361805	0.241281	-1.32903
D4A7R0	Signal recognition particle subunit SRP72 OS=Rattus norvegicus OX=10116 GN=LOC108348180 PE=1 SV=2	LOC108348180	26	14	8	107984	130186	159355	171183	318763	211115	0.0635979	1.72605
D4A832	Solute carrier family 43, member 3 OS=Rattus norvegicus OX=10116 GN=Slc43a3 PE=1 SV=1	Slc43a3	11	5	5	777880	508640	653691	427139	638623	552856	0.350911	-1.19699
D4A8A0	Carbamoyl-phosphate synthetase 2, aspartate transcarbamylase, and dihydroorotase OS=Rattus norvegicus OX=10116 GN=Cad PE=1 SV=2	Cad	3	7	4	48584.5	38858.1	52626.9	21093.4	93635.1	41305.5	0.888636	-1.0679
D4A8N1	Dolichol-phosphate mannosyltransferase subunit 1 OS=Rattus norvegicus OX=10116 GN=Dpm1 PE=1 SV=1	Dpm1	32	7	7	288135	207529	269500	490975	612793	298049	0.0720154	1.77205
D4A994	ER membrane protein complex subunit 1 OS=Rattus norvegicus OX=10116 GN=Emc1 PE=1 SV=1	Emc1	20	15	15	1.45059e+06	982126	1.13912e+06	1.29993e+06	1.83511e+06	1.2944e+06	0.256587	1.23915
D4A9A3	Centromere protein V OS=Rattus norvegicus OX=10116 GN=Cenpv PE=1 SV=3	Cenpv	34	8	8	440337	399067	594708	1.92306e+06	1.06942e+06	230684	0.477028	1.6558
D4A9D6	DEAH (Asp-Glu-Ala-His) box polypeptide 9 (Predicted) OS=Rattus norvegicus OX=10116 GN=Dhx9 PE=1 SV=1	Dhx9	7	7	7	81656.3	66265	105528	225435	149832	98290.3	0.0996463	1.79817
D4A9Y0	RCG36668 OS=Rattus norvegicus OX=10116 GN=Sdf2l1 PE=1 SV=1	Sdf2l1	14	2	2	91548.9	124189	129970	113871	115999	113314	0.970901	1.00429
D4AA14	Apoptosis-inducing factor, mitochondria-associated 2 OS=Rattus norvegicus OX=10116 GN=Aifm2 PE=1 SV=1	Aifm2	79	47	47	18983422	1.20794e+07	1.26378e+07	2.98162e+07	3.40239e+07	3.74574e+07	0.00561141	2.35809
D4AAE9	CDGSH iron sulfur domain 2 OS=Rattus norvegicus OX=10116 GN=Cisd2 PE=1 SV=1	Cisd2	27	3	3	527073	469394	602460	829209	981241	1.09312e+06	0.00528187	1.8138
D4AAT7	ATP-dependent (S)-NAD(P)H-hydrate dehydratase OS=Rattus norvegicus OX=10116 GN=Naxd PE=3 SV=1	Naxd	19	5	5	141532	110396	106677	216415	514874	234984	0.0340735	2.50447
D4AB03	Family with sequence similarity 120A OS=Rattus norvegicus OX=10116 GN=Fam120a PE=1 SV=2	Fam120a	15	13	13	309066	291744	291900	285984	319507	304797	0.640826	1.01902
D4ABD7	Thyroid hormone receptor interactor 11 OS=Rattus norvegicus OX=10116 GN=Trip11 PE=1 SV=3	Trip11	2	3	3	30571.8	60673.6	41256.3	25102.1	49476	38763.6	0.611222	-1.16706
D4ABI7	Very-long-chain (3R)-3-hydroxyacyl-CoA dehydratase OS=Rattus norvegicus OX=10116 GN=Hacd3 PE=1 SV=2	Hacd3	30	13	13	1.94807e+06	1.62887e+06	1.93399e+06	2.96962e+06	2.80773e+06	3.3721e+06	0.00312569	1.66088
D4ABM1	Cytochrome P450 2C7 OS=Rattus norvegicus OX=10116 GN=Cyp2c7 PE=1 SV=2	Cyp2c7	58	44	16	7.87044e+06	6.59638e+06	1.01164e+07	2.67282e+07	3.0871e+07	1.14022e+07	0.0452711	2.61653
D4ABM3	Dishevelled associated activator of morphogenesis 1 (Predicted) OS=Rattus norvegicus OX=10116 GN=Daam1 PE=1 SV=1	Daam1	5	5	5	204589	166664	133554	99854.3	115707	133382	0.072241	-1.435
D4AC23	T-complex protein 1 subunit eta OS=Rattus norvegicus OX=10116 GN=Cct7 PE=1 SV=1	Cct7	46	26	25	7.09048e+06	4.53035e+06	5.76751e+06	1.38272e+07	8.76474e+06	1.74898e+06	0.947503	1.04589
D4AC45	1-acyl-sn-glycerol-3-phosphate acyltransferase OS=Rattus norvegicus OX=10116 GN=Agpat2 PE=1 SV=2	Agpat2	20	4	4	474069	217931	330172	415830	496416	1.82129e+06	0.196662	2.22543
D4ACA5	Mitochondrial import inner membrane translocase subunit TIM17 OS=Rattus norvegicus OX=10116 GN=LOC100911130 PE=1 SV=1	LOC100911130	34	4	4	54683.9	77533.7	103685	80177.7	83022.2	57330.5	0.840355	-1.04828
D4ACB8	Chaperonin subunit 8 (Theta) (Predicted), isoform CRA_a OS=Rattus norvegicus OX=10116 GN=Cct8 PE=1 SV=1	Cct8	54	27	27	3.26045e+06	2.61482e+06	2.76907e+06	1.69311e+06	1.30828e+06	1.63713e+06	0.00394092	-1.86722
D4ACG2	IlvB (Bacterial acetolactate synthase)-like (Predicted), isoform CRA_c OS=Rattus norvegicus OX=10116 GN=Ilvbl PE=1 SV=1	Ilvbl	29	16	16	1.00023e+06	661412	810561	766200	964938	889490	0.646	1.07039
D4ACK1	Nucleoporin 214 (Fragment) OS=Rattus norvegicus OX=10116 GN=Nup214 PE=1 SV=2	Nup214	10	14	14	145456	121029	158191	296971	341869	213437	0.0130281	1.98159
D4AD15	Eukaryotic translation initiation factor 4 gamma, 1 OS=Rattus norvegicus OX=10116 GN=Eif4g1 PE=1 SV=2	Eif4g1	32	44	42	765422	1.06198e+06	1.11411e+06	1.03652e+06	1.14184e+06	1.27189e+06	0.268519	1.18457
D4AD37	Golgi-resident adenosine 3',5'-bisphosphate 3'-phosphatase OS=Rattus norvegicus OX=10116 GN=Impad1 PE=3 SV=1	Impad1	7	2	2	202063	417332	613298	292154	459791	380613	0.991829	-1.00383
D4ADM8	Ras homolog family member D OS=Rattus norvegicus OX=10116 GN=Rhod PE=1 SV=1	Rhod	27	5	5	299398	384742	456359	512515	640328	645615	0.0320008	1.59142
D4ADS4	Microsomal glutathione S-transferase 3 OS=Rattus norvegicus OX=10116 GN=Mgst3 PE=1 SV=1	Mgst3	34	7	7	2.04427e+06	1.52909e+06	1.86251e+06	2.03959e+06	4.33802e+06	2.80589e+06	0.108675	1.62161
D4ADS9	EFR3 homolog A OS=Rattus norvegicus OX=10116 GN=Efr3a PE=1 SV=1	Efr3a	14	9	9	309493	124370	187154	186559	122257	175457	0.542567	-1.21647
D4ADT5	DEAD (Asp-Glu-Ala-Asp) box polypeptide 58 (Predicted) OS=Rattus norvegicus OX=10116 GN=Ddx58 PE=1 SV=3	Ddx58	21	11	11	452915	451071	398165	206606	588357	445764	0.690191	-1.14502
D4ADX8	Ras association (RalGDS/AF-6) and pleckstrin homology domains 1 OS=Rattus norvegicus OX=10116 GN=Raph1 PE=1 SV=2	Raph1	9	9	9	50661.3	76814.5	76304.8	76037.7	120896	113946	0.10408	1.52227
D4AE09	Cytochrome P450, family 39, subfamily a, polypeptide 1 OS=Rattus norvegicus OX=10116 GN=Cyp39a1 PE=1 SV=1	Cyp39a1	22	8	8	1.00453e+06	681354	652328	954915	839547	936818	0.292021	1.18929
D4AE41	RNA binding motif protein, X-linked-like-1 OS=Rattus norvegicus OX=10116 GN=Rbmxl1 PE=3 SV=1	Rbmxl1	12	4	4	133435	102562	135029	378787	202794	98669	0.303586	1.60072
D4AE56	Prostaglandin E synthase 2 OS=Rattus norvegicus OX=10116 GN=Ptges2 PE=1 SV=1	Ptges2	30	9	9	398292	477121	528795	684092	978354	637768	0.03674	1.61952
D4AE58	KN motif and ankyrin repeat domains 1 OS=Rattus norvegicus OX=10116 GN=Kank1 PE=1 SV=2	Kank1	5	5	5	68127.1	66395.8	80416.3	40317.3	37991.9	59247.1	0.0379744	-1.58849
D4AEG2	RAB32, member RAS oncogene family OS=Rattus norvegicus OX=10116 GN=Rab32 PE=1 SV=1	Rab32	50	9	7	609910	540795	566608	806328	1.32422e+06	1.1897e+06	0.0145088	1.89427
D4AEH9	Amylo-1, 6-glucosidase, 4-alpha-glucanotransferase (Glycogen debranching enzyme, glycogen storage disease type III) (Predicted), isoform CRA_a OS=Rattus norvegicus OX=10116 GN=Agl PE=1 SV=1	Agl	1	2	2	20665.7	20980.9	13368.8	12018.5	61261.1	19157.3	0.589686	1.34503
D4AEL2	Golgi membrane protein 1 OS=Rattus norvegicus OX=10116 GN=Golm1 PE=1 SV=2	Golm1	19	7	7	106675	174193	240872	163774	206821	275526	0.43183	1.27754
E7CXR8	Receptor protein-tyrosine kinase OS=Rattus norvegicus OX=10116 GN=Egfr PE=2 SV=1	Egfr	28	28	28	966118	1.00321e+06	891802	587283	499083	605287	0.00158994	-1.69526
E9PSJ1	ST3 beta-galactoside alpha-2,3-sialyltransferase 1 OS=Rattus norvegicus OX=10116 GN=St3gal1 PE=1 SV=1	St3gal1	34	9	9	211229	394091	437007	296726	381454	403995	0.772141	1.07922
E9PT22	Uncharacterized protein OS=Rattus norvegicus OX=10116 GN=Inf2 PE=1 SV=3	Inf2	7	8	7	110035	91707.2	96887.2	194760	192511	196577	0.000243072	1.96078
E9PT23	Putative sodium-coupled neutral amino acid transporter 10 OS=Rattus norvegicus OX=10116 GN=Slc38a10 PE=1 SV=2	Slc38a10	10	8	8	80637.8	171216	174911	54046.6	115194	106071	0.284097	-1.54064
E9PTA5	Phosphatidylinositol glycan anchor biosynthesis, class N OS=Rattus norvegicus OX=10116 GN=Pign PE=1 SV=3	Pign	7	6	5	106036	103108	142216	102249	160077	121167	0.651219	1.08449
E9PTI6	RALY heterogeneous nuclear ribonucleoprotein OS=Rattus norvegicus OX=10116 GN=Raly PE=1 SV=2	Raly	6	2	2	7369.83	4954.13	18949.7	46464.5	13755.2	19459.3	0.147926	2.61957
E9PTT0	Palmitoyltransferase ZDHHC17 OS=Rattus norvegicus OX=10116 GN=Zdhhc17 PE=1 SV=1	Zdhhc17	3	2	2	105804	113305	126197	84714.5	185673	106168	0.897	1.03347
E9PU34	RCG41110 OS=Rattus norvegicus OX=10116 GN=Rmnd1 PE=1 SV=2	Rmnd1	12	4	4	129499	195320	183702	210543	325266	224184	0.0996069	1.48943
F1LM22	UDP-glucuronosyltransferase OS=Rattus norvegicus OX=10116 GN=Ugt2b PE=1 SV=2	Ugt2b	54	34	2	184333	112882	5.88756e+06	49193.7	208913	50789.2	0.243909	-6.16839
F1LM84	Nidogen-1 OS=Rattus norvegicus OX=10116 GN=Nid1 PE=1 SV=1	Nid1	2	3	2	74798.6	2793.52	849.938	2222.84	6446.07	2792.3	0.736603	-1.64345
F1LML0	Asparaginyl-tRNA synthetase OS=Rattus norvegicus OX=10116 GN=Nars PE=1 SV=1	Nars	11	5	5	71915.2	81026.3	73300.6	64567	194360	83306.1	0.423621	1.34766
F1LMV6	Desmoplakin OS=Rattus norvegicus OX=10116 GN=Dsp PE=1 SV=1	Dsp	45	126	124	2.48294e+06	1.58078e+06	1.85909e+06	1.78925e+06	1.88189e+06	1.8818e+06	0.741613	-1.04817
F1LN03	Lysophosphatidylcholine acyltransferase 2 OS=Rattus norvegicus OX=10116 GN=Lpcat2 PE=1 SV=1	Lpcat2	7	4	4	321504	187112	174925	278644	267351	500110	0.205823	1.52412
F1LN42	Tensin 1 OS=Rattus norvegicus OX=10116 GN=Tns1 PE=1 SV=2	Tns1	3	5	4	141631	87784	90828.9	57514.4	117737	64296	0.305651	-1.37396
F1LN59	Eukaryotic translation initiation factor 4, gamma 2 OS=Rattus norvegicus OX=10116 GN=Eif4g2 PE=1 SV=2	Eif4g2	18	14	14	189882	264039	290407	303522	597017	435693	0.0737187	1.75684
F1LN92	AFG3-like matrix AAA peptidase subunit 2 OS=Rattus norvegicus OX=10116 GN=Afg3l2 PE=1 SV=1	Afg3l2	14	11	11	110191	130401	116558	151303	244115	162793	0.0531195	1.53122
F1LNF0	Myosin heavy chain 14 OS=Rattus norvegicus OX=10116 GN=Myh14 PE=1 SV=1	Myh14	12	23	10	502788	344542	328653	497326	302137	362680	0.9449	-1.01469
F1LNH3	Collagen type VI alpha 2 chain OS=Rattus norvegicus OX=10116 GN=Col6a2 PE=1 SV=2	Col6a2	13	11	11	416192	32593	38411.6	20778.3	42863.8	42404.8	0.365162	-2.3984
F1LNJ2	U5 small nuclear ribonucleoprotein 200 kDa helicase OS=Rattus norvegicus OX=10116 GN=Snrnp200 PE=1 SV=1	Snrnp200	1	3	2	19785.8	23920.2	29229.6	74281.7	28627	15790.6	0.559407	1.34391
F1LNL3	ATP-binding cassette subfamily A member 1 OS=Rattus norvegicus OX=10116 GN=Abca1 PE=1 SV=3	Abca1	1	3	3	46936.5	55156.1	60820.4	60151.4	112727	85534.7	0.0918273	1.54438
F1LNW3	Acyl-coenzyme A oxidase OS=Rattus norvegicus OX=10116 GN=Acox2 PE=1 SV=1	Acox2	51	29	29	2.48595e+06	2.63175e+06	2.11988e+06	3.39725e+06	1.75981e+06	2.64658e+06	0.838769	1.0449
F1LPD6	3-ketoacyl-CoA thiolase A, peroxisomal OS=Rattus norvegicus OX=10116 GN=Acaa1a PE=1 SV=2	Acaa1a	48	15	2	843563	849080	971380	667913	1.55777e+06	751418	0.892004	1.03964
F1LPG2	Dedicator of cytokinesis 8 OS=Rattus norvegicus OX=10116 GN=Dock8 PE=1 SV=2	Dock8	2	4	3	52692	43736	50978.5	33024.5	34598.1	43005.9	0.0433474	-1.33716
F1LPG5	NADH:ubiquinone oxidoreductase subunit B4 OS=Rattus norvegicus OX=10116 GN=Ndufb4 PE=1 SV=1	Ndufb4	37	4	4	529416	521134	531101	318120	427271	330599	0.0131901	-1.48289
F1LPJ7	Ubiquitin carboxyl-terminal hydrolase OS=Rattus norvegicus OX=10116 GN=Usp33 PE=1 SV=3	Usp33	6	4	4	137167	146709	140370	187241	198477	178226	0.00152148	1.32852
F1LPR6	Immunoglobulin heavy constant mu OS=Rattus norvegicus OX=10116 GN=Ighm PE=1 SV=3	Ighm	8	2	2	265589	114177	252537	32644.3	109399	236006	0.312722	-2.08668
F1LQ09	Atlastin GTPase 2 OS=Rattus norvegicus OX=10116 GN=Atl2 PE=1 SV=1	Atl2	41	17	15	635613	546734	737465	588455	605455	725838	0.979187	1.00302
F1LQ22	Unconventional SNARE in the ER 1 OS=Rattus norvegicus OX=10116 GN=Use1 PE=1 SV=2	Use1	20	5	5	301344	300493	402195	305939	264991	337480	0.469667	-1.10003
F1LQ48	Heterogeneous nuclear ribonucleoprotein L OS=Rattus norvegicus OX=10116 GN=Hnrnpl PE=1 SV=2	Hnrnpl	17	7	7	114518	113225	125790	264491	145284	192402	0.0460027	1.65497
F1LQ55	Non-specific lipid-transfer protein OS=Rattus norvegicus OX=10116 GN=Scp2 PE=1 SV=3	Scp2	51	35	35	2.38574e+06	3.4563e+06	2.61372e+06	3.65663e+06	1.08211e+07	4.51069e+06	0.114704	2.02318
F1LQP9	Transportin 1 OS=Rattus norvegicus OX=10116 GN=Tnpo1 PE=1 SV=3	Tnpo1	5	3	3	21181.3	27203.8	40824.2	35961.1	123345	31274.5	0.281929	1.80668
F1LQS6	RCG61833 OS=Rattus norvegicus OX=10116 GN=Xdh PE=1 SV=2	Xdh	4	5	4	137128	139318	165452	116501	131258	144268	0.236964	-1.12735
F1LR02	Collagen type XVIII alpha 1 chain OS=Rattus norvegicus OX=10116 GN=Col18a1 PE=1 SV=2	Col18a1	12	13	12	1.0665e+06	1.37995e+06	1.25227e+06	738844	617036	820341	0.00901436	-1.70173
F1LR10	LIM domain and actin-binding protein 1 OS=Rattus norvegicus OX=10116 GN=Lima1 PE=1 SV=2	Lima1	39	25	25	560751	628880	751461	502910	381523	370109	0.0275313	-1.55108
F1LRI5	GCN1 activator of EIF2AK4 OS=Rattus norvegicus OX=10116 GN=Gcn1 PE=1 SV=3	Gcn1	23	54	54	724266	808704	793154	485235	748521	624916	0.140676	-1.26966
F1LRL4	Similar to TBC1 domain family, member 8; BUB2-like protein 1; vascular Rab-GAP/TBC-containing (Predicted), isoform CRA_a OS=Rattus norvegicus OX=10116 GN=Tbc1d9b PE=1 SV=2	Tbc1d9b	3	4	4	113844	147295	128562	1.37524e+06	115311	162065	0.348895	2.28442
F1LRQ1	Aldehyde oxidase 1 OS=Rattus norvegicus OX=10116 GN=Aox1 PE=1 SV=3	Aox1	4	5	4	176216	122717	174387	144353	259177	195364	0.345859	1.24681
F1LTB8	UDP-glucuronosyltransferase OS=Rattus norvegicus OX=10116 GN=RGD1559459 PE=1 SV=2	RGD1559459	32	19	3	542881	606697	655127	988336	924560	962338	0.00126934	1.59731
F1LTD0	G protein-coupled receptor 89B OS=Rattus norvegicus OX=10116 GN=Gpr89b PE=1 SV=2	Gpr89b	6	2	2	179912	212484	235709	168336	201962	210675	0.504729	-1.07953
F1LTF8	Laminin subunit alpha 4 OS=Rattus norvegicus OX=10116 GN=Lama4 PE=1 SV=3	Lama4	2	3	3	182166	62760.5	45130.3	34432.1	79877.6	51687.6	0.426675	-1.53679
F1LTJ5	Uncharacterized protein OS=Rattus norvegicus OX=10116 PE=1 SV=3	F1LTJ5	26	46	46	1.33196e+06	420969	365210	249994	287587	303408	0.145525	-2.10953
F1LTX8	Lysophosphatidylglycerol acyltransferase 1 OS=Rattus norvegicus OX=10116 GN=Lpgat1 PE=1 SV=2	Lpgat1	15	6	6	375329	215053	276085	269717	307133	431993	0.501006	1.17104
F1LU27	Focadhesin OS=Rattus norvegicus OX=10116 GN=Focad PE=1 SV=2	Focad	5	7	7	57799.6	84639.4	80432.1	41864.5	163606	86886.2	0.754403	1.14786
F1LU48	Endoplasmic reticulum-golgi intermediate compartment 1 OS=Rattus norvegicus OX=10116 GN=Ergic1 PE=1 SV=2	Ergic1	27	7	7	585478	767234	759290	670725	1.07167e+06	757548	0.400509	1.16876
F1LU71	Methylglutaconyl-CoA hydratase, mitochondrial OS=Rattus norvegicus OX=10116 GN=Auh PE=1 SV=2	Auh	17	4	4	103362	74037.4	69421.7	115974	117687	117049	0.0410119	1.44339
F1LV13	Heterogeneous nuclear ribonucleoprotein M OS=Rattus norvegicus OX=10116 GN=Hnrnpm PE=1 SV=1	Hnrnpm	46	29	29	1.13967e+06	829944	1.5752e+06	1.37514e+06	1.43221e+06	916373	0.797912	1.06599
F1LVT9	Similar to novel protein OS=Rattus norvegicus OX=10116 GN=RGD1559575 PE=1 SV=2	RGD1559575	29	20	17	338624	499747	393753	816734	907865	929106	0.002913	2.1785
F1LW22	Par-3 family cell polarity regulator beta OS=Rattus norvegicus OX=10116 GN=Pard3b PE=1 SV=2	Pard3b	1	2	2	54671	55254.7	63549	32511.3	28541.5	16325.4	0.0174707	-2.33142
F1LW74	IQ motif-containing GTPase-activating protein 2 OS=Rattus norvegicus OX=10116 GN=Iqgap2 PE=1 SV=3	Iqgap2	51	66	59	4.18871e+06	2.96224e+06	3.59945e+06	3.65477e+06	3.38187e+06	3.06402e+06	0.650653	-1.05652
F1LW77	RAB33B, member RAS oncogene family OS=Rattus norvegicus OX=10116 GN=Rab33b PE=1 SV=2	Rab33b	40	8	6	1.0637e+06	1.03071e+06	1.14695e+06	1.34367e+06	1.23233e+06	1.45038e+06	0.0190867	1.24071
F1LWK5	Progestin and adipoQ receptor family member 9 OS=Rattus norvegicus OX=10116 GN=Paqr9 PE=1 SV=2	Paqr9	4	2	2	65255.7	192452	133144	92839.1	9560.98	7054.35	0.0998032	-6.43958
F1LX07	Solute carrier family 25 member 12 OS=Rattus norvegicus OX=10116 GN=Slc25a12 PE=1 SV=3	Slc25a12	20	11	8	227741	296738	297429	339730	466427	324341	0.0962971	1.36744
F1LXA0	NADH dehydrogenase [ubiquinone] 1 alpha subcomplex subunit 12 OS=Rattus norvegicus OX=10116 GN=Ndufa12 PE=1 SV=2	Ndufa12	46	5	5	317803	372245	461926	233001	440370	280197	0.381612	-1.23872
F1LXN6	Sodium/nucleoside cotransporter OS=Rattus norvegicus OX=10116 GN=Slc28a2 PE=1 SV=2	Slc28a2	10	6	6	419875	425173	652210	363353	264959	352025	0.0797992	-1.50891
F1LYI7	Transmembrane protein 256 OS=Rattus norvegicus OX=10116 GN=Tmem256 PE=1 SV=2	Tmem256	32	2	2	397637	421012	462773	1.03544e+06	532239	1.06334e+06	0.0430741	1.96299
F1LYQ8	FERM, ARHGEF and pleckstrin domain-containing protein 1 OS=Rattus norvegicus OX=10116 GN=Farp1 PE=1 SV=2	Farp1	17	16	15	328253	182990	267645	263096	168830	163229	0.31302	-1.304
F1LYX9	Desmoglein 2 OS=Rattus norvegicus OX=10116 GN=Dsg2 PE=1 SV=2	Dsg2	38	29	29	1.82928e+06	1.01336e+06	971817	836592	626168	473755	0.0652362	-1.93623
F1LZ05	Poly [ADP-ribose] polymerase OS=Rattus norvegicus OX=10116 GN=Parp14 PE=1 SV=2	Parp14	8	11	11	229393	223402	197759	202076	232569	241445	0.623209	1.03839
F1LZW6	Solute carrier family 25 member 13 OS=Rattus norvegicus OX=10116 GN=Slc25a13 PE=1 SV=2	Slc25a13	59	28	25	4.65867e+06	6.37726e+06	6.2439e+06	5.85238e+06	7.2159e+06	6.23725e+06	0.380895	1.12397
F1M0Q9	Peptidase M20 domain-containing 1 OS=Rattus norvegicus OX=10116 GN=Pm20d1 PE=1 SV=3	Pm20d1	38	15	15	648191	520884	535203	607059	422522	562767	0.595639	-1.07775
F1M0R1	Ring finger protein 213 OS=Rattus norvegicus OX=10116 GN=Rnf213 PE=1 SV=3	Rnf213	3	15	15	3.03986e+06	3.01968e+06	1.90239e+06	1.51089e+06	878553	1.41435e+06	0.0322203	-2.10306
F1M0U5	NBAS subunit of NRZ tethering complex OS=Rattus norvegicus OX=10116 GN=Nbas PE=1 SV=2	Nbas	16	33	32	490964	446665	749795	423434	431623	492437	0.293285	-1.22249
F1M124	Cordon-bleu WH2 repeat protein-like 1 OS=Rattus norvegicus OX=10116 GN=Cobll1 PE=1 SV=2	Cobll1	29	28	28	529936	444941	649641	395258	409075	337642	0.0505054	-1.41043
F1M1B3	WASH complex subunit 5 OS=Rattus norvegicus OX=10116 GN=Washc5 PE=1 SV=2	Washc5	3	2	2	13622	13734.5	10247	16510.4	73174.4	19360.2	0.158505	2.30211
F1M1H0	Deoxyribose-phosphate aldolase OS=Rattus norvegicus OX=10116 GN=Dera PE=1 SV=3	Dera	9	2	2	94601.8	66382.8	49922.3	41207	163626	64825.5	0.816055	1.11714
F1M3G7	A-kinase anchor protein 13 OS=Rattus norvegicus OX=10116 GN=Akap13 PE=1 SV=2	Akap13	1	2	2	57376.2	86639.1	92854.9	81182.8	129420	139246	0.164249	1.46892
F1M446	Ecm29 proteasome adaptor and scaffold OS=Rattus norvegicus OX=10116 GN=Ecpas PE=1 SV=3	Ecpas	2	3	3	146288	132105	131276	147907	190453	172315	0.0566741	1.24145
F1M6Z1	Apolipoprotein B-100 OS=Rattus norvegicus OX=10116 GN=Apob PE=1 SV=1	Apob	20	78	78	943570	845008	974604	784713	861103	958465	0.447312	-1.06261
F1M775	Protein diaphanous homolog 1 OS=Rattus norvegicus OX=10116 GN=Diaph1 PE=1 SV=3	Diaph1	13	16	16	152835	208478	240880	275882	334080	216124	0.159299	1.37425
F1M7L9	Uncharacterized protein OS=Rattus norvegicus OX=10116 PE=1 SV=3	F1M7L9	32	21	21	2.11227e+06	1.4993e+06	1.27898e+06	876846	1.18774e+06	660932	0.0583469	-1.80537
F1M7N8	UDP-glucuronosyltransferase OS=Rattus norvegicus OX=10116 GN=Ugt2b37 PE=1 SV=2	Ugt2b37	52	34	2	4.51174e+06	3.97025e+06	4.18924e+06	4.91663e+06	5.65958e+06	5.19945e+06	0.0166197	1.24462
F1M853	Ribosome-binding protein 1 OS=Rattus norvegicus OX=10116 GN=Rrbp1 PE=1 SV=3	Rrbp1	49	70	70	3.49463e+06	4.87156e+06	5.10556e+06	4.27457e+06	6.52149e+06	4.78968e+06	0.456273	1.15384
F1M8K7	Dol-P-Man:Man(5)GlcNAc(2)-PP-Dol alpha-1,3-mannosyltransferase OS=Rattus norvegicus OX=10116 GN=Alg3 PE=4 SV=2	Alg3	8	3	3	47296.4	48237.8	57213.5	70024.2	76203.2	97397.8	0.0165093	1.58496
F1M949	Cytoskeleton-associated protein 5 OS=Rattus norvegicus OX=10116 GN=Ckap5 PE=1 SV=3	Ckap5	3	5	5	61410.7	78129.2	117867	89107.6	104046	123603	0.33008	1.26543
F1M983	Complement factor H OS=Rattus norvegicus OX=10116 GN=Cfh PE=1 SV=1	Cfh	10	10	10	148322	189940	210679	160805	203402	321274	0.451177	1.20975
F1M9A7	Acyl-coenzyme A oxidase OS=Rattus norvegicus OX=10116 GN=Acox3 PE=1 SV=2	Acox3	21	12	12	350927	423914	427037	235900	181469	241077	0.00558948	-1.8327
F1MA36	Spectrin beta chain OS=Rattus norvegicus OX=10116 GN=Sptbn2 PE=1 SV=2	Sptbn2	50	101	91	3.49314e+06	2.49121e+06	2.50582e+06	966108	1.30027e+06	1.02272e+06	0.00280892	-2.56993
F1MA89	Cyclin Y OS=Rattus norvegicus OX=10116 GN=Ccny PE=1 SV=2	Ccny	18	4	4	121144	100252	120620	80434	115871	90631.3	0.213721	-1.20146
F1MAA5	RAN GTPase-activating protein 1 OS=Rattus norvegicus OX=10116 GN=Rangap1 PE=1 SV=2	Rangap1	17	8	7	166559	245376	192301	269649	321191	346804	0.0299128	1.56347
F1MAA7	Laminin subunit gamma 1 OS=Rattus norvegicus OX=10116 GN=Lamc1 PE=1 SV=1	Lamc1	3	4	4	171400	9112.36	8480.49	3751.21	13373.2	2226.76	0.229771	-4.91277
F1MAC0	Interferon gamma-inducible protein 47 OS=Rattus norvegicus OX=10116 GN=Ifi47 PE=1 SV=1	Ifi47	20	8	7	62176.5	101193	83213.3	367422	330854	308079	0.000696574	4.15111
F1MAF8	Autophagy related 2B OS=Rattus norvegicus OX=10116 GN=Atg2b PE=1 SV=2	Atg2b	2	3	3	57339.4	138769	76373.2	91512.6	73275.5	102670	0.888505	1.04247
F1MAR6	Proline dehydrogenase OS=Rattus norvegicus OX=10116 GN=Prodh1 PE=1 SV=2	Prodh1	32	14	14	414551	704008	540812	693846	579661	418217	0.925429	1.02144
F2Z3Q8	Importin subunit beta-1 OS=Rattus norvegicus OX=10116 GN=Kpnb1 PE=1 SV=1	Kpnb1	15	11	11	231296	246167	205391	289676	445570	404230	0.02399	1.64624
F2Z3T4	Muscleblind-like protein 2 OS=Rattus norvegicus OX=10116 GN=Mbnl2 PE=1 SV=1	Mbnl2	7	3	3	125698	160864	217640	212498	288817	358228	0.0709491	1.70951
F7F0B1	Zinc finger CCCH-type antiviral protein 1 OS=Rattus norvegicus OX=10116 GN=Zc3hav1 PE=1 SV=1	Zc3hav1	22	17	17	133872	205801	202126	241613	331346	316414	0.0422284	1.65692
F7F3Z1	Lectin, mannose-binding 2-like OS=Rattus norvegicus OX=10116 GN=Lman2l PE=1 SV=2	Lman2l	15	5	5	206571	189131	200289	164536	229049	169304	0.56617	-1.0704
F7F9U6	Plectin OS=Rattus norvegicus OX=10116 GN=Plec PE=1 SV=1	Plec	55	244	2	1.55474e+06	916945	1.01046e+06	601235	698481	584506	0.0262665	-1.80375
F7FNS3	Derlin OS=Rattus norvegicus OX=10116 GN=Derl1 PE=1 SV=1	Derl1	20	6	6	720955	794252	732479	718758	757068	744561	0.748872	-1.01161
G3V615	Complement factor B OS=Rattus norvegicus OX=10116 GN=Cfb PE=1 SV=1	Cfb	12	8	8	67571.2	103486	128261	108394	80505.9	162588	0.610929	1.16518
G3V624	Coronin OS=Rattus norvegicus OX=10116 GN=Coro1c PE=1 SV=1	Coro1c	26	13	13	1.0738e+06	626190	675338	450334	504434	544629	0.0709656	-1.54254
G3V679	Transferrin receptor protein 1 OS=Rattus norvegicus OX=10116 GN=Tfrc PE=1 SV=1	Tfrc	6	5	5	47105.4	100955	54504.7	24960.9	29051.3	41242.2	0.0600799	-2.0541
G3V680	Beta-galactoside alpha-2,6-sialyltransferase 1 OS=Rattus norvegicus OX=10116 GN=St6gal1 PE=1 SV=1	St6gal1	41	15	15	1.46246e+06	3.1045e+06	4.41648e+06	2.4848e+06	3.15863e+06	3.35248e+06	0.802296	1.0948
G3V6C2	Homogentisate 1, 2-dioxygenase OS=Rattus norvegicus OX=10116 GN=Hgd PE=1 SV=1	Hgd	7	2	2	98364.8	102006	114021	58712.2	67025.9	66016.9	0.00126499	-1.63911
G3V6H0	RCG48149, isoform CRA_b OS=Rattus norvegicus OX=10116 GN=LOC100363782 PE=1 SV=1	LOC100363782	83	21	9	7.54809e+06	8.23095e+06	9.00916e+06	1.0627e+07	1.18124e+07	1.22638e+07	0.00720014	1.40109
G3V6H5	Mitochondrial 2-oxoglutarate/malate carrier protein OS=Rattus norvegicus OX=10116 GN=Slc25a11 PE=1 SV=1	Slc25a11	48	15	15	773752	1.07949e+06	1.13693e+06	1.03258e+06	1.54369e+06	1.2468e+06	0.215422	1.27911
G3V6I4	Mitochondrial amidoxime reducing component 1 OS=Rattus norvegicus OX=10116 GN=Marc1 PE=1 SV=1	Marc1	45	13	12	1.43543e+06	1.43172e+06	1.54894e+06	865457	2.09828e+06	931607	0.500595	-1.23456
G3V6N2	Transmembrane emp24 protein transport domain containing 4 (Predicted), isoform CRA_b OS=Rattus norvegicus OX=10116 GN=Tmed4 PE=1 SV=3	Tmed4	48	11	8	1.31476e+06	1.25473e+06	1.2825e+06	1.95182e+06	2.67707e+06	2.71782e+06	0.00429965	1.88635
G3V6P2	Dihydrolipoamide S-succinyltransferase (E2 component of 2-oxo-glutarate complex), isoform CRA_a OS=Rattus norvegicus OX=10116 GN=Dlst PE=1 SV=1	Dlst	18	7	7	606577	530363	574139	912251	789104	722683	0.0116171	1.41223
G3V6P7	Myosin, heavy polypeptide 9, non-muscle OS=Rattus norvegicus OX=10116 GN=Myh9 PE=1 SV=1	Myh9	64	155	120	1.16125e+07	8.00268e+06	1.00521e+07	7.74453e+06	8.26735e+06	1.22422e+07	0.760809	-1.06023
G3V6P8	Guanine nucleotide-binding protein subunit gamma OS=Rattus norvegicus OX=10116 GN=Gng12 PE=1 SV=1	Gng12	57	3	3	685213	316638	410471	629975	521395	633617	0.296137	1.32703
G3V6S5	C-1-tetrahydrofolate synthase, cytoplasmic OS=Rattus norvegicus OX=10116 GN=Mthfd1 PE=1 SV=1	Mthfd1	26	23	23	1.1138e+06	850852	1.04168e+06	1.32616e+06	1.32981e+06	1.43762e+06	0.020983	1.36945
G3V6T7	Protein disulfide-isomerase A4 OS=Rattus norvegicus OX=10116 GN=Pdia4 PE=1 SV=1	Pdia4	48	34	34	3.13782e+06	3.33544e+06	4.45938e+06	3.70107e+06	3.71467e+06	4.50314e+06	0.497295	1.09876
G3V6U3	ALG2, alpha-1,3/1,6-mannosyltransferase OS=Rattus norvegicus OX=10116 GN=Alg2 PE=1 SV=1	Alg2	10	3	3	496053	360321	411950	442421	444700	437198	0.606433	1.05319
G3V6W2	Prolactin regulatory element-binding protein OS=Rattus norvegicus OX=10116 GN=Preb PE=1 SV=1	Preb	27	8	8	478064	512553	456452	670223	642172	739866	0.00291724	1.41732
G3V6Z7	Golgi autoantigen, golgin subfamily a, 5, isoform CRA_a OS=Rattus norvegicus OX=10116 GN=Golga5 PE=1 SV=1	Golga5	66	35	35	446656	707597	846351	1.6337e+06	3.32032e+06	884538	0.0872749	2.6177
G3V722	Beta-1,4-galactosyltransferase 1 OS=Rattus norvegicus OX=10116 GN=B4galt1 PE=1 SV=1	B4galt1	21	6	6	83711.6	179199	210980	129380	111784	174671	0.822463	-1.07803
G3V728	4-nitrophenylphosphatase domain and non-neuronal SNAP25-like protein homolog 1 (C. elegans), isoform CRA_b OS=Rattus norvegicus OX=10116 GN=Nipsnap1 PE=1 SV=1	Nipsnap1	30	6	6	318004	363699	518248	570121	693766	639490	0.0373433	1.61597
G3V741	Phosphate carrier protein, mitochondrial OS=Rattus norvegicus OX=10116 GN=Slc25a3 PE=1 SV=1	Slc25a3	44	16	16	2.57033e+06	2.83767e+06	4.23073e+06	2.98886e+06	4.99897e+06	2.33861e+06	0.885793	1.0423
G3V784	ADP-dependent glucokinase OS=Rattus norvegicus OX=10116 GN=Adpgk PE=1 SV=1	Adpgk	17	6	6	139176	169178	245565	180558	213752	191722	0.660693	1.0857
G3V7B6	Phosphatidylglycerophosphatase and protein-tyrosine phosphatase 1 OS=Rattus norvegicus OX=10116 GN=Ptpmt1 PE=1 SV=1	Ptpmt1	38	8	8	336681	322509	303768	386677	608427	512287	0.0332428	1.54024
G3V7C6	Tubulin beta chain OS=Rattus norvegicus OX=10116 GN=Tubb4b PE=1 SV=2	Tubb4b	61	30	4	6.19559e+06	5.85432e+06	5.41842e+06	4.7636e+06	1.51997e+07	8.26388e+06	0.333018	1.44935
G3V7G9	Eukaryotic translation initiation factor 3, subunit 6 interacting protein OS=Rattus norvegicus OX=10116 GN=Eif3l PE=1 SV=2	Eif3l	7	2	2	9833.66	6847.83	25064.5	12016.8	50365	21791.5	0.293814	1.98438
G3V7I6	O-acyltransferase OS=Rattus norvegicus OX=10116 GN=Soat2 PE=1 SV=1	Soat2	14	6	6	834337	827716	777470	750127	1.03408e+06	982761	0.316227	1.12394
G3V7J5	Carboxylic ester hydrolase OS=Rattus norvegicus OX=10116 GN=Ces2e PE=1 SV=2	Ces2e	37	16	7	667757	803929	1.21921e+06	2.13161e+06	974673	1.71442e+06	0.126532	1.75896
G3V7M0	CCR4-NOT transcription complex, subunit 1 OS=Rattus norvegicus OX=10116 GN=Cnot1 PE=1 SV=1	Cnot1	9	17	16	160711	212145	182982	180515	133021	238556	0.886319	-1.02886
G3V7N0	Heparan sulfate 2-O-sulfotransferase 1 OS=Rattus norvegicus OX=10116 GN=Hs2st1 PE=1 SV=1	Hs2st1	5	2	2	337061	430338	530010	480053	531013	347388	0.809465	1.04826
G3V7N8	Galectin OS=Rattus norvegicus OX=10116 GN=Lgals9 PE=1 SV=1	Lgals9	29	7	7	888068	746430	332104	728006	566980	1.05076e+06	0.555817	1.25362
G3V7Q7	IQ motif containing GTPase activating protein 1 (Predicted), isoform CRA_b OS=Rattus norvegicus OX=10116 GN=Iqgap1 PE=1 SV=1	Iqgap1	22	34	27	745650	509423	460822	746601	923055	1.25993e+06	0.0647786	1.70545
G3V7U4	Lamin-B1 OS=Rattus norvegicus OX=10116 GN=Lmnb1 PE=1 SV=1	Lmnb1	35	19	17	445787	323880	352417	776123	538605	396399	0.143166	1.48225
G3V7V5	Peptidylprolyl isomerase OS=Rattus norvegicus OX=10116 GN=Fkbp11 PE=1 SV=1	Fkbp11	23	4	4	374615	540237	627490	618327	1.05102e+06	728311	0.116095	1.55044
G3V7V6	All-trans-13,14-dihydroretinol saturase, isoform CRA_b OS=Rattus norvegicus OX=10116 GN=Retsat PE=1 SV=1	Retsat	52	35	35	1.57279e+06	2.92489e+06	4.14679e+06	1.34873e+06	9.09075e+06	7.18426e+06	0.485435	1.66522
G3V824	Insulin-like growth factor 2 receptor OS=Rattus norvegicus OX=10116 GN=Igf2r PE=1 SV=1	Igf2r	1	2	2	25542.5	21677.3	30444.5	24190.9	22474.4	38442.5	0.731246	1.0743
G3V829	Far upstream element-binding protein 3 OS=Rattus norvegicus OX=10116 GN=Fubp3 PE=1 SV=1	Fubp3	5	2	2	31916.3	19517.9	24615.2	14379.2	66938	63812.5	0.42762	1.58814
G3V852	RCG55135, isoform CRA_b OS=Rattus norvegicus OX=10116 GN=Tln1 PE=1 SV=1	Tln1	44	86	72	1.41407e+06	1.27951e+06	1.30905e+06	1.07576e+06	1.27294e+06	1.22313e+06	0.12238	-1.12243
G3V857	Growth arrest-specific 2 OS=Rattus norvegicus OX=10116 GN=Gas2 PE=1 SV=1	Gas2	55	14	14	1.13747e+06	1.16024e+06	1.28569e+06	1.46995e+06	1767191	1.66551e+06	0.00923451	1.36617
G3V887	V-type proton ATPase subunit a OS=Rattus norvegicus OX=10116 GN=Tcirg1 PE=1 SV=1	Tcirg1	11	6	5	213070	92231.9	130534	157779	167969	442379	0.287028	1.65952
G3V8A5	Vacuolar protein sorting-associated protein 35 OS=Rattus norvegicus OX=10116 GN=Vps35 PE=1 SV=1	Vps35	13	8	8	203202	298458	196520	132844	441646	220922	0.943841	1.02836
G3V8C4	Chloride intracellular channel protein OS=Rattus norvegicus OX=10116 GN=Clic4 PE=1 SV=1	Clic4	25	5	5	210768	239817	371228	288436	345877	489003	0.239868	1.37505
G3V8D0	ST8 alpha-N-acetyl-neuraminide alpha-2,8-sialyltransferase 3 OS=Rattus norvegicus OX=10116 GN=St8sia3 PE=1 SV=1	St8sia3	19	7	7	149584	309527	301027	78941.7	116285	180871	0.103554	-2.03234
G3V8F5	Mitochondrial import receptor subunit TOM40 homolog OS=Rattus norvegicus OX=10116 GN=Tomm40 PE=1 SV=1	Tomm40	17	5	5	248227	335843	331668	316246	502160	389403	0.18178	1.30775
G3V8G2	Proteasome (Prosome, macropain) 26S subunit, non-ATPase, 5 (Predicted), isoform CRA_a OS=Rattus norvegicus OX=10116 GN=Psmd5 PE=1 SV=1	Psmd5	17	8	8	238585	270358	277832	87622.9	286209	203347	0.303141	-1.52034
G3V8L3	Lamin A, isoform CRA_b OS=Rattus norvegicus OX=10116 GN=Lmna PE=1 SV=1	Lmna	49	27	26	794512	353278	416365	1.5819e+06	771972	536257	0.226873	1.77618
G3V8N0	Sideroflexin 2 OS=Rattus norvegicus OX=10116 GN=Sfxn2 PE=1 SV=2	Sfxn2	24	3	3	138875	182895	206028	260204	358375	253387	0.0357602	1.65283
G3V8Q1	Coatomer subunit epsilon OS=Rattus norvegicus OX=10116 GN=Cope PE=1 SV=3	Cope	16	4	4	41521.8	112406	116017	61447.5	139515	192457	0.481326	1.44974
G3V8Q8	RCG40648, isoform CRA_b OS=Rattus norvegicus OX=10116 GN=Sec23ip PE=1 SV=1	Sec23ip	6	6	6	96495	118741	86443.4	97535.6	75956	86471	0.28506	-1.15633
G3V8T5	RuvB-like helicase OS=Rattus norvegicus OX=10116 GN=Ruvbl2 PE=1 SV=1	Ruvbl2	5	2	2	31563	47883.1	54988.3	39805.8	44103	38977.8	0.724291	-1.06692
G3V8V4	Ceramide synthase 2 OS=Rattus norvegicus OX=10116 GN=Cers2 PE=1 SV=1	Cers2	18	5	5	918514	1.02143e+06	1.39566e+06	989545	1.06349e+06	835619	0.410297	-1.14191
G3V928	Prolow-density lipoprotein receptor-related protein 1 OS=Rattus norvegicus OX=10116 GN=Lrp1 PE=1 SV=1	Lrp1	12	44	44	877633	839478	831882	1.0497e+06	1.39662e+06	1.18191e+06	0.0148329	1.414
G3V940	Coronin OS=Rattus norvegicus OX=10116 GN=Coro1b PE=1 SV=1	Coro1b	20	10	10	485752	392469	340941	349406	450663	453186	0.827641	1.03162
G3V9A6	Lysoplasmalogenase OS=Rattus norvegicus OX=10116 GN=Tmem86b PE=1 SV=1	Tmem86b	8	2	2	82314.7	125111	299841	246733	700646	141984	0.315977	1.99572
G3V9C9	Similar to D11Bwg0280e protein, isoform CRA_c OS=Rattus norvegicus OX=10116 GN=Zmiz2 PE=4 SV=1	Zmiz2	2	2	2	23149.9	44552.4	50560.8	45185	44629.4	63685.4	0.326087	1.35044
G3V9D3	Protein sel-1 homolog 1 OS=Rattus norvegicus OX=10116 GN=Sel1l PE=1 SV=1	Sel1l	24	14	14	336583	418099	351269	244680	152750	277296	0.0544095	-1.6833
G3V9H5	Integral membrane transport protein UST4r OS=Rattus norvegicus OX=10116 GN=UST4r PE=1 SV=1	UST4r	23	10	6	1.56343e+06	1.10405e+06	994710	1.33176e+06	698211	839674	0.327552	-1.30041
G3V9H6	PPFIA-binding protein 2 OS=Rattus norvegicus OX=10116 GN=Ppfibp2 PE=1 SV=1	Ppfibp2	6	5	4	102727	134362	128932	67508.9	117634	60625.5	0.120774	-1.54617
G3V9J1	Uncharacterized protein OS=Rattus norvegicus OX=10116 PE=1 SV=3	G3V9J1	31	24	3	102767	143872	259667	159697	200912	131346	0.921853	1.03155
G3V9N0	Polyadenylate-binding protein OS=Rattus norvegicus OX=10116 GN=Pabpc4 PE=1 SV=2	Pabpc4	12	7	2	85877	126310	130360	108017	104344	120637	0.930705	-1.01315
G3V9N7	Protein kinase C and casein kinase substrate in neurons 3 OS=Rattus norvegicus OX=10116 GN=Pacsin3 PE=1 SV=3	Pacsin3	15	5	5	438060	292560	323451	203017	91000.2	131443	0.0224871	-2.57483
G3V9R8	Heterogeneous nuclear ribonucleoprotein C OS=Rattus norvegicus OX=10116 GN=Hnrnpc PE=1 SV=2	Hnrnpc	8	2	2	27587.3	15701.7	29298.1	77464.7	26857.1	15443.2	0.57878	1.36291
G3V9T7	ATPase Get3 OS=Rattus norvegicus OX=10116 GN=Get3 PE=1 SV=1	Get3	10	3	3	48752.2	65535.7	93619	57988.9	123672	82432.1	0.475783	1.25495
G3V9W2	Tyrosine-protein kinase OS=Rattus norvegicus OX=10116 GN=Jak1 PE=1 SV=1	Jak1	4	5	4	79401.1	65151.7	93066.9	67083.1	60715.4	61967.4	0.115879	-1.2402
G3V9Y1	Myosin, heavy polypeptide 10, non-muscle, isoform CRA_b OS=Rattus norvegicus OX=10116 GN=Myh10 PE=1 SV=1	Myh10	14	30	3	40536.1	39997.2	14458.3	24553.5	15619.4	37450.9	0.720161	-1.17738
I6L9G6	RCG31562, isoform CRA_c OS=Rattus norvegicus OX=10116 GN=Tardbp PE=1 SV=1	Tardbp	14	4	4	89820.5	112114	142642	238273	207920	136820	0.0728082	1.67731
J7P1Z1	Interferon-gamma-inducible GTPase Ifggd2 protein OS=Rattus norvegicus OX=10116 GN=Irgm2 PE=4 SV=1	Irgm2	47	20	3	501751	594718	534664	465991	557557	459333	0.291205	-1.10161
M0R3V4	Myeloid-derived growth factor OS=Rattus norvegicus OX=10116 GN=Mydgf PE=1 SV=2	Mydgf	14	3	3	142937	230755	341258	304071	283935	347733	0.274667	1.38682
M0R436	Ring finger protein 170 OS=Rattus norvegicus OX=10116 GN=Rnf170 PE=1 SV=2	Rnf170	15	3	3	160295	198686	170593	168604	202223	230268	0.329515	1.13056
M0R4N4	Dehydrogenase/reductase (SDR family) member 7-like 1 OS=Rattus norvegicus OX=10116 GN=Dhrs7l1 PE=1 SV=2	Dhrs7l1	40	12	5	1.41218e+06	3.44166e+06	1.26015e+06	495096	744379	705650	0.0400822	-2.94477
M0R5H1	Enhancer trap locus 4 OS=Rattus norvegicus OX=10116 GN=Etl4 PE=1 SV=2	Etl4	17	25	25	663420	524636	685641	753478	476860	606772	0.856896	-1.03059
M0R735	Heterogeneous nuclear ribonucleoprotein Q OS=Rattus norvegicus OX=10116 GN=Syncrip PE=1 SV=2	Syncrip	7	3	3	75644.4	124970	175540	86629.8	69291.8	101215	0.279691	-1.39783
M0R7G4	MICOS complex subunit OS=Rattus norvegicus OX=10116 GN=Apoo PE=1 SV=2	Apoo	13	2	2	288199	373736	420763	429365	625820	442435	0.122594	1.37915
M0R7Z9	Perilipin-5 OS=Rattus norvegicus OX=10116 GN=Plin5 PE=1 SV=1	Plin5	15	5	5	7863118	7.57746e+06	5.58613e+06	8.5847e+06	7.71376e+06	9.27616e+06	0.166125	1.22662
M0R890	ATP-binding cassette subfamily A member 6 OS=Rattus norvegicus OX=10116 GN=Abca6 PE=1 SV=2	Abca6	11	15	14	467241	392781	375418	373155	384557	335851	0.202862	-1.12651
M0R9F7	Macrophage receptor with collagenous structure OS=Rattus norvegicus OX=10116 GN=Marco PE=1 SV=2	Marco	17	5	5	51233.3	50250.7	66797.8	188614	202726	406625	0.00456384	4.48821
M0R9Q1	RCG48334, isoform CRA_e OS=Rattus norvegicus OX=10116 GN=Rbm14 PE=1 SV=1	Rbm14	21	12	12	265017	261492	320131	502106	512340	397553	0.00815639	1.66429
M0R9T2	Erbb2-interacting protein OS=Rattus norvegicus OX=10116 GN=Erbin PE=1 SV=2	Erbin	2	2	2	105470	83661.9	79042	97044	91999.6	91922.8	0.579351	1.05573
M0RA08	Perilipin OS=Rattus norvegicus OX=10116 GN=Plin3 PE=1 SV=1	Plin3	63	23	23	1.09691e+06	1.44414e+06	1.32409e+06	1.29979e+06	2.11227e+06	1.36364e+06	0.330502	1.21304
M0RAP5	SET-binding factor 1 OS=Rattus norvegicus OX=10116 GN=Sbf1 PE=1 SV=1	Sbf1	1	2	2	42930.1	56769.3	37912.7	20446.8	38002.6	34511	0.142867	-1.51039
M0RAS6	Interferon-inducible GTPase 1-like OS=Rattus norvegicus OX=10116 GN=LOC100910979 PE=1 SV=2	LOC100910979	30	9	3	261512	742153	440430	615464	335387	794969	0.61151	1.24283
M0RB22	Protein tyrosine phosphatase, receptor type, D OS=Rattus norvegicus OX=10116 GN=Ptprd PE=1 SV=2	Ptprd	7	8	6	192671	150538	136719	101231	56856.9	53887.2	0.0198585	-2.33832
M0RBF1	Complement C3 OS=Rattus norvegicus OX=10116 GN=C3 PE=1 SV=1	C3	51	76	75	3.10618e+06	3.19612e+06	3.68419e+06	3.32192e+06	3565905	3.6661e+06	0.396908	1.05891
M0RC99	Ras-related protein Rab-5A OS=Rattus norvegicus OX=10116 GN=Rab5a PE=2 SV=1	Rab5a	51	10	6	1.12512e+06	1.11552e+06	1.25257e+06	1.73919e+06	1.79826e+06	1.99176e+06	0.00114774	1.58241
M0RCA3	RCG47159, isoform CRA_a OS=Rattus norvegicus OX=10116 GN=Zfpl1 PE=1 SV=1	Zfpl1	17	5	5	262133	519163	595322	422428	639190	503770	0.571558	1.18854
M0RCJ9	Protein MAL2-like OS=Rattus norvegicus OX=10116 GN=LOC100911027 PE=4 SV=2	LOC100911027	20	2	2	2.28309e+06	1.91213e+06	1.66614e+06	1.14347e+06	1.46418e+06	1.1118e+06	0.0228453	-1.57508
M0RDK9	Acyl-CoA dehydrogenase family, member 8 OS=Rattus norvegicus OX=10116 GN=Acad8 PE=1 SV=2	Acad8	16	6	6	878360	818515	949695	627294	964394	402446	0.250372	-1.41021
O08589	Phospholemman OS=Rattus norvegicus OX=10116 GN=Fxyd1 PE=1 SV=2	Fxyd1	32	2	2	1.28371e+06	1.31277e+06	1.63408e+06	2.00104e+06	1.10263e+06	1.7183e+06	0.613107	1.11246
O08590	Membrane primary amine oxidase OS=Rattus norvegicus OX=10116 GN=Aoc3 PE=1 SV=4	Aoc3	25	16	2	492776	21259.7	13374.8	28011.6	37977.6	20205.3	0.614978	-1.86805
O08629	Transcription intermediary factor 1-beta OS=Rattus norvegicus OX=10116 GN=Trim28 PE=1 SV=2	Trim28	9	5	5	151019	110767	152898	242922	405827	145974	0.140065	1.77861
O08658	Nuclear pore complex protein Nup88 OS=Rattus norvegicus OX=10116 GN=Nup88 PE=1 SV=1	Nup88	3	2	2	116280	140203	183240	188418	328484	236722	0.0637605	1.69902
O08662	Phosphatidylinositol 4-kinase alpha OS=Rattus norvegicus OX=10116 GN=Pi4ka PE=1 SV=2	Pi4ka	2	4	4	31353.3	23965.6	27913.5	30029.7	47064.8	43512.7	0.0870263	1.43128
O35048	3 beta-hydroxysteroid dehydrogenase type 7 OS=Rattus norvegicus OX=10116 GN=Hsd3b7 PE=2 SV=1	Hsd3b7	56	13	13	952357	591386	604205	1.37414e+06	851459	1.01565e+06	0.116833	1.51715
O35077	Glycerol-3-phosphate dehydrogenase [NAD(+)], cytoplasmic OS=Rattus norvegicus OX=10116 GN=Gpd1 PE=1 SV=4	Gpd1	45	19	17	1.29942e+06	541889	569497	2.3834e+06	4.29606e+06	969004	0.107693	2.91394
O35094	Mitochondrial import inner membrane translocase subunit TIM44 OS=Rattus norvegicus OX=10116 GN=Timm44 PE=1 SV=1	Timm44	35	18	18	795876	757945	835219	983872	1.94438e+06	1.61935e+06	0.0421173	1.832
O35112	CD166 antigen OS=Rattus norvegicus OX=10116 GN=Alcam PE=1 SV=1	Alcam	36	16	16	904650	648300	916218	937973	815852	258712	0.475868	-1.39491
O35142	Coatomer subunit beta' OS=Rattus norvegicus OX=10116 GN=Copb2 PE=1 SV=3	Copb2	46	35	34	938089	1.73868e+06	1.65334e+06	1.49876e+06	1.82826e+06	1.90104e+06	0.357183	1.24541
O35162	Heat shock 70 kDa protein 13 OS=Rattus norvegicus OX=10116 GN=Hspa13 PE=1 SV=2	Hspa13	6	2	2	210477	185323	209078	167473	773204	291308	0.3191	1.66616
O35165	Golgi SNAP receptor complex member 2 OS=Rattus norvegicus OX=10116 GN=Gosr2 PE=1 SV=2	Gosr2	22	5	5	548850	587256	706500	377398	946077	655441	0.975392	1.00915
O35244	Peroxiredoxin-6 OS=Rattus norvegicus OX=10116 GN=Prdx6 PE=1 SV=3	Prdx6	10	2	2	37610.2	47572.1	58391.7	37961.8	57877.5	57973	0.745226	1.06829
O35394	Prenylated Rab acceptor protein 1 OS=Rattus norvegicus OX=10116 GN=Rabac1 PE=1 SV=1	Rabac1	20	3	3	279644	506787	554376	365669	359499	355966	0.466518	-1.18854
O35413	Sorbin and SH3 domain-containing protein 2 OS=Rattus norvegicus OX=10116 GN=Sorbs2 PE=1 SV=2	Sorbs2	22	19	19	1.49611e+06	661142	851242	707573	727695	430869	0.20672	-1.55985
O35509	Ras-related protein Rab-11B OS=Rattus norvegicus OX=10116 GN=Rab11b PE=1 SV=4	Rab11b	64	16	2	3.82387e+06	4.10072e+06	4.11975e+06	7.62407e+06	6.38586e+06	6.83039e+06	0.000662857	1.72666
O35532	Methylsterol monooxygenase 1 OS=Rattus norvegicus OX=10116 GN=Msmo1 PE=2 SV=1	Msmo1	11	3	3	283838	551113	691808	299081	123856	238501	0.0904405	-2.30516
O35547	Long-chain-fatty-acid--CoA ligase 4 OS=Rattus norvegicus OX=10116 GN=Acsl4 PE=1 SV=2	Acsl4	40	23	21	1.26669e+06	1.15009e+06	1.09909e+06	1.95292e+06	1.07543e+06	1.11e+06	0.561961	1.1334
O35783	Calumenin OS=Rattus norvegicus OX=10116 GN=Calu PE=1 SV=1	Calu	6	2	2	29539	39903.7	48983.8	72240.2	63863.7	20152.6	0.731965	1.17211
O35821	Myb-binding protein 1A OS=Rattus norvegicus OX=10116 GN=Mybbp1a PE=1 SV=2	Mybbp1a	7	7	7	23187.7	21650.7	25297.7	187213	63579.7	24131.2	0.154691	2.82796
O35824	DnaJ homolog subfamily A member 2 OS=Rattus norvegicus OX=10116 GN=Dnaja2 PE=1 SV=1	Dnaja2	9	3	3	67460.8	101263	126384	72443.6	67999.6	129264	0.730725	-1.1068
O35826	Bifunctional UDP-N-acetylglucosamine 2-epimerase/N-acetylmannosamine kinase OS=Rattus norvegicus OX=10116 GN=Gne PE=1 SV=1	Gne	8	5	5	1.44415e+06	1.27097e+06	1.43708e+06	1.42888e+06	1.676e+06	1.60747e+06	0.118027	1.1343
O35889	Afadin OS=Rattus norvegicus OX=10116 GN=Afdn PE=1 SV=1	Afdn	26	37	37	1.13764e+06	835831	791691	481538	478040	419316	0.00488268	-1.98311
O35913	Solute carrier organic anion transporter family member 1A4 OS=Rattus norvegicus OX=10116 GN=Slco1a4 PE=2 SV=1	Slco1a4	31	21	12	4.10418e+06	3.23703e+06	3.63882e+06	2.25802e+06	2.02952e+06	2.00192e+06	0.0021138	-1.74016
O35952	Hydroxyacylglutathione hydrolase, mitochondrial OS=Rattus norvegicus OX=10116 GN=Hagh PE=1 SV=2	Hagh	12	3	3	83920.8	100121	143211	121270	151079	72844.5	0.903419	1.03513
O54698	Equilibrative nucleoside transporter 1 OS=Rattus norvegicus OX=10116 GN=Slc29a1 PE=1 SV=3	Slc29a1	6	2	2	515250	566186	546246	385345	292224	422330	0.0241393	-1.49641
O54921	Exocyst complex component 2 OS=Rattus norvegicus OX=10116 GN=Exoc2 PE=1 SV=1	Exoc2	9	7	7	67840.5	107190	99881.9	87205.8	94265	101416	0.772738	1.04703
O54924	Exocyst complex component 8 OS=Rattus norvegicus OX=10116 GN=Exoc8 PE=1 SV=1	Exoc8	5	3	3	152116	147591	304391	162615	213413	104626	0.539639	-1.23466
O55004	Ribonuclease 4 OS=Rattus norvegicus OX=10116 GN=Rnase4 PE=1 SV=1	Rnase4	16	2	2	106086	125588	115611	73617.7	47496.2	70480.6	0.0144108	-1.84203
O55012	Phosphatidylinositol-binding clathrin assembly protein OS=Rattus norvegicus OX=10116 GN=Picalm PE=1 SV=1	Picalm	5	2	2	154527	136024	137361	90910.9	161167	196258	0.995664	-1.00136
O55171	Acyl-coenzyme A thioesterase 2, mitochondrial OS=Rattus norvegicus OX=10116 GN=Acot2 PE=1 SV=1	Acot2	12	5	5	337156	372898	257519	281952	370093	345209	0.808474	1.03621
O70127	Bile salt export pump OS=Rattus norvegicus OX=10116 GN=Abcb11 PE=1 SV=1	Abcb11	41	50	47	5.83421e+06	3.89128e+06	4.97849e+06	2.25772e+06	2.86801e+06	2.18655e+06	0.00894025	-1.99858
O70199	UDP-glucose 6-dehydrogenase OS=Rattus norvegicus OX=10116 GN=Ugdh PE=1 SV=1	Ugdh	6	3	3	43904.3	52091.3	31097	25604.7	49075.9	44295.5	0.762576	-1.08513
O70257	Syntaxin-7 OS=Rattus norvegicus OX=10116 GN=Stx7 PE=1 SV=4	Stx7	16	3	3	169613	119370	106811	102618	148340	222642	0.600249	1.16155
O70351	3-hydroxyacyl-CoA dehydrogenase type-2 OS=Rattus norvegicus OX=10116 GN=Hsd17b10 PE=1 SV=3	Hsd17b10	51	12	12	1.1448e+06	959881	759182	1.10775e+06	1.51705e+06	1.3167e+06	0.0956456	1.38424
O70352	CD82 antigen OS=Rattus norvegicus OX=10116 GN=Cd82 PE=1 SV=1	Cd82	12	3	3	352544	203681	282910	253858	267953	75436.4	0.359414	-1.58195
O70377	Synaptosomal-associated protein 23 OS=Rattus norvegicus OX=10116 GN=Snap23 PE=1 SV=1	Snap23	35	5	5	185399	183243	223966	201098	176866	194739	0.699922	-1.03182
O70631	Carboxylic ester hydrolase OS=Rattus norvegicus OX=10116 GN=Ces2c PE=2 SV=1	Ces2c	32	12	2	89427.7	83955	142859	218702	210387	290106	0.0127369	2.3174
O88269	Multidrug resistance-associated protein 6 OS=Rattus norvegicus OX=10116 GN=Abcc6 PE=1 SV=1	Abcc6	29	35	35	4.13561e+06	2.48134e+06	2.9843e+06	1.73551e+06	1.69751e+06	1.2411e+06	0.0184493	-2.03083
O88311	AlF-C1 OS=Rattus norvegicus OX=10116 GN=alf-c1 PE=2 SV=1	alf-c1	7	2	2	43536.8	35195.5	83958.9	163301	60619.2	57392.2	0.31262	1.64064
O88453	Scaffold attachment factor B1 OS=Rattus norvegicus OX=10116 GN=Safb PE=1 SV=2	Safb	3	2	2	31548.2	25832.2	13554.4	68116.3	22742.2	27855.2	0.34292	1.57492
O88563	Canalicular multispecific organic anion transporter 2 OS=Rattus norvegicus OX=10116 GN=Abcc3 PE=1 SV=1	Abcc3	2	3	3	19546.4	7364.86	10274.9	205778	105194	187212	0.0017498	13.9928
O88618	Formimidoyltransferase-cyclodeaminase OS=Rattus norvegicus OX=10116 GN=Ftcd PE=1 SV=4	Ftcd	20	8	8	341489	343441	385001	336101	569615	401819	0.328603	1.19435
O88656	Actin-related protein 2/3 complex subunit 1B OS=Rattus norvegicus OX=10116 GN=Arpc1b PE=1 SV=3	Arpc1b	24	8	8	492597	336039	486736	422962	580963	518979	0.382532	1.1654
O88867	Kynurenine 3-monooxygenase OS=Rattus norvegicus OX=10116 GN=Kmo PE=1 SV=1	Kmo	41	18	18	2.81708e+06	2.12359e+06	2.22259e+06	1.84346e+06	2.80958e+06	3.04269e+06	0.766781	1.05828
O88923	Adhesion G protein-coupled receptor L2 OS=Rattus norvegicus OX=10116 GN=Adgrl2 PE=1 SV=2	Adgrl2	1	2	2	54454.3	58696.1	65586.5	39857.6	26407.5	28807.8	0.00914227	-1.90503
O88989	Malate dehydrogenase, cytoplasmic OS=Rattus norvegicus OX=10116 GN=Mdh1 PE=1 SV=3	Mdh1	25	6	6	161904	143766	164213	160846	249827	186050	0.175978	1.2506
O88994	Mitochondrial amidoxime reducing component 2 OS=Rattus norvegicus OX=10116 GN=Marc2 PE=2 SV=1	Marc2	27	11	10	988712	1.32672e+06	2.07644e+06	1.25477e+06	1.94919e+06	747001	0.723962	-1.14238
O89035	Mitochondrial dicarboxylate carrier OS=Rattus norvegicus OX=10116 GN=Slc25a10 PE=1 SV=1	Slc25a10	40	13	13	1.75887e+06	2.08754e+06	1.93649e+06	2.36704e+06	3.58514e+06	2.69983e+06	0.0419092	1.47702
P00173	Cytochrome b5 OS=Rattus norvegicus OX=10116 GN=Cyb5a PE=1 SV=2	Cyb5a	66	9	9	1.63782e+07	1.55803e+07	2.3587e+07	4.11294e+07	4.31694e+07	3.69569e+07	0.00454014	2.21736
P00388	NADPH--cytochrome P450 reductase OS=Rattus norvegicus OX=10116 GN=Por PE=1 SV=3	Por	49	34	34	3.09416e+06	3.64156e+06	5.0981e+06	4.08147e+06	4.92376e+06	4.68794e+06	0.353877	1.17929
P00406	Cytochrome c oxidase subunit 2 OS=Rattus norvegicus OX=10116 GN=Mtco2 PE=1 SV=3	Mtco2	44	11	11	4.9098e+06	8.0063e+06	7.65472e+06	3.83966e+06	6.73411e+06	4.05243e+06	0.212742	-1.42139
P00481	Ornithine carbamoyltransferase, mitochondrial OS=Rattus norvegicus OX=10116 GN=Otc PE=1 SV=1	Otc	48	15	15	2.4093e+06	2.32854e+06	2.25389e+06	2.48055e+06	1.9212e+06	2.24442e+06	0.507805	-1.05737
P00507	Aspartate aminotransferase, mitochondrial OS=Rattus norvegicus OX=10116 GN=Got2 PE=1 SV=2	Got2	42	16	16	1.49693e+06	1.55892e+06	1.49638e+06	1.31568e+06	1.22195e+06	1.41801e+06	0.0343567	-1.15273
P00762	Anionic trypsin-1 OS=Rattus norvegicus OX=10116 GN=Prss1 PE=1 SV=1	Prss1	12	7	6	8.24064e+07	6.56311e+07	4.01746e+07	6.77707e+07	3.27953e+07	6.73793e+07	0.71877	-1.13209
P00763	Anionic trypsin-2 OS=Rattus norvegicus OX=10116 GN=Prss2 PE=1 SV=2	Prss2	12	6	5	418543	176438	113907	191109	59201.4	192256	0.456381	-1.56962
P01015	Angiotensinogen OS=Rattus norvegicus OX=10116 GN=Agt PE=1 SV=1	Agt	6	2	2	120358	235441	335392	169006	224520	182172	0.751089	-1.11196
P01835	Ig kappa chain C region, B allele OS=Rattus norvegicus OX=10116 PE=1 SV=1	P01835	28	3	3	226737	179041	173114	87089.8	129637	191529	0.180991	-1.48124
P01946	Hemoglobin subunit alpha-1/2 OS=Rattus norvegicus OX=10116 GN=Hba1 PE=1 SV=3	Hba1	63	7	7	2.51256e+06	1.59352e+06	2.25596e+06	2.10044e+06	2.71635e+06	3.26576e+06	0.268014	1.27299
P02401	60S acidic ribosomal protein P2 OS=Rattus norvegicus OX=10116 GN=Rplp2 PE=1 SV=2	Rplp2	67	4	4	330736	505122	805718	474074	529981	693289	0.774846	1.08973
P02454	Collagen alpha-1(I) chain OS=Rattus norvegicus OX=10116 GN=Col1a1 PE=1 SV=5	Col1a1	4	5	5	635420	44930.5	45254.9	22619.4	45530.9	30843.1	0.243934	-3.43907
P02466	Collagen alpha-2(I) chain OS=Rattus norvegicus OX=10116 GN=Col1a2 PE=1 SV=3	Col1a2	3	4	4	587757	239545	182497	282224	243059	404735	0.949675	1.02615
P02651	Apolipoprotein A-IV OS=Rattus norvegicus OX=10116 GN=Apoa4 PE=1 SV=2	Apoa4	6	2	2	17626.2	19911.7	32054.8	34395.5	120353	17024.7	0.365914	1.84343
P02680	Fibrinogen gamma chain OS=Rattus norvegicus OX=10116 GN=Fgg PE=1 SV=3	Fgg	50	19	19	3.21762e+06	1.68625e+06	2.08615e+06	1.69249e+06	1.43728e+06	2.29668e+06	0.372411	-1.26535
P02692	Fatty acid-binding protein, liver OS=Rattus norvegicus OX=10116 GN=Fabp1 PE=1 SV=1	Fabp1	52	6	6	1.26924e+06	1.0767e+06	2.13376e+06	1.24289e+06	2.07386e+06	1.7402e+06	0.603604	1.15436
P02706	Asialoglycoprotein receptor 1 OS=Rattus norvegicus OX=10116 GN=Asgr1 PE=1 SV=2	Asgr1	61	12	12	2.97486e+06	3.35929e+06	3.00575e+06	2.50417e+06	1.61375e+06	2.25159e+06	0.0447528	-1.489
P02761	Major urinary protein OS=Rattus norvegicus OX=10116 PE=1 SV=1	P02761	69	14	10	3.3796e+06	7.72667e+06	1.05079e+07	1.67862e+06	2.43294e+06	2.29444e+06	0.0346349	-3.08227
P02767	Transthyretin OS=Rattus norvegicus OX=10116 GN=Ttr PE=1 SV=1	Ttr	46	5	5	336648	448604	1.09423e+06	418311	426776	262794	0.340923	-1.52152
P04041	Glutathione peroxidase 1 OS=Rattus norvegicus OX=10116 GN=Gpx1 PE=1 SV=4	Gpx1	23	3	3	345935	303523	448159	332310	482194	406476	0.528322	1.11445
P04166	Cytochrome b5 type B OS=Rattus norvegicus OX=10116 GN=Cyb5b PE=1 SV=2	Cyb5b	59	7	7	2.56609e+06	2.5886e+06	3.76366e+06	6.16601e+06	6.71129e+06	5.73818e+06	0.00500801	2.11777
P04176	Phenylalanine-4-hydroxylase OS=Rattus norvegicus OX=10116 GN=Pah PE=1 SV=3	Pah	26	11	11	377038	429670	464457	281488	316308	388730	0.0824507	-1.29543
P04182	Ornithine aminotransferase, mitochondrial OS=Rattus norvegicus OX=10116 GN=Oat PE=1 SV=1	Oat	16	5	5	171253	210849	318474	28860.6	33745.4	59009.9	0.00338005	-5.84897
P04636	Malate dehydrogenase, mitochondrial OS=Rattus norvegicus OX=10116 GN=Mdh2 PE=1 SV=2	Mdh2	42	13	13	1.53588e+07	1.08197e+07	1.16342e+07	1.68646e+07	1.50842e+07	1.404e+07	0.161601	1.22702
P04639	Apolipoprotein A-I OS=Rattus norvegicus OX=10116 GN=Apoa1 PE=1 SV=2	Apoa1	39	9	9	236389	248547	219742	119852	262541	189211	0.325069	-1.29435
P04642	L-lactate dehydrogenase A chain OS=Rattus norvegicus OX=10116 GN=Ldha PE=1 SV=1	Ldha	33	12	12	1.32081e+06	1.18297e+06	1.42282e+06	746023	1.38433e+06	1.32221e+06	0.474356	-1.17641
P04644	40S ribosomal protein S17 OS=Rattus norvegicus OX=10116 GN=Rps17 PE=1 SV=3	Rps17	56	5	5	286163	421648	584331	454562	415927	581617	0.553615	1.15969
P04646	60S ribosomal protein L35a OS=Rattus norvegicus OX=10116 GN=Rpl35a PE=3 SV=1	Rpl35a	53	7	7	1.56389e+06	2.54998e+06	2.95769e+06	2.7292e+06	3.1496e+06	2.33627e+06	0.447738	1.1941
P04762	Catalase OS=Rattus norvegicus OX=10116 GN=Cat PE=1 SV=3	Cat	59	29	29	5.26686e+06	8.32278e+06	7.11776e+06	3.7594e+06	2.75369e+06	4.05126e+06	0.0201361	-1.95215
P04764	Alpha-enolase OS=Rattus norvegicus OX=10116 GN=Eno1 PE=1 SV=4	Eno1	18	6	6	209033	210333	222376	193061	361478	285708	0.266239	1.26813
P04785	Protein disulfide-isomerase OS=Rattus norvegicus OX=10116 GN=P4hb PE=1 SV=2	P4hb	62	37	37	5.15204e+06	5.96691e+06	7.69243e+06	5.26721e+06	4.30334e+06	5.51754e+06	0.203267	-1.23658
P04797	Glyceraldehyde-3-phosphate dehydrogenase OS=Rattus norvegicus OX=10116 GN=Gapdh PE=1 SV=3	Gapdh	74	26	2	4.4216e+06	3.91341e+06	4.1455e+06	2.09983e+06	2.04332e+07	7.71005e+06	0.483185	1.66452
P04799	Cytochrome P450 1A2 OS=Rattus norvegicus OX=10116 GN=Cyp1a2 PE=1 SV=2	Cyp1a2	41	18	18	746081	685094	794166	682164	507483	744316	0.287404	-1.16357
P04897	Guanine nucleotide-binding protein G(i) subunit alpha-2 OS=Rattus norvegicus OX=10116 GN=Gnai2 PE=1 SV=3	Gnai2	23	7	3	801243	529667	597088	665303	720108	1.02816e+06	0.289843	1.24803
P04904	Glutathione S-transferase alpha-3 OS=Rattus norvegicus OX=10116 GN=Gsta3 PE=1 SV=3	Gsta3	28	6	3	796818	938929	1.51216e+06	1.42547e+06	1.56849e+06	1.63348e+06	0.117489	1.47793
P04905	Glutathione S-transferase Mu 1 OS=Rattus norvegicus OX=10116 GN=Gstm1 PE=1 SV=2	Gstm1	48	12	5	752227	745589	1.10815e+06	779841	1.11596e+06	1.66984e+06	0.33044	1.32727
P04916	Retinol-binding protein 4 OS=Rattus norvegicus OX=10116 GN=Rbp4 PE=1 SV=1	Rbp4	34	7	7	371850	429794	546192	353516	802411	448237	0.664369	1.13357
P05178	Cytochrome P450 2C6 OS=Rattus norvegicus OX=10116 GN=Cyp2c6 PE=2 SV=2	Cyp2c6	52	34	3	3.06625e+06	3.31695e+06	3.99097e+06	1.03143e+07	1.23302e+07	8.48646e+06	0.00119968	2.98472
P05182	Cytochrome P450 2E1 OS=Rattus norvegicus OX=10116 GN=Cyp2e1 PE=1 SV=4	Cyp2e1	50	30	29	4.39357e+06	6.12783e+06	6.75005e+06	1.36753e+07	1.48587e+07	1.42009e+07	0.00222852	2.51343
P05183	Cytochrome P450 3A2 OS=Rattus norvegicus OX=10116 GN=Cyp3a2 PE=1 SV=2	Cyp3a2	41	23	9	2.51883e+06	3.21922e+06	3.16128e+06	1.29608e+06	4.24096e+06	3.46514e+06	0.804587	-1.10407
P05197	Elongation factor 2 OS=Rattus norvegicus OX=10116 GN=Eef2 PE=1 SV=4	Eef2	23	18	17	420396	640184	646777	389982	907146	569667	0.871101	1.05005
P05369	Farnesyl pyrophosphate synthase OS=Rattus norvegicus OX=10116 GN=Fdps PE=2 SV=2	Fdps	18	7	7	99978.1	173819	163892	126243	84909	89758	0.167411	-1.43585
P05371	Clusterin OS=Rattus norvegicus OX=10116 GN=Clu PE=1 SV=2	Clu	9	3	3	1.1129e+06	800775	701963	1.30256e+06	718306	867123	0.717095	1.09053
P05503	Cytochrome c oxidase subunit 1 OS=Rattus norvegicus OX=10116 GN=Mtco1 PE=2 SV=3	Mtco1	12	5	5	922866	1.37307e+06	1.11554e+06	761961	864001	647299	0.0480411	-1.49138
P05714	Ras-related protein Rab-4A OS=Rattus norvegicus OX=10116 GN=Rab4a PE=1 SV=3	Rab4a	28	6	3	63148.7	45503.5	40034.3	62303.2	62248	77302.4	0.106265	1.37614
P06399	Fibrinogen alpha chain OS=Rattus norvegicus OX=10116 GN=Fga PE=1 SV=3	Fga	44	32	32	4.68514e+06	2.28614e+06	3.32025e+06	5.83693e+06	4.20203e+06	4.00989e+06	0.228161	1.40365
P06536	Glucocorticoid receptor OS=Rattus norvegicus OX=10116 GN=Nr3c1 PE=1 SV=2	Nr3c1	9	5	5	71368.6	161261	141129	133392	154064	142412	0.485782	1.21686
P06685	Sodium/potassium-transporting ATPase subunit alpha-1 OS=Rattus norvegicus OX=10116 GN=Atp1a1 PE=1 SV=1	Atp1a1	45	50	40	7.93081e+06	7.7073e+06	7.24901e+06	7.35139e+06	5.68864e+06	5.67727e+06	0.0815114	-1.2312
P06757	Alcohol dehydrogenase 1 OS=Rattus norvegicus OX=10116 GN=Adh1 PE=1 SV=3	Adh1	66	39	11	2.18575e+07	1.54902e+07	1.9154e+07	2.35631e+07	9.29953e+07	3.86031e+07	0.107383	2.35397
P06760	Beta-glucuronidase OS=Rattus norvegicus OX=10116 GN=Gusb PE=2 SV=1	Gusb	12	5	5	140959	209469	224364	210577	182424	269415	0.464845	1.16034
P06761	Endoplasmic reticulum chaperone BiP OS=Rattus norvegicus OX=10116 GN=Hspa5 PE=1 SV=1	Hspa5	60	45	42	7.50627e+06	7.47895e+06	8.97192e+06	6.43367e+06	6.57448e+06	8.15706e+06	0.262141	-1.1344
P06762	Heme oxygenase 1 OS=Rattus norvegicus OX=10116 GN=Hmox1 PE=1 SV=1	Hmox1	30	6	6	113716	124833	116021	354402	333486	577454	0.00213311	3.46046
P06866	Haptoglobin OS=Rattus norvegicus OX=10116 GN=Hp PE=1 SV=3	Hp	37	14	14	938039	1.19863e+06	1.67857e+06	1.23263e+06	1.0084e+06	2.18426e+06	0.693971	1.12886
P07151	Beta-2-microglobulin OS=Rattus norvegicus OX=10116 GN=B2m PE=1 SV=1	B2m	18	2	2	153139	135523	242558	149729	163087	202660	0.97852	-1.00571
P07308	Acyl-CoA desaturase 1 OS=Rattus norvegicus OX=10116 GN=Scd1 PE=1 SV=2	Scd1	11	3	3	554395	90071.2	63734.5	63455.2	72621.5	82114.7	0.352311	-2.03365
P07340	Sodium/potassium-transporting ATPase subunit beta-1 OS=Rattus norvegicus OX=10116 GN=Atp1b1 PE=1 SV=1	Atp1b1	34	10	10	3.08291e+06	3.72632e+06	3.51211e+06	4.4122e+06	2.90368e+06	3.31468e+06	0.90589	1.01721
P07379	Phosphoenolpyruvate carboxykinase, cytosolic [GTP] OS=Rattus norvegicus OX=10116 GN=Pck1 PE=1 SV=1	Pck1	3	2	2	471862	303378	359941	208761	138215	221524	0.0239337	-2.00509
P07687	Epoxide hydrolase 1 OS=Rattus norvegicus OX=10116 GN=Ephx1 PE=1 SV=1	Ephx1	76	54	54	1.52869e+07	1.08222e+07	1.55301e+07	1.9116e+07	2.3455e+07	2.96961e+07	0.0341266	1.73051
P07756	Carbamoyl-phosphate synthase [ammonia], mitochondrial OS=Rattus norvegicus OX=10116 GN=Cps1 PE=1 SV=1	Cps1	69	110	107	1.75915e+07	1.22935e+07	1.51434e+07	1.70965e+07	2.17283e+07	1.89829e+07	0.110175	1.29131
P07824	Arginase-1 OS=Rattus norvegicus OX=10116 GN=Arg1 PE=1 SV=2	Arg1	45	11	11	631703	554797	835486	755981	1.02326e+06	811445	0.168677	1.28941
P07871	3-ketoacyl-CoA thiolase B, peroxisomal OS=Rattus norvegicus OX=10116 GN=Acaa1b PE=1 SV=2	Acaa1b	49	15	2	251518	253163	289628	199145	464466	224044	0.892004	1.03964
P07872	Peroxisomal acyl-coenzyme A oxidase 1 OS=Rattus norvegicus OX=10116 GN=Acox1 PE=1 SV=1	Acox1	29	14	13	831890	852733	705055	780585	689603	933362	0.989338	1.00151
P07895	Superoxide dismutase [Mn], mitochondrial OS=Rattus norvegicus OX=10116 GN=Sod2 PE=1 SV=2	Sod2	19	3	3	104942	87262.1	122478	102949	100289	136396	0.61397	1.07881
P07896	Peroxisomal bifunctional enzyme OS=Rattus norvegicus OX=10116 GN=Ehhadh PE=1 SV=2	Ehhadh	63	39	39	4.87638e+06	3.96545e+06	3.89241e+06	4.39062e+06	7.17795e+06	4.94687e+06	0.214567	1.27472
P08010	Glutathione S-transferase Mu 2 OS=Rattus norvegicus OX=10116 GN=Gstm2 PE=1 SV=2	Gstm2	57	13	5	888309	1.06645e+06	1.47889e+06	927805	1.66612e+06	1.96729e+06	0.396587	1.29478
P08011	Microsomal glutathione S-transferase 1 OS=Rattus norvegicus OX=10116 GN=Mgst1 PE=1 SV=3	Mgst1	63	19	19	3.52609e+07	2.82493e+07	3.65605e+07	3.75257e+07	4.49935e+07	4.35645e+07	0.0752781	1.26406
P08033	Gap junction beta-1 protein OS=Rattus norvegicus OX=10116 GN=Gjb1 PE=1 SV=1	Gjb1	28	10	10	1.72217e+06	1.55765e+06	2.15997e+06	1.41406e+06	955138	517397	0.0840123	-2.02401
P08290	Asialoglycoprotein receptor 2 OS=Rattus norvegicus OX=10116 GN=Asgr2 PE=1 SV=4	Asgr2	30	8	8	1.15721e+06	1.33497e+06	1.08412e+06	874373	737315	685529	0.00939756	-1.55906
P08413	Calcium/calmodulin-dependent protein kinase type II subunit beta OS=Rattus norvegicus OX=10116 GN=Camk2b PE=1 SV=1	Camk2b	6	2	2	166932	79906.6	117082	61427.4	65184.1	91329.2	0.120534	-1.62243
P08461	Dihydrolipoyllysine-residue acetyltransferase component of pyruvate dehydrogenase complex, mitochondrial OS=Rattus norvegicus OX=10116 GN=Dlat PE=1 SV=3	Dlat	22	10	10	4.45259e+06	2.49868e+06	3.38989e+06	4.1528e+06	4.26359e+06	3.47931e+06	0.411711	1.1777
P08503	Medium-chain specific acyl-CoA dehydrogenase, mitochondrial OS=Rattus norvegicus OX=10116 GN=Acadm PE=1 SV=1	Acadm	41	15	15	975411	1.0279e+06	1.18583e+06	1.01826e+06	916324	951554	0.214427	-1.10224
P08516	Cytochrome P450 4A10 OS=Rattus norvegicus OX=10116 GN=Cyp4a10 PE=1 SV=2	Cyp4a10	35	20	15	390505	378835	447058	748934	1.15491e+06	1.22888e+06	0.00483651	2.5236
P08541	UDP-glucuronosyltransferase 2B2 OS=Rattus norvegicus OX=10116 GN=Ugt2b PE=1 SV=1	Ugt2b	54	34	2	85304.9	86230.6	4.57289e+06	133526	176179	147582	0.599126	-2.13185
P08649	Complement C4 OS=Rattus norvegicus OX=10116 GN=C4 PE=1 SV=3	C4	21	30	30	283498	272700	302748	512408	502335	772413	0.00765443	2.0404
P08661	Mannose-binding protein C OS=Rattus norvegicus OX=10116 GN=Mbl2 PE=1 SV=2	Mbl2	11	2	2	150161	276643	289912	109222	116696	155686	0.0651332	-1.82407
P08683	Cytochrome P450 2C11 OS=Rattus norvegicus OX=10116 GN=Cyp2c11 PE=1 SV=1	Cyp2c11	60	50	36	2.72957e+07	2.82661e+07	2.57748e+07	9.82852e+06	1.48825e+07	1.84963e+07	0.0238426	-1.94432
P08753	Guanine nucleotide-binding protein G(i) subunit alpha OS=Rattus norvegicus OX=10116 GN=Gnai3 PE=1 SV=3	Gnai3	29	9	5	1.15995e+06	930345	921765	827588	1.02031e+06	1.26404e+06	0.87792	1.02377
P08932	T-kininogen 2 OS=Rattus norvegicus OX=10116 PE=1 SV=2	P08932	33	13	2	11405.6	21411.6	31034.1	31758.7	18087.7	37163.5	0.397689	1.41227
P09006	Serine protease inhibitor A3N OS=Rattus norvegicus OX=10116 GN=Serpina3n PE=1 SV=3	Serpina3n	32	9	3	175325	142982	192671	199421	230778	421130	0.131803	1.58908
P09034	Argininosuccinate synthase OS=Rattus norvegicus OX=10116 GN=Ass1 PE=1 SV=1	Ass1	43	21	21	2.15317e+06	2.00504e+06	2.53505e+06	3.21436e+06	3.71589e+06	5.21587e+06	0.0220058	1.78552
P09118	Uricase OS=Rattus norvegicus OX=10116 GN=Uox PE=1 SV=3	Uox	61	21	21	3.31208e+06	8.56329e+06	1.2844e+07	2.90431e+06	2.036e+06	3.31469e+06	0.0847517	-2.64886
P09139	Serine--pyruvate aminotransferase, mitochondrial OS=Rattus norvegicus OX=10116 GN=Agxt PE=1 SV=1	Agxt	21	6	6	180952	153885	157305	111459	383853	150938	0.747802	1.13813
P09215	Protein kinase C delta type OS=Rattus norvegicus OX=10116 GN=Prkcd PE=1 SV=1	Prkcd	3	2	2	25428.1	15871.9	25916.2	40416.9	42603.5	77350.9	0.0320463	2.33517
P09367	L-serine dehydratase/L-threonine deaminase OS=Rattus norvegicus OX=10116 GN=Sds PE=1 SV=3	Sds	8	2	2	25858	49095.3	82775.7	70852.9	407505	76972.1	0.199083	2.76542
P09414	Nuclear factor 1 A-type OS=Rattus norvegicus OX=10116 GN=Nfia PE=1 SV=2	Nfia	6	3	3	70936.4	95670.5	142143	98801.2	106571	63181.6	0.657546	-1.13186
P09527	Ras-related protein Rab-7a OS=Rattus norvegicus OX=10116 GN=Rab7a PE=1 SV=2	Rab7a	71	18	17	9.412e+06	9.02396e+06	9.50363e+06	1.09999e+07	1.41532e+07	1.51652e+07	0.0223893	1.43013
P09606	Glutamine synthetase OS=Rattus norvegicus OX=10116 GN=Glul PE=1 SV=3	Glul	21	6	6	523037	705991	487836	242160	220723	299637	0.00512059	-2.24054
P09650	Mast cell protease 1 OS=Rattus norvegicus OX=10116 GN=Mcpt1 PE=1 SV=3	Mcpt1	22	4	4	561354	270544	195546	283029	182747	351208	0.677792	-1.17804
P09875	UDP-glucuronosyltransferase 2B1 OS=Rattus norvegicus OX=10116 GN=Ugt2b1 PE=2 SV=1	Ugt2b1	52	24	20	1.23017e+06	1.449e+06	2.39468e+06	3.59314e+06	3.88272e+06	3.8302e+06	0.013985	2.32194
P09895	60S ribosomal protein L5 OS=Rattus norvegicus OX=10116 GN=Rpl5 PE=1 SV=3	Rpl5	18	7	7	688895	726121	1.21667e+06	941703	913220	747654	0.929833	1.01848
P0C0S7	Histone H2A.Z OS=Rattus norvegicus OX=10116 GN=H2az1 PE=1 SV=2	H2az1	31	4	2	9.09787e+06	3.7592e+06	3.63275e+06	1.73477e+07	1.42206e+07	4.83558e+06	0.204427	2.12543
P0C546	Mitochondrial coenzyme A transporter SLC25A42 OS=Rattus norvegicus OX=10116 GN=Slc25a42 PE=2 SV=1	Slc25a42	9	2	2	45158.7	51599.6	51373.9	47916.7	134478	64873	0.249104	1.51713
P0C548	Patatin-like phospholipase domain-containing protein 2 OS=Rattus norvegicus OX=10116 GN=Pnpla2 PE=1 SV=1	Pnpla2	33	14	14	1.32522e+06	872921	772846	1.88045e+06	1.46297e+06	2.20457e+06	0.0343435	1.89302
P0C6B1	Solute carrier family 35 member E1 OS=Rattus norvegicus OX=10116 GN=Slc35e1 PE=3 SV=1	Slc35e1	9	2	2	171551	327514	347642	194594	293248	311533	0.913127	-1.03188
P0CC09	Histone H2A type 2-A OS=Rattus norvegicus OX=10116 GN=Hist2h2aa3 PE=1 SV=1	Hist2h2aa3	52	10	2	1.44855e+07	5.17663e+06	5.06378e+06	2.53438e+07	1.89339e+07	7.08554e+06	0.231557	2.07655
P10634	Cytochrome P450 2D26 OS=Rattus norvegicus OX=10116 GN=Cyp2d26 PE=1 SV=2	Cyp2d26	63	39	22	7.13505e+06	9.06675e+06	1.16264e+07	8.28072e+06	1.58966e+07	1.08625e+07	0.415322	1.23881
P10716	C-type lectin domain family 4 member F OS=Rattus norvegicus OX=10116 GN=Clec4f PE=1 SV=1	Clec4f	18	8	8	407178	394075	360734	356131	278405	393984	0.29652	-1.14006
P10719	ATP synthase subunit beta, mitochondrial OS=Rattus norvegicus OX=10116 GN=Atp5f1b PE=1 SV=2	Atp5f1b	56	30	30	1.08558e+07	1.53876e+07	1.60218e+07	1.7567e+07	2.25884e+07	1.71455e+07	0.109817	1.36478
P10760	Adenosylhomocysteinase OS=Rattus norvegicus OX=10116 GN=Ahcy PE=1 SV=3	Ahcy	27	11	11	712019	678188	650032	595443	800948	809495	0.543495	1.07142
P10860	Glutamate dehydrogenase 1, mitochondrial OS=Rattus norvegicus OX=10116 GN=Glud1 PE=1 SV=2	Glud1	59	35	35	2.84186e+06	3.74866e+06	3.41867e+06	3.61577e+06	3.16425e+06	3.43963e+06	0.788954	1.02616
P10868	Guanidinoacetate N-methyltransferase OS=Rattus norvegicus OX=10116 GN=Gamt PE=1 SV=2	Gamt	18	3	3	254886	341337	265954	181740	341288	140378	0.30797	-1.38512
P10888	Cytochrome c oxidase subunit 4 isoform 1, mitochondrial OS=Rattus norvegicus OX=10116 GN=Cox4i1 PE=1 SV=1	Cox4i1	50	12	12	4.93278e+06	5.55422e+06	5.56011e+06	3.29637e+06	4.64366e+06	3.3875e+06	0.0372081	-1.43221
P10959	Carboxylesterase 1C OS=Rattus norvegicus OX=10116 GN=Ces1c PE=1 SV=3	Ces1c	32	15	5	213459	254295	389466	186006	338707	221776	0.613019	-1.14803
P10960	Prosaposin OS=Rattus norvegicus OX=10116 GN=Psap PE=1 SV=1	Psap	4	2	2	80148.1	25733.5	29108.1	51891.4	22478.3	140383	0.628974	1.39719
P11240	Cytochrome c oxidase subunit 5A, mitochondrial OS=Rattus norvegicus OX=10116 GN=Cox5a PE=1 SV=1	Cox5a	48	5	5	506581	560713	700932	510145	564762	368381	0.261783	-1.2333
P11348	Dihydropteridine reductase OS=Rattus norvegicus OX=10116 GN=Qdpr PE=1 SV=1	Qdpr	18	3	3	91045.1	108010	178710	96514.1	323967	144197	0.486021	1.36897
P11442	Clathrin heavy chain 1 OS=Rattus norvegicus OX=10116 GN=Cltc PE=1 SV=3	Cltc	50	81	81	5.03082e+06	4.26762e+06	4.02364e+06	2.48476e+06	3.42768e+06	2.37379e+06	0.022258	-1.6227
P11497	Acetyl-CoA carboxylase 1 OS=Rattus norvegicus OX=10116 GN=Acaca PE=1 SV=1	Acaca	6	11	8	434373	170359	180766	93233.9	88563.7	106314	0.0418406	-2.47918
P11505	Plasma membrane calcium-transporting ATPase 1 OS=Rattus norvegicus OX=10116 GN=Atp2b1 PE=1 SV=3	Atp2b1	9	9	9	324364	291162	355058	245644	267312	249295	0.019196	-1.27002
P11507	Sarcoplasmic/endoplasmic reticulum calcium ATPase 2 OS=Rattus norvegicus OX=10116 GN=Atp2a2 PE=1 SV=1	Atp2a2	36	38	32	3.2798e+06	2.72477e+06	3.39446e+06	3.06546e+06	2.75706e+06	4.04797e+06	0.778607	1.0409
P11530	Dystrophin OS=Rattus norvegicus OX=10116 GN=Dmd PE=1 SV=2	Dmd	2	6	5	77080.6	62821.4	84510.4	77377.8	75923.9	97485.5	0.399406	1.11856
P11598	Protein disulfide-isomerase A3 OS=Rattus norvegicus OX=10116 GN=Pdia3 PE=1 SV=2	Pdia3	68	37	37	4.85817e+06	6.49589e+06	8.13799e+06	6.52611e+06	6.23009e+06	6.41424e+06	0.974417	1.00513
P11654	Nuclear pore membrane glycoprotein 210 OS=Rattus norvegicus OX=10116 GN=Nup210 PE=1 SV=1	Nup210	3	6	6	37270.1	28688.6	44816.2	75029.4	44824.5	70088.5	0.0622774	1.70071
P11711	Cytochrome P450 2A1 OS=Rattus norvegicus OX=10116 GN=Cyp2a1 PE=1 SV=2	Cyp2a1	70	41	8	967558	1.1118e+06	1.21948e+06	2.27865e+06	1.59551e+06	1.88505e+06	0.0109758	1.73516
P11715	Steroid 17-alpha-hydroxylase/17,20 lyase OS=Rattus norvegicus OX=10116 GN=Cyp17a1 PE=1 SV=2	Cyp17a1	19	7	7	1.64671e+06	1.46886e+06	1.84308e+06	2.125e+06	2.45089e+06	1.65094e+06	0.174546	1.24478
P11884	Aldehyde dehydrogenase, mitochondrial OS=Rattus norvegicus OX=10116 GN=Aldh2 PE=1 SV=1	Aldh2	40	18	17	4.35545e+06	3.15257e+06	3.16556e+06	3.03299e+06	2.33519e+06	2.96431e+06	0.148678	-1.27451
P11951	Cytochrome c oxidase subunit 6C-2 OS=Rattus norvegicus OX=10116 GN=Cox6c2 PE=1 SV=3	Cox6c2	50	4	4	1.29959e+06	1.49644e+06	1.64096e+06	1.23595e+06	1.87575e+06	1.09479e+06	0.687854	-1.07933
P11960	2-oxoisovalerate dehydrogenase subunit alpha, mitochondrial (Fragment) OS=Rattus norvegicus OX=10116 GN=Bckdha PE=1 SV=1	Bckdha	23	8	8	4.14379e+06	2.59762e+06	4.53175e+06	7.31147e+06	6.53235e+06	6.53492e+06	0.0248038	1.85649
P12001	60S ribosomal protein L18 OS=Rattus norvegicus OX=10116 GN=Rpl18 PE=1 SV=2	Rpl18	34	7	7	1.12672e+06	3.22782e+06	5.31277e+06	1.94963e+06	4.6443e+06	4.14496e+06	0.69881	1.24772
P12007	Isovaleryl-CoA dehydrogenase, mitochondrial OS=Rattus norvegicus OX=10116 GN=Ivd PE=1 SV=2	Ivd	21	8	8	436148	395617	406464	472820	531487	463728	0.0304419	1.18442
P12075	Cytochrome c oxidase subunit 5B, mitochondrial OS=Rattus norvegicus OX=10116 GN=Cox5b PE=1 SV=2	Cox5b	36	5	5	434265	624854	805064	477009	696715	411293	0.547488	-1.16917
P12336	Solute carrier family 2, facilitated glucose transporter member 2 OS=Rattus norvegicus OX=10116 GN=Slc2a2 PE=2 SV=1	Slc2a2	14	7	2	5.28846e+06	3.77172e+06	2.94646e+06	2.49924e+06	2.45467e+06	1.90364e+06	0.0477972	-1.71367
P12368	cAMP-dependent protein kinase type II-alpha regulatory subunit OS=Rattus norvegicus OX=10116 GN=Prkar2a PE=1 SV=4	Prkar2a	27	8	8	1.9171e+06	1.23482e+06	2.09452e+06	2.37503e+06	5.31478e+06	1.96988e+06	0.194838	1.71167
P12785	Fatty acid synthase OS=Rattus norvegicus OX=10116 GN=Fasn PE=1 SV=3	Fasn	22	41	41	1.40902e+06	348429	222355	50927.7	559489	123020	0.268969	-3.1462
P12928	Pyruvate kinase PKLR OS=Rattus norvegicus OX=10116 GN=Pklr PE=1 SV=2	Pklr	26	11	11	388487	232809	237383	75219.7	228381	160607	0.136662	-1.98163
P12938	Cytochrome P450 2D3 OS=Rattus norvegicus OX=10116 GN=Cyp2d3 PE=2 SV=2	Cyp2d3	50	35	2	1.97646e+06	2.09123e+06	1.69234e+06	1.76464e+06	1.59347e+06	2.21872e+06	0.759964	-1.03886
P13086	Succinate--CoA ligase [ADP/GDP-forming] subunit alpha, mitochondrial OS=Rattus norvegicus OX=10116 GN=Suclg1 PE=2 SV=2	Suclg1	35	10	10	756849	534697	709706	1.50481e+06	2.43867e+06	1.00762e+06	0.0370774	2.34375
P13107	Cytochrome P450 2B3 OS=Rattus norvegicus OX=10116 GN=Cyp2b3 PE=2 SV=1	Cyp2b3	44	27	17	4.73982e+06	5.86696e+06	5.82793e+06	6.42214e+06	6.62037e+06	6.68643e+06	0.0578324	1.20602
P13233	2',3'-cyclic-nucleotide 3'-phosphodiesterase OS=Rattus norvegicus OX=10116 GN=Cnp PE=1 SV=2	Cnp	6	2	2	172706	153153	150830	160713	151834	227468	0.455647	1.11636
P13255	Glycine N-methyltransferase OS=Rattus norvegicus OX=10116 GN=Gnmt PE=1 SV=2	Gnmt	17	4	4	399541	369811	275572	344503	494210	557889	0.199198	1.32625
P13383	Nucleolin OS=Rattus norvegicus OX=10116 GN=Ncl PE=1 SV=3	Ncl	3	2	2	12978.5	28577.6	2996.26	47994.8	1578.44	7469.69	0.859001	-1.25228
P13444	S-adenosylmethionine synthase isoform type-1 OS=Rattus norvegicus OX=10116 GN=Mat1a PE=1 SV=2	Mat1a	44	13	13	3.40234e+06	2.48909e+06	2.41597e+06	1.93856e+06	8.33124e+06	2.80071e+06	0.589335	1.30271
P13471	40S ribosomal protein S14 OS=Rattus norvegicus OX=10116 GN=Rps14 PE=2 SV=3	Rps14	30	6	6	250378	330685	388801	278912	352222	444786	0.613452	1.10722
P13803	Electron transfer flavoprotein subunit alpha, mitochondrial OS=Rattus norvegicus OX=10116 GN=Etfa PE=1 SV=4	Etfa	39	10	10	898012	625642	785253	959946	979874	1.09817e+06	0.066828	1.32787
P14046	Alpha-1-inhibitor 3 OS=Rattus norvegicus OX=10116 GN=A1i3 PE=1 SV=1	A1i3	41	58	13	968692	1.75681e+06	2.60179e+06	1.67242e+06	1.80767e+06	1.07984e+06	0.772859	-1.10693
P14056	Serine/threonine-protein kinase A-Raf OS=Rattus norvegicus OX=10116 GN=Araf PE=1 SV=1	Araf	7	4	2	43778.4	102535	97711.7	72474.7	80848.6	34602.9	0.539355	-1.29331
P14141	Carbonic anhydrase 3 OS=Rattus norvegicus OX=10116 GN=Ca3 PE=1 SV=3	Ca3	57	12	12	3.91909e+06	3.39648e+06	4.94977e+06	721871	1.15341e+06	1.11084e+06	0.001577	-4.14541
P14173	Aromatic-L-amino-acid decarboxylase OS=Rattus norvegicus OX=10116 GN=Ddc PE=1 SV=1	Ddc	5	2	2	18911.2	17727.7	14595.5	6542.11	8374.45	14963.8	0.0816212	-1.81395
P14408	Fumarate hydratase, mitochondrial OS=Rattus norvegicus OX=10116 GN=Fh PE=1 SV=2	Fh	8	3	3	200745	205154	216166	200164	157987	168003	0.0812605	-1.18776
P14480	Fibrinogen beta chain OS=Rattus norvegicus OX=10116 GN=Fgb PE=1 SV=4	Fgb	61	27	26	2.05437e+06	995686	1.04658e+06	1.03665e+06	923397	1.46424e+06	0.630558	-1.15163
P14562	Lysosome-associated membrane glycoprotein 1 OS=Rattus norvegicus OX=10116 GN=Lamp1 PE=1 SV=1	Lamp1	11	4	4	293799	197142	240309	465018	248994	674577	0.139868	1.77704
P14604	Enoyl-CoA hydratase, mitochondrial OS=Rattus norvegicus OX=10116 GN=Echs1 PE=1 SV=1	Echs1	27	7	7	413389	383352	624139	505109	528304	466085	0.649784	1.07936
P15129	Cytochrome P450 4B1 OS=Rattus norvegicus OX=10116 GN=Cyp4b1 PE=1 SV=3	Cyp4b1	16	8	8	301065	248159	263946	355675	417502	456259	0.0112723	1.50894
P15149	Cytochrome P450 2A2 OS=Rattus norvegicus OX=10116 GN=Cyp2a2 PE=1 SV=1	Cyp2a2	63	37	9	3.26354e+06	2.61818e+06	2.94332e+06	2.69919e+06	4.09683e+06	3.4605e+06	0.364481	1.15018
P15304	Hormone-sensitive lipase OS=Rattus norvegicus OX=10116 GN=Lipe PE=1 SV=3	Lipe	7	6	6	267690	156000	191146	179738	270828	304480	0.409849	1.22911
P15589	Steryl-sulfatase OS=Rattus norvegicus OX=10116 GN=Sts PE=1 SV=2	Sts	16	9	9	779469	904290	656008	611679	1.48383e+06	1.36827e+06	0.330636	1.39002
P15650	Long-chain specific acyl-CoA dehydrogenase, mitochondrial OS=Rattus norvegicus OX=10116 GN=Acadl PE=1 SV=1	Acadl	41	15	15	2.23551e+06	2.3579e+06	2.5257e+06	2.55798e+06	1.94688e+06	2.13845e+06	0.443118	-1.07725
P15651	Short-chain specific acyl-CoA dehydrogenase, mitochondrial OS=Rattus norvegicus OX=10116 GN=Acads PE=1 SV=2	Acads	23	8	8	427480	422012	532777	417862	472516	502346	0.915651	1.01054
P15684	Aminopeptidase N OS=Rattus norvegicus OX=10116 GN=Anpep PE=1 SV=2	Anpep	38	34	2	3.34633e+06	2.60537e+06	2.71137e+06	1.28408e+06	1.2297e+06	1.28094e+06	0.000485178	-2.26935
P15709	Bile salt sulfotransferase OS=Rattus norvegicus OX=10116 GN=St2a1 PE=2 SV=3	St2a1	19	5	2	27266.2	60233.2	67786.6	62480.7	42531.1	63214.1	0.685017	1.14698
P15999	ATP synthase subunit alpha, mitochondrial OS=Rattus norvegicus OX=10116 GN=Atp5f1a PE=1 SV=2	Atp5f1a	59	45	18	1.87911e+07	2.4493e+07	2.03314e+07	2.57862e+07	2.85996e+07	2.23124e+07	0.152219	1.20701
P16232	Corticosteroid 11-beta-dehydrogenase isozyme 1 OS=Rattus norvegicus OX=10116 GN=Hsd11b1 PE=1 SV=2	Hsd11b1	49	17	8	3.25639e+06	2.61865e+06	2.29537e+06	1.681e+06	2.83597e+06	1.28071e+06	0.201868	-1.47451
P16296	Coagulation factor IX OS=Rattus norvegicus OX=10116 GN=F9 PE=2 SV=2	F9	5	2	2	19823.7	38925.3	65531.9	31023.1	53204.4	109479	0.446383	1.52885
P16303	Carboxylesterase 1D OS=Rattus norvegicus OX=10116 GN=Ces1d PE=1 SV=2	Ces1d	55	42	6	5.44746e+06	1.02071e+07	1.30695e+07	6.84537e+06	6.62423e+06	6.76181e+06	0.331716	-1.33328
P16446	Phosphatidylinositol transfer protein alpha isoform OS=Rattus norvegicus OX=10116 GN=Pitpna PE=1 SV=2	Pitpna	55	16	11	950008	827045	749510	802228	973968	1.13458e+06	0.32495	1.14608
P16573	Carcinoembryonic antigen-related cell adhesion molecule 1 OS=Rattus norvegicus OX=10116 GN=Ceacam1 PE=1 SV=4	Ceacam1	20	9	9	1.18476e+06	954451	1.21503e+06	616093	597224	338969	0.0185973	-2.22506
P16617	Phosphoglycerate kinase 1 OS=Rattus norvegicus OX=10116 GN=Pgk1 PE=1 SV=2	Pgk1	25	8	8	267807	272354	295760	247259	375638	344862	0.372047	1.14084
P16638	ATP-citrate synthase OS=Rattus norvegicus OX=10116 GN=Acly PE=1 SV=1	Acly	6	5	5	297537	111777	95947.1	23240.9	75809.8	23922.6	0.0519682	-4.23038
P16970	ATP-binding cassette sub-family D member 3 OS=Rattus norvegicus OX=10116 GN=Abcd3 PE=1 SV=3	Abcd3	34	24	24	2.718e+06	3.18206e+06	2.90486e+06	1.54997e+06	2.09577e+06	1.93581e+06	0.0103166	-1.58678
P17046	Lysosome-associated membrane glycoprotein 2 OS=Rattus norvegicus OX=10116 GN=Lamp2 PE=1 SV=3	Lamp2	4	2	2	868.996	374.658	1067.04	1509.64	36.9652	93604.1	0.712838	2.46818
P17074	40S ribosomal protein S19 OS=Rattus norvegicus OX=10116 GN=Rps19 PE=2 SV=3	Rps19	56	10	10	2.80656e+06	2.94926e+06	3.88071e+06	3.50697e+06	4.56182e+06	4.03739e+06	0.138797	1.26219
P17077	60S ribosomal protein L9 OS=Rattus norvegicus OX=10116 GN=Rpl9 PE=1 SV=1	Rpl9	65	12	12	1.81231e+06	3.00202e+06	3.93784e+06	2.67119e+06	3.65501e+06	3.41651e+06	0.581684	1.15902
P17078	60S ribosomal protein L35 OS=Rattus norvegicus OX=10116 GN=Rpl35 PE=1 SV=3	Rpl35	26	3	3	747746	1.73735e+06	2.41772e+06	1.145e+06	1.77945e+06	1.66763e+06	0.947703	1.02655
P17178	Sterol 26-hydroxylase, mitochondrial OS=Rattus norvegicus OX=10116 GN=Cyp27a1 PE=1 SV=1	Cyp27a1	34	15	15	671212	893328	904541	1.31581e+06	1.52985e+06	1.08972e+06	0.028091	1.59326
P17475	Alpha-1-antiproteinase OS=Rattus norvegicus OX=10116 GN=Serpina1 PE=1 SV=2	Serpina1	37	14	14	342283	794652	933590	563217	679889	521233	0.81485	-1.08357
P17764	Acetyl-CoA acetyltransferase, mitochondrial OS=Rattus norvegicus OX=10116 GN=Acat1 PE=1 SV=1	Acat1	42	15	15	1.21638e+06	883108	881347	1.49925e+06	1.56716e+06	1.60059e+06	0.0134067	1.58373
P17955	Nuclear pore glycoprotein p62 OS=Rattus norvegicus OX=10116 GN=Nup62 PE=1 SV=1	Nup62	6	2	2	17370.7	20770.9	24559.7	35509.7	39982	33608.8	0.00751771	1.75276
P17988	Sulfotransferase 1A1 OS=Rattus norvegicus OX=10116 GN=Sult1a1 PE=1 SV=1	Sult1a1	24	6	5	541795	683735	652080	731348	1.01903e+06	1.05755e+06	0.0451956	1.48319
P18163	Long-chain-fatty-acid--CoA ligase 1 OS=Rattus norvegicus OX=10116 GN=Acsl1 PE=1 SV=1	Acsl1	67	63	59	2.80218e+07	2.20141e+07	2.80397e+07	2.95718e+07	4.02987e+07	3.262e+07	0.0909293	1.30987
P18211	Rano class II histocompatibility antigen, D-1 beta chain OS=Rattus norvegicus OX=10116 GN=RT1-Db1 PE=2 SV=1	RT1-Db1	17	3	2	128644	120576	96381.6	186479	384377	760904	0.0447024	3.31658
P18292	Prothrombin OS=Rattus norvegicus OX=10116 GN=F2 PE=1 SV=1	F2	23	10	10	289550	389829	473118	445046	512801	669870	0.133221	1.4199
P18418	Calreticulin OS=Rattus norvegicus OX=10116 GN=Calr PE=1 SV=1	Calr	75	35	33	6.71837e+06	7.49345e+06	1.20915e+07	9.27897e+06	7.55645e+06	9.57899e+06	0.874761	1.03332
P18420	Proteasome subunit alpha type-1 OS=Rattus norvegicus OX=10116 GN=Psma1 PE=1 SV=2	Psma1	9	2	2	280000	413187	383973	361154	407738	415139	0.44963	1.1123
P18445	60S ribosomal protein L27a OS=Rattus norvegicus OX=10116 GN=Rpl27a PE=1 SV=3	Rpl27a	29	5	5	1.22189e+06	1.64963e+06	2.23576e+06	1.59107e+06	1.89549e+06	1.68052e+06	0.840117	1.03993
P18484	AP-2 complex subunit alpha-2 OS=Rattus norvegicus OX=10116 GN=Ap2a2 PE=1 SV=3	Ap2a2	30	25	17	1.26948e+06	919411	930225	911186	919194	761238	0.220174	-1.19416
P18614	Integrin alpha-1 OS=Rattus norvegicus OX=10116 GN=Itga1 PE=1 SV=1	Itga1	16	17	17	359386	295622	329613	285829	237682	240479	0.0364464	-1.28936
P18666	Myosin regulatory light chain 12B OS=Rattus norvegicus OX=10116 GN=Myl12b PE=1 SV=3	Myl12b	49	7	7	812880	495369	602783	575754	518808	825933	0.979795	1.00544
P18886	Carnitine O-palmitoyltransferase 2, mitochondrial OS=Rattus norvegicus OX=10116 GN=Cpt2 PE=1 SV=1	Cpt2	50	34	34	1.48893e+06	1.32707e+06	1.12406e+06	2.21781e+06	6.87083e+06	4.70417e+06	0.0276673	3.18385
P19112	Fructose-1,6-bisphosphatase 1 OS=Rattus norvegicus OX=10116 GN=Fbp1 PE=1 SV=2	Fbp1	43	12	12	783669	806396	967764	859738	1.4619e+06	1.10878e+06	0.175405	1.31591
P19225	Cytochrome P450 2C70 OS=Rattus norvegicus OX=10116 GN=Cyp2c70 PE=2 SV=1	Cyp2c70	51	34	27	2.00192e+06	1.9713e+06	1.37118e+06	2.49705e+06	3.5813e+06	5.22937e+06	0.0434736	2.05214
P19234	NADH dehydrogenase [ubiquinone] flavoprotein 2, mitochondrial OS=Rattus norvegicus OX=10116 GN=Ndufv2 PE=1 SV=2	Ndufv2	12	2	2	42957.9	67364.4	90620.1	32855.7	105033	39335.8	0.6299	-1.24544
P19511	ATP synthase F(0) complex subunit B1, mitochondrial OS=Rattus norvegicus OX=10116 GN=Atp5pb PE=1 SV=1	Atp5pb	51	15	15	2.1165e+06	3.01065e+06	3.313e+06	3.56926e+06	3.75492e+06	3.21947e+06	0.172296	1.26908
P19643	Amine oxidase [flavin-containing] B OS=Rattus norvegicus OX=10116 GN=Maob PE=1 SV=3	Maob	50	25	23	4.6224e+06	4.91111e+06	5.85665e+06	5.62304e+06	1.04709e+07	6.6669e+06	0.143372	1.43459
P19804	Nucleoside diphosphate kinase B OS=Rattus norvegicus OX=10116 GN=Nme2 PE=1 SV=1	Nme2	56	7	7	295928	401822	645794	414681	673895	476556	0.532601	1.20144
P19814	Trans-Golgi network integral membrane protein TGN38 OS=Rattus norvegicus OX=10116 GN=Ttgn1 PE=1 SV=1	Ttgn1	27	8	8	111191	275284	359501	248388	364965	350973	0.399403	1.42463
P19836	Choline-phosphate cytidylyltransferase A OS=Rattus norvegicus OX=10116 GN=Pcyt1a PE=1 SV=2	Pcyt1a	22	5	5	139337	213079	148956	116047	271031	208048	0.668618	1.13951
P19939	Apolipoprotein C-I OS=Rattus norvegicus OX=10116 GN=Apoc1 PE=3 SV=1	Apoc1	34	3	3	499268	294066	640320	538736	502294	429940	0.781002	1.07363
P19945	60S acidic ribosomal protein P0 OS=Rattus norvegicus OX=10116 GN=Rplp0 PE=1 SV=2	Rplp0	50	16	16	4.74314e+06	6.7024e+06	8.63252e+06	6.48676e+06	7.92668e+06	7.04915e+06	0.639062	1.09717
P20059	Hemopexin OS=Rattus norvegicus OX=10116 GN=Hpx PE=1 SV=3	Hpx	38	16	16	630521	797999	956902	763888	710898	1.52311e+06	0.542477	1.19766
P20070	NADH-cytochrome b5 reductase 3 OS=Rattus norvegicus OX=10116 GN=Cyb5r3 PE=1 SV=2	Cyb5r3	86	70	70	9.78575e+07	4.63544e+07	7.50613e+07	1.20812e+08	7.67346e+07	1.04304e+08	0.246224	1.41612
P20171	GTPase HRas OS=Rattus norvegicus OX=10116 GN=Hras PE=1 SV=2	Hras	39	7	2	194877	166591	183091	172748	134407	128396	0.0890368	-1.25863
P20595	Guanylate cyclase soluble subunit beta-1 OS=Rattus norvegicus OX=10116 GN=Gucy1b1 PE=1 SV=2	Gucy1b1	4	2	2	33159	42479.6	32854.2	35811.9	50455.4	45062.4	0.224923	1.20724
P20611	Lysosomal acid phosphatase OS=Rattus norvegicus OX=10116 GN=Acp2 PE=1 SV=1	Acp2	9	4	4	71388.1	78551.8	97043.4	147392	119806	207469	0.0259497	1.88822
P20673	Argininosuccinate lyase OS=Rattus norvegicus OX=10116 GN=Asl PE=2 SV=1	Asl	23	10	10	257751	290669	339207	369731	596855	412079	0.0619621	1.52953
P20788	Cytochrome b-c1 complex subunit Rieske, mitochondrial OS=Rattus norvegicus OX=10116 GN=Uqcrfs1 PE=1 SV=2	Uqcrfs1	38	10	10	796902	1.18289e+06	1.31026e+06	572094	860553	649940	0.0807706	-1.56866
P20816	Cytochrome P450 4A2 OS=Rattus norvegicus OX=10116 GN=Cyp4a2 PE=1 SV=2	Cyp4a2	53	31	5	1.86377e+06	2.54625e+06	2.32903e+06	4.58076e+06	6.55762e+06	1.32212e+07	0.0212825	3.29986
P21213	Histidine ammonia-lyase OS=Rattus norvegicus OX=10116 GN=Hal PE=1 SV=1	Hal	4	3	3	49554.3	70628.7	82599.4	72254.5	92570	52373.6	0.78892	1.06611
P21396	Amine oxidase [flavin-containing] A OS=Rattus norvegicus OX=10116 GN=Maoa PE=1 SV=1	Maoa	42	18	16	1.78777e+06	1.7316e+06	2.29152e+06	2.42986e+06	3.61641e+06	2.85313e+06	0.0444902	1.52323
P21531	60S ribosomal protein L3 OS=Rattus norvegicus OX=10116 GN=Rpl3 PE=1 SV=3	Rpl3	45	21	19	1.37889e+06	2.85831e+06	3.47848e+06	2.49706e+06	3.19771e+06	2.60928e+06	0.657336	1.1497
P21643	Tryptophan 2,3-dioxygenase OS=Rattus norvegicus OX=10116 GN=Tdo2 PE=1 SV=1	Tdo2	6	2	2	194124	209721	199072	297136	170485	216343	0.569462	1.10582
P21913	Succinate dehydrogenase [ubiquinone] iron-sulfur subunit, mitochondrial OS=Rattus norvegicus OX=10116 GN=Sdhb PE=2 SV=2	Sdhb	39	12	12	1.47836e+06	1.54192e+06	1.80443e+06	2.43239e+06	3.07638e+06	2.20007e+06	0.0165133	1.58773
P22509	rRNA 2'-O-methyltransferase fibrillarin OS=Rattus norvegicus OX=10116 GN=Fbl PE=1 SV=2	Fbl	26	7	7	72870.3	14429.1	46779.1	283634	118937	31488.2	0.270295	2.7848
P22734	Catechol O-methyltransferase OS=Rattus norvegicus OX=10116 GN=Comt PE=1 SV=2	Comt	42	12	12	2.04188e+06	1.1606e+06	2.07862e+06	1.64738e+06	2.71909e+06	3.23937e+06	0.265903	1.4335
P22791	Hydroxymethylglutaryl-CoA synthase, mitochondrial OS=Rattus norvegicus OX=10116 GN=Hmgcs2 PE=1 SV=1	Hmgcs2	44	24	24	8.24345e+06	7.36639e+06	6.52724e+06	8.45462e+06	1.36455e+07	1.07317e+07	0.0689928	1.46179
P23358	60S ribosomal protein L12 OS=Rattus norvegicus OX=10116 GN=Rpl12 PE=2 SV=1	Rpl12	59	7	7	2.67297e+06	3.91105e+06	4.58016e+06	3.43808e+06	5.01708e+06	4.59798e+06	0.440145	1.18319
P23457	3-alpha-hydroxysteroid dehydrogenase OS=Rattus norvegicus OX=10116 GN=Akr1c9 PE=1 SV=1	Akr1c9	40	13	12	676919	694984	648783	638918	1.8055e+06	1.03793e+06	0.20439	1.57713
P23514	Coatomer subunit beta OS=Rattus norvegicus OX=10116 GN=Copb1 PE=1 SV=1	Copb1	45	39	39	1.39609e+06	2.18968e+06	2.59688e+06	2.09067e+06	2.38294e+06	2.41709e+06	0.506981	1.14899
P23640	Ras-related protein Rab-27A OS=Rattus norvegicus OX=10116 GN=Rab27a PE=1 SV=1	Rab27a	14	4	2	81965.7	70053.2	84045.2	87427.9	91795.1	150585	0.169445	1.35798
P23711	Heme oxygenase 2 OS=Rattus norvegicus OX=10116 GN=Hmox2 PE=1 SV=1	Hmox2	41	10	10	404209	321555	422951	566580	491641	548358	0.0230892	1.40586
P23965	Enoyl-CoA delta isomerase 1, mitochondrial OS=Rattus norvegicus OX=10116 GN=Eci1 PE=1 SV=1	Eci1	31	8	8	766380	756137	948986	1.10002e+06	1.25618e+06	858321	0.127795	1.29201
P24008	3-oxo-5-alpha-steroid 4-dehydrogenase 1 OS=Rattus norvegicus OX=10116 GN=Srd5a1 PE=1 SV=2	Srd5a1	24	8	7	3.5369e+06	2.31709e+06	4.49016e+06	6.27125e+06	3.15005e+06	4.0414e+06	0.407395	1.29457
P24049	60S ribosomal protein L17 OS=Rattus norvegicus OX=10116 GN=Rpl17 PE=2 SV=3	Rpl17	51	11	10	2.03485e+06	3.70205e+06	3.43183e+06	4.34231e+06	4.93521e+06	4.10645e+06	0.105433	1.50429
P24050	40S ribosomal protein S5 OS=Rattus norvegicus OX=10116 GN=Rps5 PE=1 SV=3	Rps5	26	6	6	554667	807603	910462	708121	721109	818090	0.96159	1.00803
P24051	40S ribosomal protein S27-like OS=Rattus norvegicus OX=10116 GN=Rps27l PE=1 SV=3	Rps27l	38	4	4	559720	622343	827305	688966	1.121e+06	1.07283e+06	0.144336	1.42197
P24090	Alpha-2-HS-glycoprotein OS=Rattus norvegicus OX=10116 GN=Ahsg PE=1 SV=2	Ahsg	16	4	4	146726	331472	507090	138916	264891	148099	0.294759	-1.65408
P24268	Cathepsin D OS=Rattus norvegicus OX=10116 GN=Ctsd PE=1 SV=1	Ctsd	23	7	7	898472	340973	746924	966201	994723	2.69397e+06	0.146207	2.24502
P24329	Thiosulfate sulfurtransferase OS=Rattus norvegicus OX=10116 GN=Tst PE=1 SV=3	Tst	44	12	12	1.68929e+06	1.45963e+06	1.51797e+06	1.68407e+06	1.71394e+06	2.04257e+06	0.115383	1.16352
P24368	Peptidyl-prolyl cis-trans isomerase B OS=Rattus norvegicus OX=10116 GN=Ppib PE=1 SV=3	Ppib	56	13	13	3.05075e+06	4.28585e+06	5.64529e+06	3.74881e+06	3.49436e+06	4.12061e+06	0.601605	-1.10995
P24389	Type I iodothyronine deiodinase OS=Rattus norvegicus OX=10116 GN=Dio1 PE=1 SV=2	Dio1	38	9	9	2.84398e+06	2.7842e+06	2.98498e+06	3.34288e+06	3.05152e+06	3.32749e+06	0.0288174	1.12822
P24470	Cytochrome P450 2C23 OS=Rattus norvegicus OX=10116 GN=Cyp2c23 PE=2 SV=2	Cyp2c23	61	38	32	5.1893e+06	5.94628e+06	9.93787e+06	1.15994e+07	1.10644e+07	1.04179e+07	0.0703737	1.63367
P24473	Glutathione S-transferase kappa 1 OS=Rattus norvegicus OX=10116 GN=Gstk1 PE=1 SV=3	Gstk1	39	7	7	481172	496844	546143	585476	643108	734853	0.030233	1.28446
P24587	A-kinase anchor protein 5 OS=Rattus norvegicus OX=10116 GN=Akap5 PE=1 SV=2	Akap5	12	6	6	61910.8	93246.8	159319	111811	76867	52789	0.536764	-1.26561
P25093	Fumarylacetoacetase OS=Rattus norvegicus OX=10116 GN=Fah PE=1 SV=1	Fah	25	8	8	341502	443671	609722	389431	561582	529310	0.729079	1.07809
P25113	Phosphoglycerate mutase 1 OS=Rattus norvegicus OX=10116 GN=Pgam1 PE=1 SV=4	Pgam1	19	3	3	72088	72160.5	96102.6	66863	77588.3	117277	0.752007	1.06766
P25235	Dolichyl-diphosphooligosaccharide--protein glycosyltransferase subunit 2 OS=Rattus norvegicus OX=10116 GN=Rpn2 PE=2 SV=2	Rpn2	47	23	23	5.25427e+06	5.93492e+06	6.59655e+06	5.00646e+06	6.9487e+06	6.06453e+06	0.945344	1.00847
P25286	V-type proton ATPase 116 kDa subunit a isoform 1 OS=Rattus norvegicus OX=10116 GN=Atp6v0a1 PE=2 SV=1	Atp6v0a1	9	6	5	236714	194028	198671	191313	179909	176715	0.114395	-1.14477
P25886	60S ribosomal protein L29 OS=Rattus norvegicus OX=10116 GN=Rpl29 PE=1 SV=3	Rpl29	12	2	2	404390	590512	1.22701e+06	534821	951016	292755	0.656897	-1.25312
P26284	Pyruvate dehydrogenase E1 component subunit alpha, somatic form, mitochondrial OS=Rattus norvegicus OX=10116 GN=Pdha1 PE=1 SV=2	Pdha1	22	9	9	1.3583e+06	390953	263083	377146	343565	361989	0.50336	-1.4388
P26376	Interferon-induced transmembrane protein 3 OS=Rattus norvegicus OX=10116 GN=ifitm3 PE=2 SV=1	ifitm3	48	4	4	417138	146924	363658	516684	604733	559724	0.106296	1.98716
P26435	Sodium/bile acid cotransporter OS=Rattus norvegicus OX=10116 GN=Slc10a1 PE=1 SV=1	Slc10a1	9	4	4	2.95295e+06	2.72543e+06	3.13618e+06	2.66463e+06	1.83862e+06	1.35156e+06	0.0900464	-1.5621
P27008	Poly [ADP-ribose] polymerase 1 OS=Rattus norvegicus OX=10116 GN=Parp1 PE=1 SV=4	Parp1	8	6	6	197439	200233	161519	227185	251563	274777	0.0275637	1.34981
P27274	CD59 glycoprotein OS=Rattus norvegicus OX=10116 GN=Cd59 PE=1 SV=2	Cd59	17	2	2	459870	177598	177161	138862	126004	164360	0.174812	-1.71353
P27364	NADPH-dependent 3-keto-steroid reductase Hsd3b5 OS=Rattus norvegicus OX=10116 GN=Hsd3b5 PE=1 SV=3	Hsd3b5	77	54	41	5.54754e+07	3.61292e+07	5.26321e+07	1.0767e+08	7.66072e+07	6.57371e+07	0.0515996	1.72579
P27615	Lysosome membrane protein 2 OS=Rattus norvegicus OX=10116 GN=Scarb2 PE=1 SV=2	Scarb2	19	9	8	1.4369e+06	411764	564299	571792	424774	685498	0.593438	-1.26103
P27867	Sorbitol dehydrogenase OS=Rattus norvegicus OX=10116 GN=Sord PE=1 SV=4	Sord	30	10	10	601764	639005	879923	508562	629961	661118	0.33578	-1.169
P27952	40S ribosomal protein S2 OS=Rattus norvegicus OX=10116 GN=Rps2 PE=1 SV=1	Rps2	32	9	9	853969	1.45183e+06	1.87218e+06	1.49379e+06	1.86138e+06	1.87074e+06	0.330159	1.30861
P28023	Dynactin subunit 1 OS=Rattus norvegicus OX=10116 GN=Dctn1 PE=1 SV=2	Dctn1	2	2	2	864095	739422	725302	1.80943e+06	2.75208e+06	1.30329e+06	0.0169597	2.41041
P28037	Cytosolic 10-formyltetrahydrofolate dehydrogenase OS=Rattus norvegicus OX=10116 GN=Aldh1l1 PE=1 SV=3	Aldh1l1	21	15	12	2.98555e+06	2.19908e+06	2.03359e+06	3.36687e+06	3.04935e+06	3.22746e+06	0.0659107	1.35391
P28042	Single-stranded DNA-binding protein, mitochondrial OS=Rattus norvegicus OX=10116 GN=Ssbp1 PE=1 SV=2	Ssbp1	34	4	4	91977.3	159645	163551	224701	325494	263543	0.032667	2.00218
P28480	T-complex protein 1 subunit alpha OS=Rattus norvegicus OX=10116 GN=Tcp1 PE=1 SV=1	Tcp1	44	24	22	1.51785e+06	1.50477e+06	1.48994e+06	852307	711459	784298	0.000235541	-1.92699
P28492	Glutaminase liver isoform, mitochondrial OS=Rattus norvegicus OX=10116 GN=Gls2 PE=2 SV=3	Gls2	10	4	4	187257	165497	244498	339614	349542	268670	0.0280308	1.61461
P28494	Alpha-mannosidase 2 OS=Rattus norvegicus OX=10116 GN=Man2a1 PE=1 SV=2	Man2a1	55	66	63	2.29128e+06	4.23753e+06	4.29124e+06	2.88647e+06	4.74188e+06	4.05526e+06	0.725409	1.10033
P29147	D-beta-hydroxybutyrate dehydrogenase, mitochondrial OS=Rattus norvegicus OX=10116 GN=Bdh1 PE=1 SV=2	Bdh1	59	22	22	1.32079e+07	1.875e+07	2.10341e+07	1.38512e+07	2.17642e+07	1.46158e+07	0.793802	-1.05739
P29266	3-hydroxyisobutyrate dehydrogenase, mitochondrial OS=Rattus norvegicus OX=10116 GN=Hibadh PE=1 SV=3	Hibadh	24	5	5	312360	240416	277712	480461	625101	567438	0.00290459	2.01421
P29314	40S ribosomal protein S9 OS=Rattus norvegicus OX=10116 GN=Rps9 PE=1 SV=4	Rps9	41	11	11	357906	843664	1.14741e+06	680712	934240	1.0444e+06	0.590521	1.24225
P29315	Ribonuclease inhibitor OS=Rattus norvegicus OX=10116 GN=Rnh1 PE=1 SV=2	Rnh1	18	6	6	129063	172110	229028	219320	449878	228061	0.158178	1.64151
P29410	Adenylate kinase 2, mitochondrial OS=Rattus norvegicus OX=10116 GN=Ak2 PE=2 SV=2	Ak2	39	8	8	207749	455600	610600	506630	974012	788084	0.165452	1.88792
P29418	ATP synthase subunit epsilon, mitochondrial OS=Rattus norvegicus OX=10116 GN=Atp5f1e PE=1 SV=2	Atp5f1e	31	2	2	244544	450300	389061	971977	1.35156e+06	534324	0.0468217	2.53984
P29419	ATP synthase subunit e, mitochondrial OS=Rattus norvegicus OX=10116 GN=Atp5me PE=1 SV=3	Atp5me	35	2	2	862089	1.00697e+06	1.30435e+06	1.39194e+06	1.71394e+06	1.20979e+06	0.118877	1.36601
P29826	Rano class II histocompatibility antigen, B-1 beta chain OS=Rattus norvegicus OX=10116 GN=RT1-Bb PE=2 SV=1	RT1-Bb	42	8	3	42738.6	50054	18236.4	117178	173927	527642	0.026956	6.50805
P29975	Aquaporin-1 OS=Rattus norvegicus OX=10116 GN=Aqp1 PE=1 SV=4	Aqp1	11	2	2	408060	273203	289763	191470	281765	520017	0.889163	-1.04813
P29994	Inositol 1,4,5-trisphosphate receptor type 1 OS=Rattus norvegicus OX=10116 GN=Itpr1 PE=1 SV=2	Itpr1	3	8	3	57264.7	32348.2	31370.6	27698.3	27175.3	41268.6	0.430646	-1.23217
P30009	Myristoylated alanine-rich C-kinase substrate OS=Rattus norvegicus OX=10116 GN=Marcks PE=1 SV=2	Marcks	19	3	3	5325.38	3609.56	8688.02	9548.32	5949.28	142423	0.274046	3.64543
P31000	Vimentin OS=Rattus norvegicus OX=10116 GN=Vim PE=1 SV=2	Vim	59	30	25	6.24516e+06	1.31553e+06	940873	841063	1.07771e+06	1.61368e+06	0.416698	-1.74185
P31210	Aldo-keto reductase family 1 member D1 OS=Rattus norvegicus OX=10116 GN=Akr1d1 PE=1 SV=1	Akr1d1	36	12	11	621352	528512	693889	502869	843283	971101	0.410982	1.21806
P31394	Vitamin K-dependent protein C OS=Rattus norvegicus OX=10116 GN=Proc PE=2 SV=1	Proc	4	2	2	15075	27010	43880.8	23903.7	64638.2	56116.3	0.295733	1.69302
P31399	ATP synthase subunit d, mitochondrial OS=Rattus norvegicus OX=10116 GN=Atp5pd PE=1 SV=3	Atp5pd	53	8	8	998871	1.27093e+06	1.54285e+06	1.34793e+06	1.5739e+06	1.35522e+06	0.398872	1.13649
P31646	Sodium- and chloride-dependent GABA transporter 2 OS=Rattus norvegicus OX=10116 GN=Slc6a13 PE=1 SV=1	Slc6a13	6	2	2	235441	188770	237581	291862	279684	199719	0.36436	1.15579
P32089	Tricarboxylate transport protein, mitochondrial OS=Rattus norvegicus OX=10116 GN=Slc25a1 PE=1 SV=1	Slc25a1	32	10	10	2.22344e+06	1.82824e+06	2.20199e+06	1.55609e+06	2.04281e+06	1.35881e+06	0.148068	-1.27492
P32198	Carnitine O-palmitoyltransferase 1, liver isoform OS=Rattus norvegicus OX=10116 GN=Cpt1a PE=1 SV=2	Cpt1a	44	31	31	2.10101e+06	2.40709e+06	3.10588e+06	2.29739e+06	5.54705e+06	3.97163e+06	0.23789	1.47702
P32551	Cytochrome b-c1 complex subunit 2, mitochondrial OS=Rattus norvegicus OX=10116 GN=Uqcrc2 PE=1 SV=2	Uqcrc2	42	17	17	1.92297e+06	3.20313e+06	3.25502e+06	1.73317e+06	2.79886e+06	1.40281e+06	0.249562	-1.43359
P32577	Tyrosine-protein kinase CSK OS=Rattus norvegicus OX=10116 GN=Csk PE=1 SV=1	Csk	8	3	3	36937.9	46301.2	46827	30863.1	78039.5	74699.3	0.435845	1.3097
P32755	4-hydroxyphenylpyruvate dioxygenase OS=Rattus norvegicus OX=10116 GN=Hpd PE=1 SV=3	Hpd	39	12	12	527332	686054	804892	459487	318841	481556	0.0579389	-1.60409
P34058	Heat shock protein HSP 90-beta OS=Rattus norvegicus OX=10116 GN=Hsp90ab1 PE=1 SV=4	Hsp90ab1	36	22	13	975713	1.14096e+06	832914	727957	1.0619e+06	1.07727e+06	0.830919	-1.03648
P34900	Syndecan-2 OS=Rattus norvegicus OX=10116 GN=Sdc2 PE=1 SV=2	Sdc2	11	3	3	177098	212189	222314	128190	175982	101561	0.0680641	-1.53916
P34901	Syndecan-4 OS=Rattus norvegicus OX=10116 GN=Sdc4 PE=1 SV=1	Sdc4	12	2	2	107018	149277	156531	50910.9	113911	128621	0.269007	-1.49665
P35171	Cytochrome c oxidase subunit 7A2, mitochondrial OS=Rattus norvegicus OX=10116 GN=Cox7a2 PE=1 SV=1	Cox7a2	37	3	3	646498	870919	909396	641507	1.12505e+06	672498	0.93624	-1.01799
P35213	14-3-3 protein beta/alpha OS=Rattus norvegicus OX=10116 GN=Ywhab PE=1 SV=3	Ywhab	31	8	2	82553.5	90201.5	122454	88978.3	127513	130140	0.402614	1.17429
P35280	Ras-related protein Rab-8A OS=Rattus norvegicus OX=10116 GN=Rab8a PE=1 SV=2	Rab8a	45	11	4	1.5146e+06	1.38128e+06	1.53064e+06	2.11528e+06	2.31047e+06	2.6268e+06	0.00283349	1.5886
P35427	60S ribosomal protein L13a OS=Rattus norvegicus OX=10116 GN=Rpl13a PE=1 SV=2	Rpl13a	30	7	7	1.25217e+06	2.2976e+06	3.27743e+06	1.58983e+06	2.59802e+06	2.79303e+06	0.849411	1.06955
P35434	ATP synthase subunit delta, mitochondrial OS=Rattus norvegicus OX=10116 GN=Atp5f1d PE=1 SV=2	Atp5f1d	29	4	4	362147	549846	630156	823676	761004	782216	0.0540766	1.57507
P35435	ATP synthase subunit gamma, mitochondrial OS=Rattus norvegicus OX=10116 GN=Atp5f1c PE=1 SV=2	Atp5f1c	48	14	14	1.42729e+06	2.30272e+06	2.96166e+06	3.02009e+06	4.07871e+06	2.76813e+06	0.162167	1.51873
P35565	Calnexin OS=Rattus norvegicus OX=10116 GN=Canx PE=1 SV=1	Canx	50	38	38	4.96818e+06	5.58923e+06	6.13504e+06	4.95421e+06	6.54613e+06	5.61772e+06	0.835644	1.02263
P35571	Glycerol-3-phosphate dehydrogenase, mitochondrial OS=Rattus norvegicus OX=10116 GN=Gpd2 PE=1 SV=1	Gpd2	13	8	8	220904	263603	198676	103903	255969	172885	0.324022	-1.36012
P36201	Cysteine-rich protein 2 OS=Rattus norvegicus OX=10116 GN=Crip2 PE=2 SV=1	Crip2	19	2	2	174519	114245	146928	142123	162339	221821	0.360828	1.20439
P36365	Dimethylaniline monooxygenase [N-oxide-forming] 1 OS=Rattus norvegicus OX=10116 GN=Fmo1 PE=1 SV=2	Fmo1	46	23	22	1.81057e+06	3.2516e+06	2.80922e+06	1.6238e+06	1.561e+06	2.09251e+06	0.128719	-1.46094
P36372	Antigen peptide transporter 2 OS=Rattus norvegicus OX=10116 GN=Tap2 PE=1 SV=1	Tap2	14	9	2	142227	105433	34015.3	112181	160699	254985	0.213781	2.081
P36506	Dual specificity mitogen-activated protein kinase kinase 2 OS=Rattus norvegicus OX=10116 GN=Map2k2 PE=1 SV=1	Map2k2	11	4	3	51441.3	72213.2	42768	140339	80490.5	119198	0.0341068	2.03883
P36511	UDP-glucuronosyltransferase 2B15 OS=Rattus norvegicus OX=10116 GN=Ugt2b15 PE=1 SV=1	Ugt2b15	54	34	3	2.79863e+06	2.54429e+06	3.66307e+06	3.88939e+06	5.93879e+06	4.80425e+06	0.0421253	1.62038
P36860	Ras-related protein Ral-B OS=Rattus norvegicus OX=10116 GN=Ralb PE=2 SV=1	Ralb	29	7	5	332506	317187	405652	637475	612863	707700	0.00200298	1.86267
P36953	Afamin OS=Rattus norvegicus OX=10116 GN=Afm PE=3 SV=1	Afm	4	2	2	15721.4	31413.2	19909.7	52146.9	2585.61	11667.1	0.53049	-1.84206
P36970	Phospholipid hydroperoxide glutathione peroxidase OS=Rattus norvegicus OX=10116 GN=Gpx4 PE=1 SV=3	Gpx4	23	4	4	144209	187402	206506	360164	207017	568811	0.0956214	1.96604
P37397	Calponin-3 OS=Rattus norvegicus OX=10116 GN=Cnn3 PE=1 SV=1	Cnn3	19	5	5	73630.8	105664	115284	216863	175052	260309	0.0110553	2.22517
P38650	Cytoplasmic dynein 1 heavy chain 1 OS=Rattus norvegicus OX=10116 GN=Dync1h1 PE=1 SV=1	Dync1h1	12	49	49	1.22241e+06	962513	640913	557456	910938	798944	0.435884	-1.22952
P38652	Phosphoglucomutase-1 OS=Rattus norvegicus OX=10116 GN=Pgm1 PE=1 SV=2	Pgm1	10	5	5	190282	149889	184929	174986	244933	186676	0.337438	1.14901
P38718	Mitochondrial pyruvate carrier 2 OS=Rattus norvegicus OX=10116 GN=Mpc2 PE=2 SV=1	Mpc2	32	5	5	301262	420576	494685	436896	732266	473128	0.247045	1.34164
P38918	Aflatoxin B1 aldehyde reductase member 3 OS=Rattus norvegicus OX=10116 GN=Akr7a3 PE=1 SV=2	Akr7a3	13	3	3	89396.4	72857.6	60864.3	76688.6	167722	242107	0.126402	1.98788
P39032	60S ribosomal protein L36 OS=Rattus norvegicus OX=10116 GN=Rpl36 PE=1 SV=2	Rpl36	21	4	4	768194	1.06461e+06	1.27137e+06	873100	1.22541e+06	970731	0.998426	-1.00037
P40615	H/ACA ribonucleoprotein complex subunit DKC1 OS=Rattus norvegicus OX=10116 GN=Dkc1 PE=1 SV=4	Dkc1	6	2	2	16333.8	9543.27	26900.4	86841.5	17298.9	10218.3	0.575215	1.54121
P41034	Alpha-tocopherol transfer protein OS=Rattus norvegicus OX=10116 GN=Ttpa PE=1 SV=1	Ttpa	22	4	4	199758	112174	156789	149740	215915	238277	0.298055	1.29916
P41123	60S ribosomal protein L13 OS=Rattus norvegicus OX=10116 GN=Rpl13 PE=1 SV=2	Rpl13	48	10	10	2.28062e+06	4.4511e+06	5.46701e+06	3.54822e+06	5.68826e+06	5.80687e+06	0.465323	1.28298
P41350	Caveolin-1 OS=Rattus norvegicus OX=10116 GN=Cav1 PE=1 SV=3	Cav1	41	7	3	1.94552e+06	99655	84524.2	111496	370332	173837	0.811046	-1.31676
P41498	Low molecular weight phosphotyrosine protein phosphatase OS=Rattus norvegicus OX=10116 GN=Acp1 PE=1 SV=3	Acp1	15	2	2	111005	62541.6	44993.4	233256	106671	124642	0.0981162	2.14929
P41542	General vesicular transport factor p115 OS=Rattus norvegicus OX=10116 GN=Uso1 PE=1 SV=1	Uso1	40	31	31	481391	843686	756499	432509	1.60931e+06	781151	0.671856	1.20956
P41562	Isocitrate dehydrogenase [NADP] cytoplasmic OS=Rattus norvegicus OX=10116 GN=Idh1 PE=1 SV=1	Idh1	32	13	11	326172	289093	312847	269393	336476	349872	0.799235	1.02442
P42667	Signal peptidase complex catalytic subunit SEC11A OS=Rattus norvegicus OX=10116 GN=Sec11a PE=2 SV=1	Sec11a	37	7	6	602164	760041	638740	555677	664576	599347	0.346664	-1.09718
P43278	Histone H1.0 OS=Rattus norvegicus OX=10116 GN=H1-0 PE=2 SV=2	H1-0	18	3	3	264840	135139	165861	499635	300891	180654	0.226317	1.6601
P43428	Glucose-6-phosphatase OS=Rattus norvegicus OX=10116 GN=G6pc PE=2 SV=1	G6pc	20	7	3	678749	967946	867105	1.01584e+06	1.75619e+06	1.21093e+06	0.0821713	1.55941
P43527	Caspase-1 OS=Rattus norvegicus OX=10116 GN=Casp1 PE=2 SV=1	Casp1	19	7	6	51901.3	75501	84892.9	192039	220729	373079	0.00682752	3.62257
P43884	Perilipin-1 OS=Rattus norvegicus OX=10116 GN=Plin1 PE=1 SV=1	Plin1	27	10	10	924331	47145.4	40360.5	56361.9	175151	73493.9	0.797206	-1.34336
P45380	Sulfate anion transporter 1 OS=Rattus norvegicus OX=10116 GN=Slc26a1 PE=1 SV=1	Slc26a1	21	14	14	2.57414e+06	1.44962e+06	1.68988e+06	868533	1.15229e+06	760173	0.0287901	-2.02377
P45592	Cofilin-1 OS=Rattus norvegicus OX=10116 GN=Cfl1 PE=1 SV=3	Cfl1	32	4	3	204974	191800	262246	135771	182855	224092	0.302397	-1.2283
P45953	Very long-chain specific acyl-CoA dehydrogenase, mitochondrial OS=Rattus norvegicus OX=10116 GN=Acadvl PE=1 SV=1	Acadvl	48	29	29	1.25121e+06	2.09293e+06	1.63741e+06	994970	1.65266e+06	1.37002e+06	0.364297	-1.23929
P46462	Transitional endoplasmic reticulum ATPase OS=Rattus norvegicus OX=10116 GN=Vcp PE=1 SV=3	Vcp	54	40	39	2.00706e+06	1.58884e+06	1.69505e+06	1.84848e+06	2.30947e+06	1.46204e+06	0.764118	1.04911
P46720	Solute carrier organic anion transporter family member 1A1 OS=Rattus norvegicus OX=10116 GN=Slco1a1 PE=1 SV=1	Slco1a1	27	19	11	1.15772e+06	889322	1.03119e+06	488133	521735	493483	0.00084499	-2.03664
P47819	Glial fibrillary acidic protein OS=Rattus norvegicus OX=10116 GN=Gfap PE=1 SV=2	Gfap	14	6	2	51601.9	70620.9	62237.8	60370.2	54506.8	34766	0.301495	-1.25625
P48056	Sodium- and chloride-dependent betaine transporter OS=Rattus norvegicus OX=10116 GN=Slc6a12 PE=1 SV=1	Slc6a12	7	3	3	933644	864977	622164	535997	532551	479930	0.0287539	-1.54216
P48199	C-reactive protein OS=Rattus norvegicus OX=10116 GN=Crp PE=1 SV=1	Crp	18	3	3	393319	388273	623621	385687	372030	451440	0.484057	-1.1371
P48500	Triosephosphate isomerase OS=Rattus norvegicus OX=10116 GN=Tpi1 PE=1 SV=2	Tpi1	21	4	4	50471	48883.5	58554.1	60417.7	92047.8	75760.1	0.0559608	1.42874
P48508	Glutamate--cysteine ligase regulatory subunit OS=Rattus norvegicus OX=10116 GN=Gclm PE=1 SV=1	Gclm	27	5	5	410464	294010	265557	540702	463824	443526	0.0454859	1.51407
P48675	Desmin OS=Rattus norvegicus OX=10116 GN=Des PE=1 SV=2	Des	18	8	4	370684	154576	102036	300420	227711	229335	0.447404	1.38962
P48721	Stress-70 protein, mitochondrial OS=Rattus norvegicus OX=10116 GN=Hspa9 PE=1 SV=3	Hspa9	31	21	18	6.75045e+06	6.12819e+06	5.63477e+06	5.95767e+06	2.86691e+06	4.46813e+06	0.16453	-1.45091
P49242	40S ribosomal protein S3a OS=Rattus norvegicus OX=10116 GN=Rps3a PE=1 SV=2	Rps3a	53	14	14	773308	922509	1.12774e+06	912384	1.41739e+06	1.05512e+06	0.357086	1.19256
P49432	Pyruvate dehydrogenase E1 component subunit beta, mitochondrial OS=Rattus norvegicus OX=10116 GN=Pdhb PE=1 SV=2	Pdhb	30	8	8	807832	165472	139838	136103	126498	178729	0.349784	-1.82463
P49793	Nuclear pore complex protein Nup98-Nup96 OS=Rattus norvegicus OX=10116 GN=Nup98 PE=1 SV=2	Nup98	3	4	4	50571.1	50419.4	69297.2	86516.9	92069	71010.1	0.0418884	1.4738
P50123	Glutamyl aminopeptidase OS=Rattus norvegicus OX=10116 GN=Enpep PE=1 SV=2	Enpep	10	7	7	157381	63185.6	104513	74719	66143.7	28190.5	0.173118	-1.95392
P50137	Transketolase OS=Rattus norvegicus OX=10116 GN=Tkt PE=1 SV=1	Tkt	14	7	7	259787	235019	262495	93786.6	247736	232417	0.31468	-1.43708
P50237	Sulfotransferase 1C1 OS=Rattus norvegicus OX=10116 GN=Sult1c1 PE=1 SV=1	Sult1c1	18	4	4	81325.1	101668	161393	57301.9	139426	128330	0.81319	-1.09182
P50279	Syntaxin-2 OS=Rattus norvegicus OX=10116 GN=Stx2 PE=1 SV=2	Stx2	11	3	3	46133.3	99335.2	123690	79464.5	203058	59750	0.728432	1.19369
P50297	Arylamine N-acetyltransferase 1 OS=Rattus norvegicus OX=10116 GN=Nat1 PE=2 SV=1	Nat1	14	4	4	191001	257577	234352	85655.8	272238	165090	0.350531	-1.44144
P50399	Rab GDP dissociation inhibitor beta OS=Rattus norvegicus OX=10116 GN=Gdi2 PE=1 SV=2	Gdi2	13	4	4	112306	125930	186169	119588	128279	152944	0.831861	-1.03918
P50554	4-aminobutyrate aminotransferase, mitochondrial OS=Rattus norvegicus OX=10116 GN=Abat PE=1 SV=3	Abat	9	3	3	160303	118899	146548	106321	116760	86331.8	0.0639462	-1.37617
P50878	60S ribosomal protein L4 OS=Rattus norvegicus OX=10116 GN=Rpl4 PE=1 SV=3	Rpl4	40	23	23	2.18732e+06	3.94778e+06	5.57066e+06	3.48133e+06	4.84712e+06	5.52044e+06	0.510757	1.24646
P51538	Cytochrome P450 3A9 OS=Rattus norvegicus OX=10116 GN=Cyp3a9 PE=2 SV=2	Cyp3a9	22	11	7	41342.9	61392.4	116264	137570	116520	142793	0.0906469	1.9795
P51577	P2X purinoceptor 4 OS=Rattus norvegicus OX=10116 GN=P2rx4 PE=1 SV=1	P2rx4	10	3	3	121641	16177.9	41296.1	44267.4	17712.1	135115	0.920099	1.0924
P51590	Cytochrome P450 2J3 OS=Rattus norvegicus OX=10116 GN=Cyp2j3 PE=2 SV=1	Cyp2j3	47	21	13	405660	295875	386156	346088	648194	618481	0.178619	1.44121
P51635	Aldo-keto reductase family 1 member A1 OS=Rattus norvegicus OX=10116 GN=Akr1a1 PE=1 SV=2	Akr1a1	8	2	2	97049.7	101595	126003	74197.9	131476	131817	0.958501	1.01155
P51647	Retinal dehydrogenase 1 OS=Rattus norvegicus OX=10116 GN=Aldh1a1 PE=1 SV=3	Aldh1a1	15	6	5	82368.9	70147.6	78084.7	65931.2	235265	203748	0.18436	1.91338
P51869	Cytochrome P450 4F4 OS=Rattus norvegicus OX=10116 GN=Cyp4f4 PE=2 SV=1	Cyp4f4	40	24	8	954192	1.24294e+06	1.50635e+06	2.52382e+06	2.17287e+06	1.81408e+06	0.0247261	1.77247
P51871	Cytochrome P450 4F6 OS=Rattus norvegicus OX=10116 GN=Cyp4f6 PE=2 SV=1	Cyp4f6	16	8	2	65147.9	57818.8	63297.2	89785.2	83311.1	110855	0.011001	1.51508
P52020	Squalene monooxygenase OS=Rattus norvegicus OX=10116 GN=Sqle PE=1 SV=1	Sqle	33	14	13	733094	746145	1.20255e+06	2.24961e+06	387787	1.23135e+06	0.77745	1.1776
P52555	Endoplasmic reticulum resident protein 29 OS=Rattus norvegicus OX=10116 GN=Erp29 PE=1 SV=2	Erp29	25	6	6	269107	390378	458838	308774	312845	401352	0.706672	-1.07529
P52631	Signal transducer and activator of transcription 3 OS=Rattus norvegicus OX=10116 GN=Stat3 PE=1 SV=1	Stat3	5	2	2	25738.4	13977.9	37121.1	9815.06	50447.8	130213	0.550973	1.69011
P52759	2-iminobutanoate/2-iminopropanoate deaminase OS=Rattus norvegicus OX=10116 GN=Rida PE=1 SV=3	Rida	34	4	4	622926	579780	663014	452197	433715	588636	0.0779045	-1.27531
P52847	Sulfotransferase family cytosolic 1B member 1 OS=Rattus norvegicus OX=10116 GN=Sult1b1 PE=1 SV=2	Sult1b1	6	2	2	33942	32508.7	44131	71642.8	64516.6	55321.8	0.0104132	1.73815
P53565	Homeobox protein cut-like 1 OS=Rattus norvegicus OX=10116 GN=Cux1 PE=1 SV=2	Cux1	6	7	7	141190	177522	184068	113494	192838	149958	0.550082	-1.12021
P53809	Phosphatidylcholine transfer protein OS=Rattus norvegicus OX=10116 GN=Pctp PE=2 SV=2	Pctp	13	2	2	10092	10691.3	14114.6	27977.9	145632	130146	0.0227853	7.0352
P53812	Phosphatidylinositol transfer protein beta isoform OS=Rattus norvegicus OX=10116 GN=Pitpnb PE=1 SV=2	Pitpnb	78	24	19	3.00998e+06	2.90919e+06	3.30565e+06	2.69165e+06	2.88629e+06	4.14425e+06	0.811307	1.0361
P53987	Monocarboxylate transporter 1 OS=Rattus norvegicus OX=10116 GN=Slc16a1 PE=1 SV=1	Slc16a1	22	11	11	4.2699e+06	4.30009e+06	4.83135e+06	4.41247e+06	4.02161e+06	2.79711e+06	0.252141	-1.21355
P54311	Guanine nucleotide-binding protein G(I)/G(S)/G(T) subunit beta-1 OS=Rattus norvegicus OX=10116 GN=Gnb1 PE=1 SV=4	Gnb1	34	15	7	1.26989e+06	979169	1.05301e+06	1.26402e+06	1.15184e+06	1.48087e+06	0.194084	1.18087
P54313	Guanine nucleotide-binding protein G(I)/G(S)/G(T) subunit beta-2 OS=Rattus norvegicus OX=10116 GN=Gnb2 PE=1 SV=4	Gnb2	35	14	4	2.61164e+06	1.7869e+06	2.02762e+06	2.16325e+06	2.11844e+06	2.86672e+06	0.501407	1.11558
P54319	Phospholipase A-2-activating protein OS=Rattus norvegicus OX=10116 GN=Plaa PE=1 SV=3	Plaa	18	10	10	188972	216197	204818	258395	367466	413258	0.0244889	1.67379
P54777	Peroxisome assembly factor 2 OS=Rattus norvegicus OX=10116 GN=Pex6 PE=1 SV=1	Pex6	14	10	10	215369	247577	228946	265374	325189	273212	0.0433335	1.24534
P54921	Alpha-soluble NSF attachment protein OS=Rattus norvegicus OX=10116 GN=Napa PE=1 SV=2	Napa	47	11	11	587986	697180	1.02838e+06	1.1372e+06	1.36886e+06	1.25135e+06	0.0426375	1.6656
P55006	Retinol dehydrogenase 7 OS=Rattus norvegicus OX=10116 GN=Rdh7 PE=1 SV=1	Rdh7	51	23	11	8.74547e+06	1.23257e+07	1.14026e+07	8.36943e+06	1.11916e+07	9.36752e+06	0.448791	-1.11891
P55062	Bax inhibitor 1 OS=Rattus norvegicus OX=10116 GN=Tmbim6 PE=2 SV=2	Tmbim6	9	3	3	219962	246190	276560	240508	251067	225608	0.687833	-1.03207
P55159	Serum paraoxonase/arylesterase 1 OS=Rattus norvegicus OX=10116 GN=Pon1 PE=1 SV=3	Pon1	36	11	11	5.43887e+06	1.01112e+07	9.48204e+06	1.01892e+07	8.94628e+06	1.06138e+07	0.368567	1.2288
P55161	Nck-associated protein 1 OS=Rattus norvegicus OX=10116 GN=Nckap1 PE=2 SV=1	Nckap1	4	4	4	30199.4	25830.6	30796.1	30858.7	33198.6	39543.2	0.131985	1.19027
P55281	Cadherin-17 OS=Rattus norvegicus OX=10116 GN=Cdh17 PE=2 SV=1	Cdh17	11	6	6	104181	123571	169874	153189	117771	135384	0.831398	1.03753
P55797	Apolipoprotein C-IV OS=Rattus norvegicus OX=10116 GN=Apoc4 PE=2 SV=2	Apoc4	16	2	2	264926	239768	273243	207848	236983	264970	0.30318	-1.09969
P56571	ES1 protein homolog, mitochondrial OS=Rattus norvegicus OX=10116 PE=1 SV=2	P56571	26	5	5	197947	143423	251252	224229	450712	262773	0.175523	1.54988
P56574	Isocitrate dehydrogenase [NADP], mitochondrial OS=Rattus norvegicus OX=10116 GN=Idh2 PE=1 SV=2	Idh2	36	14	13	444872	258950	237297	267983	348645	351531	0.790881	1.06309
P56603	Secretory carrier-associated membrane protein 1 OS=Rattus norvegicus OX=10116 GN=Scamp1 PE=1 SV=1	Scamp1	6	2	2	13082.6	21053.1	47590.8	84681.9	69500.7	35128.6	0.117295	2.50786
P56627	Aquaporin-9 OS=Rattus norvegicus OX=10116 GN=Aqp9 PE=2 SV=1	Aqp9	6	2	2	518903	448498	509967	489265	313493	559492	0.58257	-1.11414
P56745	Claudin-1 OS=Rattus norvegicus OX=10116 GN=Cldn1 PE=1 SV=2	Cldn1	18	3	3	421800	321436	214251	174620	213559	154398	0.0688902	-1.71511
P57093	Phytanoyl-CoA dioxygenase, peroxisomal OS=Rattus norvegicus OX=10116 GN=Phyh PE=1 SV=2	Phyh	34	10	10	1.15047e+06	929414	1.02124e+06	890207	1.73028e+06	1.07393e+06	0.540668	1.14848
P57113	Maleylacetoacetate isomerase OS=Rattus norvegicus OX=10116 GN=Gstz1 PE=1 SV=2	Gstz1	50	10	10	886921	923207	1.31306e+06	970597	1.04371e+06	925358	0.741914	-1.04676
P58200	Vesicle transport through interaction with t-SNAREs homolog 1B OS=Rattus norvegicus OX=10116 GN=Vti1b PE=1 SV=2	Vti1b	24	4	4	113388	111897	109167	121239	84792.3	179081	0.683504	1.09949
P60711	Actin, cytoplasmic 1 OS=Rattus norvegicus OX=10116 GN=Actb PE=1 SV=1	Actb	84	46	2	8.44884e+07	6.72827e+07	7.38017e+07	54395200	5.29867e+07	5.535e+07	0.0087292	-1.3803
P60868	40S ribosomal protein S20 OS=Rattus norvegicus OX=10116 GN=Rps20 PE=3 SV=1	Rps20	25	3	3	643495	695943	967095	716940	978845	948802	0.419041	1.15415
P60905	DnaJ homolog subfamily C member 5 OS=Rattus norvegicus OX=10116 GN=Dnajc5 PE=1 SV=1	Dnajc5	20	2	2	216976	264046	316214	184949	183724	160661	0.0275917	-1.49158
P61212	ADP-ribosylation factor-like protein 1 OS=Rattus norvegicus OX=10116 GN=Arl1 PE=1 SV=1	Arl1	25	4	4	266995	364273	380039	455293	594709	570947	0.0264331	1.61118
P61314	60S ribosomal protein L15 OS=Rattus norvegicus OX=10116 GN=Rpl15 PE=1 SV=2	Rpl15	40	11	11	1.23673e+06	2.38581e+06	4.34075e+06	2.0561e+06	2.35585e+06	3.72542e+06	0.791665	1.12107
P61354	60S ribosomal protein L27 OS=Rattus norvegicus OX=10116 GN=Rpl27 PE=2 SV=2	Rpl27	43	9	9	2.82771e+06	4.01403e+06	5.24895e+06	4.20269e+06	4.76421e+06	4.28215e+06	0.544169	1.12901
P61515	Putative 60S ribosomal protein L37a OS=Rattus norvegicus OX=10116 GN=Rpl37a-ps1 PE=5 SV=2	Rpl37a-ps1	29	3	3	366523	460735	576851	416140	425629	405693	0.484037	-1.10675
P61589	Transforming protein RhoA OS=Rattus norvegicus OX=10116 GN=Rhoa PE=1 SV=1	Rhoa	53	10	9	1.1853e+06	1.50863e+06	1.51811e+06	2.57959e+06	3.31094e+06	4.05064e+06	0.00527842	2.33581
P61621	Protein transport protein Sec61 subunit alpha isoform 1 OS=Rattus norvegicus OX=10116 GN=Sec61a1 PE=2 SV=2	Sec61a1	15	8	3	1.48649e+06	2.59009e+06	2.65267e+06	2.42453e+06	3.29889e+06	3.70203e+06	0.193856	1.42591
P61751	ADP-ribosylation factor 4 OS=Rattus norvegicus OX=10116 GN=Arf4 PE=2 SV=2	Arf4	34	5	3	239799	342673	346664	326133	562773	613127	0.119366	1.58081
P61805	Dolichyl-diphosphooligosaccharide--protein glycosyltransferase subunit DAD1 OS=Rattus norvegicus OX=10116 GN=Dad1 PE=3 SV=3	Dad1	35	4	4	1.12263e+06	1.28095e+06	1.51158e+06	1.36742e+06	1.74645e+06	1.36231e+06	0.321783	1.14387
P61980	Heterogeneous nuclear ribonucleoprotein K OS=Rattus norvegicus OX=10116 GN=Hnrnpk PE=1 SV=1	Hnrnpk	28	9	9	160330	181500	247861	454513	323075	275917	0.0427139	1.77763
P61983	14-3-3 protein gamma OS=Rattus norvegicus OX=10116 GN=Ywhag PE=1 SV=2	Ywhag	35	9	4	125570	163180	204837	140658	180853	177247	0.890463	1.02416
P62083	40S ribosomal protein S7 OS=Rattus norvegicus OX=10116 GN=Rps7 PE=1 SV=1	Rps7	14	4	4	323436	558477	848533	450377	755355	513334	0.898296	1.04445
P62138	Serine/threonine-protein phosphatase PP1-alpha catalytic subunit OS=Rattus norvegicus OX=10116 GN=Ppp1ca PE=1 SV=1	Ppp1ca	23	7	3	252105	245215	256386	221924	231930	232244	0.00895828	-1.0986
P62142	Serine/threonine-protein phosphatase PP1-beta catalytic subunit OS=Rattus norvegicus OX=10116 GN=Ppp1cb PE=1 SV=3	Ppp1cb	23	7	3	349143	305778	372477	295358	309382	300328	0.106876	-1.13159
P62243	40S ribosomal protein S8 OS=Rattus norvegicus OX=10116 GN=Rps8 PE=1 SV=2	Rps8	28	5	5	1.55438e+06	1.87464e+06	1.84237e+06	1.74083e+06	1.93513e+06	2.14242e+06	0.308567	1.10367
P62246	40S ribosomal protein S15a OS=Rattus norvegicus OX=10116 GN=Rps15a PE=1 SV=2	Rps15a	45	5	5	1.34681e+06	1.44838e+06	2.84372e+06	2.01418e+06	4.29905e+06	2.24897e+06	0.280178	1.51983
P62250	40S ribosomal protein S16 OS=Rattus norvegicus OX=10116 GN=Rps16 PE=1 SV=2	Rps16	54	9	6	797689	1.1588e+06	1.36585e+06	1.02974e+06	1.32483e+06	1.36194e+06	0.518857	1.13745
P62260	14-3-3 protein epsilon OS=Rattus norvegicus OX=10116 GN=Ywhae PE=1 SV=1	Ywhae	49	13	10	342269	442233	640601	306055	537552	576343	0.979359	-1.00748
P62268	40S ribosomal protein S23 OS=Rattus norvegicus OX=10116 GN=Rps23 PE=1 SV=3	Rps23	29	4	4	238210	289735	351024	321142	383638	338269	0.217764	1.19819
P62271	40S ribosomal protein S18 OS=Rattus norvegicus OX=10116 GN=Rps18 PE=1 SV=3	Rps18	53	11	11	1.25706e+06	1.72764e+06	2.35703e+06	1.68356e+06	1.99175e+06	2.57206e+06	0.472266	1.18993
P62278	40S ribosomal protein S13 OS=Rattus norvegicus OX=10116 GN=Rps13 PE=1 SV=2	Rps13	52	9	8	674867	926814	1.16215e+06	932003	1.20632e+06	1.3395e+06	0.272436	1.27482
P62282	40S ribosomal protein S11 OS=Rattus norvegicus OX=10116 GN=Rps11 PE=1 SV=3	Rps11	38	8	8	313410	699222	801993	769421	926029	960394	0.206646	1.57318
P62332	ADP-ribosylation factor 6 OS=Rattus norvegicus OX=10116 GN=Arf6 PE=1 SV=2	Arf6	33	4	4	523458	452206	665969	1.11003e+06	1.40444e+06	1.16974e+06	0.00362482	2.26161
P62425	60S ribosomal protein L7a OS=Rattus norvegicus OX=10116 GN=Rpl7a PE=1 SV=2	Rpl7a	39	13	2	2.90412e+06	4.69321e+06	6.91474e+06	4.83129e+06	5.75738e+06	5.74355e+06	0.532056	1.19235
P62630	Elongation factor 1-alpha 1 OS=Rattus norvegicus OX=10116 GN=Eef1a1 PE=2 SV=1	Eef1a1	35	15	15	3.96893e+06	4.77076e+06	4.41862e+06	6.43004e+06	9.85745e+06	7.52152e+06	0.0129084	1.78613
P62634	Cellular nucleic acid-binding protein OS=Rattus norvegicus OX=10116 GN=Cnbp PE=2 SV=1	Cnbp	13	2	2	280667	290145	239762	319080	427950	240675	0.38053	1.18954
P62703	40S ribosomal protein S4, X isoform OS=Rattus norvegicus OX=10116 GN=Rps4x PE=2 SV=2	Rps4x	37	12	12	1.17657e+06	1.16903e+06	1.83254e+06	1.48357e+06	1.5699e+06	1.58184e+06	0.446865	1.13488
P62718	60S ribosomal protein L18a OS=Rattus norvegicus OX=10116 GN=Rpl18a PE=2 SV=1	Rpl18a	40	8	8	1.05179e+06	1.41697e+06	2.02645e+06	1.75706e+06	2.40452e+06	1.5206e+06	0.340757	1.28608
P62744	AP-2 complex subunit sigma OS=Rattus norvegicus OX=10116 GN=Ap2s1 PE=1 SV=1	Ap2s1	20	3	3	428343	339349	345049	374132	371562	311047	0.634716	-1.0507
P62752	60S ribosomal protein L23a OS=Rattus norvegicus OX=10116 GN=Rpl23a PE=2 SV=1	Rpl23a	40	9	4	3.84324e+06	5.076e+06	6.25148e+06	4.94781e+06	5.52813e+06	5.61834e+06	0.626648	1.0801
P62755	40S ribosomal protein S6 OS=Rattus norvegicus OX=10116 GN=Rps6 PE=1 SV=1	Rps6	23	5	5	815140	1.53859e+06	1.85601e+06	1.27849e+06	1.52648e+06	1.81047e+06	0.631691	1.14925
P62804	Histone H4 OS=Rattus norvegicus OX=10116 GN=H4c2 PE=1 SV=2	H4c2	63	13	13	2.86129e+07	9.59547e+06	1.12457e+07	5.05872e+07	3.90824e+07	1.4358e+07	0.223254	2.09492
P62815	V-type proton ATPase subunit B, brain isoform OS=Rattus norvegicus OX=10116 GN=Atp6v1b2 PE=1 SV=1	Atp6v1b2	5	2	2	39284.7	53905.3	37121.7	37237.4	33652.6	59396.8	0.935067	-1.01837
P62828	GTP-binding nuclear protein Ran OS=Rattus norvegicus OX=10116 GN=Ran PE=1 SV=3	Ran	18	3	3	99314.1	104205	106197	140666	232498	209253	0.0168012	1.83974
P62832	60S ribosomal protein L23 OS=Rattus norvegicus OX=10116 GN=Rpl23 PE=2 SV=1	Rpl23	50	8	8	1.65152e+06	1.65375e+06	2.95754e+06	2.64836e+06	3.13414e+06	892806	0.950932	-1.02915
P62836	Ras-related protein Rap-1A OS=Rattus norvegicus OX=10116 GN=Rap1a PE=1 SV=1	Rap1a	63	14	3	3.95381e+06	3.00492e+06	2.97869e+06	3.08662e+06	3.86296e+06	4.49336e+06	0.389447	1.14824
P62850	40S ribosomal protein S24 OS=Rattus norvegicus OX=10116 GN=Rps24 PE=2 SV=1	Rps24	17	2	2	384962	390266	440117	358915	366007	422818	0.434205	-1.05983
P62853	40S ribosomal protein S25 OS=Rattus norvegicus OX=10116 GN=Rps25 PE=2 SV=1	Rps25	38	6	6	701263	1.00376e+06	1.39426e+06	1.02586e+06	1.10285e+06	1.32835e+06	0.54108	1.15263
P62856	40S ribosomal protein S26 OS=Rattus norvegicus OX=10116 GN=Rps26 PE=3 SV=3	Rps26	21	2	2	706984	1.13088e+06	1.26352e+06	1.02793e+06	1.32267e+06	1.32071e+06	0.384877	1.21136
P62890	60S ribosomal protein L30 OS=Rattus norvegicus OX=10116 GN=Rpl30 PE=3 SV=2	Rpl30	50	6	2	885776	1.39671e+06	1.97858e+06	1.60196e+06	1.21327e+06	497649	0.504415	-1.36276
P62898	Cytochrome c, somatic OS=Rattus norvegicus OX=10116 GN=Cycs PE=1 SV=2	Cycs	39	5	5	72276.4	99773.2	149421	103339	133587	116833	0.578745	1.14391
P62902	60S ribosomal protein L31 OS=Rattus norvegicus OX=10116 GN=Rpl31 PE=2 SV=1	Rpl31	45	6	6	1.82988e+06	2.86672e+06	4.04557e+06	2.9773e+06	3.444e+06	3.34312e+06	0.531983	1.17332
P62907	60S ribosomal protein L10a OS=Rattus norvegicus OX=10116 GN=Rpl10a PE=1 SV=2	Rpl10a	34	8	8	2.29939e+06	3.87691e+06	4.91747e+06	4.10643e+06	5.60032e+06	4.30917e+06	0.328167	1.31243
P62909	40S ribosomal protein S3 OS=Rattus norvegicus OX=10116 GN=Rps3 PE=1 SV=1	Rps3	59	14	14	1.49917e+06	1.83876e+06	1.93417e+06	1.56657e+06	1.25159e+06	2.09544e+06	0.632921	-1.09076
P62912	60S ribosomal protein L32 OS=Rattus norvegicus OX=10116 GN=Rpl32 PE=1 SV=2	Rpl32	31	4	4	524204	881345	1.39178e+06	806262	1.20614e+06	933719	0.725754	1.12191
P62914	60S ribosomal protein L11 OS=Rattus norvegicus OX=10116 GN=Rpl11 PE=1 SV=2	Rpl11	37	7	7	2.73048e+06	4.20944e+06	3.97625e+06	3.81739e+06	4.25935e+06	4.38253e+06	0.35646	1.15957
P62916	Transcription initiation factor IIB OS=Rattus norvegicus OX=10116 GN=Gtf2b PE=2 SV=1	Gtf2b	19	4	4	95546.4	105756	90903.7	205257	245287	360148	0.00442763	2.70261
P62919	60S ribosomal protein L8 OS=Rattus norvegicus OX=10116 GN=Rpl8 PE=2 SV=2	Rpl8	35	10	10	3.32167e+06	6.35841e+06	7.76763e+06	6.73561e+06	6.73434e+06	6.98267e+06	0.441084	1.24518
P62944	AP-2 complex subunit beta OS=Rattus norvegicus OX=10116 GN=Ap2b1 PE=1 SV=1	Ap2b1	34	31	15	1.20297e+06	756910	999952	1.07072e+06	1.33825e+06	1.16882e+06	0.245668	1.22526
P62961	Y-box-binding protein 1 OS=Rattus norvegicus OX=10116 GN=Ybx1 PE=2 SV=3	Ybx1	18	3	3	27902.3	95112.2	213100	51300.2	17934.1	92448.6	0.453389	-1.88041
P62963	Profilin-1 OS=Rattus norvegicus OX=10116 GN=Pfn1 PE=1 SV=2	Pfn1	36	4	4	355858	366084	332089	351544	589246	631609	0.119926	1.44612
P62986	Ubiquitin-60S ribosomal protein L40 OS=Rattus norvegicus OX=10116 GN=Uba52 PE=1 SV=2	Uba52	51	7	5	1.26785e+07	1.06546e+07	1.09623e+07	1.3288e+07	1.30724e+07	1.20139e+07	0.140114	1.12115
P63018	Heat shock cognate 71 kDa protein OS=Rattus norvegicus OX=10116 GN=Hspa8 PE=1 SV=1	Hspa8	58	42	31	2.81325e+07	2.04881e+07	2.77892e+07	5.1183e+07	3.36602e+07	39818257	0.038725	1.62398
P63025	Vesicle-associated membrane protein 3 OS=Rattus norvegicus OX=10116 GN=Vamp3 PE=1 SV=1	Vamp3	48	3	2	317597	288794	290951	264519	394296	419120	0.327242	1.17881
P63031	Mitochondrial pyruvate carrier 1 OS=Rattus norvegicus OX=10116 GN=Mpc1 PE=3 SV=1	Mpc1	32	4	4	612083	768094	982333	1.01288e+06	1.336e+06	972271	0.108118	1.41761
P63036	DnaJ homolog subfamily A member 1 OS=Rattus norvegicus OX=10116 GN=Dnaja1 PE=1 SV=1	Dnaja1	32	8	8	342457	561098	720647	402432	812227	526069	0.82134	1.07485
P63039	60 kDa heat shock protein, mitochondrial OS=Rattus norvegicus OX=10116 GN=Hspd1 PE=1 SV=1	Hspd1	44	19	19	1.79341e+06	1.23182e+06	1.61285e+06	1.77296e+06	1.25031e+06	1.68651e+06	0.923194	1.01616
P63081	V-type proton ATPase 16 kDa proteolipid subunit OS=Rattus norvegicus OX=10116 GN=Atp6v0c PE=2 SV=1	Atp6v0c	20	3	3	165788	138853	131392	284743	244223	609357	0.0391203	2.41071
P63095	Guanine nucleotide-binding protein G(s) subunit alpha isoforms short OS=Rattus norvegicus OX=10116 GN=Gnas PE=1 SV=1	Gnas	31	12	10	1.78205e+06	1.18213e+06	1.09005e+06	1.00742e+06	1.03126e+06	951217	0.142103	-1.32452
P63102	14-3-3 protein zeta/delta OS=Rattus norvegicus OX=10116 GN=Ywhaz PE=1 SV=1	Ywhaz	24	6	2	240298	299942	390150	230008	288132	346273	0.730483	-1.0701
P63174	60S ribosomal protein L38 OS=Rattus norvegicus OX=10116 GN=Rpl38 PE=1 SV=2	Rpl38	50	5	5	968272	1.41192e+06	1.89417e+06	1.83585e+06	2.11145e+06	1.85687e+06	0.162507	1.40602
P63245	Receptor of activated protein C kinase 1 OS=Rattus norvegicus OX=10116 GN=Rack1 PE=1 SV=3	Rack1	8	2	2	151054	198923	151196	104194	144018	193642	0.499828	-1.16065
P63259	Actin, cytoplasmic 2 OS=Rattus norvegicus OX=10116 GN=Actg1 PE=1 SV=1	Actg1	84	46	2	6.8889e+06	5.486e+06	6.01754e+06	4.4352e+06	4.32036e+06	4.51305e+06	0.0087292	-1.3803
P63322	Ras-related protein Ral-A OS=Rattus norvegicus OX=10116 GN=Rala PE=1 SV=1	Rala	23	4	2	780399	659666	746190	1.01564e+06	942548	1.11008e+06	0.00795394	1.40379
P63326	40S ribosomal protein S10 OS=Rattus norvegicus OX=10116 GN=Rps10 PE=2 SV=1	Rps10	53	9	9	658297	1.16058e+06	1.2466e+06	884133	998840	1.24126e+06	0.845221	1.04797
P67779	Prohibitin OS=Rattus norvegicus OX=10116 GN=Phb PE=1 SV=1	Phb	53	17	12	2.52226e+06	3.41516e+06	3.46106e+06	4.32756e+06	6.60604e+06	4.5447e+06	0.0438777	1.6334
P68035	Actin, alpha cardiac muscle 1 OS=Rattus norvegicus OX=10116 GN=Actc1 PE=2 SV=1	Actc1	51	21	3	7.56351e+07	6.41675e+07	7.89006e+07	4.85388e+07	5.1154e+07	5.21774e+07	0.0056109	-1.43512
P68101	Eukaryotic translation initiation factor 2 subunit 1 OS=Rattus norvegicus OX=10116 GN=Eif2s1 PE=1 SV=2	Eif2s1	31	8	8	354984	231031	140873	281430	472122	327050	0.225046	1.55517
P69897	Tubulin beta-5 chain OS=Rattus norvegicus OX=10116 GN=Tubb5 PE=1 SV=1	Tubb5	71	28	3	2.93132e+06	3.04142e+06	3.29536e+06	2.6425e+06	6.7572e+06	5.14987e+06	0.24742	1.46278
P70470	Acyl-protein thioesterase 1 OS=Rattus norvegicus OX=10116 GN=Lypla1 PE=1 SV=1	Lypla1	10	2	2	330290	266649	330821	169090	911100	220028	0.928466	1.05175
P70473	Alpha-methylacyl-CoA racemase OS=Rattus norvegicus OX=10116 GN=Amacr PE=1 SV=3	Amacr	30	10	10	296770	270951	288986	265131	149291	246582	0.188438	-1.3353
P70500	CDP-diacylglycerol--inositol 3-phosphatidyltransferase OS=Rattus norvegicus OX=10116 GN=Cdipt PE=1 SV=1	Cdipt	16	3	3	74526	78058.7	76995.9	49586.5	166744	161060	0.413987	1.43792
P70550	Ras-related protein Rab-8B OS=Rattus norvegicus OX=10116 GN=Rab8b PE=1 SV=1	Rab8b	44	10	3	626317	570569	591492	747836	804909	1.08645e+06	0.032695	1.45715
P70580	Membrane-associated progesterone receptor component 1 OS=Rattus norvegicus OX=10116 GN=Pgrmc1 PE=1 SV=3	Pgrmc1	62	12	11	5.25246e+06	6.62508e+06	7.11178e+06	8.73782e+06	6.94179e+06	8.37619e+06	0.106859	1.27095
P70584	Short/branched chain specific acyl-CoA dehydrogenase, mitochondrial OS=Rattus norvegicus OX=10116 GN=Acadsb PE=1 SV=1	Acadsb	7	2	2	4.2544e+06	3.12878e+06	2.45912e+06	2.08824e+06	3.61584e+06	3.86675e+06	0.886875	-1.03885
P80254	D-dopachrome decarboxylase OS=Rattus norvegicus OX=10116 GN=Ddt PE=1 SV=3	Ddt	29	3	3	113566	159158	229182	130897	217619	281676	0.507265	1.24654
P80432	Cytochrome c oxidase subunit 7C, mitochondrial OS=Rattus norvegicus OX=10116 GN=Cox7c PE=1 SV=2	Cox7c	29	2	2	487700	471901	462149	377230	454309	339842	0.0806612	-1.22232
P81155	Voltage-dependent anion-selective channel protein 2 OS=Rattus norvegicus OX=10116 GN=Vdac2 PE=1 SV=2	Vdac2	34	7	6	1.17031e+06	1.37823e+06	1.73939e+06	1.52895e+06	2.2773e+06	1.8322e+06	0.167733	1.31499
P81795	Eukaryotic translation initiation factor 2 subunit 3, X-linked OS=Rattus norvegicus OX=10116 GN=Eif2s3 PE=1 SV=2	Eif2s3	13	5	5	63653.8	64215.8	52363	68690.8	184225	150862	0.0772292	2.07386
P82471	Guanine nucleotide-binding protein G(q) subunit alpha OS=Rattus norvegicus OX=10116 GN=Gnaq PE=2 SV=2	Gnaq	24	8	4	503144	338735	297936	253666	259288	277784	0.100331	-1.40597
P82995	Heat shock protein HSP 90-alpha OS=Rattus norvegicus OX=10116 GN=Hsp90aa1 PE=1 SV=3	Hsp90aa1	27	20	12	400218	461472	349176	357838	598958	547971	0.324862	1.22119
P83732	60S ribosomal protein L24 OS=Rattus norvegicus OX=10116 GN=Rpl24 PE=2 SV=1	Rpl24	45	8	8	2.51491e+06	3.92175e+06	4.10157e+06	3.32537e+06	4.12452e+06	3.54172e+06	0.735942	1.0629
P83868	Prostaglandin E synthase 3 OS=Rattus norvegicus OX=10116 GN=Ptges3 PE=1 SV=2	Ptges3	13	2	2	46676.5	44246.5	48169	63077.2	89954.6	59861.2	0.0348119	1.50579
P83883	60S ribosomal protein L36a OS=Rattus norvegicus OX=10116 GN=Rpl36a PE=1 SV=2	Rpl36a	17	2	2	66159.8	85535.2	189649	190498	84154	522186	0.328485	1.9832
P84082	ADP-ribosylation factor 2 OS=Rattus norvegicus OX=10116 GN=Arf2 PE=2 SV=1	Arf2	43	6	4	646958	853654	945067	910633	1.62874e+06	1.29023e+06	0.100284	1.54199
P84083	ADP-ribosylation factor 5 OS=Rattus norvegicus OX=10116 GN=Arf5 PE=1 SV=2	Arf5	38	6	4	320132	450820	525625	407691	802153	373835	0.603259	1.17243
P84092	AP-2 complex subunit mu OS=Rattus norvegicus OX=10116 GN=Ap2m1 PE=1 SV=1	Ap2m1	29	12	12	1.2697e+06	943346	1.11743e+06	1.04559e+06	1.20903e+06	815559	0.577301	-1.09089
P84100	60S ribosomal protein L19 OS=Rattus norvegicus OX=10116 GN=Rpl19 PE=1 SV=1	Rpl19	28	6	6	939026	1.49794e+06	3.0084e+06	1.47763e+06	2.09156e+06	3.19845e+06	0.523795	1.32685
P84245	Histone H3.3 OS=Rattus norvegicus OX=10116 GN=H3-3b PE=1 SV=2	H3-3b	22	4	4	1.604e+07	6.42356e+06	8.62741e+06	4.25989e+07	2.58873e+07	9.09711e+06	0.201342	2.24307
P84817	Mitochondrial fission 1 protein OS=Rattus norvegicus OX=10116 GN=Fis1 PE=1 SV=1	Fis1	17	3	3	71566.2	70259	107177	90608.6	159553	271199	0.127838	1.93769
P84903	Stromal interaction molecule 1 OS=Rattus norvegicus OX=10116 GN=Stim1 PE=1 SV=1	Stim1	21	12	12	293530	321581	385597	554221	761407	722360	0.00503967	2.03076
P85007	Immediate early response 3-interacting protein 1 OS=Rattus norvegicus OX=10116 GN=Ier3ip1 PE=3 SV=1	Ier3ip1	34	2	2	326908	379417	483309	374425	495750	419028	0.569072	1.09069
P85108	Tubulin beta-2A chain OS=Rattus norvegicus OX=10116 GN=Tubb2a PE=1 SV=1	Tubb2a	71	25	4	1.6637e+06	1.61731e+06	1.32239e+06	1.10314e+06	2.66818e+06	1.70642e+06	0.686972	1.12176
P85125	Caveolae-associated protein 1 OS=Rattus norvegicus OX=10116 GN=Cavin1 PE=1 SV=1	Cavin1	38	11	11	1.83622e+06	159889	196861	211296	241575	170797	0.468348	-1.87857
P85834	Elongation factor Tu, mitochondrial OS=Rattus norvegicus OX=10116 GN=Tufm PE=1 SV=1	Tufm	26	9	9	778404	612818	538960	682182	736408	600452	0.687443	1.05471
P85968	6-phosphogluconate dehydrogenase, decarboxylating OS=Rattus norvegicus OX=10116 GN=Pgd PE=1 SV=1	Pgd	5	2	2	105316	72580.7	75132.2	49328.4	9113.67	104246	0.31661	-2.3055
P85970	Actin-related protein 2/3 complex subunit 2 OS=Rattus norvegicus OX=10116 GN=Arpc2 PE=1 SV=1	Arpc2	35	10	10	623756	598666	710123	361456	418655	430388	0.00331298	-1.59681
P85972	Vinculin OS=Rattus norvegicus OX=10116 GN=Vcl PE=1 SV=1	Vcl	39	35	35	1.47421e+06	956275	1.1067e+06	660355	627434	720632	0.014474	-1.73529
P85973	Purine nucleoside phosphorylase OS=Rattus norvegicus OX=10116 GN=Pnp PE=1 SV=1	Pnp	34	7	7	275875	299032	283248	166580	327909	363966	0.837538	-1.05533
P97521	Mitochondrial carnitine/acylcarnitine carrier protein OS=Rattus norvegicus OX=10116 GN=Slc25a20 PE=1 SV=1	Slc25a20	47	15	15	1.49224e+06	1.93302e+06	2.78095e+06	3.51533e+06	4.45548e+06	2.63878e+06	0.0812295	1.72716
P97524	Very long-chain acyl-CoA synthetase OS=Rattus norvegicus OX=10116 GN=Slc27a2 PE=1 SV=1	Slc27a2	60	48	48	6.40723e+06	5.38014e+06	6.68385e+06	1.21067e+07	1.45104e+07	1.23152e+07	0.00105839	2.10969
P97532	3-mercaptopyruvate sulfurtransferase OS=Rattus norvegicus OX=10116 GN=Mpst PE=1 SV=3	Mpst	8	2	2	130133	89518.2	83744.1	62318.6	54342.1	116939	0.332677	-1.35056
P97536	Cullin-associated NEDD8-dissociated protein 1 OS=Rattus norvegicus OX=10116 GN=Cand1 PE=1 SV=1	Cand1	25	29	29	756559	950309	830304	793066	1.38937e+06	821968	0.511248	1.14907
P97544	Phospholipid phosphatase 3 OS=Rattus norvegicus OX=10116 GN=Plpp3 PE=1 SV=1	Plpp3	15	5	5	504102	428795	592706	343575	341509	347838	0.0151779	-1.46421
P97560	Tap1 protein OS=Rattus norvegicus OX=10116 GN=tap1 PE=2 SV=1	tap1	19	11	9	353153	327603	244905	409416	573992	688263	0.0370592	1.7872
P97569	Kallistatin OS=Rattus norvegicus OX=10116 PE=2 SV=1	P97569	13	4	4	183546	276938	290917	121262	117213	166746	0.029555	-1.84097
P97570	85/88 kDa calcium-independent phospholipase A2 OS=Rattus norvegicus OX=10116 GN=Pla2g6 PE=1 SV=2	Pla2g6	3	2	2	55602.2	67501	49856.6	66556.6	47194.2	93699.3	0.524743	1.16296
P97612	Fatty-acid amide hydrolase 1 OS=Rattus norvegicus OX=10116 GN=Faah PE=1 SV=1	Faah	42	19	18	4.37113e+06	3.44251e+06	4.74281e+06	8.36635e+06	9.02826e+06	5.80033e+06	0.0223241	1.83103
P97633	Casein kinase I isoform alpha OS=Rattus norvegicus OX=10116 GN=Csnk1a1 PE=2 SV=1	Csnk1a1	14	4	4	133736	128961	166262	105390	110201	143616	0.221943	-1.19795
P97675	Ectonucleotide pyrophosphatase/phosphodiesterase family member 3 OS=Rattus norvegicus OX=10116 GN=Enpp3 PE=1 SV=2	Enpp3	16	10	10	373024	318243	215578	192995	175008	183184	0.0458055	-1.60523
P97690	Structural maintenance of chromosomes protein 3 OS=Rattus norvegicus OX=10116 GN=Smc3 PE=1 SV=1	Smc3	2	2	2	223032	343110	318263	308823	320401	258057	0.920705	1.01588
P97829	Leukocyte surface antigen CD47 OS=Rattus norvegicus OX=10116 GN=Cd47 PE=1 SV=1	Cd47	19	6	6	1.23992e+06	953542	780597	777731	645740	882100	0.204921	-1.27718
P97852	Peroxisomal multifunctional enzyme type 2 OS=Rattus norvegicus OX=10116 GN=Hsd17b4 PE=1 SV=3	Hsd17b4	48	33	33	3.75629e+06	4.54585e+06	3.97256e+06	5.34507e+06	7.88516e+06	6.86293e+06	0.0190324	1.6216
P97874	Cyclin-G-associated kinase OS=Rattus norvegicus OX=10116 GN=Gak PE=1 SV=1	Gak	1	2	2	25946.5	41244.1	43422.6	59054.3	64985.6	43863.4	0.100923	1.53581
P97887	Presenilin-1 OS=Rattus norvegicus OX=10116 GN=Psen1 PE=1 SV=1	Psen1	6	2	2	139190	108373	57462.8	58061.5	33663.3	60782.3	0.110817	-1.93953
P97943	Scavenger receptor class B member 1 OS=Rattus norvegicus OX=10116 GN=Scarb1 PE=1 SV=1	Scarb1	27	12	12	4.36536e+06	2.9879e+06	2.92742e+06	1.32207e+06	1.35446e+06	2.13692e+06	0.0195271	-2.15288
Q00238	Intercellular adhesion molecule 1 OS=Rattus norvegicus OX=10116 GN=Icam1 PE=2 SV=1	Icam1	11	5	5	572977	383879	333684	355896	441546	457399	0.970986	-1.00699
Q00438	Polypyrimidine tract-binding protein 1 OS=Rattus norvegicus OX=10116 GN=Ptbp1 PE=1 SV=1	Ptbp1	7	3	3	25013.1	25587.1	12360.8	22803.2	5003.04	15962.8	0.396795	-1.63167
Q00715	Histone H2B type 1 OS=Rattus norvegicus OX=10116 PE=1 SV=2	Q00715	58	14	14	2.19296e+07	6.89991e+06	8.88793e+06	3.85739e+07	2.80939e+07	8.13574e+06	0.348285	1.87158
Q00910	Solute carrier organic anion transporter family member 2A1 OS=Rattus norvegicus OX=10116 GN=Slco2a1 PE=1 SV=3	Slco2a1	13	9	9	839251	605962	643879	580751	279132	523843	0.146138	-1.56812
Q01129	Decorin OS=Rattus norvegicus OX=10116 GN=Dcn PE=1 SV=1	Dcn	26	9	9	1.1284e+06	69241.2	108713	88986.6	107400	66070.2	0.378885	-2.37825
Q01177	Plasminogen OS=Rattus norvegicus OX=10116 GN=Plg PE=2 SV=2	Plg	66	37	37	1.32605e+06	1.20464e+06	1.72124e+06	1.33617e+06	1.39488e+06	1.1682e+06	0.5498	-1.08089
Q01579	Glutathione S-transferase theta-1 OS=Rattus norvegicus OX=10116 GN=Gstt1 PE=1 SV=2	Gstt1	15	4	3	147806	152426	120131	126932	348800	328588	0.170435	1.75172
Q02253	Methylmalonate-semialdehyde dehydrogenase [acylating], mitochondrial OS=Rattus norvegicus OX=10116 GN=Aldh6a1 PE=1 SV=1	Aldh6a1	47	19	19	3.67759e+06	2.84947e+06	2.81068e+06	3.14375e+06	2.9372e+06	3.25049e+06	0.949008	1.00631
Q02353	Bifunctional heparan sulfate N-deacetylase/N-sulfotransferase 1 OS=Rattus norvegicus OX=10116 GN=Ndst1 PE=1 SV=1	Ndst1	19	14	12	227079	356756	494046	241039	310244	280211	0.414235	-1.24074
Q02769	Squalene synthase OS=Rattus norvegicus OX=10116 GN=Fdft1 PE=2 SV=1	Fdft1	23	8	8	723124	1.10795e+06	805636	238266	34300.9	74474.9	0.0158609	-10.1976
Q02874	Core histone macro-H2A.1 OS=Rattus norvegicus OX=10116 GN=H2afy PE=1 SV=4	H2afy	34	10	9	746210	297292	363910	1.65912e+06	1.10534e+06	525698	0.131665	2.28573
Q03248	Beta-ureidopropionase OS=Rattus norvegicus OX=10116 GN=Upb1 PE=1 SV=1	Upb1	22	6	6	384329	307811	349894	347470	344648	547492	0.407773	1.16569
Q03336	Regucalcin OS=Rattus norvegicus OX=10116 GN=Rgn PE=1 SV=3	Rgn	28	6	6	868593	834548	1.09904e+06	475931	629463	589888	0.0140685	-1.65196
Q04462	Valine--tRNA ligase OS=Rattus norvegicus OX=10116 GN=Vars PE=2 SV=2	Vars	4	3	3	25825.3	53162.3	82433.4	32761.2	95630.7	116988	0.493268	1.4795
Q05096	Unconventional myosin-Ib OS=Rattus norvegicus OX=10116 GN=Myo1b PE=1 SV=1	Myo1b	26	28	28	769411	734041	842748	903202	860663	595877	0.95062	-1.0091
Q05343	Retinoic acid receptor RXR-alpha OS=Rattus norvegicus OX=10116 GN=Rxra PE=1 SV=1	Rxra	10	4	4	84556.1	138587	128825	171663	143180	132924	0.208262	1.2935
Q05511	Serine protease hepsin OS=Rattus norvegicus OX=10116 GN=Hpn PE=2 SV=1	Hpn	25	8	8	554980	534600	642981	458313	358416	321836	0.0227591	-1.53382
Q05962	ADP/ATP translocase 1 OS=Rattus norvegicus OX=10116 GN=Slc25a4 PE=1 SV=3	Slc25a4	34	15	2	189507	128896	133194	136900	215593	147703	0.629404	1.10245
Q06486	Casein kinase I isoform delta OS=Rattus norvegicus OX=10116 GN=Csnk1d PE=1 SV=2	Csnk1d	6	2	2	149611	102899	130413	96350.2	162036	106978	0.766163	-1.06328
Q06647	ATP synthase subunit O, mitochondrial OS=Rattus norvegicus OX=10116 GN=Atp5po PE=1 SV=1	Atp5po	45	12	12	3.22828e+06	3.22922e+06	3.54738e+06	4.09886e+06	5.94836e+06	3.58788e+06	0.136801	1.33242
Q06QG6	NADH-ubiquinone oxidoreductase chain 5 OS=Rattus norvegicus OX=10116 GN=ND5 PE=3 SV=1	ND5	8	3	3	357839	367736	393871	184945	1.06952e+06	308689	0.921661	1.05615
Q07014	Tyrosine-protein kinase Lyn OS=Rattus norvegicus OX=10116 GN=Lyn PE=1 SV=3	Lyn	32	15	11	532021	520756	527902	471214	592746	604945	0.581526	1.04929
Q07066	Peroxisomal membrane protein 2 OS=Rattus norvegicus OX=10116 GN=Pxmp2 PE=1 SV=2	Pxmp2	30	7	7	794440	888581	1.01585e+06	512675	620137	477153	0.00804243	-1.67829
Q07116	Sulfite oxidase, mitochondrial OS=Rattus norvegicus OX=10116 GN=Suox PE=1 SV=2	Suox	23	8	8	131067	280131	307796	226292	505644	310974	0.344922	1.46569
Q07523	Hydroxyacid oxidase 2 OS=Rattus norvegicus OX=10116 GN=Hao2 PE=1 SV=2	Hao2	15	4	4	174789	241341	203711	42749.7	45803.3	44332.8	8.75794e-05	-4.62596
Q07969	Platelet glycoprotein 4 OS=Rattus norvegicus OX=10116 GN=Cd36 PE=1 SV=3	Cd36	24	11	5	2.6445e+06	261832	235618	488774	576045	689414	0.94543	1.05964
Q07984	Translocon-associated protein subunit delta OS=Rattus norvegicus OX=10116 GN=Ssr4 PE=2 SV=1	Ssr4	25	4	4	2.08382e+06	2.34237e+06	2.49745e+06	2.24795e+06	3.00718e+06	2.62474e+06	0.276473	1.13329
Q08013	Translocon-associated protein subunit gamma OS=Rattus norvegicus OX=10116 GN=Ssr3 PE=1 SV=2	Ssr3	12	3	3	727530	777683	875899	693235	846747	831033	0.95292	-1.00528
Q08163	Adenylyl cyclase-associated protein 1 OS=Rattus norvegicus OX=10116 GN=Cap1 PE=1 SV=3	Cap1	10	4	4	72130.4	78877.8	85504.7	70280.5	105626	96304	0.388453	1.13692
Q08201	Phosphatidylcholine translocator ABCB4 OS=Rattus norvegicus OX=10116 GN=Abcb4 PE=1 SV=1	Abcb4	22	22	14	569219	517427	508519	409298	448429	425082	0.00777257	-1.24283
Q08850	Syntaxin-4 OS=Rattus norvegicus OX=10116 GN=Stx4 PE=1 SV=1	Stx4	28	8	8	405999	302620	262146	723946	163745	556382	0.64188	1.26987
Q08851	Syntaxin-5 OS=Rattus norvegicus OX=10116 GN=Stx5 PE=1 SV=2	Stx5	38	9	9	492181	810926	731286	525473	711541	729187	0.908213	-1.02298
Q09073	ADP/ATP translocase 2 OS=Rattus norvegicus OX=10116 GN=Slc25a5 PE=1 SV=3	Slc25a5	60	23	10	8.81516e+06	1.29396e+07	1.50487e+07	1.50299e+07	2.17723e+07	1.43769e+07	0.178987	1.39946
Q09325	Alpha-1,3-mannosyl-glycoprotein 2-beta-N-acetylglucosaminyltransferase OS=Rattus norvegicus OX=10116 GN=Mgat1 PE=2 SV=1	Mgat1	49	18	18	1.15242e+06	1.99547e+06	1.92566e+06	1.32248e+06	1.10532e+06	1.64295e+06	0.388799	-1.22625
Q09326	Alpha-1,6-mannosyl-glycoprotein 2-beta-N-acetylglucosaminyltransferase OS=Rattus norvegicus OX=10116 GN=Mgat2 PE=1 SV=1	Mgat2	33	13	13	684204	1.2578e+06	1.31526e+06	774612	1.18022e+06	914230	0.699674	-1.10637
Q0D2L3	Agmatinase, mitochondrial OS=Rattus norvegicus OX=10116 GN=Agmat PE=2 SV=1	Agmat	5	2	2	74236.6	96921.9	102243	111060	82292.2	84955.1	0.902068	1.01815
Q0H8B9	C-type lectin domain family 2 member D11 OS=Rattus norvegicus OX=10116 GN=Clec2d11 PE=1 SV=1	Clec2d11	15	3	3	236875	200834	204131	164181	150525	155455	0.00608309	-1.36221
Q0ZHH6	Atlastin-3 OS=Rattus norvegicus OX=10116 GN=Atl3 PE=2 SV=2	Atl3	39	19	2	317826	262543	325222	320134	377758	349684	0.149459	1.15936
Q10473	Polypeptide N-acetylgalactosaminyltransferase 1 OS=Rattus norvegicus OX=10116 GN=Galnt1 PE=1 SV=1	Galnt1	26	12	12	270950	584964	546520	366445	428794	466627	0.838772	-1.05714
Q10743	Disintegrin and metalloproteinase domain-containing protein 10 OS=Rattus norvegicus OX=10116 GN=Adam10 PE=1 SV=2	Adam10	3	2	2	102370	87285.9	82982.8	63572.4	63488.3	86418.6	0.10529	-1.28581
Q10758	Keratin, type II cytoskeletal 8 OS=Rattus norvegicus OX=10116 GN=Krt8 PE=1 SV=3	Krt8	88	75	59	1.17702e+08	1.04923e+08	1.08935e+08	9.45385e+07	8.86546e+07	6.945e+07	0.048968	-1.32215
Q14TE9	DNA topoisomerase 2 OS=Rattus norvegicus OX=10116 GN=Top2b PE=2 SV=1	Top2b	1	2	2	48247.8	13439.6	14472.5	62591.2	42828.1	17919.4	0.382725	1.7234
Q156J1	Bcl-2-interacting death suppressor OS=Rattus norvegicus OX=10116 PE=2 SV=1	Q156J1	8	4	4	72493.8	78538.5	125766	109040	45033.6	24294.8	0.271204	-1.81734
Q1H5H1	Thioredoxin reductase-like selenoprotein T OS=Rattus norvegicus OX=10116 GN=Selenot PE=1 SV=2	Selenot	12	2	2	221747	258134	329106	356530	225197	400342	0.444068	1.19495
Q1HCL7	NAD kinase 2, mitochondrial OS=Rattus norvegicus OX=10116 GN=Nadk2 PE=1 SV=1	Nadk2	8	3	3	100526	122073	131544	101392	81918.8	114730	0.238435	-1.19206
Q1JU68	Eukaryotic translation initiation factor 3 subunit A OS=Rattus norvegicus OX=10116 GN=Eif3a PE=2 SV=2	Eif3a	6	7	7	52061.8	71801.2	69190.9	43486.9	141375	82018.3	0.565248	1.24924
Q2IBC5	Caveolin-2 OS=Rattus norvegicus OX=10116 GN=Cav2 PE=1 SV=2	Cav2	22	2	2	4.46746e+06	3.09761e+06	2.2602e+06	5.04806e+06	3.54892e+06	3.28968e+06	0.423244	1.23513
Q2LAP6	Testin OS=Rattus norvegicus OX=10116 GN=Tes PE=1 SV=1	Tes	11	3	3	60433.9	69182.4	88589.1	121259	109980	157297	0.0201994	1.7825
Q2LC84	Protein numb homolog OS=Rattus norvegicus OX=10116 GN=Numb PE=1 SV=2	Numb	13	7	7	140903	198819	235092	259371	258187	152441	0.56306	1.1573
Q2M2R8	Peroxisomal targeting signal 1 receptor OS=Rattus norvegicus OX=10116 GN=Pex5 PE=1 SV=2	Pex5	4	2	2	46572.9	40917.5	57692.2	18926.8	36676.3	22048.7	0.0424573	-1.92947
Q2MHD8	Truncated form of 17beta-hydroxysteroid dehydrogenase OS=Rattus norvegicus OX=10116 GN=TBER1-S PE=2 SV=1	TBER1-S	18	4	3	47525.2	26586.9	36897.2	21317.3	63751.8	29123	0.888855	-1.05611
Q2PQA9	Kinesin-1 heavy chain OS=Rattus norvegicus OX=10116 GN=Kif5b PE=1 SV=1	Kif5b	12	9	6	91314	59472.7	80274.3	64554.1	165916	121556	0.298387	1.44008
Q2TA68	Dynamin-like 120 kDa protein, mitochondrial OS=Rattus norvegicus OX=10116 GN=Opa1 PE=1 SV=1	Opa1	18	15	15	257357	280716	353993	273215	426898	274736	0.690967	1.07808
Q2THW7	Palmitoyltransferase ZDHHC5 OS=Rattus norvegicus OX=10116 GN=Zdhhc5 PE=1 SV=1	Zdhhc5	8	4	4	154673	103571	92324.7	73193.9	58389.3	89230.5	0.0853399	-1.57115
Q2TL32	E3 ubiquitin-protein ligase UBR4 OS=Rattus norvegicus OX=10116 GN=Ubr4 PE=1 SV=2	Ubr4	3	11	11	48289.1	80494.5	59984.1	32679.8	91941.1	65046	0.870343	-1.06059
Q2V057	Hydroxyproline dehydrogenase OS=Rattus norvegicus OX=10116 GN=Prodh2 PE=2 SV=1	Prodh2	42	19	19	1.49229e+06	1.14523e+06	1.93691e+06	1.43816e+06	1.42146e+06	533211	0.364338	-1.44812
Q32PZ3	Protein unc-45 homolog A OS=Rattus norvegicus OX=10116 GN=Unc45a PE=2 SV=1	Unc45a	9	7	7	148049	186260	208127	199263	364391	306929	0.0927922	1.57178
Q32Q06	AP-1 complex subunit mu-1 OS=Rattus norvegicus OX=10116 GN=Ap1m1 PE=1 SV=3	Ap1m1	18	6	6	205058	228481	241600	199202	353245	259575	0.407193	1.17292
Q32Q54	RCG37273, isoform CRA_a OS=Rattus norvegicus OX=10116 GN=Uqcc1 PE=1 SV=1	Uqcc1	6	2	2	36544.2	36817	34594.1	63811	61455	45616.5	0.0141864	1.5664
Q32Q55	Carboxylic ester hydrolase OS=Rattus norvegicus OX=10116 GN=Ces2h PE=1 SV=1	Ces2h	22	11	6	187843	258737	288676	208720	345493	246414	0.709056	1.08194
Q3B7D0	Oxygen-dependent coproporphyrinogen-III oxidase, mitochondrial OS=Rattus norvegicus OX=10116 GN=Cpox PE=1 SV=1	Cpox	9	3	3	28139	57121.3	64954.8	22437	93102.1	62809.5	0.885763	1.07914
Q3B7D1	Ubiquitin-conjugating enzyme E2 Z OS=Rattus norvegicus OX=10116 GN=Ube2z PE=1 SV=2	Ube2z	10	3	3	18282.9	39380.7	23898.3	28298.7	54860.8	94468.2	0.160158	2.04271
Q3B7U9	Peptidyl-prolyl cis-trans isomerase FKBP8 OS=Rattus norvegicus OX=10116 GN=Fkbp8 PE=2 SV=1	Fkbp8	24	8	8	737432	881839	1.06008e+06	1.04622e+06	1.86283e+06	1.15185e+06	0.129972	1.48222
Q3B7V0	Dehydrogenase/reductase (SDR family) member 3 OS=Rattus norvegicus OX=10116 GN=Dhrs3 PE=1 SV=1	Dhrs3	57	19	19	1.78831e+07	1.17241e+07	1.5764e+07	2.20168e+07	1.77687e+07	1.84127e+07	0.140625	1.29652
Q3B7V5	RAB2B, member RAS oncogene family OS=Rattus norvegicus OX=10116 GN=Rab2b PE=1 SV=1	Rab2b	50	11	2	0	0	0	13411.3	32615.9	2021.64	2.34604e-05	95984700
Q3B8N9	Biphenyl hydrolase-like OS=Rattus norvegicus OX=10116 GN=Bphl PE=1 SV=1	Bphl	17	5	5	1.71008e+06	1.74885e+06	1.26544e+06	1.13852e+06	1.41258e+06	881997	0.129126	-1.38696
Q3KR92	Protein-tyrosine sulfotransferase 1 OS=Rattus norvegicus OX=10116 GN=Tpst1 PE=1 SV=1	Tpst1	21	7	6	333873	391988	412146	577989	410723	341571	0.460655	1.14555
Q3KR94	Vitronectin OS=Rattus norvegicus OX=10116 GN=Vtn PE=1 SV=1	Vtn	26	9	9	848096	1.03502e+06	1.08547e+06	588518	735075	781695	0.0394907	-1.41241
Q3KR95	Polypeptide N-acetylgalactosaminyltransferase OS=Rattus norvegicus OX=10116 GN=Galnt4 PE=2 SV=1	Galnt4	9	5	4	75618.2	172050	150195	58889.1	73713.1	98826.4	0.162152	-1.65766
Q3KR97	Brain-specific angiogenesis inhibitor 1-associated protein 2-like protein 1 OS=Rattus norvegicus OX=10116 GN=Baiap2l1 PE=1 SV=1	Baiap2l1	16	5	5	188152	116478	165262	64031.3	123858	54201.1	0.0705532	-2.03486
Q3KRC3	SRP receptor subunit alpha OS=Rattus norvegicus OX=10116 GN=Srpra PE=1 SV=1	Srpra	23	14	14	356803	382368	450454	243027	481324	396467	0.684685	-1.09838
Q3KRC4	G-protein coupled receptor family C group 5 member C OS=Rattus norvegicus OX=10116 GN=Gprc5c PE=1 SV=2	Gprc5c	6	2	2	75417.4	125163	107045	31665.9	26875.9	16333.7	0.00457677	-4.17342
Q3KRD6	Xylosyltransferase 2 OS=Rattus norvegicus OX=10116 GN=Xylt2 PE=2 SV=1	Xylt2	6	5	5	79849	195015	180701	99328.7	208493	120756	0.918702	-1.0401
Q3KRE0	ATPase family AAA domain-containing protein 3 OS=Rattus norvegicus OX=10116 GN=Atad3 PE=1 SV=1	Atad3	27	15	15	621941	741691	597156	564180	970824	604775	0.753871	1.0634
Q3KRE2	Methyltransferase like 7A, isoform CRA_b OS=Rattus norvegicus OX=10116 GN=Mettl7a PE=1 SV=1	Mettl7a	61	36	35	5.54116e+07	4.15001e+07	3.55601e+07	1.15264e+08	6.43022e+07	9.67359e+07	0.0286888	2.06204
Q3KRF2	High density lipoprotein binding protein (Vigilin) OS=Rattus norvegicus OX=10116 GN=Hdlbp PE=1 SV=1	Hdlbp	26	26	26	267982	535911	1.03269e+06	270993	530639	552096	0.669362	-1.23159
Q3MHC1	N-alpha-acetyltransferase 60 OS=Rattus norvegicus OX=10116 GN=Naa60 PE=2 SV=1	Naa60	11	2	2	100826	60514.1	70363.1	101070	77778.2	112951	0.266028	1.27409
Q3MHS9	Chaperonin containing Tcp1, subunit 6A (Zeta 1) OS=Rattus norvegicus OX=10116 GN=Cct6a PE=1 SV=1	Cct6a	40	20	20	2.11477e+06	2.00943e+06	2.13002e+06	1.51397e+06	1.5148e+06	1.34147e+06	0.00126013	-1.43292
Q3MIB4	Lon protease homolog 2, peroxisomal OS=Rattus norvegicus OX=10116 GN=Lonp2 PE=1 SV=2	Lonp2	12	9	3	166361	203423	188639	80495.5	197716	145112	0.277758	-1.40343
Q3MID3	ADP-ribosylation factor GTPase-activating protein 2 OS=Rattus norvegicus OX=10116 GN=Arfgap2 PE=1 SV=1	Arfgap2	41	17	17	1.11277e+06	1.11735e+06	1.13268e+06	1.07614e+06	1.18524e+06	1.3486e+06	0.366959	1.06894
Q3MIE0	Enoyl-CoA hydratase domain-containing protein 3, mitochondrial OS=Rattus norvegicus OX=10116 GN=Echdc3 PE=2 SV=1	Echdc3	33	7	7	884899	917472	1.25871e+06	1.24335e+06	2.94153e+06	1.50222e+06	0.119828	1.75185
Q3MIE4	Synaptic vesicle membrane protein VAT-1 homolog OS=Rattus norvegicus OX=10116 GN=Vat1 PE=1 SV=1	Vat1	68	21	21	9.6156e+06	6.71592e+06	5.99406e+06	2.83256e+07	6.48031e+06	2.41806e+07	0.171494	2.255
Q3MIF4	Xylulose kinase OS=Rattus norvegicus OX=10116 GN=Xylb PE=2 SV=1	Xylb	46	19	18	799068	1.10382e+06	1.05973e+06	834150	4.22491e+06	1.00622e+06	0.442782	1.55965
Q3T1G7	Conserved oligomeric Golgi complex subunit 7 OS=Rattus norvegicus OX=10116 GN=Cog7 PE=2 SV=1	Cog7	4	3	2	44096	77127.1	97903.3	184450	158271	129739	0.0345496	2.24897
Q3T1K5	F-actin-capping protein subunit alpha-2 OS=Rattus norvegicus OX=10116 GN=Capza2 PE=1 SV=1	Capza2	24	4	3	649731	584363	738906	466689	479675	484732	0.0100033	-1.37249
Q3ZAV8	Enhancer of mRNA-decapping protein 4 OS=Rattus norvegicus OX=10116 GN=Edc4 PE=1 SV=1	Edc4	4	4	4	55077.3	110249	85702.1	74958.8	101939	92626.2	0.668583	1.10795
Q3ZB99	Tight junction protein 2 OS=Rattus norvegicus OX=10116 GN=Tjp2 PE=1 SV=1	Tjp2	8	8	7	175316	199994	246143	82513.2	87606	91538.5	0.00115517	-2.3539
Q497A2	D-serine modulator-1 OS=Rattus norvegicus OX=10116 GN=Slc35b2 PE=1 SV=1	Slc35b2	5	2	2	145649	307771	307109	159759	314621	392830	0.76013	1.12774
Q497B0	Omega-amidase NIT2 OS=Rattus norvegicus OX=10116 GN=Nit2 PE=1 SV=1	Nit2	20	5	5	197922	198849	226711	212216	241704	201118	0.529912	1.04956
Q498C8	Protein RER1 OS=Rattus norvegicus OX=10116 GN=Rer1 PE=1 SV=1	Rer1	37	8	8	930681	1.55141e+06	1.73127e+06	1.21622e+06	1.63754e+06	1.53585e+06	0.766354	1.0696
Q498D5	Regulator of microtubule dynamics protein 2 OS=Rattus norvegicus OX=10116 GN=Rmdn2 PE=1 SV=1	Rmdn2	27	10	10	698395	1.01901e+06	1.22188e+06	933744	1.68871e+06	1.21842e+06	0.328602	1.30244
Q498E0	Thioredoxin domain-containing protein 12 OS=Rattus norvegicus OX=10116 GN=Txndc12 PE=2 SV=2	Txndc12	13	2	2	153307	140022	158350	136624	127284	172587	0.696852	-1.04237
Q498S9	LOC498793 protein (Fragment) OS=Rattus norvegicus OX=10116 GN=LOC498793 PE=2 SV=1	LOC498793	4	2	2	98443.1	128253	134774	60722.6	97066.8	68731.3	0.0488407	-1.61347
Q498U1	Similar to ATP-binding cassette, sub-family G (WHITE), member 3 OS=Rattus norvegicus OX=10116 GN=Abcg3l4 PE=2 SV=1	Abcg3l4	13	7	2	669726	813172	1.20741e+06	1.10394e+06	2.05046e+06	1.92711e+06	0.0740216	1.87899
Q499N5	Medium-chain acyl-CoA ligase ACSF2, mitochondrial OS=Rattus norvegicus OX=10116 GN=Acsf2 PE=2 SV=1	Acsf2	17	8	8	836102	688756	468550	492423	609835	786676	0.848497	-1.04531
Q499P3	C1GALT1-specific chaperone 1 OS=Rattus norvegicus OX=10116 GN=C1galt1c1 PE=1 SV=1	C1galt1c1	13	4	4	150935	383022	272774	196363	255599	372028	0.872493	1.05793
Q499P8	RUS1 family protein C16orf58 homolog OS=Rattus norvegicus OX=10116 PE=2 SV=1	Q499P8	18	6	6	390010	321537	359196	330791	587422	248936	0.931225	1.02404
Q4AEF8	Coatomer subunit gamma-1 OS=Rattus norvegicus OX=10116 GN=Copg1 PE=2 SV=1	Copg1	51	36	34	2.13578e+06	3.16199e+06	3.43416e+06	2.40317e+06	3.28901e+06	3.36716e+06	0.813838	1.04695
Q4FZR7	Spg20 protein (Fragment) OS=Rattus norvegicus OX=10116 GN=Spg20 PE=2 SV=1	Spg20	10	3	2	49462.7	52909.5	58439.3	96112.5	54206.5	134836	0.133276	1.66229
Q4FZT0	Stomatin-like protein 2, mitochondrial OS=Rattus norvegicus OX=10116 GN=Stoml2 PE=1 SV=1	Stoml2	29	8	8	279167	374519	452913	461487	676547	1.04281e+06	0.0791577	1.90153
Q4JLT5	Sodium/bile acid cotransporter 5 OS=Rattus norvegicus OX=10116 GN=Slc10a5 PE=2 SV=1	Slc10a5	10	4	4	78549.2	169282	258587	85754.9	149277	75979.7	0.358391	-1.52336
Q4KLF8	Actin-related protein 2/3 complex subunit 5 OS=Rattus norvegicus OX=10116 GN=Arpc5 PE=1 SV=3	Arpc5	17	2	2	141452	123293	191160	96204.3	102364	106222	0.0436026	-1.47162
Q4KLH5	Arf-GAP domain and FG repeat-containing protein 1 OS=Rattus norvegicus OX=10116 GN=Agfg1 PE=1 SV=1	Agfg1	12	4	4	70654.8	51457.2	64783.5	129565	156764	143630	0.00155858	2.31371
Q4KLK7	NOP56 ribonucleoprotein OS=Rattus norvegicus OX=10116 GN=Nop56 PE=1 SV=1	Nop56	5	2	2	61231.1	32419.6	30971.4	156862	57141.5	32314.1	0.369712	1.67639
Q4KLL4	Transmembrane 9 superfamily member 4 OS=Rattus norvegicus OX=10116 GN=Tm9sf4 PE=2 SV=1	Tm9sf4	35	23	23	3.07135e+06	3.40312e+06	3.37378e+06	3.56248e+06	3.83364e+06	4.07548e+06	0.0403845	1.16432
Q4KLM4	Kelch-like protein 25 OS=Rattus norvegicus OX=10116 GN=Klhl25 PE=2 SV=1	Klhl25	5	3	3	37494.4	65317.6	54066.2	43921.8	32679.7	23816.4	0.133603	-1.57047
Q4KLN7	ADP-ribosylation factor GTPase-activating protein 3 OS=Rattus norvegicus OX=10116 GN=Arfgap3 PE=1 SV=1	Arfgap3	39	17	17	545439	709027	694158	1.05288e+06	780960	1.19887e+06	0.0464912	1.54278
Q4KLP0	Probable 2-oxoglutarate dehydrogenase E1 component DHKTD1, mitochondrial OS=Rattus norvegicus OX=10116 GN=Dhtkd1 PE=2 SV=1	Dhtkd1	8	5	5	233649	155407	174367	140021	101654	121895	0.047579	-1.53957
Q4KLZ0	Vanin 1 OS=Rattus norvegicus OX=10116 GN=Vnn1 PE=1 SV=1	Vnn1	13	5	5	267466	421360	430653	439110	705178	576769	0.104173	1.54386
Q4KLZ6	Triokinase/FMN cyclase OS=Rattus norvegicus OX=10116 GN=Tkfc PE=1 SV=1	Tkfc	20	8	8	251463	199375	239976	182597	317921	258581	0.69772	1.07654
Q4KM07	Integral membrane transport protein UST5r OS=Rattus norvegicus OX=10116 GN=Ust5r PE=1 SV=1	Ust5r	23	11	6	2.5837e+06	2.03802e+06	1.80289e+06	1.50858e+06	1.09438e+06	1.13928e+06	0.0209603	-1.71534
Q4KM64	Protein jagunal homolog 1 OS=Rattus norvegicus OX=10116 GN=Jagn1 PE=2 SV=1	Jagn1	13	2	2	223031	237058	296332	510861	622389	395256	0.0115751	2.00177
Q4KM71	Splicing factor proline/glutamine rich (Polypyrimidine tract binding protein associated) OS=Rattus norvegicus OX=10116 GN=Sfpq PE=2 SV=1	Sfpq	24	14	13	247633	259467	376287	738610	454539	301702	0.175752	1.61207
Q4KM74	Vesicle-trafficking protein SEC22b OS=Rattus norvegicus OX=10116 GN=Sec22b PE=1 SV=3	Sec22b	64	14	14	2.59197e+06	3.10701e+06	3.08224e+06	2.88722e+06	2.72776e+06	3.83005e+06	0.618265	1.06713
Q4QQS6	ALG5, dolichyl-phosphate beta-glucosyltransferase OS=Rattus norvegicus OX=10116 GN=Alg5 PE=1 SV=1	Alg5	25	7	7	1.14902e+06	898956	1.17217e+06	1.54417e+06	1.43336e+06	1.55558e+06	0.017488	1.41675
Q4QQV3	Protein FAM162A OS=Rattus norvegicus OX=10116 GN=Fam162a PE=2 SV=1	Fam162a	41	7	7	281238	342708	347244	317739	570061	457664	0.174959	1.35301
Q4QQW3	Hydroxyacid-oxoacid transhydrogenase, mitochondrial OS=Rattus norvegicus OX=10116 GN=Adhfe1 PE=1 SV=1	Adhfe1	7	2	2	80075.4	86164.9	82459	134381	143177	108372	0.00759698	1.54177
Q4QR86	DEP domain-containing protein 7 OS=Rattus norvegicus OX=10116 GN=Depdc7 PE=2 SV=1	Depdc7	7	3	3	30726.7	60550.6	52911.5	74687.9	75525.1	68167.3	0.0964313	1.57487
Q4V797	Interferon-gamma-inducible GTPase Ifgga1 protein OS=Rattus norvegicus OX=10116 GN=RGD1309362 PE=1 SV=1	RGD1309362	42	15	9	847852	971712	1.21407e+06	1.80949e+06	1.50126e+06	3.4838e+06	0.0532358	2.11505
Q4V7C7	Actin-related protein 3 OS=Rattus norvegicus OX=10116 GN=Actr3 PE=1 SV=1	Actr3	43	13	13	1.56627e+06	1.03911e+06	1.5049e+06	1.13813e+06	1.16145e+06	1.09695e+06	0.255247	-1.19093
Q4V7D1	Signal sequence receptor, alpha OS=Rattus norvegicus OX=10116 GN=Ssr1 PE=1 SV=1	Ssr1	24	6	5	360189	375945	546188	564760	507913	512997	0.168211	1.25774
Q4V7F2	Protein disulfide isomerase Creld1 OS=Rattus norvegicus OX=10116 GN=Creld1 PE=2 SV=1	Creld1	5	2	2	63195.4	78169.6	82170.3	65356.9	143821	88937.9	0.378118	1.27229
Q4V892	Single Ig IL-1-related receptor OS=Rattus norvegicus OX=10116 GN=Sigirr PE=2 SV=1	Sigirr	6	2	2	134864	130244	138652	95250.7	107329	79290.2	0.0151089	-1.44297
Q4V899	Transmembrane protein 165 OS=Rattus norvegicus OX=10116 GN=Tmem165 PE=2 SV=1	Tmem165	9	2	2	63301.6	163686	196361	132588	227409	246411	0.342574	1.53992
Q4V8B7	Inactive hydroxysteroid dehydrogenase-like protein 1 OS=Rattus norvegicus OX=10116 GN=Hsdl1 PE=2 SV=1	Hsdl1	14	3	3	146112	111095	152914	259883	227505	195519	0.0165869	1.66998
Q4V8C2	Centromere/kinetochore protein zw10 homolog OS=Rattus norvegicus OX=10116 GN=Zw10 PE=2 SV=3	Zw10	18	11	11	364517	311171	453092	262717	204554	310952	0.0835516	-1.45425
Q4V8F9	Hydroxysteroid dehydrogenase-like protein 2 OS=Rattus norvegicus OX=10116 GN=Hsdl2 PE=2 SV=1	Hsdl2	13	5	5	150104	122826	112435	225447	392561	226727	0.0202845	2.1312
Q4V8H8	EH domain-containing protein 2 OS=Rattus norvegicus OX=10116 GN=Ehd2 PE=1 SV=1	Ehd2	13	5	4	322232	33070.2	23469.5	26175.3	49298.4	24130.8	0.460988	-2.00265
Q4V8K1	Metalloreductase STEAP4 OS=Rattus norvegicus OX=10116 GN=Steap4 PE=1 SV=1	Steap4	31	11	11	2.12068e+06	1.60454e+06	2.19004e+06	2.27281e+06	1.83301e+06	2.01217e+06	0.753743	1.04001
Q4V8N0	Lipocalin 7, isoform CRA_a OS=Rattus norvegicus OX=10116 GN=Tinagl1 PE=1 SV=1	Tinagl1	17	6	6	338879	59060.5	72758.2	89221.5	53788.7	56537.5	0.384396	-1.75082
Q501R9	Next to BRCA1 gene 1 protein OS=Rattus norvegicus OX=10116 GN=Nbr1 PE=1 SV=1	Nbr1	3	2	2	17244	71518.3	44103.5	26328.2	62940.8	39789.4	0.901666	1.06626
Q505J8	Phenylalanine--tRNA ligase alpha subunit OS=Rattus norvegicus OX=10116 GN=Farsa PE=1 SV=1	Farsa	17	6	6	42671.2	71194.4	41717.5	81327.6	64494.5	133164	0.108252	1.76637
Q505J9	ATPase family AAA domain-containing protein 1 OS=Rattus norvegicus OX=10116 GN=Atad1 PE=1 SV=1	Atad1	27	7	7	406998	482101	399256	468383	691057	647081	0.0711399	1.38792
Q52KJ9	Thioredoxin domain containing 1 OS=Rattus norvegicus OX=10116 GN=Tmx1 PE=1 SV=1	Tmx1	12	3	3	268098	282263	354496	268904	241043	256413	0.156026	-1.17303
Q53B90	Ras-related protein Rab-43 OS=Rattus norvegicus OX=10116 GN=Rab43 PE=2 SV=1	Rab43	52	11	8	144458	183316	157953	274618	373466	302844	0.0042598	1.95093
Q53UA7	Serine/threonine-protein kinase TAO3 OS=Rattus norvegicus OX=10116 GN=Taok3 PE=1 SV=1	Taok3	3	3	3	16282.6	44476.5	44639.9	27478.2	31652.6	46582.5	0.849087	1.07815
Q561S0	NADH dehydrogenase [ubiquinone] 1 alpha subcomplex subunit 10, mitochondrial OS=Rattus norvegicus OX=10116 GN=Ndufa10 PE=1 SV=1	Ndufa10	25	7	7	400839	548325	588113	328236	493843	326361	0.174909	-1.34689
Q562C4	Methyltransferase-like protein 7B OS=Rattus norvegicus OX=10116 GN=Mettl7b PE=1 SV=1	Mettl7b	72	51	50	3.36497e+08	2.63434e+08	3.43594e+08	5.99622e+08	4.2884e+08	481052138	0.0229898	1.59547
Q569A6	ER lumen protein-retaining receptor 1 OS=Rattus norvegicus OX=10116 GN=Kdelr1 PE=2 SV=1	Kdelr1	27	6	6	517607	738759	565439	735109	1.00497e+06	905846	0.0557903	1.45733
Q569C9	Golgi phosphoprotein 3 OS=Rattus norvegicus OX=10116 GN=Golph3 PE=1 SV=1	Golph3	17	4	4	60242.4	147132	132745	72565.9	137224	81412.5	0.736028	-1.13221
Q569D2	ST3 beta-galactoside alpha-2,3-sialyltransferase 6 OS=Rattus norvegicus OX=10116 GN=St3gal6 PE=1 SV=1	St3gal6	28	10	10	249445	417284	512999	389408	537241	528370	0.366783	1.27447
Q58FK9	Kynurenine--oxoglutarate transaminase 3 OS=Rattus norvegicus OX=10116 GN=Kyat3 PE=2 SV=1	Kyat3	20	8	7	430779	429673	419218	474356	664595	512963	0.0748863	1.27733
Q5BJM8	Zinc transporter 7 OS=Rattus norvegicus OX=10116 GN=Slc30a7 PE=2 SV=2	Slc30a7	5	2	2	226230	368643	356390	248968	323886	330715	0.852272	-1.03681
Q5BJQ0	Atypical kinase COQ8A, mitochondrial OS=Rattus norvegicus OX=10116 GN=Coq8a PE=2 SV=1	Coq8a	29	17	17	980507	1.2117e+06	1.69157e+06	1.39897e+06	2.07212e+06	1.78743e+06	0.182097	1.37122
Q5BJQ1	Claudin OS=Rattus norvegicus OX=10116 GN=Cldn14 PE=1 SV=1	Cldn14	11	2	2	231662	194171	185319	123075	113120	65616	0.0241256	-2.08968
Q5BJT4	Thioredoxin domain-containing protein 15 OS=Rattus norvegicus OX=10116 GN=Txndc15 PE=2 SV=1	Txndc15	9	2	2	70545	92244	64646	76238.1	125712	71172.8	0.4833	1.17482
Q5BJW9	DnaJ homolog subfamily C member 25 OS=Rattus norvegicus OX=10116 GN=Dnajc25 PE=2 SV=1	Dnajc25	7	2	2	124931	155877	124533	91270.7	119012	149078	0.447693	-1.14411
Q5BJY9	Keratin, type I cytoskeletal 18 OS=Rattus norvegicus OX=10116 GN=Krt18 PE=1 SV=3	Krt18	89	73	72	1.0531e+08	8.10183e+07	1.06091e+08	9.46449e+07	7.83026e+07	6.38051e+07	0.208024	-1.24166
Q5BJZ3	Nicotinamide nucleotide transhydrogenase OS=Rattus norvegicus OX=10116 GN=Nnt PE=1 SV=1	Nnt	41	38	38	2.17068e+06	2.32215e+06	2.54324e+06	2.47721e+06	3.51805e+06	2.36767e+06	0.299751	1.17194
Q5BK17	Iodotyrosine deiodinase 1 OS=Rattus norvegicus OX=10116 GN=Iyd PE=2 SV=1	Iyd	18	5	5	827019	682289	616785	509468	447975	540765	0.0279259	-1.4128
Q5BK21	Transmembrane 7 superfamily member 2 OS=Rattus norvegicus OX=10116 GN=Tm7sf2 PE=1 SV=1	Tm7sf2	16	8	8	528453	620128	974881	2.40824e+06	1.5812e+06	1.81413e+06	0.0098054	2.78594
Q5BK26	Patatin-like phospholipase domain-containing protein 7 OS=Rattus norvegicus OX=10116 GN=Pnpla7 PE=1 SV=2	Pnpla7	2	2	2	89954.8	104253	107630	93567	494374	226309	0.182486	2.18078
Q5BK63	NADH dehydrogenase [ubiquinone] 1 alpha subcomplex subunit 9, mitochondrial OS=Rattus norvegicus OX=10116 GN=Ndufa9 PE=1 SV=2	Ndufa9	29	12	12	691772	790956	922660	572829	811154	533903	0.198318	-1.26723
Q5BK77	Retinoic acid receptor responder (Tazarotene induced) 2 OS=Rattus norvegicus OX=10116 GN=Rarres2 PE=1 SV=1	Rarres2	21	4	4	38688.8	46707.8	76149.8	21677.7	57053.2	50528.6	0.511055	-1.30098
Q5BK80	Tetraspanin OS=Rattus norvegicus OX=10116 GN=Tspan4 PE=1 SV=1	Tspan4	21	4	4	743598	656176	441939	531747	428898	440053	0.209888	-1.29038
Q5BK85	Transmembrane emp24 domain-containing protein 1 OS=Rattus norvegicus OX=10116 GN=Tmed1 PE=2 SV=1	Tmed1	8	2	2	61280	99699.5	99527.1	50730.2	88129.8	73449.6	0.421264	-1.22798
Q5BQE6	Delta(24)-sterol reductase OS=Rattus norvegicus OX=10116 GN=Dhcr24 PE=2 SV=2	Dhcr24	23	11	11	875086	899190	990672	769900	461587	545140	0.0404038	-1.59054
Q5DRK1	Ectonucleoside triphosphate diphosphohydrolase 8 OS=Rattus norvegicus OX=10116 GN=Entpd8 PE=1 SV=1	Entpd8	16	5	5	993615	613082	473716	355788	221739	251974	0.0262134	-2.43943
Q5EB77	Ras-related protein Rab-18 OS=Rattus norvegicus OX=10116 GN=Rab18 PE=2 SV=1	Rab18	72	14	13	1.27052e+07	1.14415e+07	1.45458e+07	1.22197e+07	1.03876e+07	1.24155e+07	0.336811	-1.10295
Q5EB99	Cytochrome P450-like OS=Rattus norvegicus OX=10116 GN=Cyp2c6v1 PE=2 SV=1	Cyp2c6v1	56	35	2	1.22344e+06	1.32348e+06	1.59241e+06	4.11546e+06	4.91977e+06	3.38613e+06	0.00119968	2.98472
Q5EBC0	Inter alpha-trypsin inhibitor, heavy chain 4 OS=Rattus norvegicus OX=10116 GN=Itih4 PE=1 SV=1	Itih4	18	14	14	130058	162897	239391	175316	148627	256844	0.720588	1.09684
Q5FVC4	DnaJ (Hsp40) homolog, subfamily B, member 12 OS=Rattus norvegicus OX=10116 GN=Dnajb12 PE=1 SV=1	Dnajb12	11	3	3	32135.8	91965.1	96953.1	86120.7	81046.5	30483.4	0.850173	-1.10431
Q5FVF9	Biotinidase OS=Rattus norvegicus OX=10116 GN=Btd PE=2 SV=1	Btd	7	3	3	64149.6	58086.4	84602.6	75349.9	93689.9	87254.6	0.159777	1.25017
Q5FVL2	ER membrane protein complex subunit 8 OS=Rattus norvegicus OX=10116 GN=Emc8 PE=2 SV=1	Emc8	21	3	3	159287	219722	270458	282102	318328	192339	0.406444	1.22198
Q5FVM4	Non-POU domain-containing octamer-binding protein OS=Rattus norvegicus OX=10116 GN=Nono PE=1 SV=3	Nono	20	8	7	249478	190325	296465	728606	367593	324432	0.0983337	1.8344
Q5FVN0	Lysophospholipid acyltransferase 5 OS=Rattus norvegicus OX=10116 GN=Lpcat3 PE=2 SV=1	Lpcat3	20	9	9	1.21946e+06	1.20968e+06	1.22652e+06	1.25129e+06	1.34005e+06	1.72391e+06	0.184443	1.16903
Q5FVN1	Starch-binding domain-containing protein 1 OS=Rattus norvegicus OX=10116 GN=Stbd1 PE=1 SV=1	Stbd1	53	17	17	2.0125e+06	1.74081e+06	1.58007e+06	2.89331e+06	3.63061e+06	3.17232e+06	0.00342279	1.81912
Q5FVN2	Transmembrane protein 41B OS=Rattus norvegicus OX=10116 GN=Tmem41b PE=2 SV=1	Tmem41b	9	2	2	62294.9	67408.2	86920.3	218730	70053.9	214193	0.133174	2.07947
Q5FVQ4	Malectin OS=Rattus norvegicus OX=10116 GN=Mlec PE=2 SV=1	Mlec	41	13	13	1.36168e+06	1.47456e+06	1.89014e+06	1.19483e+06	2.01416e+06	1.57354e+06	0.996951	-1.00073
Q5FVQ8	NLR family member X1 OS=Rattus norvegicus OX=10116 GN=Nlrx1 PE=2 SV=1	Nlrx1	8	6	6	88759.4	106193	126427	78083.2	137932	107624	0.964322	-1.00927
Q5FVR3	CD302 antigen OS=Rattus norvegicus OX=10116 GN=Cd302 PE=2 SV=1	Cd302	30	5	5	288504	329057	304205	315865	284067	431549	0.497577	1.10269
Q5FVR5	Acyl-coenzyme A amino acid N-acyltransferase 2 OS=Rattus norvegicus OX=10116 GN=Acnat2 PE=2 SV=1	Acnat2	33	12	12	1.03668e+06	1.01303e+06	1.17478e+06	557265	1.36522e+06	670279	0.34763	-1.34246
Q5GF25	Glycoprotein endo-alpha-1,2-mannosidase OS=Rattus norvegicus OX=10116 GN=Manea PE=1 SV=1	Manea	8	2	2	44177.1	100702	142590	80234.1	141182	107829	0.59981	1.24408
Q5HZA9	Transmembrane protein 126A OS=Rattus norvegicus OX=10116 GN=Tmem126a PE=2 SV=1	Tmem126a	25	4	4	79399.5	111420	130458	127868	240229	166667	0.101366	1.64309
Q5HZX7	Lipid droplet-associated hydrolase OS=Rattus norvegicus OX=10116 GN=Ldah PE=2 SV=1	Ldah	30	8	8	226283	410925	572037	844863	729884	1.07438e+06	0.0458745	2.31804
Q5HZY0	UBX domain-containing protein 4 OS=Rattus norvegicus OX=10116 GN=Ubxn4 PE=1 SV=1	Ubxn4	41	16	16	1.54144e+06	1.49977e+06	1.50547e+06	2.26078e+06	2.00612e+06	2.27704e+06	0.000987344	1.43699
Q5HZY2	GTP-binding protein SAR1b OS=Rattus norvegicus OX=10116 GN=Sar1b PE=2 SV=1	Sar1b	61	16	7	2.68257e+06	4.25902e+06	4.78838e+06	4.78651e+06	8.86496e+06	7.39205e+06	0.0840217	1.7898
Q5I0C3	Methylcrotonoyl-CoA carboxylase subunit alpha, mitochondrial OS=Rattus norvegicus OX=10116 GN=Mccc1 PE=1 SV=1	Mccc1	15	9	8	211438	159258	223339	301745	289396	264007	0.0289804	1.45267
Q5I0E7	Transmembrane emp24 domain-containing protein 9 OS=Rattus norvegicus OX=10116 GN=Tmed9 PE=1 SV=1	Tmed9	50	14	11	3.26041e+06	4.78774e+06	4.88511e+06	3.78083e+06	5.58633e+06	4.70205e+06	0.638285	1.09205
Q5I0F0	Developmentally-regulated GTP-binding protein 1 OS=Rattus norvegicus OX=10116 GN=Drg1 PE=1 SV=1	Drg1	8	3	3	29882.9	69111.2	130535	105431	51618.2	77777.3	0.767131	1.16227
Q5I0H4	Calcium load-activated calcium channel OS=Rattus norvegicus OX=10116 GN=Tmco1 PE=2 SV=1	Tmco1	17	3	3	344183	468670	614393	684413	942936	731672	0.0549093	1.68269
Q5I0H9	Protein disulfide-isomerase A5 OS=Rattus norvegicus OX=10116 GN=Pdia5 PE=2 SV=1	Pdia5	40	18	18	166368	736688	86628.1	911606	1.18977e+06	1.12517e+06	0.0684643	4.86212
Q5I0J9	Putative L-aspartate dehydrogenase OS=Rattus norvegicus OX=10116 GN=Aspdh PE=2 SV=1	Aspdh	7	2	2	97976.5	88338.8	99635.8	64759.2	131768	98917.9	0.97447	-1.00717
Q5I0L0	Alpha-amylase OS=Rattus norvegicus OX=10116 GN=Amy1a PE=2 SV=1	Amy1a	5	2	2	22481.4	38582.2	42310.5	17525.1	34972.4	28856.4	0.44149	-1.27549
Q5I0M1	Apolipoprotein H OS=Rattus norvegicus OX=10116 GN=Apoh PE=1 SV=1	Apoh	23	7	7	270592	352363	440173	310701	359745	303517	0.661695	-1.0735
Q5I0N0	Arylacetamide deacetylase OS=Rattus norvegicus OX=10116 GN=Aadac PE=1 SV=1	Aadac	33	11	11	2.98496e+06	3.26877e+06	3.65531e+06	3.03315e+06	4.07794e+06	3.55182e+06	0.539312	1.07196
Q5M7T2	SPRY domain-containing protein 7 OS=Rattus norvegicus OX=10116 GN=Spryd7 PE=2 SV=1	Spryd7	15	3	3	53288.7	90903.5	114891	120555	135821	104269	0.194273	1.45301
Q5M7T4	Protein YIPF4 OS=Rattus norvegicus OX=10116 GN=Yipf4 PE=2 SV=1	Yipf4	8	2	2	271359	779471	707820	362158	705474	496495	0.893663	-1.05679
Q5M7T5	Serine (Or cysteine) peptidase inhibitor, clade C (Antithrombin), member 1 OS=Rattus norvegicus OX=10116 GN=Serpinc1 PE=1 SV=1	Serpinc1	34	14	14	467728	496009	683778	558768	553267	624530	0.626027	1.06768
Q5M7T6	V-type proton ATPase subunit OS=Rattus norvegicus OX=10116 GN=Atp6v0d1 PE=1 SV=1	Atp6v0d1	15	3	3	660992	489557	501266	568165	593639	1.003e+06	0.300979	1.27765
Q5M7U6	Actin-related protein 2 OS=Rattus norvegicus OX=10116 GN=Actr2 PE=2 SV=1	Actr2	32	11	10	1.47432e+06	1.13044e+06	1.23864e+06	864452	932055	1.07668e+06	0.0459767	-1.33507
Q5M7V3	LOC367586 protein OS=Rattus norvegicus OX=10116 GN=LOC367586 PE=2 SV=1	LOC367586	7	3	2	50407.3	19141.8	9047.32	15276.7	5786	16261.9	0.372443	-1.82448
Q5M7W6	Protein FAM234A OS=Rattus norvegicus OX=10116 GN=Fam234a PE=1 SV=1	Fam234a	7	2	2	118113	92698.8	82361	99462.9	81504.4	111952	0.98863	1.00214
Q5M828	Androgen-dependent TFPI-regulating protein OS=Rattus norvegicus OX=10116 GN=Adtrp PE=2 SV=1	Adtrp	10	2	2	395988	396726	569675	1.01875e+06	1.21925e+06	663037	0.0272152	2.09556
Q5M875	17-beta-hydroxysteroid dehydrogenase 13 OS=Rattus norvegicus OX=10116 GN=Hsd17b13 PE=1 SV=1	Hsd17b13	73	62	56	2.63403e+08	1.55482e+08	187224370	3.40804e+08	3.07417e+08	3.35393e+08	0.0323255	1.66102
Q5M878	Serum amyloid A protein OS=Rattus norvegicus OX=10116 GN=Saa4 PE=1 SV=1	Saa4	32	4	4	501491	557493	1.27842e+06	4.0539e+06	546244	221250	0.913486	1.11085
Q5M880	Solute carrier family 66 member 2 OS=Rattus norvegicus OX=10116 GN=Slc66a2 PE=1 SV=2	Slc66a2	6	2	2	197787	277792	571848	301388	279200	81502.7	0.390097	-1.66084
Q5M890	Apolipoprotein N OS=Rattus norvegicus OX=10116 GN=Apon PE=1 SV=1	Apon	14	3	3	5230.98	16164.4	27676.1	10719	63766	17933.9	0.487348	1.7367
Q5M8C6	Fibrinogen-like protein 1 OS=Rattus norvegicus OX=10116 GN=Fgl1 PE=2 SV=1	Fgl1	18	5	5	27955.3	29638	36626.7	65907.8	53058.7	153574	0.0457515	2.60595
Q5M949	Nipsnap homolog 3A (C. elegans) OS=Rattus norvegicus OX=10116 GN=Nipsnap3b PE=1 SV=1	Nipsnap3b	19	4	4	184885	221693	258201	118453	217186	242522	0.508322	-1.1926
Q5M963	Cytidine monophosphate N-acetylneuraminic acid synthetase OS=Rattus norvegicus OX=10116 GN=Cmas PE=1 SV=1	Cmas	21	7	7	330142	183926	163208	720431	311608	251571	0.209097	1.78618
Q5M9G3	Caprin-1 OS=Rattus norvegicus OX=10116 GN=Caprin1 PE=1 SV=2	Caprin1	3	2	2	94469.7	129357	114507	141869	88815	84809.1	0.657717	-1.09404
Q5PPL3	Sterol-4-alpha-carboxylate 3-dehydrogenase, decarboxylating OS=Rattus norvegicus OX=10116 GN=Nsdhl PE=2 SV=1	Nsdhl	81	71	71	1.11456e+08	6.43644e+07	7.77956e+07	1.45315e+08	8.56584e+07	9.64369e+07	0.323806	1.29084
Q5PPN7	Mitochondrial potassium channel OS=Rattus norvegicus OX=10116 GN=Ccdc51 PE=2 SV=2	Ccdc51	12	4	4	109495	144928	135322	223071	128425	233220	0.145411	1.45987
Q5PQK5	Radixin OS=Rattus norvegicus OX=10116 GN=Rdx PE=2 SV=1	Rdx	53	36	23	3.27337e+06	3.12036e+06	4.12667e+06	2.34997e+06	1.5004e+06	1.52528e+06	0.0157559	-1.98637
Q5PQL2	CCR4-NOT transcription complex subunit 9 OS=Rattus norvegicus OX=10116 GN=Cnot9 PE=1 SV=1	Cnot9	14	4	4	37601.9	68739.2	91627.7	68402.8	74393.4	112349	0.38855	1.34146
Q5PQM0	Transmembrane protein 168 OS=Rattus norvegicus OX=10116 GN=Tmem168 PE=1 SV=1	Tmem168	4	2	2	456442	417349	401020	387326	520676	422361	0.724098	1.03695
Q5PQP2	Receptor-binding cancer antigen expressed on SiSo cells OS=Rattus norvegicus OX=10116 GN=Ebag9 PE=1 SV=1	Ebag9	29	4	4	178946	249808	285831	345860	342862	343785	0.0499284	1.47216
Q5PQT3	Glycine N-acyltransferase OS=Rattus norvegicus OX=10116 GN=Glyat PE=2 SV=1	Glyat	20	5	5	97539.1	60102.1	80908.1	161079	165683	203377	0.00693179	2.25348
Q5PQX1	Torsin-1A-interacting protein 1 OS=Rattus norvegicus OX=10116 GN=Tor1aip1 PE=1 SV=1	Tor1aip1	10	4	4	97369	71718.3	85766.8	193970	100355	129921	0.0854362	1.61632
Q5PQZ9	NADH dehydrogenase [ubiquinone] 1 subunit C2 OS=Rattus norvegicus OX=10116 GN=Ndufc2 PE=1 SV=1	Ndufc2	32	5	5	485841	613499	675342	417589	692067	341812	0.363401	-1.2678
Q5QE80	Aldehyde oxidase 3 OS=Rattus norvegicus OX=10116 GN=Aox3 PE=1 SV=1	Aox3	13	14	12	159390	371868	372137	131453	237324	204354	0.282621	-1.51247
Q5RJN0	NADH dehydrogenase (Ubiquinone) Fe-S protein 7 OS=Rattus norvegicus OX=10116 GN=Ndufs7 PE=1 SV=1	Ndufs7	20	3	3	491605	591624	516465	388848	486058	307428	0.0918151	-1.37245
Q5RJQ4	NAD-dependent protein deacetylase sirtuin-2 OS=Rattus norvegicus OX=10116 GN=Sirt2 PE=1 SV=1	Sirt2	10	2	2	75882.2	75892.3	66836.9	142197	169344	312216	0.0149629	2.69311
Q5RJR2	Twinfilin-1 OS=Rattus norvegicus OX=10116 GN=Twf1 PE=1 SV=1	Twf1	12	3	3	112977	122602	109024	58432.7	89119.7	109358	0.158449	-1.38413
Q5RJR8	Leucine-rich repeat-containing protein 59 OS=Rattus norvegicus OX=10116 GN=Lrrc59 PE=1 SV=1	Lrrc59	45	13	13	2.79121e+06	3.83232e+06	4.43412e+06	3.52512e+06	5.82107e+06	4.63843e+06	0.308644	1.26133
Q5RJR9	Serine (Or cysteine) proteinase inhibitor, clade H, member 1, isoform CRA_b OS=Rattus norvegicus OX=10116 GN=Serpinh1 PE=1 SV=1	Serpinh1	28	9	9	216918	167663	188110	168656	162989	256264	0.955294	1.0098
Q5RJS8	Protein-tyrosine sulfotransferase 2 OS=Rattus norvegicus OX=10116 GN=Tpst2 PE=2 SV=1	Tpst2	14	5	4	57066.5	132735	184853	98853.1	169446	133912	0.702802	1.17008
Q5RJY4	Dehydrogenase/reductase SDR family member 7B OS=Rattus norvegicus OX=10116 GN=Dhrs7b PE=1 SV=1	Dhrs7b	13	3	3	274858	217371	220286	407566	466762	406605	0.00264801	1.80464
Q5RK23	Protein ABHD1 OS=Rattus norvegicus OX=10116 GN=Abhd1 PE=2 SV=1	Abhd1	9	4	4	167177	196173	203084	213282	228655	252086	0.0569421	1.22668
Q5RK27	Solute carrier family 12 member 7 OS=Rattus norvegicus OX=10116 GN=Slc12a7 PE=2 SV=2	Slc12a7	3	3	3	32542.6	54003	32145.6	38550.2	46870.8	17949.5	0.614378	-1.2032
Q5RK30	Ribosome maturation protein SBDS OS=Rattus norvegicus OX=10116 GN=Sbds PE=2 SV=1	Sbds	14	4	4	36662.7	38012.2	21656.1	57160.4	176285	94589.3	0.036747	3.16088
Q5RKH2	Galactokinase 1 OS=Rattus norvegicus OX=10116 GN=Galk1 PE=1 SV=1	Galk1	17	6	6	66908	79137.7	54079.2	46134.8	311186	113708	0.360371	1.78641
Q5RKH7	Solute carrier family 35 member F6 OS=Rattus norvegicus OX=10116 GN=Slc35f6 PE=2 SV=1	Slc35f6	7	2	2	24854.6	6596.98	12525.6	22999.6	29814.7	139308	0.133033	3.59632
Q5RKI0	WD repeat-containing protein 1 OS=Rattus norvegicus OX=10116 GN=Wdr1 PE=1 SV=3	Wdr1	9	4	4	166864	133302	203167	87312.4	121332	128297	0.0791892	-1.49255
Q5RKI5	FLII, actin-remodeling protein OS=Rattus norvegicus OX=10116 GN=Flii PE=1 SV=1	Flii	8	9	9	1.4916e+06	1.12619e+06	1.07202e+06	1.66879e+06	1.50426e+06	1.83188e+06	0.0565018	1.36684
Q5RKJ9	RAB10, member RAS oncogene family OS=Rattus norvegicus OX=10116 GN=Rab10 PE=1 SV=1	Rab10	62	16	12	3.60659e+06	3.43575e+06	3.79028e+06	5.56617e+06	5.90092e+06	4.38385e+06	0.0172226	1.45272
Q5RKL4	Dimethylglycine dehydrogenase OS=Rattus norvegicus OX=10116 GN=Dmgdh PE=1 SV=1	Dmgdh	23	15	15	859536	732724	547405	1.21506e+06	834017	1.0542e+06	0.0931188	1.4579
Q5RLM2	Solute carrier family 22 member 7 OS=Rattus norvegicus OX=10116 GN=Slc22a7 PE=1 SV=1	Slc22a7	24	14	14	1.48961e+06	1.6859e+06	1.66949e+06	869346	961109	785158	0.000937552	-1.85576
Q5SGE0	Leucine-rich PPR motif-containing protein, mitochondrial OS=Rattus norvegicus OX=10116 GN=Lrpprc PE=1 SV=1	Lrpprc	13	16	16	215283	221428	241308	183712	330253	197433	0.946156	1.01359
Q5U1W6	MICOS complex subunit OS=Rattus norvegicus OX=10116 GN=Apool PE=1 SV=1	Apool	41	9	9	224047	321946	251112	364017	518668	481270	0.0240132	1.71187
Q5U1Y1	Ras-related protein Rab-34 OS=Rattus norvegicus OX=10116 GN=Rab34 PE=2 SV=1	Rab34	17	5	3	31686.6	27899.4	36759.5	45933.1	37801.7	53612	0.0527021	1.42021
Q5U1Y2	Rac family small GTPase 2 OS=Rattus norvegicus OX=10116 GN=Rac2 PE=1 SV=1	Rac2	40	7	3	609593	458796	452426	671293	836132	1.15467e+06	0.0422872	1.72377
Q5U1Z0	Rab3 GTPase-activating protein non-catalytic subunit OS=Rattus norvegicus OX=10116 GN=Rab3gap2 PE=1 SV=2	Rab3gap2	1	2	2	22916.3	51673.5	46830.8	28652.6	85990.5	44086.4	0.613474	1.2512
Q5U1Z9	Metaxin 2 OS=Rattus norvegicus OX=10116 GN=Mtx2 PE=1 SV=1	Mtx2	13	3	3	155417	186940	178609	215259	423331	265628	0.0685812	1.67085
Q5U216	ATP-dependent RNA helicase DDX39A OS=Rattus norvegicus OX=10116 GN=Ddx39a PE=2 SV=1	Ddx39a	7	3	2	26466.1	41448.2	40228.9	64500.9	190217	56183.7	0.0901604	2.49975
Q5U2P9	Solute carrier family 16, member 4 OS=Rattus norvegicus OX=10116 GN=Slc16a4 PE=1 SV=1	Slc16a4	11	4	4	174382	267926	292124	127820	144314	58804.3	0.0593748	-2.32589
Q5U2R7	LRP chaperone MESD OS=Rattus norvegicus OX=10116 GN=Mesd PE=2 SV=1	Mesd	10	2	2	37611.9	42276.7	68742.2	40101.7	74347.7	80046.5	0.415066	1.2973
Q5U2R9	Sec1 family domain-containing 2 OS=Rattus norvegicus OX=10116 GN=Scfd2 PE=1 SV=1	Scfd2	7	4	4	67454.8	107028	164408	41067.7	70206.9	96075.3	0.246283	-1.62423
Q5U2T2	Alkyl transferase OS=Rattus norvegicus OX=10116 GN=Dhdds PE=2 SV=1	Dhdds	14	4	4	106872	118119	112001	164313	150714	171914	0.00159335	1.44403
Q5U2U0	ATP-dependent Clp protease ATP-binding subunit clpX-like, mitochondrial OS=Rattus norvegicus OX=10116 GN=Clpx PE=2 SV=1	Clpx	3	2	2	55534.7	83201.6	75992.2	78410.8	94171.6	73043.7	0.376586	1.15382
Q5U2U3	Poly [ADP-ribose] polymerase OS=Rattus norvegicus OX=10116 GN=Parp3 PE=1 SV=1	Parp3	8	4	4	40663.7	76973.3	104852	144929	96230	87737.6	0.240699	1.55064
Q5U2U4	Secretory carrier-associated membrane protein OS=Rattus norvegicus OX=10116 GN=Scamp2 PE=1 SV=1	Scamp2	10	2	2	325112	316745	290177	226736	463252	288481	0.983626	1.00465
Q5U2U5	Perilipin OS=Rattus norvegicus OX=10116 GN=Plin2 PE=2 SV=1	Plin2	91	82	82	1.89465e+08	1.19484e+08	1.24477e+08	1.16749e+08	1.32518e+08	1.91085e+08	0.942603	1.01611
Q5U2V4	Phospholipase B-like 1 OS=Rattus norvegicus OX=10116 GN=Plbd1 PE=2 SV=1	Plbd1	7	3	3	18368.6	39779.8	31719.4	41696.5	28826.8	106325	0.275656	1.76668
Q5U2V8	ER membrane protein complex subunit 3 OS=Rattus norvegicus OX=10116 GN=Emc3 PE=2 SV=3	Emc3	34	7	7	245433	274239	315343	234712	265835	356477	0.918664	1.01573
Q5U2X6	Coiled-coil domain-containing protein 47 OS=Rattus norvegicus OX=10116 GN=Ccdc47 PE=2 SV=1	Ccdc47	26	12	12	416554	466204	651507	580183	804718	663946	0.143522	1.34811
Q5U302	Catenin (Cadherin associated protein), alpha 1 OS=Rattus norvegicus OX=10116 GN=Ctnna1 PE=1 SV=1	Ctnna1	53	43	43	5.37663e+06	3.24281e+06	4.179e+06	4.31872e+06	4.69197e+06	3.36553e+06	0.906746	-1.02231
Q5U312	Ankycorbin OS=Rattus norvegicus OX=10116 GN=Rai14 PE=1 SV=2	Rai14	23	20	20	259819	210569	277426	259510	304132	211022	0.82937	1.03144
Q5U316	Ras-related protein Rab-35 OS=Rattus norvegicus OX=10116 GN=Rab35 PE=1 SV=1	Rab35	30	8	3	264530	251263	215391	331766	344911	402849	0.0103922	1.47667
Q5U3Y7	Sigma intracellular receptor 2 OS=Rattus norvegicus OX=10116 GN=Tmem97 PE=2 SV=1	Tmem97	13	2	2	643362	729792	1.00991e+06	1.94915e+06	1.72685e+06	1.33692e+06	0.0126195	2.11717
Q5U3Z7	Serine hydroxymethyltransferase OS=Rattus norvegicus OX=10116 GN=Shmt2 PE=1 SV=1	Shmt2	12	5	4	148081	179930	152695	165281	136043	160539	0.665699	-1.04068
Q5U4F4	Transmembrane protein 135 OS=Rattus norvegicus OX=10116 GN=Tmem135 PE=2 SV=1	Tmem135	3	2	2	279039	210172	283823	510189	289115	437985	0.0820211	1.57154
Q5UAJ5	ATP synthase protein 8 OS=Rattus norvegicus OX=10116 GN=ATP8 PE=3 SV=1	ATP8	34	2	2	515399	569607	592267	627794	692568	488776	0.581538	1.06918
Q5VLR5	BWK4 OS=Rattus norvegicus OX=10116 GN=Erp44 PE=1 SV=1	Erp44	33	10	10	972553	916659	1.20531e+06	722410	1.14696e+06	951128	0.548557	-1.10888
Q5XFW8	Protein SEC13 homolog OS=Rattus norvegicus OX=10116 GN=Sec13 PE=1 SV=1	Sec13	29	7	7	456866	556744	538680	601671	888159	703532	0.0590475	1.39997
Q5XHY5	Threonine--tRNA ligase 1, cytoplasmic OS=Rattus norvegicus OX=10116 GN=Tars1 PE=1 SV=1	Tars1	3	2	2	72754.8	60413.4	73202.8	77014.6	99957.1	99696	0.0536415	1.33613
Q5XHZ0	Heat shock protein 75 kDa, mitochondrial OS=Rattus norvegicus OX=10116 GN=Trap1 PE=1 SV=1	Trap1	11	6	5	122681	124107	89795.2	105148	131840	130318	0.511349	1.09734
Q5XHZ8	Component of oligomeric golgi complex 3 OS=Rattus norvegicus OX=10116 GN=Cog3 PE=1 SV=1	Cog3	4	3	2	27277.9	72941.4	41215.4	32900.2	74505.4	51885.5	0.71309	1.15752
Q5XI04	RCG45489, isoform CRA_a OS=Rattus norvegicus OX=10116 GN=Stom PE=1 SV=1	Stom	25	6	6	419782	128745	187322	164417	240749	579189	0.621792	1.3132
Q5XI26	Signal transducer and activator of transcription OS=Rattus norvegicus OX=10116 GN=Stat2 PE=1 SV=1	Stat2	3	2	2	86922.5	95905.8	79473.5	44231.3	53214.7	62818.5	0.0121629	-1.6486
Q5XI32	F-actin-capping protein subunit beta OS=Rattus norvegicus OX=10116 GN=Capzb PE=1 SV=1	Capzb	37	12	12	799091	594912	750553	629711	666207	486023	0.231159	-1.20506
Q5XI34	Protein phosphatase 2 (Formerly 2A), regulatory subunit A (PR 65), alpha isoform, isoform CRA_a OS=Rattus norvegicus OX=10116 GN=Ppp2r1a PE=1 SV=1	Ppp2r1a	14	7	7	143744	239827	236905	138626	378468	210065	0.781408	1.10507
Q5XI41	Translocating chain-associated membrane protein 1 OS=Rattus norvegicus OX=10116 GN=Tram1 PE=1 SV=3	Tram1	19	7	7	485531	710863	723467	299875	680816	710536	0.589874	-1.19846
Q5XI60	Receptor expression-enhancing protein 6 OS=Rattus norvegicus OX=10116 GN=Reep6 PE=2 SV=1	Reep6	26	5	4	851266	524992	675669	3.29641e+06	3.16477e+06	2.74098e+06	0.000543387	4.55805
Q5XI64	Monoacylglycerol lipase ABHD6 OS=Rattus norvegicus OX=10116 GN=Abhd6 PE=1 SV=1	Abhd6	7	3	3	163127	121857	128402	216152	184467	254625	0.0236018	1.58444
Q5XI77	Annexin OS=Rattus norvegicus OX=10116 GN=Anxa11 PE=1 SV=1	Anxa11	13	6	6	89018.4	96010.1	118730	105822	102515	153993	0.348285	1.18078
Q5XI78	2-oxoglutarate dehydrogenase, mitochondrial OS=Rattus norvegicus OX=10116 GN=Ogdh PE=1 SV=1	Ogdh	15	14	14	410385	278803	317606	410133	362144	423626	0.211667	1.2008
Q5XI85	Aminomethyltransferase OS=Rattus norvegicus OX=10116 GN=Amt PE=2 SV=1	Amt	10	4	4	99443.4	72999.2	79062.4	126955	213235	117330	0.0525371	1.76882
Q5XI89	NXPE family member 4 OS=Rattus norvegicus OX=10116 GN=Nxpe4 PE=2 SV=1	Nxpe4	41	21	21	1.1278e+06	2.09646e+06	2.50142e+06	1.89896e+06	2.04984e+06	1.90713e+06	0.770601	1.07871
Q5XI95	Alcohol dehydrogenase 6 OS=Rattus norvegicus OX=10116 GN=Adh6 PE=2 SV=1	Adh6	36	12	5	200637	319983	394138	1.525e+06	1.54407e+06	1.32743e+06	0.00144624	4.98028
Q5XIA1	Nicalin OS=Rattus norvegicus OX=10116 GN=Ncln PE=2 SV=1	Ncln	16	9	9	371357	566910	539228	463445	668762	607480	0.384381	1.1837
Q5XIA4	CCR4-NOT transcription complex subunit 10 OS=Rattus norvegicus OX=10116 GN=Cnot10 PE=2 SV=1	Cnot10	5	3	3	61236.9	85759.3	110972	105434	61539.6	96918.1	0.92095	1.02568
Q5XIA8	Growth hormone-inducible transmembrane protein OS=Rattus norvegicus OX=10116 GN=Ghitm PE=2 SV=1	Ghitm	9	3	3	85879.5	132593	135910	143204	187568	238249	0.0866998	1.60507
Q5XIB4	Ufm1-specific protease 2 OS=Rattus norvegicus OX=10116 GN=Ufsp2 PE=2 SV=1	Ufsp2	24	9	9	287272	223159	258114	263339	296832	320022	0.211117	1.1477
Q5XIC0	Enoyl-CoA delta isomerase 2, mitochondrial OS=Rattus norvegicus OX=10116 GN=Eci2 PE=1 SV=1	Eci2	15	5	3	167595	179565	194917	215188	194077	228997	0.0664714	1.17696
Q5XIC4	Maspardin OS=Rattus norvegicus OX=10116 GN=Spg21 PE=2 SV=1	Spg21	8	2	2	395757	216808	136142	397097	162203	258643	0.783564	1.12561
Q5XID0	Protein YIPF5 OS=Rattus norvegicus OX=10116 GN=Yipf5 PE=2 SV=1	Yipf5	16	3	3	85056.6	127295	251144	143222	155428	229998	0.57725	1.23483
Q5XIE1	Protein THEM6 OS=Rattus norvegicus OX=10116 GN=Them6 PE=2 SV=1	Them6	23	4	4	132843	101824	91751.8	140388	139559	226957	0.0948083	1.53018
Q5XIE6	3-hydroxyisobutyryl-CoA hydrolase, mitochondrial OS=Rattus norvegicus OX=10116 GN=Hibch PE=1 SV=2	Hibch	9	3	3	35762.5	33358.4	34639.1	40163	79391.7	49565.1	0.0917763	1.56384
Q5XIE8	Integral membrane protein 2B OS=Rattus norvegicus OX=10116 GN=Itm2b PE=2 SV=1	Itm2b	14	3	3	117710	133644	171320	106697	142614	172972	0.966869	-1.00792
Q5XIF0	Testis expressed gene 264 homolog (Mouse), isoform CRA_a OS=Rattus norvegicus OX=10116 GN=Tex264 PE=1 SV=1	Tex264	10	3	3	300890	346395	344404	446055	347810	470570	0.0849819	1.26698
Q5XIF3	NADH dehydrogenase [ubiquinone] iron-sulfur protein 4, mitochondrial OS=Rattus norvegicus OX=10116 GN=Ndufs4 PE=1 SV=1	Ndufs4	14	2	2	227992	203977	287205	257668	245162	151553	0.603159	-1.11739
Q5XIF6	Tubulin alpha-4A chain OS=Rattus norvegicus OX=10116 GN=Tuba4a PE=1 SV=1	Tuba4a	68	34	5	2.33213e+06	2.04389e+06	1.88839e+06	1.50331e+06	4.14867e+06	2.20836e+06	0.663413	1.15232
Q5XIG4	OCIA domain-containing protein 1 OS=Rattus norvegicus OX=10116 GN=Ociad1 PE=1 SV=1	Ociad1	54	10	10	542642	587983	634364	577238	852783	652802	0.280875	1.16659
Q5XIG6	N-acetylgalactosamine kinase OS=Rattus norvegicus OX=10116 GN=Galk2 PE=2 SV=1	Galk2	5	2	2	165438	139498	123877	110384	337965	142006	0.587578	1.22828
Q5XIG9	Mitochondrial fission process 1 OS=Rattus norvegicus OX=10116 GN=Mtfp1 PE=1 SV=1	Mtfp1	14	2	2	239605	315520	300891	333840	370839	325932	0.111179	1.21052
Q5XIH1	Asporin OS=Rattus norvegicus OX=10116 GN=Aspn PE=1 SV=1	Aspn	16	4	4	512072	150783	120120	95102.8	111078	114961	0.209816	-1.96928
Q5XIH3	NADH dehydrogenase [ubiquinone] flavoprotein 1, mitochondrial OS=Rattus norvegicus OX=10116 GN=Ndufv1 PE=1 SV=1	Ndufv1	27	10	10	718316	811975	674038	475704	589629	471057	0.0164397	-1.43831
Q5XIH7	Prohibitin-2 OS=Rattus norvegicus OX=10116 GN=Phb2 PE=1 SV=1	Phb2	56	20	20	3.68615e+06	4.27689e+06	3.81088e+06	4.90937e+06	7.26733e+06	5.43949e+06	0.035969	1.47824
Q5XIL4	Sorbin and SH3 domain containing 3, isoform CRA_b OS=Rattus norvegicus OX=10116 GN=Sorbs3 PE=1 SV=1	Sorbs3	34	17	17	439885	348545	415450	356881	264338	216919	0.0781726	-1.46009
Q5XIM0	BCS1 homolog, ubiquinol-cytochrome c reductase complex chaperone OS=Rattus norvegicus OX=10116 GN=Bcs1l PE=1 SV=1	Bcs1l	17	5	5	118253	167296	178499	187943	251986	180165	0.150679	1.34188
Q5XIM9	T-complex protein 1 subunit beta OS=Rattus norvegicus OX=10116 GN=Cct2 PE=1 SV=3	Cct2	30	13	13	480655	675456	636002	302083	326102	354977	0.00669957	-1.80746
Q5XIN6	Mitochondrial proton/calcium exchanger protein OS=Rattus norvegicus OX=10116 GN=Letm1 PE=1 SV=1	Letm1	23	12	12	844355	784417	891684	840489	1.14299e+06	773801	0.570779	1.07971
Q5XIN7	Protein O-linked-mannose beta-1,2-N-acetylglucosaminyltransferase 1 OS=Rattus norvegicus OX=10116 GN=Pomgnt1 PE=2 SV=1	Pomgnt1	4	2	2	21155.9	54815.4	46674.7	28694.5	85914.6	41874.5	0.647391	1.24013
Q5XIP9	Transmembrane protein 43 OS=Rattus norvegicus OX=10116 GN=Tmem43 PE=2 SV=1	Tmem43	8	3	3	196837	32482.6	30427	34800.9	55190.2	74190.6	0.880919	-1.10936
Q5XIT9	Methylcrotonoyl-CoA carboxylase beta chain, mitochondrial OS=Rattus norvegicus OX=10116 GN=Mccc2 PE=2 SV=1	Mccc2	4	3	3	75902.3	95458	114279	112580	105196	120907	0.218036	1.20031
Q5XIU4	B-cell receptor-associated protein 29 OS=Rattus norvegicus OX=10116 GN=Bcap29 PE=1 SV=1	Bcap29	22	5	5	18806.5	28022.7	15885.5	37648.5	5968.6	100335	0.715591	1.39129
Q5XIU9	Membrane-associated progesterone receptor component 2 OS=Rattus norvegicus OX=10116 GN=Pgrmc2 PE=1 SV=1	Pgrmc2	52	11	10	1.36977e+06	1.20862e+06	1.55056e+06	1.39327e+06	1.33054e+06	962096	0.425445	-1.12905
Q60587	Trifunctional enzyme subunit beta, mitochondrial OS=Rattus norvegicus OX=10116 GN=Hadhb PE=1 SV=1	Hadhb	60	31	31	4.62992e+06	4.26975e+06	3.612e+06	5.25211e+06	6.81124e+06	4.69497e+06	0.097323	1.32991
Q62600	Nitric oxide synthase, endothelial OS=Rattus norvegicus OX=10116 GN=Nos3 PE=1 SV=4	Nos3	2	2	2	36769.4	37655.7	34083	24408.7	64783.6	59024.5	0.507195	1.25525
Q62636	Ras-related protein Rap-1b OS=Rattus norvegicus OX=10116 GN=Rap1b PE=1 SV=2	Rap1b	63	14	3	2.35375e+06	1.67717e+06	1.72875e+06	3.06626e+06	3.0511e+06	4.54915e+06	0.0234077	1.84067
Q62638	Golgi apparatus protein 1 OS=Rattus norvegicus OX=10116 GN=Glg1 PE=1 SV=1	Glg1	39	33	33	1.23551e+06	1.17654e+06	1.32791e+06	1.19063e+06	1.38661e+06	1.15203e+06	0.944871	-1.00495
Q62662	Tyrosine-protein kinase FRK OS=Rattus norvegicus OX=10116 GN=Frk PE=1 SV=3	Frk	7	3	2	33034.5	32078.7	50151.1	32268.4	33133.8	46896.5	0.922768	-1.01959
Q62665	Galectin-8 OS=Rattus norvegicus OX=10116 GN=Lgals8 PE=2 SV=1	Lgals8	15	4	4	238426	210605	219205	207219	293495	383799	0.240895	1.28476
Q62720	Zinc transporter 1 OS=Rattus norvegicus OX=10116 GN=Slc30a1 PE=2 SV=1	Slc30a1	15	6	6	343426	277718	280404	154284	66302.9	111449	0.0146556	-2.86263
Q62730	Estradiol 17-beta-dehydrogenase 2 OS=Rattus norvegicus OX=10116 GN=Hsd17b2 PE=2 SV=1	Hsd17b2	45	23	23	5.95309e+06	1.26783e+07	1.30012e+07	1.15673e+06	4.96684e+06	8.62831e+06	0.201563	-2.7051
Q62733	Lamina-associated polypeptide 2, isoform beta OS=Rattus norvegicus OX=10116 GN=Tmpo PE=1 SV=3	Tmpo	22	8	8	264074	247930	211063	399050	301722	249435	0.163676	1.29531
Q62736	Non-muscle caldesmon OS=Rattus norvegicus OX=10116 GN=Cald1 PE=1 SV=1	Cald1	4	2	2	61841.3	48711.8	40593.5	52630.5	58216.6	31281.4	0.739499	-1.08459
Q62740	Secreted phosphoprotein 24 OS=Rattus norvegicus OX=10116 GN=Spp2 PE=1 SV=2	Spp2	11	2	2	61496.5	91838.2	133910	38111.9	115163	61508.4	0.429581	-1.4097
Q62762	Casein kinase I isoform gamma-2 OS=Rattus norvegicus OX=10116 GN=Csnk1g2 PE=2 SV=2	Csnk1g2	4	2	2	99872.6	129476	123495	83461.9	115594	77410.5	0.159194	-1.28831
Q62786	Prostaglandin F2 receptor negative regulator OS=Rattus norvegicus OX=10116 GN=Ptgfrn PE=1 SV=1	Ptgfrn	8	6	6	230025	118123	172968	155068	121175	161189	0.52905	-1.15771
Q62824	Exocyst complex component 4 OS=Rattus norvegicus OX=10116 GN=Exoc4 PE=1 SV=1	Exoc4	15	10	10	89878.5	128694	138080	84078.5	86025.5	82433.7	0.0697037	-1.38881
Q62825	Exocyst complex component 3 OS=Rattus norvegicus OX=10116 GN=Exoc3 PE=1 SV=1	Exoc3	6	5	5	76462.1	103597	130952	91566.3	102645	95696.8	0.780189	-1.04869
Q62839	Golgin subfamily A member 2 OS=Rattus norvegicus OX=10116 GN=Golga2 PE=1 SV=4	Golga2	7	6	6	68425.8	116347	145188	89221.6	148769	64114.9	0.773433	-1.10744
Q62847	Gamma-adducin OS=Rattus norvegicus OX=10116 GN=Add3 PE=1 SV=2	Add3	4	3	2	42728.8	56286.8	66541	41143.9	44021	64958.4	0.621835	-1.108
Q62848	ADP-ribosylation factor GTPase-activating protein 1 OS=Rattus norvegicus OX=10116 GN=Arfgap1 PE=1 SV=1	Arfgap1	9	3	3	55195	75072.8	72519.4	61489.8	69997.6	93349.9	0.57101	1.10168
Q62896	BET1 homolog OS=Rattus norvegicus OX=10116 GN=Bet1 PE=1 SV=1	Bet1	25	2	2	135166	169535	210246	317030	211406	215988	0.116024	1.44299
Q62902	Protein ERGIC-53 OS=Rattus norvegicus OX=10116 GN=Lman1 PE=1 SV=1	Lman1	58	31	3	3.15306e+06	4.5757e+06	3.97958e+06	2.45438e+06	2.84224e+06	3.06612e+06	0.0602439	-1.38977
Q62904	3-keto-steroid reductase OS=Rattus norvegicus OX=10116 GN=Hsd17b7 PE=1 SV=1	Hsd17b7	47	14	14	6.94049e+06	5.46684e+06	9.46998e+06	1.09416e+07	4.72157e+06	7.11207e+06	0.980782	1.00746
Q62915	Peripheral plasma membrane protein CASK OS=Rattus norvegicus OX=10116 GN=Cask PE=1 SV=1	Cask	19	15	2	191416	136421	133036	123796	106975	111794	0.0853598	-1.32884
Q62920	PDZ and LIM domain protein 5 OS=Rattus norvegicus OX=10116 GN=Pdlim5 PE=1 SV=2	Pdlim5	34	12	12	700416	597873	762960	329594	454667	350965	0.00779218	-1.82464
Q62930	Complement component C9 OS=Rattus norvegicus OX=10116 GN=C9 PE=1 SV=1	C9	14	6	6	81898.7	110935	172376	161654	119403	394624	0.276526	1.69429
Q62931	Golgi SNAP receptor complex member 1 OS=Rattus norvegicus OX=10116 GN=Gosr1 PE=1 SV=1	Gosr1	37	9	9	359926	747033	615976	426116	562527	676949	0.980056	-1.00685
Q62975	Protein Z-dependent protease inhibitor OS=Rattus norvegicus OX=10116 GN=Serpina10 PE=2 SV=2	Serpina10	8	3	3	13177.4	34787.2	22219.3	29351	25707.4	34143.3	0.349537	1.36249
Q62991	Sec1 family domain-containing protein 1 OS=Rattus norvegicus OX=10116 GN=Scfd1 PE=1 SV=1	Scfd1	22	10	10	245623	318942	399563	176673	151101	272226	0.0968328	-1.62704
Q63041	Alpha-1-macroglobulin OS=Rattus norvegicus OX=10116 GN=A1m PE=1 SV=1	A1m	37	44	42	1.04555e+06	1.15133e+06	1.65247e+06	1.12557e+06	1.31872e+06	1.28428e+06	0.928053	-1.0143
Q63060	Glycerol kinase OS=Rattus norvegicus OX=10116 GN=Gk PE=2 SV=1	Gk	14	7	7	149977	193129	195495	149730	360877	195336	0.491536	1.23069
Q63081	Protein disulfide-isomerase A6 OS=Rattus norvegicus OX=10116 GN=Pdia6 PE=1 SV=2	Pdia6	42	15	15	3.7131e+06	3.84624e+06	4.21644e+06	2.99374e+06	3.58789e+06	4.28156e+06	0.459965	-1.09401
Q63083	Nucleobindin-1 OS=Rattus norvegicus OX=10116 GN=Nucb1 PE=1 SV=1	Nucb1	8	3	3	37814.3	73585	120801	85186.1	74957.6	69536.4	0.799401	1.09722
Q63089	Solute carrier family 22 member 1 OS=Rattus norvegicus OX=10116 GN=Slc22a1 PE=1 SV=1	Slc22a1	7	4	4	1.14215e+06	1.25971e+06	1.09545e+06	944137	859300	791644	0.0103314	-1.34884
Q63108	Carboxylesterase 1E OS=Rattus norvegicus OX=10116 GN=Ces1e PE=2 SV=1	Ces1e	47	24	6	1.01381e+06	1.0097e+06	1.89542e+06	1.4859e+06	1519664	1.9182e+06	0.299215	1.30695
Q63120	Canalicular multispecific organic anion transporter 1 OS=Rattus norvegicus OX=10116 GN=Abcc2 PE=1 SV=1	Abcc2	32	48	47	5.27036e+06	4.11374e+06	3.92201e+06	2.27316e+06	1.47257e+06	1.08402e+06	0.0108047	-2.86163
Q63135	Complement component receptor 1-like protein OS=Rattus norvegicus OX=10116 GN=Cr1l PE=1 SV=1	Cr1l	20	9	9	559052	426216	508229	366863	456710	434035	0.175583	-1.18529
Q63150	Dihydropyrimidinase OS=Rattus norvegicus OX=10116 GN=Dpys PE=1 SV=2	Dpys	8	3	3	54481	104252	169486	60667.2	66218	60779.9	0.238114	-1.57976
Q63151	Long-chain-fatty-acid--CoA ligase 3 OS=Rattus norvegicus OX=10116 GN=Acsl3 PE=1 SV=1	Acsl3	46	26	24	2.92229e+06	1.56971e+06	2.69303e+06	1.93956e+06	789678	1.39659e+06	0.148374	-1.79413
Q63203	Low affinity immunoglobulin gamma Fc region receptor II OS=Rattus norvegicus OX=10116 GN=Fcgr2 PE=1 SV=1	Fcgr2	19	4	4	101119	139623	173356	162827	170052	198632	0.183108	1.30982
Q63207	Coagulation factor X OS=Rattus norvegicus OX=10116 GN=F10 PE=2 SV=1	F10	5	2	2	8116.28	26041.1	33980.2	29854.8	23083.8	68509.7	0.316453	1.87332
Q63270	Cytoplasmic aconitate hydratase OS=Rattus norvegicus OX=10116 GN=Aco1 PE=1 SV=1	Aco1	7	4	4	98342.9	87068.8	115091	53412.1	115051	77504	0.362102	-1.27428
Q63276	Bile acid-CoA:amino acid N-acyltransferase OS=Rattus norvegicus OX=10116 GN=Baat PE=1 SV=2	Baat	51	19	19	1.73757e+06	2.66314e+06	2.52971e+06	1.41111e+06	806193	1.14069e+06	0.0256637	-2.08168
Q63344	Monocarboxylate transporter 2 OS=Rattus norvegicus OX=10116 GN=Slc16a7 PE=1 SV=1	Slc16a7	9	4	4	82090.6	64529.3	53287	74965.8	52731.3	52391.3	0.581117	-1.10873
Q63355	Unconventional myosin-Ic OS=Rattus norvegicus OX=10116 GN=Myo1c PE=1 SV=2	Myo1c	13	11	11	694828	205545	208843	446180	632050	180314	0.762629	1.19462
Q63357	Unconventional myosin-Id OS=Rattus norvegicus OX=10116 GN=Myo1d PE=1 SV=3	Myo1d	37	33	32	816794	497050	658620	469082	519056	567313	0.225873	-1.24629
Q63362	NADH dehydrogenase [ubiquinone] 1 alpha subcomplex subunit 5 OS=Rattus norvegicus OX=10116 GN=Ndufa5 PE=1 SV=3	Ndufa5	26	3	3	104319	95585.5	170576	106662	114457	91742.1	0.507769	-1.14943
Q63377	Sodium/potassium-transporting ATPase subunit beta-3 OS=Rattus norvegicus OX=10116 GN=Atp1b3 PE=2 SV=1	Atp1b3	44	8	8	3.56167e+06	2.8212e+06	2.77516e+06	1.91557e+06	2.10693e+06	2.90506e+06	0.125637	-1.33482
Q63400	Claudin-3 OS=Rattus norvegicus OX=10116 GN=Cldn3 PE=1 SV=2	Cldn3	20	4	4	1.59234e+06	1.01225e+06	1.06872e+06	600357	496930	412875	0.00798917	-2.40928
Q63416	Inter-alpha-trypsin inhibitor heavy chain H3 OS=Rattus norvegicus OX=10116 GN=Itih3 PE=2 SV=1	Itih3	11	8	8	307284	453473	488839	276359	306947	432595	0.355449	-1.22898
Q63481	Ras-related protein Rab-7L1 OS=Rattus norvegicus OX=10116 GN=Rab29 PE=1 SV=1	Rab29	39	6	5	390588	352007	544478	695634	712707	576066	0.0391203	1.56256
Q63483	RAB38, member RAS oncogene family OS=Rattus norvegicus OX=10116 GN=Rab38 PE=1 SV=1	Rab38	33	6	4	316369	365346	392584	531420	473983	551475	0.00881615	1.452
Q63488	Sodium-dependent phosphate transporter 2 OS=Rattus norvegicus OX=10116 GN=Slc20a2 PE=1 SV=1	Slc20a2	11	4	4	207001	105630	102373	73979.6	36171.1	47102.4	0.0366132	-2.60901
Q63493	Antigen-presenting glycoprotein CD1d OS=Rattus norvegicus OX=10116 GN=Cd1d PE=2 SV=2	Cd1d	10	3	3	260996	233742	437267	145686	322216	304144	0.550752	-1.23166
Q63507	60S ribosomal protein L14 OS=Rattus norvegicus OX=10116 GN=Rpl14 PE=1 SV=3	Rpl14	24	6	6	2.11566e+06	3.71439e+06	4.84231e+06	3.38128e+06	5.03751e+06	3.35814e+06	0.65121	1.14552
Q63514	C4b-binding protein alpha chain OS=Rattus norvegicus OX=10116 GN=C4bpa PE=2 SV=1	C4bpa	15	8	8	109508	110578	140463	154056	152627	286068	0.109336	1.58137
Q63524	Transmembrane emp24 domain-containing protein 2 OS=Rattus norvegicus OX=10116 GN=Tmed2 PE=1 SV=1	Tmed2	47	9	9	1.79077e+06	3.36756e+06	4.03059e+06	3.45094e+06	4.21304e+06	2.68426e+06	0.601111	1.17097
Q63584	Transmembrane emp24 domain-containing protein 10 OS=Rattus norvegicus OX=10116 GN=Tmed10 PE=1 SV=2	Tmed10	40	9	9	3.19154e+06	5.28483e+06	6.61889e+06	4.45997e+06	7.49356e+06	5.48494e+06	0.563971	1.17976
Q63598	Plastin-3 OS=Rattus norvegicus OX=10116 GN=Pls3 PE=1 SV=2	Pls3	58	34	30	3.87721e+06	2.07556e+06	2.7118e+06	2.23369e+06	2.29899e+06	2.07111e+06	0.262077	-1.27072
Q63616	Vacuolar protein sorting-associated protein 33B OS=Rattus norvegicus OX=10116 GN=Vps33b PE=2 SV=1	Vps33b	6	3	3	31877.8	55387.5	55233.4	68140.8	70186.9	76507.9	0.0778522	1.5539
Q63617	Hypoxia up-regulated protein 1 OS=Rattus norvegicus OX=10116 GN=Hyou1 PE=1 SV=1	Hyou1	37	30	30	1.01571e+06	1.63916e+06	1.42965e+06	791957	1.04045e+06	951740	0.0862593	-1.44786
Q63663	Guanylate-binding protein 1 OS=Rattus norvegicus OX=10116 GN=Gbp2 PE=1 SV=2	Gbp2	6	3	3	21680.3	23024.2	12218.3	59081.4	71255	68835.1	0.00358994	3.62193
Q63707	Dihydroorotate dehydrogenase (quinone), mitochondrial OS=Rattus norvegicus OX=10116 GN=Dhodh PE=1 SV=1	Dhodh	17	5	5	107948	164473	119322	147489	230516	177864	0.126141	1.41854
Q63716	Peroxiredoxin-1 OS=Rattus norvegicus OX=10116 GN=Prdx1 PE=1 SV=1	Prdx1	44	8	6	645677	744571	1.04905e+06	651345	733958	926319	0.818896	-1.0443
Q63921	Prostaglandin G/H synthase 1 OS=Rattus norvegicus OX=10116 GN=Ptgs1 PE=2 SV=2	Ptgs1	26	12	12	199789	281945	218998	390361	510464	587779	0.00901369	2.1175
Q64057	Alpha-aminoadipic semialdehyde dehydrogenase OS=Rattus norvegicus OX=10116 GN=Aldh7a1 PE=1 SV=2	Aldh7a1	42	19	19	1.0803e+06	958377	942529	924935	1.10704e+06	916220	0.86967	-1.01321
Q64119	Myosin light polypeptide 6 OS=Rattus norvegicus OX=10116 GN=Myl6 PE=1 SV=3	Myl6	48	6	6	260638	201299	376144	211272	267927	331623	0.944041	-1.01682
Q64194	Lysosomal acid lipase/cholesteryl ester hydrolase OS=Rattus norvegicus OX=10116 GN=Lipa PE=2 SV=1	Lipa	6	2	2	59903.3	57884	77796.5	88595.8	111253	181012	0.0523212	1.8771
Q641X8	Eukaryotic translation initiation factor 3 subunit E OS=Rattus norvegicus OX=10116 GN=Eif3e PE=2 SV=1	Eif3e	6	3	3	36802.8	59476.4	51473.5	38960.5	67532.7	61871.2	0.610168	1.13051
Q641Y0	Dolichyl-diphosphooligosaccharide--protein glycosyltransferase 48 kDa subunit OS=Rattus norvegicus OX=10116 GN=Ddost PE=2 SV=1	Ddost	39	14	14	3.72005e+06	4.2954e+06	5.36311e+06	4.66937e+06	6.53911e+06	5.23484e+06	0.225813	1.23094
Q641Y2	NADH dehydrogenase [ubiquinone] iron-sulfur protein 2, mitochondrial OS=Rattus norvegicus OX=10116 GN=Ndufs2 PE=1 SV=1	Ndufs2	31	12	12	785635	916482	766013	416463	726992	462281	0.0639513	-1.57951
Q641Y8	ATP-dependent RNA helicase DDX1 OS=Rattus norvegicus OX=10116 GN=Ddx1 PE=1 SV=1	Ddx1	15	8	8	252615	309475	367373	283626	469969	284429	0.66716	1.09698
Q641Z6	EH domain-containing protein 1 OS=Rattus norvegicus OX=10116 GN=Ehd1 PE=1 SV=1	Ehd1	15	7	3	93344	104513	107279	69313.7	103836	112805	0.617093	-1.08832
Q641Z9	Succinate dehydrogenase complex subunit C OS=Rattus norvegicus OX=10116 GN=Sdhc PE=1 SV=1	Sdhc	26	5	5	653049	614275	864237	901213	1.54286e+06	1.02947e+06	0.0703512	1.60427
Q64232	Very-long-chain enoyl-CoA reductase OS=Rattus norvegicus OX=10116 GN=Tecr PE=1 SV=1	Tecr	36	15	15	3.46887e+06	3.63632e+06	5.85416e+06	5.2406e+06	5.28529e+06	6.33187e+06	0.180884	1.3342
Q64240	Protein AMBP OS=Rattus norvegicus OX=10116 GN=Ambp PE=1 SV=1	Ambp	34	8	8	252865	356057	456500	201327	153393	254344	0.0704061	-1.73609
Q64244	ADP-ribosyl cyclase/cyclic ADP-ribose hydrolase 1 OS=Rattus norvegicus OX=10116 GN=Cd38 PE=1 SV=1	Cd38	10	2	2	101759	74213.6	91294	124484	155110	194675	0.0236145	1.76004
Q642B0	Glypican 4 OS=Rattus norvegicus OX=10116 GN=Gpc4 PE=1 SV=1	Gpc4	8	3	3	158759	137571	158663	131011	130100	110010	0.0512434	-1.22718
Q642G4	Peroxisomal membrane protein PEX14 OS=Rattus norvegicus OX=10116 GN=Pex14 PE=1 SV=1	Pex14	20	7	7	204643	226124	219232	163941	151169	195051	0.0376608	-1.28032
Q64380	Sarcosine dehydrogenase, mitochondrial OS=Rattus norvegicus OX=10116 GN=Sardh PE=1 SV=2	Sardh	12	10	10	149388	168580	154011	217593	205120	265226	0.0122872	1.45055
Q64428	Trifunctional enzyme subunit alpha, mitochondrial OS=Rattus norvegicus OX=10116 GN=Hadha PE=1 SV=2	Hadha	58	43	43	7.31298e+06	8.16015e+06	1.07721e+07	9.51613e+06	2.06432e+07	1.14481e+07	0.184185	1.51807
Q64535	Copper-transporting ATPase 2 OS=Rattus norvegicus OX=10116 GN=Atp7b PE=1 SV=1	Atp7b	2	3	3	49710.4	45236.4	78101.7	34352.5	52388.4	54111.6	0.428242	-1.21722
Q64550	UDP-glucuronosyltransferase 1-1 OS=Rattus norvegicus OX=10116 GN=Ugt1a1 PE=1 SV=1	Ugt1a1	48	29	17	5.67468e+06	6.40443e+06	6.38031e+06	9.88255e+06	1.03095e+07	9.36853e+06	0.000621725	1.60265
Q64565	Alanine--glyoxylate aminotransferase 2, mitochondrial OS=Rattus norvegicus OX=10116 GN=Agxt2 PE=1 SV=2	Agxt2	18	8	8	248380	395009	465368	442651	448668	345158	0.547573	1.14506
Q64566	Calcium-transporting ATPase type 2C member 1 OS=Rattus norvegicus OX=10116 GN=Atp2c1 PE=2 SV=1	Atp2c1	9	7	7	109623	172896	208407	144361	208188	190800	0.603095	1.1323
Q64573	Liver carboxylesterase 4 OS=Rattus norvegicus OX=10116 PE=2 SV=2	Q64573	68	37	15	3.33826e+06	4.42029e+06	5.09639e+06	3.02333e+06	5.03569e+06	3.73082e+06	0.653708	-1.09807
Q64581	Cytochrome P450 3A18 OS=Rattus norvegicus OX=10116 GN=Cyp3a18 PE=2 SV=1	Cyp3a18	41	24	19	1.5407e+06	2.3799e+06	1.58027e+06	1.71609e+06	4.57785e+06	2.65673e+06	0.248907	1.5329
Q64591	2,4-dienoyl-CoA reductase, mitochondrial OS=Rattus norvegicus OX=10116 GN=Decr1 PE=1 SV=2	Decr1	54	24	24	6.29807e+06	6.8219e+06	6.65697e+06	1.07139e+07	9.39632e+06	1.0123e+07	0.000695027	1.52736
Q64602	Kynurenine/alpha-aminoadipate aminotransferase, mitochondrial OS=Rattus norvegicus OX=10116 GN=Aadat PE=1 SV=1	Aadat	8	3	3	224999	264865	222763	255023	341743	273837	0.13464	1.21593
Q64604	Receptor-type tyrosine-protein phosphatase F OS=Rattus norvegicus OX=10116 GN=Ptprf PE=2 SV=1	Ptprf	4	5	3	318551	217144	241745	476536	270514	337049	0.187545	1.37477
Q64611	Cysteine sulfinic acid decarboxylase OS=Rattus norvegicus OX=10116 GN=Csad PE=1 SV=1	Csad	4	2	2	86695.3	88238.1	82793.2	58525.9	51217.9	58148.6	0.000817376	-1.53737
Q64640	Adenosine kinase OS=Rattus norvegicus OX=10116 GN=Adk PE=1 SV=3	Adk	8	3	3	47146.2	44228	68143	44737.8	70894.4	62644	0.592739	1.11824
Q64648	Cytochrome P450 2C12, female-specific OS=Rattus norvegicus OX=10116 GN=Cyp2c12 PE=1 SV=1	Cyp2c12	29	17	3	52033.7	46799	74175.6	174171	273256	162070	0.00431851	3.49533
Q64654	Lanosterol 14-alpha demethylase OS=Rattus norvegicus OX=10116 GN=Cyp51a1 PE=1 SV=1	Cyp51a1	28	14	14	743725	875265	1.54052e+06	696318	213061	594541	0.133845	-2.24858
Q64680	Cytochrome P450 2D4 OS=Rattus norvegicus OX=10116 GN=Cyp2d4 PE=2 SV=1	Cyp2d4	37	22	6	228492	217093	226831	228369	206967	280915	0.578745	1.05673
Q65ZS7	Rat apolipoprotein E protein OS=Rattus norvegicus OX=10116 PE=3 SV=1	Q65ZS7	55	20	20	2.73543e+06	3.91917e+06	4.61068e+06	2.79378e+06	6.27349e+06	4.46083e+06	0.614993	1.16514
Q66H15	Regulator of microtubule dynamics protein 3 OS=Rattus norvegicus OX=10116 GN=Rmdn3 PE=1 SV=1	Rmdn3	22	7	7	666463	587132	681237	1.03764e+06	901575	958769	0.00279397	1.49848
Q66H80	Coatomer subunit delta OS=Rattus norvegicus OX=10116 GN=Arcn1 PE=2 SV=1	Arcn1	30	12	12	161675	245003	210107	214999	550153	346073	0.148467	1.70063
Q66HA6	ADP-ribosylation factor-like protein 8B OS=Rattus norvegicus OX=10116 GN=Arl8b PE=2 SV=1	Arl8b	47	8	4	4.02179e+06	3.3876e+06	3.94833e+06	4.69523e+06	4.50834e+06	3.14165e+06	0.637339	1.07325
Q66HC5	Nuclear pore complex protein Nup93 OS=Rattus norvegicus OX=10116 GN=Nup93 PE=1 SV=1	Nup93	9	6	6	999411	1.55788e+06	1.112e+06	1.64297e+06	2.05487e+06	1.81815e+06	0.0469051	1.52482
Q66HD0	Endoplasmin OS=Rattus norvegicus OX=10116 GN=Hsp90b1 PE=1 SV=2	Hsp90b1	54	50	49	1.04243e+07	1.23545e+07	1.0388e+07	8.87831e+06	8.87664e+06	1.11958e+07	0.222705	-1.14883
Q66HF1	NADH-ubiquinone oxidoreductase 75 kDa subunit, mitochondrial OS=Rattus norvegicus OX=10116 GN=Ndufs1 PE=1 SV=1	Ndufs1	34	22	22	1.10842e+06	1.32939e+06	1.43053e+06	811334	1.70524e+06	847563	0.481712	-1.2159
Q66HF2	Transmembrane 9 superfamily member 1 OS=Rattus norvegicus OX=10116 GN=Tm9sf1 PE=2 SV=1	Tm9sf1	21	10	10	402281	798330	1.01513e+06	596718	810089	753457	0.905518	1.03763
Q66HF8	Aldehyde dehydrogenase X, mitochondrial OS=Rattus norvegicus OX=10116 GN=Aldh1b1 PE=1 SV=1	Aldh1b1	12	4	3	305459	97347.8	120557	119934	130256	112871	0.540037	-1.26683
Q66HG5	Transmembrane 9 superfamily member 2 OS=Rattus norvegicus OX=10116 GN=Tm9sf2 PE=2 SV=1	Tm9sf2	28	14	14	1.91393e+06	3.84161e+06	4.69419e+06	2.89273e+06	4.10016e+06	3.862e+06	0.76314	1.09894
Q66HG9	Mitochondrial antiviral-signaling protein OS=Rattus norvegicus OX=10116 GN=Mavs PE=1 SV=1	Mavs	22	7	7	575835	506474	597993	655803	1.00325e+06	561627	0.237985	1.28438
Q66HK8	Cytochrome P450 4F1 OS=Rattus norvegicus OX=10116 GN=Cyp4f1 PE=1 SV=1	Cyp4f1	44	25	9	1.25801e+06	1.4381e+06	1.59628e+06	1.97586e+06	1.96562e+06	1.76593e+06	0.0209354	1.33418
Q66HL0	5' nucleotidase, ecto OS=Rattus norvegicus OX=10116 GN=Nt5e PE=1 SV=2	Nt5e	43	20	20	2.44738e+06	2.1951e+06	2.51954e+06	844729	725832	766541	5.19402e-05	-3.06523
Q66HL2	Src substrate cortactin OS=Rattus norvegicus OX=10116 GN=Cttn PE=1 SV=1	Cttn	13	7	7	171665	134123	171635	126710	140817	123352	0.1003	-1.21542
Q66HP4	Stau1 protein (Fragment) OS=Rattus norvegicus OX=10116 GN=Stau1 PE=2 SV=1	Stau1	20	9	9	396063	459792	496531	315789	460921	373479	0.255613	-1.18484
Q66HT1	Fructose-bisphosphate aldolase OS=Rattus norvegicus OX=10116 GN=Aldob PE=1 SV=1	Aldob	38	15	15	3.51454e+06	2.90746e+06	3.61474e+06	2.74147e+06	3.53699e+06	3.2617e+06	0.637469	-1.05309
Q66X93	Staphylococcal nuclease domain-containing protein 1 OS=Rattus norvegicus OX=10116 GN=Snd1 PE=1 SV=1	Snd1	34	26	26	569221	707548	774198	354476	640344	559066	0.209886	-1.3494
Q68FP2	Serum paraoxonase/lactonase 3 OS=Rattus norvegicus OX=10116 GN=Pon3 PE=2 SV=1	Pon3	51	15	15	5.16597e+06	6.23585e+06	7.43087e+06	7.046e+06	7.52037e+06	7.22139e+06	0.216595	1.16924
Q68FQ0	T-complex protein 1 subunit epsilon OS=Rattus norvegicus OX=10116 GN=Cct5 PE=1 SV=1	Cct5	34	16	16	564161	638677	752954	322403	312633	411263	0.00652291	-1.87054
Q68FR5	Transmembrane protein 209 OS=Rattus norvegicus OX=10116 GN=Tmem209 PE=2 SV=1	Tmem209	5	2	2	23898.2	48304.7	40269.5	64235.8	74708.3	47958.2	0.0977976	1.70435
Q68FR6	Elongation factor 1-gamma OS=Rattus norvegicus OX=10116 GN=Eef1g PE=2 SV=3	Eef1g	12	4	4	109729	141953	92848.4	46809.2	112145	109551	0.381392	-1.35989
Q68FR9	Elongation factor 1-delta OS=Rattus norvegicus OX=10116 GN=Eef1d PE=1 SV=2	Eef1d	7	2	2	58458.8	156525	143497	39358.6	70180	100322	0.281015	-1.67961
Q68FS4	Cytosol aminopeptidase OS=Rattus norvegicus OX=10116 GN=Lap3 PE=1 SV=1	Lap3	20	9	9	163719	159299	150214	135803	228260	203265	0.37661	1.17164
Q68FT1	Ubiquinone biosynthesis protein COQ9, mitochondrial OS=Rattus norvegicus OX=10116 GN=Coq9 PE=1 SV=2	Coq9	10	2	2	23006.9	18417.2	26320	37596.9	123450	34076.6	0.106946	2.42053
Q68FT3	Pyridine nucleotide-disulfide oxidoreductase domain-containing protein 2 OS=Rattus norvegicus OX=10116 GN=Pyroxd2 PE=2 SV=1	Pyroxd2	24	11	11	864094	943819	832700	743942	1.0101e+06	1.15091e+06	0.581418	1.08393
Q68FT7	Phenylalanyl-tRNA synthetase subunit beta OS=Rattus norvegicus OX=10116 GN=Farsb PE=1 SV=1	Farsb	8	5	5	29233.4	46851.1	42850.8	73687.8	119880	157658	0.01642	2.87365
Q68FU3	Electron transfer flavoprotein subunit beta OS=Rattus norvegicus OX=10116 GN=Etfb PE=1 SV=3	Etfb	44	12	12	871995	736004	884882	984900	601602	1.21945e+06	0.730669	1.08358
Q68FV1	Trimeric intracellular cation channel type B OS=Rattus norvegicus OX=10116 GN=Tmem38b PE=2 SV=1	Tmem38b	19	4	4	160370	159612	258557	256236	296845	325939	0.0653243	1.55306
Q68FW4	Syntaxin-18 OS=Rattus norvegicus OX=10116 GN=Stx18 PE=2 SV=1	Stx18	11	3	3	273118	213938	349696	165871	108243	189345	0.0534189	-1.81817
Q68FX0	Isocitrate dehydrogenase [NAD] subunit beta, mitochondrial OS=Rattus norvegicus OX=10116 GN=Idh3B PE=2 SV=1	Idh3B	9	3	3	1.76568e+06	2.52625e+06	3.36468e+06	2.15016e+06	1.52086e+06	430998	0.205974	-2.20005
Q68FY0	Cytochrome b-c1 complex subunit 1, mitochondrial OS=Rattus norvegicus OX=10116 GN=Uqcrc1 PE=1 SV=1	Uqcrc1	43	19	19	1.4232e+06	1.97739e+06	1.65849e+06	967489	1.43251e+06	883802	0.0644777	-1.56192
Q68FY4	Group specific component OS=Rattus norvegicus OX=10116 GN=Gc PE=1 SV=1	Gc	41	15	15	268786	506939	610989	294234	303384	309778	0.21408	-1.44395
Q68FZ8	Propionyl coenzyme A carboxylase, beta polypeptide OS=Rattus norvegicus OX=10116 GN=Pccb PE=1 SV=1	Pccb	20	8	8	376527	236736	228600	300459	254814	281372	0.91736	1.01871
Q68G19	UDP-glucuronosyltransferase OS=Rattus norvegicus OX=10116 GN=Ugt2b35 PE=1 SV=1	Ugt2b35	58	36	4	2.97835e+06	3.52393e+06	4.45168e+06	4.6393e+06	5.82227e+06	4.53731e+06	0.0850553	1.37913
Q68G31	Phenazine biosynthesis-like domain-containing protein OS=Rattus norvegicus OX=10116 GN=Pbld PE=2 SV=1	Pbld	9	2	2	49782.8	28262.4	70253.9	47954.8	74280.9	89638.8	0.293799	1.47825
Q68G38	Torsin-1A OS=Rattus norvegicus OX=10116 GN=Tor1a PE=1 SV=1	Tor1a	14	4	4	111097	147803	154785	101787	74757.5	131918	0.185978	-1.36298
Q6AXM8	Serum paraoxonase/arylesterase 2 OS=Rattus norvegicus OX=10116 GN=Pon2 PE=2 SV=1	Pon2	35	9	9	944329	1.00432e+06	1.28888e+06	1.07026e+06	1.14038e+06	1.23522e+06	0.537385	1.0724
Q6AXN3	Transmembrane emp24 domain-containing protein 5 OS=Rattus norvegicus OX=10116 GN=Tmed5 PE=2 SV=1	Tmed5	30	6	6	798173	884949	1.17764e+06	1.03908e+06	1.15581e+06	1.03249e+06	0.336455	1.14235
Q6AXT5	Ras-related protein Rab-21 OS=Rattus norvegicus OX=10116 GN=Rab21 PE=2 SV=1	Rab21	42	8	7	1.56069e+06	1.44157e+06	1.29419e+06	3.15372e+06	2.68515e+06	2.96831e+06	0.000558017	2.0514
Q6AXV4	Sorting and assembly machinery component 50 homolog OS=Rattus norvegicus OX=10116 GN=Samm50 PE=1 SV=1	Samm50	41	16	16	509523	443160	505256	705534	1.23621e+06	729936	0.0375405	1.77372
Q6AXX6	Peroxiredoxin-like 2A OS=Rattus norvegicus OX=10116 GN=Prxl2a PE=1 SV=1	Prxl2a	43	10	10	1.11781e+06	802932	984744	1.52224e+06	1.4912e+06	2.0676e+06	0.0176697	1.74463
Q6AXY8	Dehydrogenase/reductase (SDR family) member 1 OS=Rattus norvegicus OX=10116 GN=Dhrs1 PE=1 SV=1	Dhrs1	88	43	43	4.72636e+07	3.02742e+07	4.99836e+07	8.92828e+07	6.15265e+07	4.85899e+07	0.138563	1.55114
Q6AY04	m-AAA protease-interacting protein 1, mitochondrial OS=Rattus norvegicus OX=10116 GN=Maip1 PE=2 SV=1	Maip1	8	2	2	203151	204319	261211	341808	323933	312222	0.0112765	1.47184
Q6AY18	SAR1 gene homolog A (S. cerevisiae), isoform CRA_b OS=Rattus norvegicus OX=10116 GN=Sar1a PE=1 SV=1	Sar1a	47	14	5	868978	1.54943e+06	1.7122e+06	1.49748e+06	3.22423e+06	2.63773e+06	0.141981	1.76778
Q6AY20	Cation-dependent mannose-6-phosphate receptor OS=Rattus norvegicus OX=10116 GN=M6pr PE=1 SV=1	M6pr	26	8	8	398412	578629	571372	490736	688401	697772	0.312501	1.21409
Q6AY30	Saccharopine dehydrogenase-like oxidoreductase OS=Rattus norvegicus OX=10116 GN=Sccpdh PE=1 SV=1	Sccpdh	74	61	61	6.54959e+07	3.54603e+07	5.77632e+07	104949134	7.46285e+07	9.28036e+07	0.056601	1.75636
Q6AY58	B-cell receptor-associated protein 31 OS=Rattus norvegicus OX=10116 GN=Bcap31 PE=1 SV=1	Bcap31	44	15	15	1.30957e+06	903926	1.5992e+06	2.37178e+06	2.16688e+06	3.01167e+06	0.0224944	2.01458
Q6AY86	Vacuolar protein sorting-associated protein 26A OS=Rattus norvegicus OX=10116 GN=Vps26a PE=1 SV=1	Vps26a	9	3	2	7800.59	18387.7	27165.4	8937.8	86604.4	29091.4	0.480353	1.79455
Q6AYA6	Cytochrome b-245 chaperone 1 OS=Rattus norvegicus OX=10116 GN=Cybc1 PE=1 SV=1	Cybc1	22	4	4	293290	208917	198127	313696	455283	327807	0.0572076	1.56819
Q6AYB5	Signal recognition particle 54 kDa protein OS=Rattus norvegicus OX=10116 GN=Srp54 PE=2 SV=1	Srp54	20	8	8	751686	700052	589546	1.37937e+06	1.66991e+06	1.54471e+06	0.000866886	2.25517
Q6AYC2	Immunity-related GTPase family M protein OS=Rattus norvegicus OX=10116 GN=Irgm PE=2 SV=1	Irgm	37	13	12	2.36698e+06	2.01569e+06	2.0102e+06	4.60335e+06	2.45664e+06	3.70108e+06	0.0626297	1.63416
Q6AYD3	Proliferation-associated protein 2G4 OS=Rattus norvegicus OX=10116 GN=Pa2g4 PE=1 SV=1	Pa2g4	20	7	7	185523	334048	373054	317370	459539	495521	0.213164	1.46214
Q6AYG5	Ethylmalonyl-CoA decarboxylase OS=Rattus norvegicus OX=10116 GN=Echdc1 PE=1 SV=1	Echdc1	8	2	2	64125.5	66155.1	76433.7	105851	195759	189400	0.015893	2.296
Q6AYQ0	PDZ domain-containing protein MAGIX OS=Rattus norvegicus OX=10116 GN=Magix PE=2 SV=1	Magix	12	3	3	88617.7	73695.5	69537.1	32363.5	17907.3	12050.2	0.00932249	-4.02129
Q6AYQ1	Golgin subfamily A member 7 OS=Rattus norvegicus OX=10116 GN=Golga7 PE=2 SV=1	Golga7	14	2	2	165497	141777	189803	130436	121912	133689	0.0498063	-1.27954
Q6AYQ4	Transmembrane protein 109 OS=Rattus norvegicus OX=10116 GN=Tmem109 PE=2 SV=1	Tmem109	9	2	2	705098	504944	475976	547026	682536	776907	0.324324	1.19621
Q6AYQ8	Acylpyruvase FAHD1, mitochondrial OS=Rattus norvegicus OX=10116 GN=Fahd1 PE=1 SV=1	Fahd1	27	5	5	278630	241792	306941	351453	891154	489128	0.0763531	1.94942
Q6AYR1	RCG52996, isoform CRA_a OS=Rattus norvegicus OX=10116 GN=Tfg PE=1 SV=1	Tfg	26	7	7	270354	377205	192973	409922	433323	454513	0.0740735	1.60085
Q6AYS8	Estradiol 17-beta-dehydrogenase 11 OS=Rattus norvegicus OX=10116 GN=Hsd17b11 PE=2 SV=1	Hsd17b11	88	97	90	1.67673e+08	1.32616e+08	1.81341e+08	3.99096e+08	2.90527e+08	3.15296e+08	0.00535236	2.08517
Q6AYT3	RNA-splicing ligase RtcB homolog OS=Rattus norvegicus OX=10116 GN=Rtcb PE=2 SV=1	Rtcb	23	9	9	173504	229026	242418	189767	214476	231059	0.949217	-1.00804
Q6AYT7	Lysophosphatidylserine lipase ABHD12 OS=Rattus norvegicus OX=10116 GN=Abhd12 PE=2 SV=1	Abhd12	8	3	3	182847	185212	196348	142052	151903	205405	0.306795	-1.14477
Q6AYU2	Pcbp2 protein OS=Rattus norvegicus OX=10116 GN=Pcbp2 PE=2 SV=1	Pcbp2	43	13	12	763645	1.48174e+06	1.27567e+06	1.80667e+06	2.7614e+06	2.59312e+06	0.0383366	2.0772
Q6AYY8	Acetyl-coenzyme A transporter 1 OS=Rattus norvegicus OX=10116 GN=Slc33a1 PE=2 SV=1	Slc33a1	15	8	8	468651	522913	471753	568568	558251	512583	0.0754989	1.12063
Q6AYZ1	Tubulin alpha-1C chain OS=Rattus norvegicus OX=10116 GN=Tuba1c PE=1 SV=1	Tuba1c	71	33	3	2.3814e+06	2.38636e+06	2.06863e+06	1.90464e+06	4.64238e+06	2.94848e+06	0.36743	1.30407
Q6DGF2	Clathrin interactor 1 OS=Rattus norvegicus OX=10116 GN=Clint1 PE=1 SV=1	Clint1	30	12	12	363517	271609	458025	693077	402049	365072	0.341158	1.31027
Q6DGG1	Protein ABHD14B OS=Rattus norvegicus OX=10116 GN=Abhd14b PE=2 SV=1	Abhd14b	37	6	6	268888	323913	253008	166660	516429	289433	0.908736	1.04172
Q6GMM8	Long-chain fatty acid transport protein 1 OS=Rattus norvegicus OX=10116 GN=Slc27a1 PE=1 SV=1	Slc27a1	15	7	7	660825	181963	136063	173140	185971	201332	0.561192	-1.3615
Q6GMN2	Brain-specific angiogenesis inhibitor 1-associated protein 2 OS=Rattus norvegicus OX=10116 GN=Baiap2 PE=1 SV=1	Baiap2	14	6	6	296833	217595	206711	124988	160989	126533	0.0168371	-1.73734
Q6GT74	Basigin OS=Rattus norvegicus OX=10116 GN=Bsg PE=2 SV=1	Bsg	43	13	13	5.69505e+06	5.69385e+06	5.97543e+06	4.30186e+06	5.10956e+06	4.01046e+06	0.0235656	-1.30021
Q6I7R1	Dehydrogenase/reductase (SDR family) member 7 OS=Rattus norvegicus OX=10116 GN=Dhrs7l1 PE=1 SV=1	Dhrs7l1	44	17	10	908443	1.85854e+06	681619	241754	479019	389160	0.0371052	-2.86639
Q6IFW6	Keratin, type I cytoskeletal 10 OS=Rattus norvegicus OX=10116 GN=Krt10 PE=3 SV=1	Krt10	5	3	2	6056.81	65526.1	11585.4	8974.69	8095.47	3527.07	0.279372	-2.61797
Q6IMX7	Hsp70-binding protein 1 OS=Rattus norvegicus OX=10116 GN=Hspbp1 PE=1 SV=1	Hspbp1	11	3	3	87407.7	302773	182453	239791	326954	858844	0.170863	2.40698
Q6IMY8	Heterogeneous nuclear ribonucleoprotein U OS=Rattus norvegicus OX=10116 GN=Hnrnpu PE=1 SV=1	Hnrnpu	19	13	13	712873	730089	913812	1.21467e+06	1.03793e+06	830285	0.12488	1.30078
Q6IMZ3	Annexin OS=Rattus norvegicus OX=10116 GN=Anxa6 PE=1 SV=1	Anxa6	46	31	31	913597	1.09645e+06	1.60741e+06	1.43431e+06	1.28187e+06	1.73369e+06	0.293382	1.25563
Q6IRE4	Tumor susceptibility gene 101 protein OS=Rattus norvegicus OX=10116 GN=Tsg101 PE=1 SV=1	Tsg101	6	2	2	1.5119e+06	1.11041e+06	1.4078e+06	6.61089e+06	425276	3.6375e+06	0.591483	1.62953
Q6IRK8	Spectrin alpha chain, non-erythrocytic 1 OS=Rattus norvegicus OX=10116 GN=Sptan1 PE=1 SV=1	Sptan1	64	148	4	5.67581e+06	3.56625e+06	4.42792e+06	3.10864e+06	2.76308e+06	2.71243e+06	0.0332857	-1.56689
Q6IV57	RING finger protein 141 OS=Rattus norvegicus OX=10116 GN=Rnf141 PE=2 SV=1	Rnf141	17	3	3	356049	337858	400895	468935	336091	433646	0.360183	1.12325
Q6MG08	ATP-binding cassette sub-family F member 1 OS=Rattus norvegicus OX=10116 GN=Abcf1 PE=1 SV=1	Abcf1	5	4	2	19136	65458.8	58621.4	27581.8	18338.3	28405.5	0.262647	-1.72252
Q6MG49	Large proline-rich protein BAG6 OS=Rattus norvegicus OX=10116 GN=Bag6 PE=1 SV=2	Bag6	4	2	2	84763.9	125062	156254	39044.7	147910	119601	0.552464	-1.33852
Q6MG55	Phosphatidylserine lipase ABHD16A OS=Rattus norvegicus OX=10116 GN=Abhd16a PE=2 SV=1	Abhd16a	10	5	5	188598	158016	159540	175308	254326	250887	0.10163	1.33001
Q6MGA0	MHC class II antigen OS=Rattus norvegicus OX=10116 GN=RT1-Ba PE=2 SV=1	RT1-Ba	15	3	3	24581.9	18599.5	31549.3	37101.4	108069	245100	0.0682525	4.08422
Q6MGA7	Hla-dmb protein OS=Rattus norvegicus OX=10116 GN=RT1-DMb PE=2 SV=1	RT1-DMb	11	2	2	7975.39	28877.7	19726.7	25808.3	96045.7	170745	0.0893469	4.5332
Q6MGB4	H2-K region expressed gene 4, rat orthologue OS=Rattus norvegicus OX=10116 GN=Slc39a7 PE=1 SV=1	Slc39a7	6	2	2	348818	348699	446146	365542	397059	725501	0.393135	1.24729
Q6P0K8	Junction plakoglobin OS=Rattus norvegicus OX=10116 GN=Jup PE=1 SV=1	Jup	55	30	24	2.16627e+06	1.98081e+06	2.09743e+06	1.24129e+06	1.82433e+06	1.21162e+06	0.0428011	-1.48582
Q6P3V8	Eukaryotic translation initiation factor 4A1 OS=Rattus norvegicus OX=10116 GN=Eif4a1 PE=1 SV=1	Eif4a1	26	9	7	159714	217075	186915	145119	548490	368398	0.280737	1.65401
Q6P502	T-complex protein 1 subunit gamma OS=Rattus norvegicus OX=10116 GN=Cct3 PE=1 SV=1	Cct3	53	29	29	3.79384e+06	3.31037e+06	3.28466e+06	2.06935e+06	2.36031e+06	2.05796e+06	0.00190641	-1.60104
Q6P685	Eukaryotic translation initiation factor 2 subunit beta OS=Rattus norvegicus OX=10116 GN=Eif2s2 PE=1 SV=1	Eif2s2	31	7	7	270416	204049	194902	261624	225710	358228	0.256253	1.25295
Q6P691	C2 calcium-dependent domain-containing 2 OS=Rattus norvegicus OX=10116 GN=C2cd2 PE=1 SV=1	C2cd2	11	7	7	590829	519590	610071	406631	371986	289725	0.0126848	-1.62279
Q6P6R2	Dihydrolipoyl dehydrogenase, mitochondrial OS=Rattus norvegicus OX=10116 GN=Dld PE=1 SV=1	Dld	23	8	8	370482	314690	343388	419518	475013	362227	0.0981048	1.21712
Q6P6S9	Ectonucleoside triphosphate diphosphohydrolase 5 OS=Rattus norvegicus OX=10116 GN=Entpd5 PE=2 SV=1	Entpd5	22	7	7	904114	1.13107e+06	1.36598e+06	1.09641e+06	1.09302e+06	1.17755e+06	0.979072	1.0034
Q6P6V0	Glucose-6-phosphate isomerase OS=Rattus norvegicus OX=10116 GN=Gpi PE=1 SV=1	Gpi	9	4	4	64932.7	63949.2	89039.6	65863.3	89458.3	105389	0.379183	1.18866
Q6P6V1	Polypeptide N-acetylgalactosaminyltransferase 11 OS=Rattus norvegicus OX=10116 GN=Galnt11 PE=1 SV=1	Galnt11	21	11	11	205412	327270	422646	238254	258800	220123	0.318504	-1.27922
Q6P6V6	Protein GPR108 OS=Rattus norvegicus OX=10116 GN=Gpr108 PE=2 SV=1	Gpr108	3	2	2	2.00721e+06	1.71503e+06	2.06767e+06	2.41409e+06	1.71734e+06	1.97456e+06	0.705031	1.04772
Q6P734	Plasma protease C1 inhibitor OS=Rattus norvegicus OX=10116 GN=Serping1 PE=2 SV=1	Serping1	6	2	2	80237.3	115523	153483	168859	113930	163707	0.306676	1.30329
Q6P747	Heterochromatin protein 1-binding protein 3 OS=Rattus norvegicus OX=10116 GN=Hp1bp3 PE=1 SV=1	Hp1bp3	12	6	6	165241	115918	133321	238896	196548	275738	0.0190685	1.71791
Q6P752	Torsin-1A-interacting protein 2 OS=Rattus norvegicus OX=10116 GN=Tor1aip2 PE=2 SV=1	Tor1aip2	15	6	6	147457	199448	242873	201543	213590	255421	0.424082	1.15463
Q6P790	60S ribosomal protein L6 (Fragment) OS=Rattus norvegicus OX=10116 GN=Rpl6 PE=2 SV=1	Rpl6	42	14	14	1.65781e+06	3.16335e+06	4.8975e+06	2.18559e+06	4.50527e+06	3.94942e+06	0.737831	1.1483
Q6P7A2	Ubiquitin conjugation factor E4 A OS=Rattus norvegicus OX=10116 GN=Ube4a PE=2 SV=1	Ube4a	25	25	25	672893	678105	677498	915971	852654	1.11421e+06	0.0125239	1.41196
Q6P7A7	Dolichyl-diphosphooligosaccharide--protein glycosyltransferase subunit 1 OS=Rattus norvegicus OX=10116 GN=Rpn1 PE=1 SV=1	Rpn1	62	35	35	5.83547e+06	7.37677e+06	7.4942e+06	7.96838e+06	8.06925e+06	7.92678e+06	0.133163	1.16469
Q6P7B3	Tripartite motif-containing 25 OS=Rattus norvegicus OX=10116 GN=Trim25 PE=2 SV=1	Trim25	35	18	18	510934	794530	834028	602143	888140	1.00152e+06	0.523221	1.16519
Q6P7D4	Cytochrome P450 20A1 OS=Rattus norvegicus OX=10116 GN=Cyp20a1 PE=2 SV=1	Cyp20a1	6	2	2	48447.2	46491.7	35255.5	72186.1	32551.8	101596	0.355673	1.44326
Q6P7R8	Very-long-chain 3-oxoacyl-CoA reductase OS=Rattus norvegicus OX=10116 GN=Hsd17b12 PE=2 SV=1	Hsd17b12	33	9	9	1.33337e+06	1.16992e+06	1.83782e+06	1.54673e+06	2.23551e+06	2.27748e+06	0.141228	1.40048
Q6P7S1	Acid ceramidase OS=Rattus norvegicus OX=10116 GN=Asah1 PE=1 SV=1	Asah1	12	4	4	252783	125426	204241	101555	75395.1	247766	0.378089	-1.50568
Q6P9V1	Tetraspanin OS=Rattus norvegicus OX=10116 GN=Cd81 PE=1 SV=1	Cd81	28	5	5	5.57545e+06	3.41242e+06	4.05069e+06	4.3362e+06	2.69346e+06	3.07775e+06	0.276674	-1.28945
Q6PCT3	Tumor protein D54 OS=Rattus norvegicus OX=10116 GN=Tpd52l2 PE=1 SV=1	Tpd52l2	20	3	3	29780.6	26632.3	40611.5	17076.4	133945	66883.7	0.448024	1.68093
Q6PCT8	Succinate dehydrogenase [ubiquinone] cytochrome b small subunit, mitochondrial OS=Rattus norvegicus OX=10116 GN=Sdhd PE=2 SV=1	Sdhd	11	2	2	422745	423971	429071	780357	823052	749968	2.35746e-05	1.84334
Q6PCU4	Emd protein OS=Rattus norvegicus OX=10116 GN=Emd PE=1 SV=1	Emd	38	6	6	144929	111090	106484	145096	124129	177363	0.216079	1.23053
Q6PDU7	ATP synthase subunit g, mitochondrial OS=Rattus norvegicus OX=10116 GN=Atp5mg PE=1 SV=2	Atp5mg	42	4	4	697871	656026	751975	783728	1.67261e+06	675949	0.328453	1.37043
Q6PDV7	60S ribosomal protein L10 OS=Rattus norvegicus OX=10116 GN=Rpl10 PE=1 SV=3	Rpl10	37	9	9	1.72976e+06	2.39123e+06	2.66792e+06	2.02225e+06	2.71937e+06	2.88267e+06	0.517215	1.12834
Q6PDV8	60S ribosomal protein L22 OS=Rattus norvegicus OX=10116 GN=LOC100360057 PE=1 SV=1	LOC100360057	30	3	3	1.4034e+06	1.92489e+06	2.55295e+06	1.98938e+06	2.03694e+06	1.89996e+06	0.843301	1.03738
Q6PEC3	Protein YIF1B OS=Rattus norvegicus OX=10116 GN=Yif1b PE=2 SV=2	Yif1b	10	2	2	118574	118879	106286	98117.1	129811	132039	0.727646	1.03927
Q6PSM0	Multidrug resistance protein 1a OS=Rattus norvegicus OX=10116 GN=Mdr1a PE=1 SV=1	Mdr1a	13	15	6	4.06447e+06	3.04404e+06	3.07759e+06	2.11866e+06	2.84978e+06	1.9139e+06	0.0594762	-1.48807
Q6Q7Y5	Guanine nucleotide-binding protein subunit alpha-13 OS=Rattus norvegicus OX=10116 GN=Gna13 PE=1 SV=1	Gna13	30	10	9	471925	427297	266907	323442	215336	295355	0.209663	-1.37796
Q6QA69	1-acylglycerol-3-phosphate O-acyltransferase ABHD5 OS=Rattus norvegicus OX=10116 GN=Abhd5 PE=1 SV=1	Abhd5	57	14	14	1.10304e+07	939030	1.06352e+06	677111	1.00268e+06	1.12291e+06	0.336486	-2.43566
Q6RUV5	Ras-related C3 botulinum toxin substrate 1 OS=Rattus norvegicus OX=10116 GN=Rac1 PE=1 SV=1	Rac1	48	8	4	1.38768e+06	1.01514e+06	1.13915e+06	1.26359e+06	1.36661e+06	1.7206e+06	0.189509	1.22794
Q6TUD3	LRRGT00111 OS=Rattus norvegicus OX=10116 GN=Rdh11 PE=1 SV=1	Rdh11	26	10	9	975799	833047	1.32388e+06	1.20932e+06	1.21045e+06	1.34036e+06	0.226404	1.22164
Q6TUD4	Protein YIPF3 OS=Rattus norvegicus OX=10116 GN=Yipf3 PE=2 SV=1	Yipf3	22	6	6	397609	1.07069e+06	1.06001e+06	505500	929403	751582	0.837597	-1.0852
Q6TUG0	DnaJ homolog subfamily B member 11 OS=Rattus norvegicus OX=10116 GN=Dnajb11 PE=2 SV=1	Dnajb11	30	7	7	452540	542676	608095	474703	497315	565427	0.729078	-1.03812
Q6TXG7	Serine hydroxymethyltransferase OS=Rattus norvegicus OX=10116 GN=Shmt1 PE=1 SV=1	Shmt1	12	7	6	125859	103480	106866	88984.1	104198	130615	0.73311	-1.04746
Q6UPE0	Choline dehydrogenase, mitochondrial OS=Rattus norvegicus OX=10116 GN=Chdh PE=1 SV=1	Chdh	61	41	41	3.36113e+06	4.03023e+06	5.7528e+06	4.69249e+06	5.67953e+06	6.14659e+06	0.234352	1.28101
Q6UPE1	Electron transfer flavoprotein-ubiquinone oxidoreductase, mitochondrial OS=Rattus norvegicus OX=10116 GN=Etfdh PE=1 SV=1	Etfdh	58	29	29	4.90973e+06	6.70218e+06	6.2112e+06	7.11008e+06	8.7724e+06	7.02794e+06	0.0977342	1.28961
Q6UPR8	Endoplasmic reticulum metallopeptidase 1 OS=Rattus norvegicus OX=10116 GN=Ermp1 PE=1 SV=1	Ermp1	6	5	5	209258	227919	173762	206087	200074	230243	0.644038	1.04633
Q6VBQ5	Myeloid-associated differentiation marker OS=Rattus norvegicus OX=10116 GN=Myadm PE=1 SV=1	Myadm	7	2	2	587961	409914	420966	312071	332974	427277	0.141107	-1.31716
Q6W3E4	Inositol trisphosphate receptor type 2 OS=Rattus norvegicus OX=10116 PE=2 SV=1	Q6W3E4	24	57	52	567144	288644	402240	309235	424152	1.11149e+06	0.572297	1.30334
Q6Y1S1	Myeloid differentiation primary response protein MyD88 OS=Rattus norvegicus OX=10116 GN=Myd88 PE=2 SV=2	Myd88	8	3	3	166820	131020	159601	412410	152284	68038.9	0.903966	1.06998
Q6ZXZ0	Alpha-2,6-sialyltransferase ST6GalNAc IV (Fragment) OS=Rattus norvegicus OX=10116 GN=St6galnac4 PE=2 SV=1	St6galnac4	8	2	2	21001.3	133322	105170	32069.2	99211.8	47923.8	0.759086	-1.24532
Q704E8	ATP-binding cassette sub-family B member 7, mitochondrial OS=Rattus norvegicus OX=10116 GN=Abcb7 PE=1 SV=1	Abcb7	11	7	7	166342	203268	217734	240391	242022	209041	0.149074	1.18214
Q75N33	Protein transport protein Sec16B OS=Rattus norvegicus OX=10116 GN=Sec16b PE=1 SV=1	Sec16b	28	19	18	1.55884e+06	1.70961e+06	1.55743e+06	1.13831e+06	1.10113e+06	1.09064e+06	0.000382741	-1.44802
Q75Q39	Mitochondrial import receptor subunit TOM70 OS=Rattus norvegicus OX=10116 GN=Tomm70 PE=1 SV=1	Tomm70	36	14	14	446752	590922	637740	611789	1.18459e+06	728814	0.166024	1.46391
Q75Q41	Mitochondrial import receptor subunit TOM22 homolog OS=Rattus norvegicus OX=10116 GN=Tomm22 PE=1 SV=1	Tomm22	31	3	3	276430	343446	333718	358671	542260	425377	0.0811242	1.37706
Q78P75	Dynein light chain 2, cytoplasmic OS=Rattus norvegicus OX=10116 GN=Dynll2 PE=1 SV=1	Dynll2	45	3	2	641364	591896	1.16412e+06	810762	695832	683010	0.845748	-1.04674
Q794E4	Heterogeneous nuclear ribonucleoprotein F OS=Rattus norvegicus OX=10116 GN=Hnrnpf PE=1 SV=3	Hnrnpf	17	6	5	248216	223134	219858	323192	485823	413637	0.0109846	1.74719
Q794F9	4F2 cell-surface antigen heavy chain OS=Rattus norvegicus OX=10116 GN=Slc3a2 PE=1 SV=1	Slc3a2	6	2	2	120483	66400.6	78334.2	71474.4	132078	100186	0.613894	1.14705
Q7TMB6	Aa2-174 OS=Rattus norvegicus OX=10116 GN=Acsm5 PE=1 SV=1	Acsm5	9	8	7	117683	124713	81449.4	262715	168180	293295	0.021278	2.21318
Q7TNY6	Golgi resident protein GCP60 OS=Rattus norvegicus OX=10116 GN=Acbd3 PE=1 SV=3	Acbd3	5	2	2	0	22941.5	30463.6	0	2600.13	1607.87	0.851745	-5.50874
Q7TP42	Ab2-292 OS=Rattus norvegicus OX=10116 GN=Sec62 PE=1 SV=1	Sec62	4	2	2	239018	298796	304138	279012	461034	294355	0.354628	1.20351
Q7TP54	Rho family-interacting cell polarization regulator 2 OS=Rattus norvegicus OX=10116 GN=Ripor2 PE=1 SV=1	Ripor2	8	7	2	573201	483861	540470	585100	630100	717580	0.0712511	1.20847
Q7TP91	Ab1-205 OS=Rattus norvegicus OX=10116 GN=Surf4 PE=1 SV=1	Surf4	7	6	6	1.27808e+06	1.39415e+06	1.54892e+06	1.62392e+06	1.99856e+06	1.82659e+06	0.0357528	1.29026
Q7TPB1	T-complex protein 1 subunit delta OS=Rattus norvegicus OX=10116 GN=Cct4 PE=1 SV=3	Cct4	50	23	22	2.30824e+06	2.27855e+06	2.22163e+06	1.72188e+06	1.54443e+06	1.47533e+06	0.00152351	-1.43874
Q7TQ16	Cytochrome b-c1 complex subunit 8 OS=Rattus norvegicus OX=10116 GN=Uqcrq PE=3 SV=1	Uqcrq	33	4	4	432528	568244	861286	455533	671302	342871	0.448956	-1.26389
Q7TQ77	Ac1288 OS=Rattus norvegicus OX=10116 PE=1 SV=1	Q7TQ77	4	2	2	31953.7	42534.8	56723.7	8531.51	62453	26051.4	0.394349	-1.77095
Q7TSE9	HCLS1-associated protein X-1 OS=Rattus norvegicus OX=10116 GN=Hax1 PE=1 SV=1	Hax1	9	2	2	5821	2982.21	10636.3	16750	13914.8	6838.79	0.191457	2.05139
Q7TSU1	Brefeldin A-inhibited guanine nucleotide-exchange protein 2 OS=Rattus norvegicus OX=10116 GN=Arfgef2 PE=1 SV=1	Arfgef2	12	19	16	873394	877052	747429	661213	483479	713557	0.07802	-1.359
Q7TT49	Serine/threonine-protein kinase MRCK beta OS=Rattus norvegicus OX=10116 GN=Cdc42bpb PE=1 SV=1	Cdc42bpb	8	10	10	1.35192e+06	963202	1.20924e+06	791369	741390	837249	0.0213651	-1.47447
Q80W89	NADH dehydrogenase [ubiquinone] 1 alpha subcomplex subunit 11 OS=Rattus norvegicus OX=10116 GN=Ndufa11 PE=2 SV=1	Ndufa11	19	2	2	220553	245494	209537	164886	297391	147755	0.537898	-1.16124
Q80W92	Protein VAC14 homolog OS=Rattus norvegicus OX=10116 GN=Vac14 PE=1 SV=1	Vac14	7	4	4	37206.8	62564.9	61951.6	115756	198616	123103	0.0148514	2.69737
Q80ZF7	Retinol dehydrogenase 10 OS=Rattus norvegicus OX=10116 GN=Rdh10 PE=1 SV=1	Rdh10	58	23	22	1.40577e+07	1.18419e+07	1.21041e+07	2.45751e+07	1.3773e+07	1.57775e+07	0.150391	1.38388
Q810F4	Protein FAM3C OS=Rattus norvegicus OX=10116 GN=Fam3c PE=2 SV=1	Fam3c	19	4	4	90527.3	138903	160995	132302	229793	208333	0.191755	1.46258
Q811A2	Bone marrow stromal antigen 2 OS=Rattus norvegicus OX=10116 GN=Bst2 PE=1 SV=1	Bst2	11	2	2	583837	739471	324013	502386	371133	652257	0.8818	-1.04776
Q8BHI5	O-acyltransferase OS=Rattus norvegicus OX=10116 GN=Dgat1 PE=1 SV=1	Dgat1	16	5	5	480806	337339	369401	320195	517122	510612	0.578662	1.12164
Q8CF97	Deubiquitinating protein VCIP135 OS=Rattus norvegicus OX=10116 GN=Vcpip1 PE=1 SV=2	Vcpip1	8	7	6	107148	163991	211284	114111	192503	171756	0.984104	1.0054
Q8CFD0	Sideroflexin-5 OS=Rattus norvegicus OX=10116 GN=Sfxn5 PE=2 SV=1	Sfxn5	15	3	3	22767.7	11433.2	12219.7	13035.6	22421.5	17149.8	0.603807	1.16369
Q8CFM6	Stabilin-2 (Fragment) OS=Rattus norvegicus OX=10116 GN=Stab2 PE=1 SV=1	Stab2	2	2	2	31053.7	41759.6	63839.6	53241	84258.3	58185.7	0.203372	1.46635
Q8CFN2	Cell division control protein 42 homolog OS=Rattus norvegicus OX=10116 GN=Cdc42 PE=1 SV=2	Cdc42	48	9	9	1.25578e+06	1.13149e+06	1.4854e+06	2.10105e+06	2.50966e+06	1.47241e+06	0.0688341	1.54368
Q8CG45	Aflatoxin B1 aldehyde reductase member 2 OS=Rattus norvegicus OX=10116 GN=Akr7a2 PE=1 SV=2	Akr7a2	11	3	3	124330	121332	116366	55398.4	156773	135829	0.705302	-1.14167
Q8CHM7	2-hydroxyacyl-CoA lyase 1 OS=Rattus norvegicus OX=10116 GN=Hacl1 PE=1 SV=1	Hacl1	18	9	9	583995	467948	406078	344590	246120	222338	0.0251951	-1.80544
Q8CHN6	Sphingosine-1-phosphate lyase 1 OS=Rattus norvegicus OX=10116 GN=Sgpl1 PE=2 SV=1	Sgpl1	23	13	13	872759	841087	735609	1.16951e+06	1.51946e+06	1.64117e+06	0.00809637	1.7545
Q8K1P8	Monocarboxylate transporter 8 OS=Rattus norvegicus OX=10116 GN=SLC16A2 PE=1 SV=1	SLC16A2	10	4	4	901782	777550	829666	460796	399428	345052	0.00141287	-2.09235
Q8K3R0	Carboxylic ester hydrolase OS=Rattus norvegicus OX=10116 GN=Ces2a PE=2 SV=1	Ces2a	44	18	4	1.44503e+06	1.13229e+06	1.84757e+06	1.59923e+06	1.05004e+06	1.58115e+06	0.837634	-1.0442
Q8K4B7	Dimethylaniline monooxygenase [N-oxide-forming] 4 OS=Rattus norvegicus OX=10116 GN=Fmo4 PE=1 SV=3	Fmo4	6	5	2	24213.3	49589	52886.5	47988.8	59535.1	42424.2	0.468372	1.24045
Q8K4C0	Dimethylaniline monooxygenase [N-oxide-forming] 5 OS=Rattus norvegicus OX=10116 GN=Fmo5 PE=1 SV=3	Fmo5	65	39	3	258381	330418	612101	1.53438e+06	1.38271e+06	812977	0.0226408	3.20773
Q8K4G6	ADP-ribose glycohydrolase MACROD1 (Fragment) OS=Rattus norvegicus OX=10116 GN=Macrod1 PE=2 SV=2	Macrod1	25	5	5	300069	175922	192300	367459	459654	266179	0.0961781	1.64222
Q8K4V4	Sorting nexin-27 OS=Rattus norvegicus OX=10116 GN=Snx27 PE=1 SV=2	Snx27	6	3	3	76214.9	64957.2	58544.9	33367.7	47520.7	45289.5	0.0259868	-1.59215
Q8K4Y7	Soluble calcium-activated nucleotidase 1 OS=Rattus norvegicus OX=10116 GN=Cant1 PE=1 SV=1	Cant1	43	15	14	127321	304327	321739	222921	297917	302584	0.641185	1.17251
Q8R2H2	Integrin beta-3 OS=Rattus norvegicus OX=10116 GN=Itgb3 PE=2 SV=1	Itgb3	21	13	13	589899	569707	609502	544395	428961	364861	0.0681233	-1.33962
Q8R431	Monoglyceride lipase OS=Rattus norvegicus OX=10116 GN=Mgll PE=1 SV=1	Mgll	51	13	13	851885	1.70699e+06	1.27992e+06	936431	2.21425e+06	1.81823e+06	0.514345	1.26528
Q8R491	EH domain-containing protein 3 OS=Rattus norvegicus OX=10116 GN=Ehd3 PE=1 SV=2	Ehd3	15	6	2	114414	128835	167039	92698.9	127477	133189	0.403319	-1.16088
Q8R4A1	ERO1-like protein alpha OS=Rattus norvegicus OX=10116 GN=Ero1a PE=1 SV=1	Ero1a	23	8	7	172019	228084	287309	183241	286828	296120	0.642499	1.11352
Q8R500	Mitofusin-2 OS=Rattus norvegicus OX=10116 GN=Mfn2 PE=1 SV=1	Mfn2	6	4	4	200296	254259	244335	276780	257236	264151	0.147579	1.14761
Q8VD45	UDP-glucuronosyltransferase OS=Rattus norvegicus OX=10116 PE=2 SV=1	Q8VD45	40	21	9	971344	1.00723e+06	889176	1.13505e+06	1.14174e+06	1.10875e+06	0.0117678	1.18207
Q8VHF5	Citrate synthase, mitochondrial OS=Rattus norvegicus OX=10116 GN=Cs PE=1 SV=1	Cs	10	5	5	203300	145457	151961	128524	138391	133301	0.117757	-1.23754
Q8VHI8	Vesicle transport protein SEC20 OS=Rattus norvegicus OX=10116 GN=Bnip1 PE=2 SV=1	Bnip1	28	6	6	238917	235613	352523	216448	212999	257047	0.301885	-1.18749
Q8VHK0	Acyl-coenzyme A thioesterase 8 OS=Rattus norvegicus OX=10116 GN=Acot8 PE=1 SV=1	Acot8	10	3	3	67052	48966.9	29499.6	21150.6	12321.6	25209.5	0.0494934	-2.45203
Q8VHT6	Arsenite methyltransferase OS=Rattus norvegicus OX=10116 GN=As3mt PE=1 SV=1	As3mt	13	4	4	93667.5	126029	71483.6	113461	352846	159548	0.145453	1.96345
Q8VHU4	Elongator complex protein 1 OS=Rattus norvegicus OX=10116 GN=Elp1 PE=2 SV=1	Elp1	1	2	2	14850.2	31993.2	39514.2	9924.67	80109.2	24928.3	0.979875	1.01824
Q8VID1	Dehydrogenase/reductase SDR family member 4 OS=Rattus norvegicus OX=10116 GN=Dhrs4 PE=2 SV=2	Dhrs4	51	13	13	2.48653e+06	2.84975e+06	3.42075e+06	3.51384e+06	2.82632e+06	2.97605e+06	0.591141	1.06834
Q8VIF7	Methanethiol oxidase OS=Rattus norvegicus OX=10116 GN=Selenbp1 PE=1 SV=1	Selenbp1	7	3	3	41545.1	45891.8	68807.9	82045.1	44756.9	62937.7	0.464386	1.20775
Q8VII6	Choline transporter-like protein 1 OS=Rattus norvegicus OX=10116 GN=Slc44a1 PE=1 SV=1	Slc44a1	5	2	2	78757.6	40093.8	43695.3	60892.3	45276.5	51209.8	0.9749	1.00769
Q8VIP2	Carbohydrate-responsive element-binding protein OS=Rattus norvegicus OX=10116 GN=Mlxipl PE=1 SV=1	Mlxipl	7	5	5	60881.2	135353	136617	69375.9	78343.9	73272.7	0.269085	-1.41395
Q91XU8	Phosphatidate cytidylyltransferase 2 OS=Rattus norvegicus OX=10116 GN=Cds2 PE=1 SV=1	Cds2	15	4	4	213143	269433	263008	267850	94289.5	330960	0.643935	-1.21802
Q91ZN1	Coronin-1A OS=Rattus norvegicus OX=10116 GN=Coro1a PE=1 SV=3	Coro1a	5	2	2	332034	319017	297850	166436	273717	489863	0.731465	-1.12234
Q91ZQ0	Vacuole membrane protein 1 OS=Rattus norvegicus OX=10116 GN=Vmp1 PE=1 SV=1	Vmp1	8	3	3	204783	177483	144360	248490	211081	338177	0.076977	1.50084
Q91ZW1	Transcription factor A, mitochondrial OS=Rattus norvegicus OX=10116 GN=Tfam PE=2 SV=1	Tfam	29	8	8	245963	344605	378150	509424	574179	428929	0.0431678	1.57599
Q920G2	Na(+)/H(+) exchange regulatory cofactor NHE-RF2 OS=Rattus norvegicus OX=10116 GN=Slc9a3r2 PE=1 SV=1	Slc9a3r2	17	4	4	126641	77784.8	106470	86462.9	46597.8	49013.1	0.0848219	-1.74474
Q920J4	Thioredoxin-like protein 1 OS=Rattus norvegicus OX=10116 GN=Txnl1 PE=1 SV=3	Txnl1	10	2	2	26416.6	44034	35773.5	46409.9	89696.5	53295.3	0.0890186	1.74696
Q920L2	Succinate dehydrogenase [ubiquinone] flavoprotein subunit, mitochondrial OS=Rattus norvegicus OX=10116 GN=Sdha PE=1 SV=1	Sdha	40	23	23	2.58445e+06	2.8001e+06	3.22965e+06	5.20003e+06	5.26059e+06	4.43395e+06	0.0030107	1.73132
Q920L7	Elongation of very long chain fatty acids protein 5 OS=Rattus norvegicus OX=10116 GN=Elovl5 PE=1 SV=1	Elovl5	7	2	2	962803	1.00319e+06	1.18096e+06	608147	1.17476e+06	657141	0.244229	-1.34436
Q920R3	Acyl-CoA (8-3)-desaturase OS=Rattus norvegicus OX=10116 GN=Fads1 PE=1 SV=1	Fads1	20	9	8	688442	673747	752673	278992	151665	232520	0.00293442	-3.28608
Q923K9	APOBEC1 complementation factor OS=Rattus norvegicus OX=10116 GN=A1cf PE=1 SV=1	A1cf	13	6	6	96786	174820	287061	173579	177390	195039	0.83397	1.07331
Q924C3	Ectonucleotide pyrophosphatase/phosphodiesterase family member 1 OS=Rattus norvegicus OX=10116 GN=Enpp1 PE=1 SV=2	Enpp1	33	25	25	1.75192e+06	1.28725e+06	1.38683e+06	1.5206e+06	1.25377e+06	1.16668e+06	0.404336	-1.12031
Q924S5	Lon protease homolog, mitochondrial OS=Rattus norvegicus OX=10116 GN=Lonp1 PE=2 SV=1	Lonp1	9	7	7	172100	149016	139803	192404	212090	212403	0.0134193	1.34211
Q925D4	Transmembrane protein 176B OS=Rattus norvegicus OX=10116 GN=Tmem176b PE=1 SV=1	Tmem176b	13	3	3	55482.7	54569	67633.9	114824	100418	142464	0.00485837	2.00183
Q99J82	Integrin-linked protein kinase OS=Rattus norvegicus OX=10116 GN=Ilk PE=2 SV=1	Ilk	29	12	12	800627	631234	775821	514491	901019	728581	0.795514	-1.05099
Q99J86	Attractin OS=Rattus norvegicus OX=10116 GN=Atrn PE=2 SV=1	Atrn	2	2	2	42141.3	79238.8	68077.4	22741.8	25904.4	16643.1	0.0105558	-2.8515
Q99JD4	CLIP-associating protein 2 OS=Rattus norvegicus OX=10116 GN=Clasp2 PE=1 SV=1	Clasp2	2	3	3	58725	61970.8	65766.5	58932.3	83192	75123.7	0.251788	1.15451
Q99M64	Phosphatidylinositol 4-kinase type 2-alpha OS=Rattus norvegicus OX=10116 GN=Pi4k2a PE=1 SV=1	Pi4k2a	7	3	3	55367.6	52934.7	49374.4	44849.7	72519.9	70463.5	0.390043	1.16563
Q99MA2	Xaa-Pro aminopeptidase 2 OS=Rattus norvegicus OX=10116 GN=Xpnpep2 PE=1 SV=1	Xpnpep2	16	8	8	452330	481570	492011	350130	118063	136126	0.0453882	-2.67056
Q99ML5	Prenylcysteine oxidase OS=Rattus norvegicus OX=10116 GN=Pcyox1 PE=1 SV=1	Pcyox1	25	9	9	660206	642823	744818	928694	941113	1.02891e+06	0.00329799	1.41696
Q99MZ8	LIM and SH3 domain protein 1 OS=Rattus norvegicus OX=10116 GN=Lasp1 PE=1 SV=1	Lasp1	14	3	3	108858	122472	154151	76695	172695	210816	0.769413	1.10756
Q99P75	Ras-related protein Rab-9A OS=Rattus norvegicus OX=10116 GN=Rab9a PE=1 SV=2	Rab9a	56	9	8	670974	696443	695253	1.18061e+06	1.26343e+06	924382	0.00729972	1.61904
Q99PD4	Actin-related protein 2/3 complex subunit 1A OS=Rattus norvegicus OX=10116 GN=Arpc1a PE=2 SV=1	Arpc1a	31	10	10	483725	350377	413835	258292	276283	268701	0.0104682	-1.54079
Q99PS8	Histidine-rich glycoprotein OS=Rattus norvegicus OX=10116 GN=Hrg PE=1 SV=1	Hrg	12	6	6	66509.7	115189	168064	152700	173896	100532	0.4845	1.27513
Q99PV2	Syntaxin binding protein 3, isoform CRA_a OS=Rattus norvegicus OX=10116 GN=Stxbp3 PE=1 SV=1	Stxbp3	13	7	7	260041	200513	248455	277788	222455	238478	0.699566	1.0439
Q9EPH8	Polyadenylate-binding protein 1 OS=Rattus norvegicus OX=10116 GN=Pabpc1 PE=1 SV=1	Pabpc1	34	21	16	590521	821467	802286	785152	676044	844937	0.724333	1.04841
Q9EQ25	Sodium-coupled neutral amino acid transporter 4 OS=Rattus norvegicus OX=10116 GN=Slc38a4 PE=1 SV=1	Slc38a4	7	4	4	218018	201892	284325	280752	294257	178556	0.787418	1.05633
Q9EQ76	Dimethylaniline monooxygenase [N-oxide-forming] 3 OS=Rattus norvegicus OX=10116 GN=Fmo3 PE=1 SV=1	Fmo3	55	36	33	5.13435e+06	5.90748e+06	9.13695e+06	1.03948e+07	8.78066e+06	1.00637e+07	0.092048	1.49098
Q9EQS5	Lathosterol oxidase OS=Rattus norvegicus OX=10116 GN=Sc5d PE=1 SV=1	Sc5d	10	3	3	113626	159356	103674	54961.9	44571	53945.2	0.00382984	-2.42186
Q9EQV6	Tripeptidyl-peptidase 1 OS=Rattus norvegicus OX=10116 GN=Tpp1 PE=1 SV=1	Tpp1	7	3	3	307198	108068	264018	199661	146535	162363	0.578801	-1.22652
Q9ER24	Ataxin-10 OS=Rattus norvegicus OX=10116 GN=Atxn10 PE=1 SV=1	Atxn10	13	6	6	78079.2	83737	86098.6	82935.9	165716	97619.2	0.241867	1.33577
Q9ER28	Endothelial type gp91-phox OS=Rattus norvegicus OX=10116 GN=Cybb PE=2 SV=1	Cybb	13	6	6	77726.8	103188	73979.7	165277	235139	307278	0.0084863	2.72011
Q9ER34	Aconitate hydratase, mitochondrial OS=Rattus norvegicus OX=10116 GN=Aco2 PE=1 SV=2	Aco2	11	8	8	263967	150715	106041	148019	129894	157366	0.704112	-1.11718
Q9ES21	Phosphatidylinositide phosphatase SAC1 OS=Rattus norvegicus OX=10116 GN=Sacm1l PE=1 SV=1	Sacm1l	51	30	30	2.04412e+06	1.83407e+06	1.63211e+06	1.49695e+06	1.63255e+06	1.80555e+06	0.267152	-1.11514
[truncated: 79 more rows]
