# Supplementary material for: Lipid droplet membrane proteome remodeling parallels ethanol-induced hepatic steatosis and its resolution
Source: J Lipid Res. 2021 Feb 20;62:100049. doi: 10.1016/j.jlr.2021.100049 (PMC8010705; doi:10.1016/j.jlr.2021.100049)
Supplement: Supplemental Table S5 [file mmc6.xlsx]

## Sheet: 7 day vs Con Upregulated
Accession	Description	Gene_names	Coverage (%) Ctrlvs7Day	#Peptides	#Unique	C45_Ctrl	C48_Ctrl	C50_Ctrl	E48_7day	E49_7day	E62_7day	p-value(7Dya vs. Ctrl)	Fold-Change(7Dya vs. Ctrl)
A0A096MKE0	Aspartate-beta-hydroxylase OS=Rattus norvegicus OX=10116 GN=Asph PE=1 SV=1	Asph	24	14	14	295615	362468	367918	472281	453552	449659	0.0145493	1.34686
A0A0G2JTX9	Derlin OS=Rattus norvegicus OX=10116 GN=Derl2 PE=1 SV=1	Derl2	21	5	5	589342	590344	692363	881438	722176	847620	0.0294798	1.30841
A0A0G2K7G2	ArfGAP with FG repeats 2 OS=Rattus norvegicus OX=10116 GN=Agfg2 PE=1 SV=1	Agfg2	22	10	10	262169	316515	315213	720314	601714	1.20056e+06	0.00992241	2.7096
A0A0G2K9N0	Small ArfGAP2 OS=Rattus norvegicus OX=10116 GN=Smap2 PE=1 SV=1	Smap2	5	2	2	142483	129950	94799.3	260062	290179	367373	0.00454032	2.50901
B0BN06	Bcas3 protein (Fragment) OS=Rattus norvegicus OX=10116 GN=Bcas3 PE=2 SV=1	Bcas3	9	4	4	104395	167533	170052	245547	250603	282375	0.0239336	1.80106
B0BNF9	Hydroxyacid oxidase 1 OS=Rattus norvegicus OX=10116 GN=Hao1 PE=1 SV=1	Hao1	43	15	15	820515	1.23672e+06	1.03033e+06	1.5475e+06	1.53588e+06	1.48402e+06	0.0273925	1.4998
B2RZD1	Protein transport protein Sec61 subunit beta OS=Rattus norvegicus OX=10116 GN=Sec61b PE=1 SV=1	Sec61b	38	3	3	792700	940359	1.17988e+06	1.63241e+06	1.39081e+06	1.29772e+06	0.0394269	1.49628
B5DEX7	Cation-transporting ATPase (Fragment) OS=Rattus norvegicus OX=10116 GN=Atp13a1 PE=2 SV=1	Atp13a1	12	12	12	233058	251144	285412	300075	296884	315953	0.0490366	1.18994
D3ZDR2	Charged multivesicular body protein 6 OS=Rattus norvegicus OX=10116 GN=Chmp6 PE=1 SV=1	Chmp6	23	4	4	321275	327198	315501	513142	494801	645266	0.00313921	1.7031
D3ZEY4	Diacylglycerol kinase OS=Rattus norvegicus OX=10116 GN=Dgkq PE=1 SV=1	Dgkq	2	2	2	40420.9	46519.6	41634.8	129495	72100.5	93334.5	0.0100575	2.23277
D3ZKG7	Inositol polyphosphate-5-phosphatase F OS=Rattus norvegicus OX=10116 GN=Inpp5f PE=1 SV=1	Inpp5f	2	3	3	31561.6	49219	45085.3	64152.8	61342.7	93610	0.0441515	1.7391
D3ZM03	Vacuolar ATPase assembly integral membrane protein VMA21 OS=Rattus norvegicus OX=10116 GN=LOC100912478 PE=1 SV=1	LOC100912478	35	3	3	132537	120830	131598	156468	166663	167528	0.00276575	1.27506
D3ZWS2	Similar to CG3740-PA OS=Rattus norvegicus OX=10116 GN=LOC690000 PE=1 SV=1	LOC690000	12	2	2	258726	244087	280371	549742	345639	750315	0.0384197	2.00433
D3ZYL0	Receptor (TNFRSF)-interacting serine-threonine kinase 1 (Predicted) OS=Rattus norvegicus OX=10116 GN=Ripk1 PE=1 SV=1	Ripk1	7	4	4	44988.1	60067.4	55389.5	100228	76871.8	126104	0.020205	1.86541
D4AB03	Family with sequence similarity 120A OS=Rattus norvegicus OX=10116 GN=Fam120a PE=1 SV=2	Fam120a	13	12	12	310394	313581	308968	345394	413167	408672	0.0191603	1.24704
E9PT22	Uncharacterized protein OS=Rattus norvegicus OX=10116 GN=Inf2 PE=1 SV=3	Inf2	2	3	3	29687.4	17800.2	17528	69705.6	52071.8	51254.1	0.00747966	2.71825
F1LQ48	Heterogeneous nuclear ribonucleoprotein L OS=Rattus norvegicus OX=10116 GN=Hnrnpl PE=1 SV=2	Hnrnpl	12	5	5	112364	111649	142546	198969	169292	154063	0.0317851	1.42635
F1M8K7	Dol-P-Man:Man(5)GlcNAc(2)-PP-Dol alpha-1,3-mannosyltransferase OS=Rattus norvegicus OX=10116 GN=Alg3 PE=4 SV=2	Alg3	5	2	2	48236.9	44246.8	49927.2	61504.1	62202	71217.6	0.00616264	1.36741
G3V7M0	CCR4-NOT transcription complex, subunit 1 OS=Rattus norvegicus OX=10116 GN=Cnot1 PE=1 SV=1	Cnot1	12	21	20	153468	211752	221225	308282	285433	332503	0.0192595	1.59658
G3V9C9	Similar to D11Bwg0280e protein, isoform CRA_c OS=Rattus norvegicus OX=10116 GN=Zmiz2 PE=4 SV=1	Zmiz2	4	3	3	24067.5	52745	63789.6	123090	86238	134538	0.0433126	2.60296
M0RA08	Perilipin OS=Rattus norvegicus OX=10116 GN=Plin3 PE=1 SV=1	Plin3	65	25	25	1.18251e+06	1.48113e+06	1.59531e+06	2.02782e+06	2.24303e+06	2.0903e+06	0.0126094	1.5041
O35078	D-amino-acid oxidase OS=Rattus norvegicus OX=10116 GN=Dao PE=2 SV=1	Dao	6	2	2	77715.4	46744	48875	109455	105391	202118	0.032208	2.35925
O54924	Exocyst complex component 8 OS=Rattus norvegicus OX=10116 GN=Exoc8 PE=1 SV=1	Exoc8	8	4	4	53616.8	61809.2	49104.1	85695.8	73066.9	88572.8	0.0103186	1.50488
O55012	Phosphatidylinositol-binding clathrin assembly protein OS=Rattus norvegicus OX=10116 GN=Picalm PE=1 SV=1	Picalm	7	3	3	99991.6	86050.2	86290.1	120282	127891	153770	0.0122166	1.47145
O88989	Malate dehydrogenase, cytoplasmic OS=Rattus norvegicus OX=10116 GN=Mdh1 PE=1 SV=3	Mdh1	25	6	6	189579	161842	193624	214803	233080	211120	0.0404218	1.21175
P04762	Catalase OS=Rattus norvegicus OX=10116 GN=Cat PE=1 SV=3	Cat	63	36	36	5.45632e+06	8.48078e+06	6.68243e+06	1.28026e+07	1.05634e+07	1.03343e+07	0.025345	1.65337
P05178	Cytochrome P450 2C6 OS=Rattus norvegicus OX=10116 GN=Cyp2c6 PE=2 SV=2	Cyp2c6	52	31	3	2.76682e+06	3.04025e+06	3.81363e+06	5.44672e+06	5.43698e+06	5.91506e+06	0.00466944	1.76092
P06762	Heme oxygenase 1 OS=Rattus norvegicus OX=10116 GN=Hmox1 PE=1 SV=1	Hmox1	10	2	2	119693	136307	133176	219951	191888	298311	0.0127169	1.79615
P07872	Peroxisomal acyl-coenzyme A oxidase 1 OS=Rattus norvegicus OX=10116 GN=Acox1 PE=1 SV=1	Acox1	30	15	14	761615	891355	719102	957960	958423	1.10277e+06	0.0376538	1.27527
P11711	Cytochrome P450 2A1 OS=Rattus norvegicus OX=10116 GN=Cyp2a1 PE=1 SV=2	Cyp2a1	70	39	8	710554	813284	863316	979601	997981	1.00155e+06	0.0179238	1.25202
P13107	Cytochrome P450 2B3 OS=Rattus norvegicus OX=10116 GN=Cyp2b3 PE=2 SV=1	Cyp2b3	48	29	21	5.74924e+06	6.19727e+06	6.81984e+06	7.21736e+06	7.33837e+06	7.65059e+06	0.0312317	1.18585
P13471	40S ribosomal protein S14 OS=Rattus norvegicus OX=10116 GN=Rps14 PE=2 SV=3	Rps14	30	5	5	986092	1.02066e+06	582786	1.53714e+06	2.28291e+06	1.62372e+06	0.0259963	2.13371
P14604	Enoyl-CoA hydratase, mitochondrial OS=Rattus norvegicus OX=10116 GN=Echs1 PE=1 SV=1	Echs1	23	7	7	205784	211058	272117	339711	349841	447441	0.0159248	1.65088
P15650	Long-chain specific acyl-CoA dehydrogenase, mitochondrial OS=Rattus norvegicus OX=10116 GN=Acadl PE=1 SV=1	Acadl	43	16	16	2.23447e+06	2.36395e+06	2.52937e+06	3.45467e+06	3.39025e+06	6.01885e+06	0.044439	1.74091
P15651	Short-chain specific acyl-CoA dehydrogenase, mitochondrial OS=Rattus norvegicus OX=10116 GN=Acads PE=1 SV=2	Acads	21	9	9	325349	282482	277903	382980	468242	455150	0.00850849	1.47295
P36970	Phospholipid hydroperoxide glutathione peroxidase OS=Rattus norvegicus OX=10116 GN=Gpx4 PE=1 SV=3	Gpx4	11	2	2	29055.5	38871.5	20375.1	93460.2	141672	66696.5	0.0132986	3.37302
P43428	Glucose-6-phosphatase OS=Rattus norvegicus OX=10116 GN=G6pc PE=2 SV=1	G6pc	20	6	3	600830	727164	715666	835072	1.15766e+06	1.30141e+06	0.0336921	1.59053
P49242	40S ribosomal protein S3a OS=Rattus norvegicus OX=10116 GN=Rps3a PE=1 SV=2	Rps3a	54	15	15	729151	990632	1.17713e+06	1.41452e+06	1.54695e+06	1.34095e+06	0.0475601	1.51118
P62243	40S ribosomal protein S8 OS=Rattus norvegicus OX=10116 GN=Rps8 PE=1 SV=2	Rps8	28	5	5	1.52342e+06	1.86665e+06	2.10706e+06	3.00622e+06	2.85215e+06	2.43415e+06	0.0217408	1.51586
P62278	40S ribosomal protein S13 OS=Rattus norvegicus OX=10116 GN=Rps13 PE=1 SV=2	Rps13	52	9	8	704659	941332	1.23789e+06	1.74225e+06	1.60786e+06	1.51794e+06	0.0307178	1.7301
P62850	40S ribosomal protein S24 OS=Rattus norvegicus OX=10116 GN=Rps24 PE=2 SV=1	Rps24	17	2	2	404292	410333	485619	680529	608397	594248	0.00670406	1.45086
P62909	40S ribosomal protein S3 OS=Rattus norvegicus OX=10116 GN=Rps3 PE=1 SV=1	Rps3	71	17	17	1.52517e+06	1.89747e+06	2.08376e+06	3.42518e+06	3.12241e+06	2.58521e+06	0.0149747	1.66128
Q07984	Translocon-associated protein subunit delta OS=Rattus norvegicus OX=10116 GN=Ssr4 PE=2 SV=1	Ssr4	25	4	4	2.05802e+06	2.34447e+06	2.41753e+06	3.03544e+06	2.67334e+06	3.2513e+06	0.0228311	1.31267
Q0VGK4	Lysophospholipase D GDPD1 OS=Rattus norvegicus OX=10116 GN=Gdpd1 PE=2 SV=1	Gdpd1	9	2	2	85822.5	77920.9	69685.6	99152.1	100239	126727	0.0296645	1.39295
Q3MID3	ADP-ribosylation factor GTPase-activating protein 2 OS=Rattus norvegicus OX=10116 GN=Arfgap2 PE=1 SV=1	Arfgap2	45	22	22	1.78716e+06	1.67987e+06	1.8325e+06	2.09824e+06	2.32059e+06	1.97096e+06	0.0266311	1.20379
Q4FZU0	Acid phosphatase 6, lysophosphatidic OS=Rattus norvegicus OX=10116 GN=Acp6 PE=1 SV=1	Acp6	5	2	2	38191.8	45544.3	55754.5	120412	293722	251047	0.0070289	4.50705
Q4QR86	DEP domain-containing protein 7 OS=Rattus norvegicus OX=10116 GN=Depdc7 PE=2 SV=1	Depdc7	7	3	3	82919.8	119762	94328.7	136838	165155	169126	0.0209188	1.59795
Q5EB99	Cytochrome P450-like OS=Rattus norvegicus OX=10116 GN=Cyp2c6v1 PE=2 SV=1	Cyp2c6v1	54	32	2	1.41519e+06	1.55505e+06	1.95062e+06	2.78592e+06	2.78094e+06	3.02547e+06	0.00466944	1.76092
Q5FVN0	Lysophospholipid acyltransferase 5 OS=Rattus norvegicus OX=10116 GN=Lpcat3 PE=2 SV=1	Lpcat3	16	7	7	1.04309e+06	1.05335e+06	1.02439e+06	1.14483e+06	1.23949e+06	1.25052e+06	0.00655975	1.16387
Q5FWT1	Protein FAM98A OS=Rattus norvegicus OX=10116 GN=Fam98a PE=2 SV=1	Fam98a	8	3	3	71605.2	94158.1	104640	133694	122203	126042	0.0370728	1.42912
Q5HZY2	GTP-binding protein SAR1b OS=Rattus norvegicus OX=10116 GN=Sar1b PE=2 SV=1	Sar1b	63	16	7	2.49044e+06	4.02854e+06	4.82518e+06	9.0976e+06	5.98059e+06	1.21738e+07	0.0378694	2.39177
Q5I0K1	Pipecolic acid and sarcosine oxidase OS=Rattus norvegicus OX=10116 GN=Pipox PE=1 SV=1	Pipox	7	2	2	110043	54274.2	63821.4	176115	114989	151672	0.0483468	2.00483
Q5RJQ4	NAD-dependent protein deacetylase sirtuin-2 OS=Rattus norvegicus OX=10116 GN=Sirt2 PE=1 SV=1	Sirt2	10	2	2	74714.5	77078.5	70495	119790	113872	153202	0.00458746	1.72664
Q5XI60	Receptor expression-enhancing protein 6 OS=Rattus norvegicus OX=10116 GN=Reep6 PE=2 SV=1	Reep6	26	5	4	845865	529640	728198	1.29336e+06	2.10745e+06	3.09986e+06	0.0196931	2.95867
Q5XIC0	Enoyl-CoA delta isomerase 2, mitochondrial OS=Rattus norvegicus OX=10116 GN=Eci2 PE=1 SV=1	Eci2	23	7	4	210536	216577	225050	365495	321155	490697	0.0105695	1.77717
Q63081	Protein disulfide-isomerase A6 OS=Rattus norvegicus OX=10116 GN=Pdia6 PE=1 SV=2	Pdia6	42	15	15	3.69675e+06	3.83396e+06	4.40014e+06	5.06627e+06	4.54061e+06	4.70261e+06	0.0416995	1.20153
Q63514	C4b-binding protein alpha chain OS=Rattus norvegicus OX=10116 GN=C4bpa PE=2 SV=1	C4bpa	12	6	6	87977.1	113118	124532	186463	135730	168807	0.0418762	1.51064
Q63921	Prostaglandin G/H synthase 1 OS=Rattus norvegicus OX=10116 GN=Ptgs1 PE=2 SV=2	Ptgs1	22	10	9	166910	225449	186044	304461	279562	327105	0.00964994	1.58435
Q64380	Sarcosine dehydrogenase, mitochondrial OS=Rattus norvegicus OX=10116 GN=Sardh PE=1 SV=2	Sardh	15	12	12	166375	214961	195358	254321	336661	268761	0.025079	1.48783
Q64537	Calpain small subunit 1 OS=Rattus norvegicus OX=10116 GN=Capns1 PE=1 SV=3	Capns1	10	2	2	18586.2	43084.3	24460.2	115759	50182	140516	0.0362941	3.46699
Q6AY18	SAR1 gene homolog A (S. cerevisiae), isoform CRA_b OS=Rattus norvegicus OX=10116 GN=Sar1a PE=1 SV=1	Sar1a	61	18	9	1.1082e+06	1.99161e+06	2.23886e+06	4.47398e+06	3.30487e+06	6.89575e+06	0.0296323	2.7428
Q6AYT9	Acyl-coenzyme A synthetase ACSM5, mitochondrial OS=Rattus norvegicus OX=10116 GN=Acsm5 PE=2 SV=1	Acsm5	5	4	3	115508	143590	116635	197997	228436	166440	0.0173917	1.57291
Q6IRE4	Tumor susceptibility gene 101 protein OS=Rattus norvegicus OX=10116 GN=Tsg101 PE=1 SV=1	Tsg101	8	3	3	30794.7	78609.8	48879	127219	105688	125180	0.0330479	2.42296
Q6P685	Eukaryotic translation initiation factor 2 subunit beta OS=Rattus norvegicus OX=10116 GN=Eif2s2 PE=1 SV=1	Eif2s2	17	5	5	148760	130698	93650.3	194692	171791	186318	0.0452227	1.507
Q75N33	Protein transport protein Sec16B OS=Rattus norvegicus OX=10116 GN=Sec16b PE=1 SV=1	Sec16b	34	24	23	1.6168e+06	1.74106e+06	1.56218e+06	2.24685e+06	2.05316e+06	2.60853e+06	0.0119692	1.39872
Q9WVK3	Peroxisomal trans-2-enoyl-CoA reductase OS=Rattus norvegicus OX=10116 GN=Pecr PE=2 SV=1	Pecr	38	7	7	826698	1.04284e+06	1.25769e+06	1.46538e+06	1.7628e+06	1.51483e+06	0.0331536	1.53388
Q9Z0V6	Thioredoxin-dependent peroxide reductase, mitochondrial OS=Rattus norvegicus OX=10116 GN=Prdx3 PE=1 SV=2	Prdx3	15	3	3	40667.7	33482.1	42339.2	52968.3	74890.3	87947.2	0.0225549	1.8223

## Sheet: 7 day vs Con Downregulated
Accession	Description	Gene_names	Coverage (%) Ctrlvs7Day	#Peptides	#Unique	C45_Ctrl	C48_Ctrl	C50_Ctrl	E48_7day	E49_7day	E62_7day	p-value(7Dya vs. Ctrl)	Fold-Change(7Dya vs. Ctrl)
A0A0G2JU25	Polypeptide N-acetylgalactosaminyltransferase OS=Rattus norvegicus OX=10116 GN=Galnt2 PE=1 SV=1	Galnt2	34	16	15	576725	872942	753276	433700	502150	450223	0.02502	-1.56971
B2GUY2	Transferrin receptor protein 2 OS=Rattus norvegicus OX=10116 GN=Tfr2 PE=2 SV=1	Tfr2	12	8	8	243150	256351	261162	187235	179383	215783	0.0107299	-1.30962
B2GV94	Fam134c protein OS=Rattus norvegicus OX=10116 GN=Retreg3 PE=1 SV=1	Retreg3	8	3	3	701271	990014	622316	367853	372397	374635	0.00699081	-2.03431
B4F7F3	ARVCF, delta catenin family member OS=Rattus norvegicus OX=10116 GN=Arvcf PE=1 SV=1	Arvcf	13	9	9	233174	202690	203711	146727	122301	181210	0.0418396	-1.43594
G3V741	Phosphate carrier protein, mitochondrial OS=Rattus norvegicus OX=10116 GN=Slc25a3 PE=1 SV=1	Slc25a3	42	15	15	2.14476e+07	2.27937e+07	8.6454e+07	5.02723e+06	7.17695e+06	6.85305e+06	0.0216029	-5.54978
G3V7B6	Phosphatidylglycerophosphatase and protein-tyrosine phosphatase 1 OS=Rattus norvegicus OX=10116 GN=Ptpmt1 PE=1 SV=1	Ptpmt1	26	5	5	331468	319346	310355	209839	177800	271902	0.0351226	-1.47949
O35913	Solute carrier organic anion transporter family member 1A4 OS=Rattus norvegicus OX=10116 GN=Slco1a4 PE=2 SV=1	Slco1a4	31	21	12	4.12834e+06	3.17873e+06	3.59516e+06	2.15653e+06	2.19474e+06	3.02334e+06	0.0405714	-1.48836
O55004	Ribonuclease 4 OS=Rattus norvegicus OX=10116 GN=Rnase4 PE=1 SV=1	Rnase4	28	3	3	130065	137316	187700	94360.2	98960.7	104401	0.0251321	-1.50938
O70127	Bile salt export pump OS=Rattus norvegicus OX=10116 GN=Abcb11 PE=1 SV=1	Abcb11	37	47	45	5.14642e+06	4.21683e+06	5.64323e+06	2.99424e+06	3.15103e+06	3.99132e+06	0.0333734	-1.48156
P04639	Apolipoprotein A-I OS=Rattus norvegicus OX=10116 GN=Apoa1 PE=1 SV=2	Apoa1	31	7	7	221701	271592	274508	178524	168927	206043	0.0233299	-1.38557
P14141	Carbonic anhydrase 3 OS=Rattus norvegicus OX=10116 GN=Ca3 PE=1 SV=3	Ca3	57	12	12	4.57757e+06	4.05584e+06	6.07776e+06	3.04953e+06	1.82143e+06	2.59232e+06	0.023938	-1.98629
P15684	Aminopeptidase N OS=Rattus norvegicus OX=10116 GN=Anpep PE=1 SV=2	Anpep	37	34	3	3.49563e+06	2.73979e+06	2.98061e+06	1.99447e+06	1.68375e+06	2.31142e+06	0.0201472	-1.54355
P18886	Carnitine O-palmitoyltransferase 2, mitochondrial OS=Rattus norvegicus OX=10116 GN=Cpt2 PE=1 SV=1	Cpt2	25	18	18	1.45156e+06	1.24243e+06	1.10023e+06	612255	418280	661863	0.00731114	-2.2706
P25286	V-type proton ATPase 116 kDa subunit a isoform 1 OS=Rattus norvegicus OX=10116 GN=Atp6v0a1 PE=2 SV=1	Atp6v0a1	5	3	2	159522	138546	197747	85748.9	112400	123940	0.0458866	-1.54089
P29147	D-beta-hydroxybutyrate dehydrogenase, mitochondrial OS=Rattus norvegicus OX=10116 GN=Bdh1 PE=1 SV=2	Bdh1	57	20	20	1.30321e+07	1.86496e+07	2.187e+07	1.11327e+07	8.1734e+06	1.1093e+07	0.0396844	-1.73978
P70550	Ras-related protein Rab-8B OS=Rattus norvegicus OX=10116 GN=Rab8b PE=1 SV=1	Rab8b	52	11	3	454606	399318	386525	326300	328370	364298	0.0328837	-1.2159
Q0H8B9	C-type lectin domain family 2 member D11 OS=Rattus norvegicus OX=10116 GN=Clec2d11 PE=1 SV=1	Clec2d11	15	3	3	200834	183322	189122	140945	159326	172445	0.038693	-1.216
Q3KR97	Brain-specific angiogenesis inhibitor 1-associated protein 2-like protein 1 OS=Rattus norvegicus OX=10116 GN=Baiap2l1 PE=1 SV=1	Baiap2l1	14	5	5	166494	105830	158789	86429.7	92480.4	78465	0.030209	-1.64619
Q3KRC4	G-protein coupled receptor family C group 5 member C OS=Rattus norvegicus OX=10116 GN=Gprc5c PE=1 SV=2	Gprc5c	6	2	2	75036.8	125149	112086	48828	57892.1	54233.8	0.0170145	-1.90063
Q3T1K5	F-actin-capping protein subunit alpha-2 OS=Rattus norvegicus OX=10116 GN=Capza2 PE=1 SV=1	Capza2	29	5	4	812790	910955	1.0439e+06	620259	750660	527057	0.0378637	-1.46584
Q5FVN1	Starch-binding domain-containing protein 1 OS=Rattus norvegicus OX=10116 GN=Stbd1 PE=1 SV=1	Stbd1	56	17	17	1.8746e+06	1.71993e+06	1.65123e+06	1.26692e+06	1.37811e+06	1.56862e+06	0.0378215	-1.24803
Q66HL0	5' nucleotidase, ecto OS=Rattus norvegicus OX=10116 GN=Nt5e PE=1 SV=2	Nt5e	42	20	20	2.5701e+06	2.30494e+06	2.65711e+06	1.51056e+06	1.69141e+06	1.61621e+06	0.00117716	-1.56211
Q68FT3	Pyridine nucleotide-disulfide oxidoreductase domain-containing protein 2 OS=Rattus norvegicus OX=10116 GN=Pyroxd2 PE=2 SV=1	Pyroxd2	26	12	12	785351	794147	920376	525458	368686	438729	0.00509798	-1.89022
Q704E8	ATP-binding cassette sub-family B member 7, mitochondrial OS=Rattus norvegicus OX=10116 GN=Abcb7 PE=1 SV=1	Abcb7	7	4	4	186349	203067	214650	152663	129807	177233	0.0475234	-1.32243
Q920R3	Acyl-CoA (8-3)-desaturase OS=Rattus norvegicus OX=10116 GN=Fads1 PE=1 SV=1	Fads1	33	25	25	792876	797421	843027	746047	776513	736103	0.0424501	-1.07719
Q924C3	Ectonucleotide pyrophosphatase/phosphodiesterase family member 1 OS=Rattus norvegicus OX=10116 GN=Enpp1 PE=1 SV=2	Enpp1	16	9	9	1.84697e+06	1.43804e+06	1.6447e+06	1.0939e+06	1.24258e+06	1.34185e+06	0.0359616	-1.33794
Q99MA2	Xaa-Pro aminopeptidase 2 OS=Rattus norvegicus OX=10116 GN=Xpnpep2 PE=1 SV=1	Xpnpep2	41	15	14	409195	486875	410551	272385	361912	332968	0.040608	-1.35574
Q9JJ40	Na(+)/H(+) exchange regulatory cofactor NHE-RF3 OS=Rattus norvegicus OX=10116 GN=Pdzk1 PE=1 SV=2	Pdzk1	10	6	6	809940	726156	918372	549373	570371	711675	0.0490262	-1.34297

## Sheet: 7day vs con all proteins
Accession	Description	Gene_names	Coverage (%) Ctrlvs7Day	#Peptides	#Unique	C45_Ctrl	C48_Ctrl	C50_Ctrl	E48_7day	E49_7day	E62_7day	p-value(7Dya vs. Ctrl)	Fold-Change(7Dya vs. Ctrl)
A0A023IM54	TAP binding protein OS=Rattus norvegicus OX=10116 GN=Tapbp PE=2 SV=1	Tapbp	10	5	5	461062	344823	366517	577172	314840	419265	0.672265	1.09348
A0A096MIV5	ATP-binding cassette subfamily F member 2 OS=Rattus norvegicus OX=10116 GN=Abcf2 PE=1 SV=1	Abcf2	7	4	4	25385	55687.6	58118.7	93027.3	44117	80546.3	0.25912	1.59051
A0A096MIX2	DEAD (Asp-Glu-Ala-Asp) box polypeptide 17, isoform CRA_a OS=Rattus norvegicus OX=10116 GN=Ddx17 PE=1 SV=1	Ddx17	18	11	5	122043	134400	151377	183198	145915	202821	0.087406	1.29734
A0A096MJM1	Ras homolog family member G (Fragment) OS=Rattus norvegicus OX=10116 GN=Rhog PE=1 SV=6	Rhog	42	6	6	782809	807340	743394	811429	674214	768824	0.572259	-1.03757
A0A096MJZ2	RCG21429, isoform CRA_b OS=Rattus norvegicus OX=10116 GN=Tbl2 PE=1 SV=1	Tbl2	37	16	16	530867	704352	880140	897227	731590	1.00466e+06	0.252092	1.26073
A0A096MK30	Moesin OS=Rattus norvegicus OX=10116 GN=Msn PE=1 SV=1	Msn	25	19	6	148670	170787	262773	177167	523508	271061	0.285287	1.5561
A0A096MK50	Dermatopontin (Fragment) OS=Rattus norvegicus OX=10116 GN=Dpt PE=1 SV=1	Dpt	31	2	2	217836	29605.6	50391.7	76957	76738.9	50613.4	0.965881	-1.02828
A0A096MKB0	RAB24, member RAS oncogene family OS=Rattus norvegicus OX=10116 GN=Rab24 PE=1 SV=1	Rab24	9	2	2	92106.6	96196.8	129440	120035	138147	94975.8	0.527305	1.11151
A0A096MKE0	Aspartate-beta-hydroxylase OS=Rattus norvegicus OX=10116 GN=Asph PE=1 SV=1	Asph	24	14	14	295615	362468	367918	472281	453552	449659	0.0145493	1.34686
A0A096MKH4	Ubiquitin-conjugating enzyme E2, J1 (Fragment) OS=Rattus norvegicus OX=10116 GN=Ube2j1 PE=1 SV=1	Ube2j1	18	3	3	55807.8	39301.9	32614.2	64616.7	81075.5	60370.4	0.0520003	1.64127
A0A096P6L8	Fibronectin OS=Rattus norvegicus OX=10116 GN=Fn1 PE=1 SV=2	Fn1	42	78	78	2.44917e+06	1.70439e+06	1.91971e+06	1.92017e+06	1.65673e+06	1.89437e+06	0.461078	-1.09965
A0A0F7R4W9	Amino acid transporter OS=Rattus norvegicus OX=10116 GN=ratASCT2 PE=2 SV=1	ratASCT2	4	2	2	75418.2	23423	15793.5	132799	26405.1	38921.1	0.477667	1.69755
A0A0G2JSH5	Serum albumin OS=Rattus norvegicus OX=10116 GN=Alb PE=1 SV=1	Alb	64	47	2	3.34808e+06	5.60969e+06	6.07245e+06	5.08901e+06	6.00417e+06	5.38042e+06	0.561736	1.12963
A0A0G2JSK1	RCG20603 OS=Rattus norvegicus OX=10116 GN=Serpina3c PE=3 SV=1	Serpina3c	30	10	7	454354	530000	613465	537491	586329	576294	0.489956	1.07127
A0A0G2JSK5	Integrin beta OS=Rattus norvegicus OX=10116 GN=Itgb1 PE=1 SV=1	Itgb1	28	20	20	806181	445726	645134	586814	859089	643628	0.617721	1.1186
A0A0G2JSK9	Betaine--homocysteine S-methyltransferase 1 OS=Rattus norvegicus OX=10116 GN=Bhmt PE=1 SV=1	Bhmt	48	19	16	4.02015e+06	3.64712e+06	4.6737e+06	3.44889e+06	4.23198e+06	2.84573e+06	0.285232	-1.18162
A0A0G2JSQ2	Dimethylaniline monooxygenase [N-oxide-forming] OS=Rattus norvegicus OX=10116 GN=Fmo5 PE=1 SV=1	Fmo5	54	33	3	1.52367e+06	1.91668e+06	3.72863e+06	1.45921e+06	2.33212e+06	5.23806e+06	0.738882	1.17856
A0A0G2JSR7	Matrin-3 OS=Rattus norvegicus OX=10116 GN=Matr3 PE=1 SV=1	Matr3	9	7	7	85171.1	76054.3	78954.7	126691	54595.6	102780	0.689297	1.11602
A0A0G2JSS3	Solute carrier family 22 member 18 OS=Rattus norvegicus OX=10116 GN=Slc22a18 PE=1 SV=1	Slc22a18	18	5	5	1.00666e+06	1.72748e+06	1.52395e+06	1.87606e+06	1.40821e+06	1.41634e+06	0.575106	1.12186
A0A0G2JSS9	Atlastin-3 OS=Rattus norvegicus OX=10116 GN=Atl3 PE=1 SV=1	Atl3	41	18	2	1.93567e+06	1.4625e+06	2.5717e+06	2.58887e+06	1.76676e+06	2.64223e+06	0.434987	1.16733
A0A0G2JSU8	Cytochrome P450 2D1 OS=Rattus norvegicus OX=10116 GN=Cyp2d1 PE=1 SV=1	Cyp2d1	63	37	9	1.82991e+06	1.98448e+06	2.65195e+06	2.87539e+06	1.71051e+06	3.94369e+06	0.433433	1.26288
A0A0G2JT45	Calcium-binding protein 39-like OS=Rattus norvegicus OX=10116 GN=Cab39l PE=1 SV=1	Cab39l	5	2	2	48097.4	46825.8	63886.1	39936.2	55308.1	61490.5	0.912075	-1.01941
A0A0G2JTA0	FAS-associated factor 2 OS=Rattus norvegicus OX=10116 GN=Faf2 PE=1 SV=1	Faf2	53	23	23	4.65129e+06	2.78555e+06	4.41665e+06	3.96518e+06	4.70798e+06	2.86088e+06	0.921326	-1.02328
A0A0G2JTB2	Glucan (1,4-alpha-), branching enzyme 1 OS=Rattus norvegicus OX=10116 GN=Gbe1 PE=1 SV=1	Gbe1	4	2	2	203310	179185	204223	187708	172113	224034	0.92255	-1.00922
A0A0G2JTD9	RAB17, member RAS oncogene family OS=Rattus norvegicus OX=10116 GN=Rab17 PE=1 SV=1	Rab17	28	4	4	667108	452226	441086	420988	366983	436652	0.190974	-1.25413
A0A0G2JTK4	Protein phosphatase 6, regulatory subunit 1 OS=Rattus norvegicus OX=10116 GN=Ppp6r1 PE=1 SV=1	Ppp6r1	4	3	2	14019	20124.5	9218.54	16645.8	36480.4	88754.9	0.13116	2.74674
A0A0G2JTP6	Perilipin OS=Rattus norvegicus OX=10116 GN=Plin1 PE=1 SV=1	Plin1	61	25	25	1.21938e+06	561635	547289	995103	838866	4.03921e+06	0.263265	2.07977
A0A0G2JTT4	RAB30, member RAS oncogene family OS=Rattus norvegicus OX=10116 GN=Rab30 PE=1 SV=1	Rab30	42	9	6	721932	771995	564406	583230	704272	507141	0.365127	-1.14727
A0A0G2JTX5	Dipeptidyl peptidase 4 OS=Rattus norvegicus OX=10116 GN=Dpp4 PE=1 SV=1	Dpp4	53	42	4	1.05401e+07	6.87381e+06	6.90245e+06	3.98374e+06	7.95114e+06	6.8625e+06	0.33486	-1.32012
A0A0G2JTX9	Derlin OS=Rattus norvegicus OX=10116 GN=Derl2 PE=1 SV=1	Derl2	21	5	5	589342	590344	692363	881438	722176	847620	0.0294798	1.30841
A0A0G2JTY3	Solute carrier family 37 member 4 OS=Rattus norvegicus OX=10116 GN=Slc37a4 PE=1 SV=1	Slc37a4	11	5	5	1.97129e+06	1.55208e+06	2.4821e+06	1.47182e+06	1.32919e+06	2.67935e+06	0.656064	-1.13154
A0A0G2JU05	LLGL scribble cell polarity complex component 2 OS=Rattus norvegicus OX=10116 GN=Llgl2 PE=1 SV=1	Llgl2	6	5	5	118125	127046	152003	116876	109534	149880	0.659649	-1.05936
A0A0G2JU12	Microsomal glutathione S-transferase 2 OS=Rattus norvegicus OX=10116 GN=Mgst2 PE=1 SV=1	Mgst2	29	3	3	1.54511e+06	1.28654e+06	1.93686e+06	1.88654e+06	1.61087e+06	2.31744e+06	0.272642	1.22298
A0A0G2JU25	Polypeptide N-acetylgalactosaminyltransferase OS=Rattus norvegicus OX=10116 GN=Galnt2 PE=1 SV=1	Galnt2	34	16	15	576725	872942	753276	433700	502150	450223	0.02502	-1.56971
A0A0G2JU49	Metaxin 1 OS=Rattus norvegicus OX=10116 GN=Mtx1 PE=1 SV=1	Mtx1	5	3	3	113472	123072	165035	101471	79256.2	136003	0.267712	-1.28204
A0A0G2JU96	AHNAK nucleoprotein OS=Rattus norvegicus OX=10116 GN=Ahnak PE=1 SV=1	Ahnak	2	7	7	1.02079e+06	304016	299046	577838	238215	451161	0.796036	-1.14329
A0A0G2JUD4	Selenoprotein I OS=Rattus norvegicus OX=10116 GN=Selenoi PE=1 SV=1	Selenoi	9	3	3	453966	431206	509825	419334	459054	484026	0.741899	-1.02316
A0A0G2JUG7	IQ motif and Sec7 domain ArfGEF 1 OS=Rattus norvegicus OX=10116 GN=Iqsec1 PE=1 SV=1	Iqsec1	9	7	7	142695	159875	198768	188491	125816	213131	0.855696	1.03684
A0A0G2JUJ9	SEC63 homolog, protein translocation regulator OS=Rattus norvegicus OX=10116 GN=Sec63 PE=1 SV=1	Sec63	29	18	18	384105	474563	607857	641683	417867	653561	0.481966	1.16511
A0A0G2JUU7	Gamma-tubulin complex component OS=Rattus norvegicus OX=10116 GN=Tubgcp3 PE=1 SV=1	Tubgcp3	6	4	4	178821	165555	137535	126671	156273	133043	0.221783	-1.15631
A0A0G2JV12	Collagen type XV alpha 1 chain OS=Rattus norvegicus OX=10116 GN=Col15a1 PE=1 SV=1	Col15a1	4	4	3	247471	19197.5	29407.1	60523.3	12752.9	54687.3	0.69223	-1.49028
A0A0G2JVC2	SCY1-like pseudokinase 2 OS=Rattus norvegicus OX=10116 GN=Scyl2 PE=1 SV=1	Scyl2	12	10	10	193835	220727	373613	365348	499794	386177	0.0904035	1.64005
A0A0G2JVC8	Terpene cyclase/mutase family member OS=Rattus norvegicus OX=10116 GN=Lss PE=1 SV=1	Lss	59	44	3	1.14881e+07	6.74764e+06	8.56832e+06	6.89718e+06	1.44172e+07	5.10978e+06	0.80825	-1.0934
A0A0G2JVH4	MICOS complex subunit MIC60 OS=Rattus norvegicus OX=10116 GN=Immt PE=1 SV=1	Immt	39	25	25	942860	1.30751e+06	1.20618e+06	1.19077e+06	838267	1.82104e+06	0.798118	1.06924
A0A0G2JVL6	NADH dehydrogenase [ubiquinone] 1 alpha subcomplex subunit 8 OS=Rattus norvegicus OX=10116 GN=Ndufa8 PE=1 SV=1	Ndufa8	31	4	4	250566	214452	326365	213874	87121.9	340555	0.463493	-1.40333
A0A0G2JVM2	Uncharacterized protein OS=Rattus norvegicus OX=10116 GN=Mia3 PE=1 SV=1	Mia3	24	29	29	266119	388348	386727	427179	288246	400203	0.709857	1.0723
A0A0G2JVW3	Ankyrin repeat domain 17 OS=Rattus norvegicus OX=10116 GN=Ankrd17 PE=1 SV=1	Ankrd17	5	10	3	44743.1	85665.9	134221	114969	119613	110159	0.323224	1.43332
A0A0G2JW01	HP domain-containing protein OS=Rattus norvegicus OX=10116 PE=1 SV=1	A0A0G2JW01	20	5	3	2.64878e+06	1.52093e+06	2.02401e+06	1.60459e+06	3.96836e+06	1.10923e+06	0.912922	-1.04904
A0A0G2JW25	Solute carrier family 2 member 9 OS=Rattus norvegicus OX=10116 GN=Slc2a9 PE=1 SV=1	Slc2a9	12	5	5	255144	416960	592543	258554	196842	655991	0.654414	-1.23598
A0A0G2JW29	alpha-1,2-Mannosidase OS=Rattus norvegicus OX=10116 GN=Man1a1 PE=1 SV=1	Man1a1	31	23	21	1.24748e+06	2.38007e+06	2.49715e+06	1.47144e+06	1.13712e+06	1.53028e+06	0.217501	-1.42533
A0A0G2JW60	Utrophin OS=Rattus norvegicus OX=10116 GN=Utrn PE=1 SV=1	Utrn	5	13	11	114220	121590	103974	94869.9	202906	126922	0.48141	1.1916
A0A0G2JWC7	Fermitin family member 2 OS=Rattus norvegicus OX=10116 GN=Fermt2 PE=1 SV=1	Fermt2	5	3	3	120689	164419	118261	244284	97147.7	207904	0.46044	1.28108
A0A0G2JWD6	AP-3 complex subunit beta OS=Rattus norvegicus OX=10116 GN=Ap3b1 PE=1 SV=1	Ap3b1	4	4	4	62905.9	107805	94318.1	109512	165382	123088	0.109869	1.51616
A0A0G2JWG6	Golgin B1 OS=Rattus norvegicus OX=10116 GN=Golgb1 PE=1 SV=1	Golgb1	26	67	67	9.0007e+06	5.71517e+06	7.49713e+06	6.98609e+06	7.01649e+06	6.48811e+06	0.657416	-1.06637
A0A0G2JWH5	Serine/threonine-protein kinase Chk1 OS=Rattus norvegicus OX=10116 GN=Stt3a PE=1 SV=1	Stt3a	20	17	16	2.16632e+06	2.46132e+06	2.79074e+06	2.76347e+06	2.49654e+06	3.10602e+06	0.276603	1.12927
A0A0G2JWT6	Peroxisomal membrane protein PEX16 OS=Rattus norvegicus OX=10116 GN=Pex16 PE=1 SV=1	Pex16	21	5	5	170984	236782	192382	294402	202292	306741	0.156427	1.32864
A0A0G2JX26	Solute carrier family 17 (Sodium phosphate), member 3, isoform CRA_b OS=Rattus norvegicus OX=10116 GN=Slc17a3 PE=1 SV=1	Slc17a3	11	3	3	196897	121653	157032	97280.3	119393	144667	0.210308	-1.30815
A0A0G2JX93	Signal transducer and activator of transcription OS=Rattus norvegicus OX=10116 GN=Stat1 PE=1 SV=1	Stat1	4	3	3	42824.1	62748.9	58753.5	75025.8	61184.8	99283.1	0.12611	1.42386
A0A0G2JXC1	Protein ERGIC-53 OS=Rattus norvegicus OX=10116 GN=Lman1 PE=1 SV=1	Lman1	51	32	2	4.40512e+06	6.22115e+06	7.62034e+06	5.82937e+06	4.49945e+06	6.49743e+06	0.743975	-1.07011
A0A0G2JXG3	Cell cycle control protein OS=Rattus norvegicus OX=10116 GN=Tmem30a PE=1 SV=1	Tmem30a	28	9	9	857916	880057	967809	758082	587184	1.08828e+06	0.495016	-1.14685
A0A0G2JXJ7	Extended synaptotagmin-1 OS=Rattus norvegicus OX=10116 GN=Esyt1 PE=1 SV=1	Esyt1	20	17	17	561333	369504	480978	505498	395502	479646	0.93101	-1.01327
A0A0G2JXN8	Oxysterol-binding protein OS=Rattus norvegicus OX=10116 GN=Osbpl8 PE=1 SV=1	Osbpl8	6	4	4	105799	100878	108742	122873	70087.8	109274	0.70589	-1.07239
A0A0G2JXT8	Filamin B OS=Rattus norvegicus OX=10116 GN=Flnb PE=1 SV=1	Flnb	20	39	36	425117	295767	395268	334027	417548	291849	0.684633	-1.06881
A0A0G2JXZ9	Protein tyrosine phosphatase, receptor type, J OS=Rattus norvegicus OX=10116 GN=Ptprj PE=1 SV=1	Ptprj	2	3	3	38205.9	31599.1	24693.2	26987.8	45523	27969.9	0.833176	1.0485
A0A0G2JY08	Unconventional myosin-XVIIIa OS=Rattus norvegicus OX=10116 GN=Myo18a PE=1 SV=1	Myo18a	26	40	40	546235	552703	655857	355345	687279	528387	0.516152	-1.1534
A0A0G2JY43	Aldehyde dehydrogenase family 3 member A2 OS=Rattus norvegicus OX=10116 GN=Aldh3a2 PE=1 SV=1	Aldh3a2	53	44	43	1.30793e+07	1.50054e+07	1.76968e+07	1.57067e+07	1.97441e+07	1.98624e+07	0.17696	1.21044
A0A0G2JY73	Eukaryotic translation initiation factor 4 gamma, 3 OS=Rattus norvegicus OX=10116 GN=Eif4g3 PE=1 SV=1	Eif4g3	3	4	2	23854.9	45840.8	60320.3	62160.5	32613.8	95241.4	0.437586	1.43048
A0A0G2JY79	Hepatic triacylglycerol lipase OS=Rattus norvegicus OX=10116 GN=Lipc PE=1 SV=1	Lipc	21	8	8	269159	378694	382745	413671	364610	304588	0.727584	1.056
A0A0G2JYC6	RCG62582, isoform CRA_c OS=Rattus norvegicus OX=10116 GN=Ubap2l PE=1 SV=1	Ubap2l	7	5	5	83963.1	93984.2	107257	216218	115617	130004	0.0936511	1.56591
A0A0G2JYD4	Vacuolar protein sorting 13 homolog D OS=Rattus norvegicus OX=10116 GN=Vps13d PE=1 SV=1	Vps13d	2	10	9	231128	257525	236554	238528	510498	214818	0.494144	1.22933
A0A0G2JYI0	LPS-responsive beige-like anchor protein OS=Rattus norvegicus OX=10116 GN=Lrba PE=1 SV=1	Lrba	4	12	12	52977.6	124263	94453.6	100144	62851.3	128239	0.803344	1.09086
A0A0G2JYK0	Serine protease inhibitor A3N OS=Rattus norvegicus OX=10116 GN=LOC299282 PE=1 SV=1	LOC299282	32	15	4	177445	207851	281293	187375	222546	272748	0.868279	1.03111
A0A0G2JYN4	ERGIC and golgi 2 OS=Rattus norvegicus OX=10116 GN=Ergic2 PE=1 SV=1	Ergic2	14	5	5	132406	175447	192372	180214	149599	159245	0.919985	-1.01345
A0A0G2JYT4	Exocyst complex component 1 OS=Rattus norvegicus OX=10116 GN=Exoc1 PE=1 SV=1	Exoc1	6	4	4	76592.1	132037	131443	136414	130809	150457	0.275085	1.26405
A0A0G2JYW1	PRELI domain-containing 2 OS=Rattus norvegicus OX=10116 GN=Prelid2 PE=1 SV=1	Prelid2	19	3	3	56396.9	84434.4	75976.2	79233.8	84178.6	104884	0.211324	1.24582
A0A0G2JZ04	Terminal uridylyl transferase 4 OS=Rattus norvegicus OX=10116 GN=Tut4 PE=1 SV=1	Tut4	1	2	2	16611.2	20873.9	5695.22	18778.3	30311.5	25145.4	0.194349	1.93524
A0A0G2JZ48	RCG56136, isoform CRA_a OS=Rattus norvegicus OX=10116 GN=Tmf1 PE=1 SV=1	Tmf1	5	4	4	13308.2	52361.8	58941.3	39150	5719.22	10070.4	0.263464	-2.63115
A0A0G2JZ53	Baculoviral IAP repeat-containing 6 OS=Rattus norvegicus OX=10116 GN=Birc6 PE=1 SV=1	Birc6	1	2	2	6859.64	17240.4	18440.3	16367.4	9486.08	19446.6	0.792397	1.11455
A0A0G2JZF6	NADH:ubiquinone oxidoreductase complex assembly factor 2 OS=Rattus norvegicus OX=10116 GN=Ndufaf2 PE=1 SV=1	Ndufaf2	33	5	5	106453	155391	190221	111697	117914	128624	0.303611	-1.22925
A0A0G2JZH8	Dihydrolipoamide acetyltransferase component of pyruvate dehydrogenase complex OS=Rattus norvegicus OX=10116 GN=Pdhx PE=1 SV=1	Pdhx	7	3	3	97117.6	17579.7	15537.8	59464.3	30403.7	115533	0.384998	1.98944
A0A0G2JZI2	Glutamyl-prolyl-tRNA synthetase OS=Rattus norvegicus OX=10116 GN=Eprs PE=1 SV=1	Eprs	9	10	10	99452.3	126019	112807	142363	43603.1	179545	0.86682	-1.08251
A0A0G2JZM2	Protein transport protein SEC23 OS=Rattus norvegicus OX=10116 GN=Sec23a PE=1 SV=1	Sec23a	14	7	6	120544	263811	161839	191504	131883	258127	0.805652	1.082
A0A0G2K047	Acyl-CoA synthetase short-chain family member 3, mitochondrial OS=Rattus norvegicus OX=10116 GN=Acss3 PE=1 SV=1	Acss3	23	12	12	487678	662087	693825	713596	569663	697309	0.583464	1.0816
A0A0G2K0I8	Phosphoinositide-3-kinase adaptor protein 1 OS=Rattus norvegicus OX=10116 GN=Pik3ap1 PE=1 SV=1	Pik3ap1	17	9	9	480833	294614	336106	461725	320333	452255	0.579849	1.11999
A0A0G2K0Q7	Myosin light chain kinase OS=Rattus norvegicus OX=10116 GN=Mylk PE=1 SV=1	Mylk	21	35	35	637513	556366	573546	497810	556456	466494	0.0836266	-1.1633
A0A0G2K161	Erythrocyte membrane protein band 4.1 OS=Rattus norvegicus OX=10116 GN=Epb41 PE=1 SV=1	Epb41	29	23	20	2.28759e+06	1.58064e+06	1.83147e+06	1.38307e+06	1.39801e+06	2.19792e+06	0.472621	-1.15935
A0A0G2K174	LIM domain 7 OS=Rattus norvegicus OX=10116 GN=Lmo7 PE=1 SV=1	Lmo7	32	33	33	451546	375746	448378	281307	385397	437053	0.33515	-1.17095
A0A0G2K1E2	Integrin alpha 5 (Mapped) OS=Rattus norvegicus OX=10116 GN=Itga5 PE=1 SV=1	Itga5	9	8	7	291750	188339	296829	129960	187279	312880	0.438131	-1.28902
A0A0G2K1F2	Acetyl-CoA carboxylase beta OS=Rattus norvegicus OX=10116 GN=Acacb PE=1 SV=1	Acacb	6	10	3	202234	99057.3	99729	128001	171065	168530	0.467224	1.22696
A0A0G2K1J9	Solute carrier family 2, facilitated glucose transporter member 2 OS=Rattus norvegicus OX=10116 GN=Slc2a2 PE=1 SV=1	Slc2a2	14	7	2	2.14848e+06	1.36984e+06	1.54319e+06	1.30048e+06	1.40857e+06	1.85414e+06	0.60389	-1.10171
A0A0G2K1M2	Disks large homolog 1 OS=Rattus norvegicus OX=10116 GN=Dlg1 PE=1 SV=1	Dlg1	14	9	9	372515	298199	367929	283283	305677	312221	0.152158	-1.14769
A0A0G2K1M5	Divergent protein kinase domain 2A OS=Rattus norvegicus OX=10116 GN=Dipk2a PE=1 SV=1	Dipk2a	32	11	11	318302	607743	641166	637084	432854	653782	0.658494	1.13278
A0A0G2K1Q4	Transmembrane protein 53 OS=Rattus norvegicus OX=10116 GN=Tmem53 PE=1 SV=1	Tmem53	39	8	8	1.15233e+06	915457	1.10828e+06	1.10052e+06	1.16206e+06	951981	0.891267	1.01359
A0A0G2K1Z5	Aldehyde oxidase 3 OS=Rattus norvegicus OX=10116 GN=Aox3 PE=1 SV=1	Aox3	16	17	15	104248	358392	324482	186082	167624	292456	0.836806	-1.09944
A0A0G2K1Z9	Histocompatibility 13 (Predicted), isoform CRA_d OS=Rattus norvegicus OX=10116 GN=Hm13 PE=1 SV=1	Hm13	23	8	8	597223	814422	704570	822198	610549	901409	0.564836	1.09707
A0A0G2K261	Isoleucyl-tRNA synthetase 2, mitochondrial OS=Rattus norvegicus OX=10116 GN=Iars2 PE=1 SV=1	Iars2	5	3	3	88993.9	79293.2	71582.4	82175.2	54541.4	92285.1	0.717412	-1.06889
A0A0G2K2C7	Ubiquitin-specific peptidase 9, X-linked OS=Rattus norvegicus OX=10116 GN=Usp9x PE=1 SV=1	Usp9x	1	2	2	24082	38783.1	28672.5	23348.7	6474.05	32196.8	0.326996	-1.76543
A0A0G2K2J9	MIA SH3 domain ER export factor 2 OS=Rattus norvegicus OX=10116 GN=Mia2 PE=1 SV=1	Mia2	36	23	23	754425	797068	1.0524e+06	766970	1.0694e+06	877333	0.776785	1.04375
A0A0G2K2M2	Mitochondrial fission factor-like OS=Rattus norvegicus OX=10116 GN=LOC102556337 PE=1 SV=1	LOC102556337	8	2	2	23996.1	25389	16313.1	18430.3	25325.9	42654.9	0.456648	1.26061
A0A0G2K2P4	Cytochrome P450, family 2, subfamily t, polypeptide 1 OS=Rattus norvegicus OX=10116 GN=Cyp2t1 PE=1 SV=1	Cyp2t1	17	8	8	301025	329658	379264	370600	322452	421033	0.397423	1.10161
A0A0G2K2P5	Tight junction protein ZO-1 OS=Rattus norvegicus OX=10116 GN=Tjp1 PE=1 SV=1	Tjp1	24	32	32	563117	564053	721630	367951	749725	245081	0.293702	-1.50226
A0A0G2K2Q2	Glycine C-acetyltransferase OS=Rattus norvegicus OX=10116 GN=Gcat PE=1 SV=1	Gcat	15	5	5	777664	585827	924460	334618	633860	834836	0.392568	-1.33486
A0A0G2K2U7	Glycerol-3-phosphate acyltransferase 1, mitochondrial OS=Rattus norvegicus OX=10116 GN=Gpam PE=1 SV=1	Gpam	27	14	14	505495	439298	399635	339273	356737	497087	0.40067	-1.13834
A0A0G2K2V2	AP complex subunit beta OS=Rattus norvegicus OX=10116 GN=Ap1b1 PE=1 SV=1	Ap1b1	31	28	13	849813	713038	934529	748924	597317	775086	0.224211	-1.17764
A0A0G2K2V4	C2CD2-like OS=Rattus norvegicus OX=10116 GN=C2cd2l PE=1 SV=1	C2cd2l	17	8	8	391463	262685	376664	240101	317816	419030	0.770696	-1.06599
A0A0G2K2Z0	EMAP-like 4 OS=Rattus norvegicus OX=10116 GN=Eml4 PE=1 SV=1	Eml4	4	2	2	71010.9	91719.7	117597	90419.5	47949.6	131274	0.777918	-1.10404
A0A0G2K309	Mitochondrial ornithine transporter 1 OS=Rattus norvegicus OX=10116 GN=Slc25a15 PE=1 SV=1	Slc25a15	35	9	9	1.37917e+06	1.67115e+06	1.79403e+06	1.57469e+06	930370	2.83057e+06	0.997806	1.00097
A0A0G2K337	Abhydrolase domain-containing 2 OS=Rattus norvegicus OX=10116 GN=Abhd2 PE=1 SV=1	Abhd2	12	4	4	172588	119910	268536	154108	104321	116754	0.236959	-1.43593
A0A0G2K350	NSF attachment protein gamma OS=Rattus norvegicus OX=10116 GN=Napg PE=1 SV=1	Napg	7	2	2	11597.1	16169	34315	53254.6	8316.78	69554.1	0.51999	1.68541
A0A0G2K3C5	Cystathionine gamma-lyase OS=Rattus norvegicus OX=10116 GN=Cth PE=1 SV=1	Cth	42	13	13	1.28132e+06	1.3639e+06	1.54708e+06	1.02876e+06	1.1921e+06	1.28819e+06	0.106161	-1.19614
A0A0G2K3H2	Dedicator of cytokinesis 7 OS=Rattus norvegicus OX=10116 GN=Dock7 PE=1 SV=1	Dock7	1	3	2	24434.9	22759.7	25975.5	27786.3	17279.1	23781.6	0.617295	-1.08156
A0A0G2K3N1	Golgi brefeldin A-resistant guanine nucleotide exchange factor 1 OS=Rattus norvegicus OX=10116 GN=Gbf1 PE=1 SV=1	Gbf1	6	9	9	101620	149217	149023	129985	94745.8	150064	0.737521	-1.06932
A0A0G2K401	Propionyl-CoA carboxylase alpha chain, mitochondrial OS=Rattus norvegicus OX=10116 GN=Pcca PE=1 SV=1	Pcca	18	11	10	299549	201712	198033	289259	208694	438188	0.35589	1.30269
A0A0G2K435	DnaJ heat shock protein family (Hsp40) member C7 OS=Rattus norvegicus OX=10116 GN=Dnajc7 PE=1 SV=1	Dnajc7	3	2	2	39577.4	78032.2	44274.7	98564.4	89692.3	170171	0.0509421	2.22414
A0A0G2K437	Autocrine motility factor receptor OS=Rattus norvegicus OX=10116 GN=Amfr PE=1 SV=1	Amfr	9	3	3	123892	108715	150893	109059	70722.6	136044	0.362259	-1.24653
A0A0G2K471	Interferon gamma-induced GTPase OS=Rattus norvegicus OX=10116 GN=Igtp PE=1 SV=1	Igtp	60	42	3	2.75242e+07	2.30428e+07	2.289e+07	1.65437e+07	3.91943e+07	2.3373e+07	0.958328	1.01444
A0A0G2K472	Cytoplasmic FMR1-interacting protein OS=Rattus norvegicus OX=10116 GN=Cyfip1 PE=1 SV=1	Cyfip1	4	5	5	88214	88996.3	110708	109992	102112	133399	0.170898	1.19904
A0A0G2K4N7	Membrane palmitoylated protein 6 OS=Rattus norvegicus OX=10116 GN=Mpp6 PE=1 SV=1	Mpp6	14	7	7	424780	238998	382773	284828	265552	257325	0.268361	-1.2592
A0A0G2K542	UTP--glucose-1-phosphate uridylyltransferase OS=Rattus norvegicus OX=10116 GN=Ugp2 PE=1 SV=1	Ugp2	16	7	7	388145	346045	368619	255994	339293	295540	0.0672936	-1.24478
A0A0G2K548	A-kinase-anchoring protein 9 OS=Rattus norvegicus OX=10116 GN=Akap9 PE=1 SV=1	Akap9	4	14	14	520254	734742	560785	411926	485673	351049	0.057257	-1.45057
A0A0G2K5E4	DnaJ heat shock protein family (Hsp40) member A3 OS=Rattus norvegicus OX=10116 GN=Dnaja3 PE=1 SV=1	Dnaja3	41	15	15	1.11443e+06	1.44605e+06	1.73047e+06	1.22002e+06	940861	1.86714e+06	0.730085	-1.09172
A0A0G2K5G6	Magnesium transporter protein 1 OS=Rattus norvegicus OX=10116 GN=Magt1 PE=1 SV=1	Magt1	19	7	7	1.14147e+06	1.18948e+06	1.62597e+06	1.21743e+06	1.30277e+06	1.25355e+06	0.773613	-1.03552
A0A0G2K5L2	RCG47744, isoform CRA_c OS=Rattus norvegicus OX=10116 GN=LOC100911440 PE=1 SV=1	LOC100911440	32	9	9	623143	894339	894795	774169	510583	904387	0.623504	-1.11734
A0A0G2K642	3-ketoacyl-CoA thiolase, mitochondrial OS=Rattus norvegicus OX=10116 GN=Acaa2 PE=1 SV=1	Acaa2	71	28	28	7.84243e+06	1.08625e+07	1.27158e+07	9.68837e+06	7.96931e+06	1.45558e+07	0.95957	1.01234
A0A0G2K654	Histone cluster 1 H1 family member c OS=Rattus norvegicus OX=10116 GN=Hist1h1c PE=1 SV=1	Hist1h1c	36	8	3	1.7862e+06	703578	1.02612e+06	794081	506759	962310	0.291908	-1.49332
A0A0G2K6E7	AarF domain-containing kinase 5 OS=Rattus norvegicus OX=10116 GN=Adck5 PE=1 SV=1	Adck5	8	4	4	206806	344721	408208	286699	170963	319100	0.502112	-1.22994
A0A0G2K6G2	Adipocyte plasma membrane-associated protein OS=Rattus norvegicus OX=10116 GN=Apmap PE=1 SV=1	Apmap	58	26	26	2.89479e+06	2.79016e+06	3.49325e+06	3.09124e+06	3.35791e+06	4.0356e+06	0.278373	1.14081
A0A0G2K6R0	Trinucleotide repeat-containing adaptor 6B OS=Rattus norvegicus OX=10116 GN=Tnrc6b PE=1 SV=1	Tnrc6b	1	2	2	36856.5	35841.5	30738.1	58414.8	31179.1	32546.8	0.580873	1.13442
A0A0G2K6S9	Myosin-11 OS=Rattus norvegicus OX=10116 GN=Myh11 PE=1 SV=1	Myh11	14	29	7	225860	74603.6	62334.2	12416.2	102434	68236.7	0.33642	-2.29593
A0A0G2K6T9	Protocadherin 1 OS=Rattus norvegicus OX=10116 GN=Pcdh1 PE=1 SV=1	Pcdh1	3	3	3	55092.4	43425	59627.8	50357.3	30837.9	61548.7	0.586994	-1.1428
A0A0G2K6V6	Kinesin family member 16B OS=Rattus norvegicus OX=10116 GN=Kif16b PE=3 SV=1	Kif16b	15	16	16	469731	395684	381250	387919	556757	237773	0.695208	-1.1133
A0A0G2K6Z8	Pleckstrin homology domain-containing A7 OS=Rattus norvegicus OX=10116 GN=Plekha7 PE=1 SV=1	Plekha7	11	11	11	206867	169060	169851	87395.2	167996	100700	0.0911563	-1.58975
A0A0G2K719	DEAD-box helicase 3, X-linked OS=Rattus norvegicus OX=10116 GN=Ddx3x PE=1 SV=1	Ddx3x	39	20	19	946715	1.03669e+06	1.00648e+06	1.09651e+06	1.11206e+06	1.46574e+06	0.114414	1.21855
A0A0G2K761	Cullin 2 OS=Rattus norvegicus OX=10116 GN=Cul2 PE=1 SV=1	Cul2	10	6	6	79380.7	95780.5	121561	137565	31247.6	147578	0.821556	-1.13365
A0A0G2K777	Ras homolog family member T1 OS=Rattus norvegicus OX=10116 GN=Rhot1 PE=1 SV=1	Rhot1	6	4	4	136251	153572	128830	107644	166651	136413	0.82487	-1.03278
A0A0G2K781	PPFIA-binding protein 1 OS=Rattus norvegicus OX=10116 GN=Ppfibp1 PE=1 SV=1	Ppfibp1	6	5	5	111742	92507.9	119939	91786.8	91260.6	99959.2	0.189678	-1.13978
A0A0G2K7B6	Dysferlin OS=Rattus norvegicus OX=10116 GN=Dysf PE=1 SV=1	Dysf	3	4	4	45629.3	28457.9	34247.6	55936.9	25727.4	53036.2	0.562717	1.19728
A0A0G2K7G2	ArfGAP with FG repeats 2 OS=Rattus norvegicus OX=10116 GN=Agfg2 PE=1 SV=1	Agfg2	22	10	10	262169	316515	315213	720314	601714	1.20056e+06	0.00992241	2.7096
A0A0G2K845	Adiponectin, C1Q and collagen domain-containing OS=Rattus norvegicus OX=10116 GN=Adipoq PE=1 SV=1	Adipoq	12	2	2	61704.2	958.826	2777.81	11241.7	3160.4	46248.6	0.629201	2.15429
A0A0G2K860	Rho guanine nucleotide exchange factor 12 OS=Rattus norvegicus OX=10116 GN=Arhgef12 PE=1 SV=1	Arhgef12	4	5	5	129743	105573	137291	108678	106246	127282	0.448895	-1.08564
A0A0G2K875	Actin-binding LIM protein family, member 3 OS=Rattus norvegicus OX=10116 GN=Ablim3 PE=1 SV=1	Ablim3	6	3	3	260833	173731	152941	231294	188589	152448	0.948597	-1.01388
A0A0G2K880	Solute carrier organic anion transporter family member OS=Rattus norvegicus OX=10116 GN=Slco2b1 PE=1 SV=1	Slco2b1	13	10	9	240662	204371	239670	164230	153742	297243	0.525088	-1.16242
A0A0G2K896	Similar to RIKEN cDNA 1300017J02 OS=Rattus norvegicus OX=10116 GN=RGD1310507 PE=1 SV=1	RGD1310507	19	10	9	201352	249998	315018	284916	272874	263271	0.552095	1.08881
A0A0G2K8D1	Motile sperm domain-containing 2 OS=Rattus norvegicus OX=10116 GN=Mospd2 PE=1 SV=1	Mospd2	11	5	5	119261	116396	139066	146361	97679.8	144263	0.885471	1.02229
A0A0G2K8K0	Splicing factor proline and glutamine-rich OS=Rattus norvegicus OX=10116 GN=Sfpq PE=1 SV=1	Sfpq	11	8	7	181513	214324	302381	248256	236694	130315	0.606081	-1.15385
A0A0G2K8M3	Tight junction protein 3 OS=Rattus norvegicus OX=10116 GN=Tjp3 PE=1 SV=1	Tjp3	10	7	6	208461	228456	260385	156207	287577	100303	0.340385	-1.40139
A0A0G2K8N9	NIMA-related kinase 9 OS=Rattus norvegicus OX=10116 GN=Nek9 PE=1 SV=1	Nek9	3	2	2	0	12202.8	2336.54	939.586	0	44934.7	0.988483	1.1398
A0A0G2K8Q8	Ubiquinol-cytochrome c reductase, complex III subunit X OS=Rattus norvegicus OX=10116 GN=Uqcr10 PE=1 SV=1	Uqcr10	39	2	2	1.22652e+06	1.2856e+06	1.14996e+06	1.00446e+06	741540	1.55999e+06	0.534091	-1.15991
A0A0G2K8S6	Glucosidase 1 OS=Rattus norvegicus OX=10116 GN=LOC103692171 PE=1 SV=1	LOC103692171	23	16	16	1.19375e+06	1.32319e+06	1.58189e+06	885814	973935	1.57271e+06	0.357209	-1.22574
A0A0G2K8W9	Spectrin beta chain OS=Rattus norvegicus OX=10116 GN=Sptbn1 PE=1 SV=1	Sptbn1	60	128	118	5.24719e+06	3.32277e+06	3.9785e+06	3.13725e+06	3.96607e+06	3.93477e+06	0.4914	-1.12315
A0A0G2K8Z9	Kinesin family member 13B OS=Rattus norvegicus OX=10116 GN=Kif13b PE=1 SV=1	Kif13b	13	20	20	216689	216201	188365	222529	216663	295179	0.21849	1.1727
A0A0G2K916	Ankyrin repeat and KH domain-containing 1 OS=Rattus norvegicus OX=10116 GN=Ankhd1 PE=1 SV=1	Ankhd1	7	13	6	43106.1	102298	162085	139683	136118	138447	0.325729	1.5443
A0A0G2K9I6	Ceruloplasmin OS=Rattus norvegicus OX=10116 GN=Cp PE=1 SV=1	Cp	17	14	14	316093	332585	348407	266001	313037	337120	0.304821	-1.09273
A0A0G2K9J2	V-type proton ATPase subunit H OS=Rattus norvegicus OX=10116 GN=Atp6v1h PE=1 SV=1	Atp6v1h	7	2	2	71600.3	114773	99951	86308.4	22913.3	162174	0.625293	-1.36817
A0A0G2K9N0	Small ArfGAP2 OS=Rattus norvegicus OX=10116 GN=Smap2 PE=1 SV=1	Smap2	5	2	2	142483	129950	94799.3	260062	290179	367373	0.00454032	2.50901
A0A0G2K9P5	Component of oligomeric golgi complex 5 OS=Rattus norvegicus OX=10116 GN=Cog5 PE=1 SV=1	Cog5	3	2	2	5980.81	28789.8	25595.6	21101.3	6248.46	31140.8	0.974702	-1.02388
A0A0G2K9R0	Zinc finger, SWIM-type-containing 8 OS=Rattus norvegicus OX=10116 GN=Zswim8 PE=1 SV=1	Zswim8	4	6	6	40362	87383.3	117301	149429	156424	137600	0.0997395	1.98101
A0A0G2K9T1	E3 ubiquitin-protein ligase OS=Rattus norvegicus OX=10116 GN=Itch PE=1 SV=1	Itch	12	8	7	251525	200408	223096	220497	172019	235337	0.542672	-1.08004
A0A0G2KA71	Nectin cell adhesion molecule 2 OS=Rattus norvegicus OX=10116 GN=Nectin2 PE=1 SV=1	Nectin2	24	8	8	668127	484823	643915	534486	842520	517440	0.853233	1.03761
A0A0G2KA82	Synaptophysin-like 1 OS=Rattus norvegicus OX=10116 GN=Sypl1 PE=1 SV=1	Sypl1	16	4	4	495903	417282	443602	448410	383001	509287	0.875785	-1.01623
A0A0G2KAA3	NADH:ubiquinone oxidoreductase subunit A3 OS=Rattus norvegicus OX=10116 GN=Ndufa3 PE=1 SV=1	Ndufa3	38	2	2	502774	379161	468674	396751	318231	500021	0.498244	-1.12272
A0A0G2KAE1	LIM and senescent cell antigen-like-containing domain protein OS=Rattus norvegicus OX=10116 GN=Lims2 PE=1 SV=1	Lims2	9	3	3	48415.6	103458	125540	77929.3	66198.3	73116.1	0.594079	-1.18574
A0A0G2KAP1	Endoplasmic reticulum oxidoreductase 1 beta OS=Rattus norvegicus OX=10116 GN=Ero1b PE=1 SV=1	Ero1b	24	9	8	134049	224502	249394	213467	216138	276903	0.445441	1.19401
A0A0G2QC04	Plastin 1 OS=Rattus norvegicus OX=10116 GN=Pls1 PE=1 SV=1	Pls1	12	6	2	81831.4	63890.5	104792	32189	33645.9	61925.6	0.0515484	-2.01399
A0A0G2QC06	Serotransferrin OS=Rattus norvegicus OX=10116 GN=Tf PE=1 SV=1	Tf	61	61	12	3.10993e+06	5.28115e+06	6.96738e+06	6.59263e+06	7.94084e+06	6.33513e+06	0.223807	1.42575
A0A0H2UHM1	Aquaporin-8 OS=Rattus norvegicus OX=10116 GN=Aqp8 PE=1 SV=1	Aqp8	10	3	3	253639	290797	518916	196901	401850	505727	0.969013	1.01494
A0A0H2UHP9	RCG39700, isoform CRA_d OS=Rattus norvegicus OX=10116 GN=Rab6a PE=1 SV=1	Rab6a	61	14	11	2.08314e+06	2.33222e+06	2.40165e+06	2.09386e+06	2.06589e+06	2.33288e+06	0.450831	-1.04958
A0A0H2UHV9	Coatomer subunit gamma OS=Rattus norvegicus OX=10116 GN=Copg2 PE=1 SV=1	Copg2	29	21	19	3.80331e+06	3.39768e+06	6.26304e+06	4.21239e+06	3.77002e+06	4.37571e+06	0.805468	-1.05213
A0A0H2UI26	Metalloreductase STEAP3 OS=Rattus norvegicus OX=10116 GN=Steap3 PE=1 SV=1	Steap3	33	16	16	1.61919e+06	834947	1.03359e+06	625077	776894	910145	0.161182	-1.46769
A0A0U1RS25	UPF1, RNA helicase and ATPase OS=Rattus norvegicus OX=10116 GN=Upf1 PE=1 SV=1	Upf1	20	17	17	159756	228684	277833	391702	251503	443107	0.10872	1.62621
A0A140TA95	Myosin phosphatase Rho-interacting protein OS=Rattus norvegicus OX=10116 GN=Mprip PE=1 SV=1	Mprip	31	25	3	122059	108741	143757	79204.7	95152.8	134356	0.827652	1.09668
A0A140TAC7	L-gulonolactone oxidase OS=Rattus norvegicus OX=10116 GN=Gulo PE=1 SV=1	Gulo	75	74	74	8.11942e+07	6.93733e+07	9.98133e+07	8.49137e+07	7.74716e+07	6.58032e+07	0.536544	-1.09105
A0A140TAI6	60S ribosomal protein L36 OS=Rattus norvegicus OX=10116 GN=Rpl36 PE=3 SV=1	Rpl36	30	5	5	808117	1.13011e+06	1.34021e+06	1.40058e+06	1.31081e+06	1.21051e+06	0.267455	1.21997
A0A140UHX6	Spectrin beta chain OS=Rattus norvegicus OX=10116 GN=Sptb PE=1 SV=1	Sptb	15	29	26	1.00532e+06	792159	979500	1.42027e+06	680110	1.42157e+06	0.503837	1.20744
A0A1W2Q6B4	RRN3 homolog, RNA polymerase I transcription factor OS=Rattus norvegicus OX=10116 GN=Rrn3 PE=4 SV=1	Rrn3	2	2	2	11692.6	35916.9	24959.3	44878.3	18086.4	40880.4	0.430828	1.46832
A0A2P1NRY9	MHC class Ib, RT1-Uav1 OS=Rattus norvegicus OX=10116 GN=RT1-Uav1 PE=2 SV=1	RT1-Uav1	28	11	2	267682	202584	114142	166675	422640	113711	0.86196	1.08974
A0FKI7	Acyl-CoA-binding domain-containing protein 5 OS=Rattus norvegicus OX=10116 GN=Acbd5 PE=1 SV=1	Acbd5	22	8	8	361384	612558	597991	676406	1.15042e+06	539466	0.245324	1.46917
A0JN30	Canopy 2 homolog (Zebrafish) OS=Rattus norvegicus OX=10116 GN=Cnpy2 PE=1 SV=1	Cnpy2	24	3	3	84636.6	103818	154154	135694	255931	150940	0.162145	1.57001
A0JPQ8	Alkylglycerol monooxygenase OS=Rattus norvegicus OX=10116 GN=Agmo PE=2 SV=1	Agmo	36	15	15	1.5713e+06	1.67246e+06	1.78347e+06	2.27137e+06	1.80488e+06	1.95227e+06	0.0807424	1.19527
A0JPQ9	Chitinase domain-containing protein 1 OS=Rattus norvegicus OX=10116 GN=Chid1 PE=2 SV=2	Chid1	10	3	3	154606	118025	158172	226210	228627	158704	0.0842495	1.41677
A1A5Q1	Poly [ADP-ribose] polymerase OS=Rattus norvegicus OX=10116 GN=Parp9 PE=1 SV=1	Parp9	30	17	17	248741	618007	421725	632918	251361	417421	0.983978	1.00805
A1L108	Actin-related protein 2/3 complex subunit 5-like protein OS=Rattus norvegicus OX=10116 GN=Arpc5l PE=1 SV=2	Arpc5l	16	2	2	159892	154383	168948	116800	183972	117409	0.334594	-1.18239
A1L134	Ancient ubiquitous protein 1 OS=Rattus norvegicus OX=10116 GN=Aup1 PE=2 SV=1	Aup1	41	17	17	5.50987e+06	3.51727e+06	4.27775e+06	4.01684e+06	4.48013e+06	3.8487e+06	0.685622	-1.06175
A1L1J8	RAB5B, member RAS oncogene family OS=Rattus norvegicus OX=10116 GN=Rab5b PE=1 SV=1	Rab5b	65	12	7	1.06005e+06	1.02184e+06	1.11415e+06	1.07582e+06	1.16479e+06	1.05736e+06	0.468699	1.03162
A1L1J9	Lipase maturation factor 2 OS=Rattus norvegicus OX=10116 GN=Lmf2 PE=2 SV=1	Lmf2	5	3	2	264631	301116	354600	365182	360732	370404	0.0988815	1.19974
A1L1L2	Transmembrane protein 214 OS=Rattus norvegicus OX=10116 GN=Tmem214 PE=2 SV=1	Tmem214	20	12	12	160020	242595	233808	233999	159428	286171	0.815468	1.05559
A2IBE0	Carbonic anhydrase 14 OS=Rattus norvegicus OX=10116 GN=Ca14 PE=1 SV=1	Ca14	18	6	6	1.27643e+06	1.15272e+06	1.4655e+06	613112	900552	1.28419e+06	0.174051	-1.44881
A2RRT9	Cytochrome P450 4V2 OS=Rattus norvegicus OX=10116 GN=Cyp4v2 PE=2 SV=1	Cyp4v2	19	9	9	333082	373683	318432	416219	410615	650658	0.0959416	1.41041
A2VCW9	Alpha-aminoadipic semialdehyde synthase, mitochondrial OS=Rattus norvegicus OX=10116 GN=Aass PE=2 SV=1	Aass	12	8	8	245365	246454	360374	347771	192273	332086	0.97949	1.00628
A3KN98	Bco2 protein OS=Rattus norvegicus OX=10116 GN=Bco2 PE=1 SV=1	Bco2	17	8	4	334562	170826	192004	222761	170100	222359	0.716486	-1.09206
A7VJC2	Heterogeneous nuclear ribonucleoproteins A2/B1 OS=Rattus norvegicus OX=10116 GN=Hnrnpa2b1 PE=1 SV=1	Hnrnpa2b1	22	7	6	401436	552174	745721	713663	893927	390465	0.677343	1.14649
A8WCF8	Tumor protein p63-regulated gene 1-like protein OS=Rattus norvegicus OX=10116 GN=Tprg1l PE=1 SV=1	Tprg1l	68	16	16	7.1779e+06	3.7292e+06	6.91998e+06	3.19491e+06	6.01535e+06	1.478e+06	0.244155	-1.86828
A9UMV8	Histone H2A.J OS=Rattus norvegicus OX=10116 GN=H2afj PE=2 SV=1	H2afj	38	8	2	1.21659e+07	4.24699e+06	4.33169e+06	4.69213e+06	3.60958e+06	5.00385e+06	0.421318	-1.38224
A9UMV9	NADH:ubiquinone oxidoreductase subunit A7 OS=Rattus norvegicus OX=10116 GN=Ndufa7 PE=1 SV=1	Ndufa7	20	2	2	138090	179486	218123	236013	185946	373730	0.203992	1.44765
B0BMT9	Sqrdl protein OS=Rattus norvegicus OX=10116 GN=Sqor PE=1 SV=1	Sqor	42	15	15	1.06824e+06	1.90649e+06	1.9635e+06	709857	1.8514e+06	759004	0.275894	-1.58857
B0BMV4	Yip1 interacting factor homolog (S. cerevisiae) OS=Rattus norvegicus OX=10116 GN=Yif1a PE=1 SV=1	Yif1a	10	2	2	91893.1	100309	103021	173828	34092	111452	0.816108	-1.12866
B0BMW0	RAB14, member RAS oncogene family OS=Rattus norvegicus OX=10116 GN=Rab14 PE=1 SV=1	Rab14	76	15	13	4.89554e+06	3.93448e+06	4.63107e+06	3.75549e+06	3.50848e+06	4.45395e+06	0.222152	-1.14977
B0BMZ1	Family with sequence similarity 241 member B OS=Rattus norvegicus OX=10116 GN=Fam241b PE=1 SV=1	Fam241b	22	2	2	393861	450355	532760	432504	493639	508861	0.668117	1.04759
B0BN06	Bcas3 protein (Fragment) OS=Rattus norvegicus OX=10116 GN=Bcas3 PE=2 SV=1	Bcas3	9	4	4	104395	167533	170052	245547	250603	282375	0.0239336	1.80106
B0BN19	RAB22A, member RAS oncogene family OS=Rattus norvegicus OX=10116 GN=Rab22a PE=1 SV=1	Rab22a	32	5	5	237368	172104	204191	166743	83335.6	203703	0.276694	-1.4337
B0BN46	Glyoxylate and hydroxypyruvate reductase OS=Rattus norvegicus OX=10116 GN=Grhpr PE=1 SV=1	Grhpr	8	2	2	97943.5	117412	129138	109010	85797.6	126592	0.616575	-1.07844
B0BN52	Mitochondrial carrier 2 OS=Rattus norvegicus OX=10116 GN=Mtch2 PE=2 SV=1	Mtch2	47	13	13	3.22246e+06	3.38424e+06	3.57805e+06	3.1847e+06	3.02184e+06	4.61722e+06	0.767407	1.04426
B0BN63	Activator of Hsp90 ATPase activity 1 OS=Rattus norvegicus OX=10116 GN=Ahsa1 PE=1 SV=1	Ahsa1	16	5	5	131081	189507	130012	201722	170020	322765	0.146606	1.50775
B0BNA9	CCR4-NOT transcription complex subunit 11 OS=Rattus norvegicus OX=10116 GN=Cnot11 PE=2 SV=1	Cnot11	6	2	2	16936.2	27038.2	48469.5	98827.1	37925.6	74437.7	0.112532	2.32513
B0BNE5	S-formylglutathione hydrolase OS=Rattus norvegicus OX=10116 GN=Esd PE=2 SV=1	Esd	31	7	7	592642	703779	626932	546245	335303	1.11115e+06	0.823802	-1.08714
B0BNE6	NADH dehydrogenase (Ubiquinone) Fe-S protein 8 (Predicted), isoform CRA_a OS=Rattus norvegicus OX=10116 GN=Ndufs8 PE=1 SV=1	Ndufs8	8	2	2	92343	100981	129970	85741.8	45793.6	125858	0.392014	-1.34855
B0BNF6	Membrane associated ring-CH-type finger 5 OS=Rattus norvegicus OX=10116 GN=March5 PE=1 SV=1	March5	13	3	3	104193	137139	142700	118526	82337.7	162306	0.720981	-1.08783
B0BNF9	Hydroxyacid oxidase 1 OS=Rattus norvegicus OX=10116 GN=Hao1 PE=1 SV=1	Hao1	43	15	15	820515	1.23672e+06	1.03033e+06	1.5475e+06	1.53588e+06	1.48402e+06	0.0273925	1.4998
B0BNG0	ER membrane protein complex subunit 2 OS=Rattus norvegicus OX=10116 GN=Emc2 PE=2 SV=1	Emc2	18	5	5	379999	467836	635542	563226	491842	548394	0.558968	1.10372
B0BNG2	Transmembrane 6 superfamily member 2 OS=Rattus norvegicus OX=10116 GN=Tm6sf2 PE=2 SV=1	Tm6sf2	11	4	4	72507.2	207122	168947	45868.6	270684	92600.6	0.686698	-1.30193
B0BNG3	Lectin, mannose-binding 2 OS=Rattus norvegicus OX=10116 GN=Lman2 PE=1 SV=1	Lman2	59	17	16	2.98045e+06	4.08591e+06	3.85697e+06	3.77106e+06	3.3739e+06	4.57534e+06	0.615678	1.07416
B0BNG6	Use1 protein (Fragment) OS=Rattus norvegicus OX=10116 GN=Use1 PE=2 SV=1	Use1	22	6	6	327082	330328	478356	769292	405636	529459	0.158572	1.47311
B0BNJ1	LOC683667 protein OS=Rattus norvegicus OX=10116 GN=Sri PE=1 SV=1	Sri	9	2	2	38609.2	26091.1	28923.4	44158.7	25647.2	65664.4	0.351789	1.36663
B0BNK1	RAB5C, member RAS oncogene family OS=Rattus norvegicus OX=10116 GN=Rab5c PE=1 SV=1	Rab5c	65	12	7	1.76366e+06	1.99305e+06	2.86891e+06	1.50168e+06	2.29178e+06	2.26997e+06	0.695076	-1.08883
B0BNL5	Receptor expression-enhancing protein OS=Rattus norvegicus OX=10116 GN=Reep3 PE=2 SV=1	Reep3	11	2	2	50175.4	57613.3	41131.8	39144	66784.2	113673	0.397928	1.35707
B0BNL8	Agpat3 protein (Fragment) OS=Rattus norvegicus OX=10116 GN=Agpat3 PE=2 SV=1	Agpat3	7	2	2	145758	96844.3	92536.9	149864	128372	151259	0.157885	1.30604
B0BNM7	Sco1 protein (Fragment) OS=Rattus norvegicus OX=10116 GN=Sco1 PE=2 SV=1	Sco1	11	3	3	42906	58333.5	69933.9	52222.3	36252.2	61929.2	0.564207	-1.14291
B0BNN1	Gltpd2 protein OS=Rattus norvegicus OX=10116 GN=Gltpd2 PE=2 SV=1	Gltpd2	30	8	8	310967	909494	705534	434103	375005	406692	0.323116	-1.44448
B0K020	CDGSH iron-sulfur domain-containing protein 1 OS=Rattus norvegicus OX=10116 GN=Cisd1 PE=3 SV=1	Cisd1	46	5	5	1.97091e+06	2.08867e+06	2.95059e+06	2.33053e+06	1.80848e+06	4.04862e+06	0.695441	1.11998
B0K025	Oligosaccharyltransferase complex subunit OSTC OS=Rattus norvegicus OX=10116 GN=Ostc PE=2 SV=1	Ostc	13	2	2	256624	305513	412671	557053	337002	467813	0.175343	1.39495
B0K026	LETM1 domain-containing 1 OS=Rattus norvegicus OX=10116 GN=Letmd1 PE=1 SV=1	Letmd1	7	2	2	80376.2	142456	184747	161866	64038.2	263014	0.8692	1.08825
B0K031	60S ribosomal protein L7 OS=Rattus norvegicus OX=10116 GN=Rpl7 PE=1 SV=1	Rpl7	54	20	20	1.75021e+06	2.74539e+06	5.20162e+06	3.85646e+06	4.42514e+06	5.93272e+06	0.242795	1.59409
B1A2U8	Growth factor inhibitor OS=Rattus norvegicus OX=10116 GN=Mtus1 PE=1 SV=1	Mtus1	15	15	7	8.70311e+06	4.64637e+06	1.02294e+07	5.58095e+06	2.9728e+06	6.19797e+06	0.233358	-1.58602
B1H250	Glycine-N-acyltransferase-like 1 OS=Rattus norvegicus OX=10116 GN=Glyatl1 PE=1 SV=1	Glyatl1	14	3	3	252876	197376	246643	219571	239727	208423	0.687464	-1.03915
B1H270	Succinate--CoA ligase [GDP-forming] subunit beta, mitochondrial OS=Rattus norvegicus OX=10116 GN=Suclg2 PE=2 SV=1	Suclg2	37	15	15	650475	368032	459660	494374	636417	574445	0.413053	1.17986
B1H282	Collagen beta(1-O)galactosyltransferase 1 OS=Rattus norvegicus OX=10116 GN=Colgalt1 PE=1 SV=1	Colgalt1	13	8	8	228226	282370	371037	332843	298513	334377	0.492938	1.11587
B1WBX5	Solute carrier family 43, member 1 OS=Rattus norvegicus OX=10116 GN=Slc43a1 PE=2 SV=1	Slc43a1	9	4	4	392422	320352	252957	294017	217000	383192	0.694591	-1.09159
B1WBY5	DnaJ (Hsp40) homolog, subfamily C, member 11 OS=Rattus norvegicus OX=10116 GN=Dnajc11 PE=1 SV=1	Dnajc11	14	7	7	251948	286355	327196	264994	195703	341636	0.619198	-1.10038
B1WBY7	ER lipid raft-associated 1 OS=Rattus norvegicus OX=10116 GN=Erlin1 PE=1 SV=1	Erlin1	41	13	10	454469	473512	556394	494263	393980	452426	0.321078	-1.10768
B1WC24	CTD small phosphatase 1 OS=Rattus norvegicus OX=10116 GN=Ctdsp1 PE=1 SV=1	Ctdsp1	8	2	2	434509	282420	329931	244657	292721	279911	0.162398	-1.26404
B1WC34	Protein kinase C substrate 80K-H OS=Rattus norvegicus OX=10116 GN=Prkcsh PE=1 SV=1	Prkcsh	19	11	11	295233	272535	454270	462875	479183	428563	0.120742	1.37518
B1WC61	Complex I assembly factor ACAD9, mitochondrial OS=Rattus norvegicus OX=10116 GN=Acad9 PE=1 SV=1	Acad9	19	9	9	403412	328710	297153	297368	293603	419739	0.877822	-1.02448
B1WC88	UPF0729 protein C18orf32 homolog OS=Rattus norvegicus OX=10116 PE=3 SV=1	B1WC88	43	4	4	222977	166222	165105	168473	241376	179317	0.714426	1.06018
B2GUV7	Eukaryotic translation initiation factor 5B OS=Rattus norvegicus OX=10116 GN=Eif5b PE=1 SV=1	Eif5b	3	2	2	16633.9	36322.6	39221.1	76101.2	13468.3	21289.8	0.96484	-1.02787
B2GUY0	Endoplasmic reticulum mannosyl-oligosaccharide 1,2-alpha-mannosidase OS=Rattus norvegicus OX=10116 GN=Man1b1 PE=2 SV=2	Man1b1	21	12	12	130766	263341	285233	193976	273613	303505	0.590463	1.17927
B2GUY2	Transferrin receptor protein 2 OS=Rattus norvegicus OX=10116 GN=Tfr2 PE=2 SV=1	Tfr2	12	8	8	243150	256351	261162	187235	179383	215783	0.0107299	-1.30962
B2GUZ4	Peroxisomal biogenesis factor 26 OS=Rattus norvegicus OX=10116 GN=Pex26 PE=1 SV=1	Pex26	11	2	2	106037	102457	165759	159499	97701.8	176742	0.586415	1.15215
B2GUZ5	F-actin-capping protein subunit alpha-1 OS=Rattus norvegicus OX=10116 GN=Capza1 PE=1 SV=1	Capza1	27	5	4	255729	239829	277031	153208	272890	158301	0.176657	-1.36926
B2GV15	Dihydrolipoamide acetyltransferase component of pyruvate dehydrogenase complex OS=Rattus norvegicus OX=10116 GN=Dbt PE=1 SV=1	Dbt	14	8	8	215987	181825	177229	229468	162980	232145	0.605428	1.07646
B2GV24	E3 UFM1-protein ligase 1 OS=Rattus norvegicus OX=10116 GN=Ufl1 PE=1 SV=1	Ufl1	29	19	19	270561	311661	365297	429370	318422	420592	0.183791	1.23131
B2GV35	Galactosylgalactosylxylosylprotein 3-beta-glucuronosyltransferase OS=Rattus norvegicus OX=10116 GN=B3gat3 PE=1 SV=1	B3gat3	13	4	4	131386	301103	317557	208399	157576	169076	0.412433	-1.31282
B2GV39	Alpha-1,3-mannosyl-glycoprotein 4-beta-N-acetylglucosaminyltransferase B OS=Rattus norvegicus OX=10116 GN=Mgat4b PE=1 SV=1	Mgat4b	5	2	2	79647.1	204813	197224	144582	100720	123967	0.586412	-1.21242
B2GV54	Neutral cholesterol ester hydrolase 1 OS=Rattus norvegicus OX=10116 GN=Nceh1 PE=1 SV=1	Nceh1	12	4	4	94811.5	125551	184135	151593	94711.4	186849	0.820585	1.06967
B2GV73	Actin-related protein 2/3 complex subunit 3 OS=Rattus norvegicus OX=10116 GN=Arpc3 PE=1 SV=1	Arpc3	20	5	5	634536	750660	807944	535966	646834	627901	0.108702	-1.20917
B2GV94	Fam134c protein OS=Rattus norvegicus OX=10116 GN=Retreg3 PE=1 SV=1	Retreg3	8	3	3	701271	990014	622316	367853	372397	374635	0.00699081	-2.03431
B2RYA8	DnaJ heat shock protein family (Hsp40) member B2 OS=Rattus norvegicus OX=10116 GN=Dnajb2 PE=1 SV=1	Dnajb2	12	3	3	71276.2	77293.6	112844	124728	87434.4	108376	0.288833	1.23881
B2RYB8	Integrin beta OS=Rattus norvegicus OX=10116 GN=Itgb2 PE=1 SV=1	Itgb2	3	2	2	23131	23061.4	8297.06	29284.8	32000.2	46704.3	0.107956	2.14643
B2RYC4	Syvn1 protein OS=Rattus norvegicus OX=10116 GN=Syvn1 PE=2 SV=1	Syvn1	5	4	4	154762	186591	148326	169351	176959	186971	0.304532	1.09367
B2RYD7	RCG25591, isoform CRA_a OS=Rattus norvegicus OX=10116 GN=Stt3b PE=1 SV=1	Stt3b	21	17	16	1.02183e+06	1.24224e+06	1.37678e+06	1.41281e+06	1.33908e+06	1.31065e+06	0.265887	1.12368
B2RYE8	Fam69a protein OS=Rattus norvegicus OX=10116 GN=Dipk1a PE=2 SV=1	Dipk1a	10	4	4	100485	239922	282750	130403	85388	163919	0.304868	-1.5515
B2RYF6	CLPTM1 regulator of GABA type A receptor forward-trafficking OS=Rattus norvegicus OX=10116 GN=Clptm1 PE=1 SV=1	Clptm1	5	3	3	361285	413659	310395	425295	287610	527346	0.604723	1.11616
B2RYH2	Trim14 protein OS=Rattus norvegicus OX=10116 GN=Trim14 PE=1 SV=1	Trim14	8	3	3	86261	98126.6	98770.1	76050.7	46018	91518.9	0.202557	-1.37688
B2RYH5	Interleukin-1 receptor-associated kinase 1 OS=Rattus norvegicus OX=10116 GN=Irak1 PE=1 SV=1	Irak1	4	2	2	58664.9	35904.9	56114.8	88372	41872.3	88996	0.311689	1.40713
B2RYH6	Lrch4 protein OS=Rattus norvegicus OX=10116 GN=Lrch4 PE=2 SV=1	Lrch4	4	2	2	78236.1	56901.2	53711.6	37450.8	44682.6	65267	0.264236	-1.29848
B2RYI2	Signal recognition particle subunit SRP68 OS=Rattus norvegicus OX=10116 GN=Srp68 PE=1 SV=1	Srp68	13	5	5	93087.2	149774	121138	133921	107415	161512	0.588828	1.11217
B2RYJ3	Cullin 4A OS=Rattus norvegicus OX=10116 GN=Cul4a PE=1 SV=1	Cul4a	3	2	2	58857.7	56052.5	60114.7	75739.3	34344.2	75860.2	0.995235	-1.00168
B2RYJ8	Epithelial splicing regulatory protein 2 OS=Rattus norvegicus OX=10116 GN=Esrp2 PE=2 SV=1	Esrp2	5	3	3	46187.2	87838.9	106550	121522	97373	119122	0.207633	1.48288
B2RYM3	Inter-alpha trypsin inhibitor, heavy chain 1 OS=Rattus norvegicus OX=10116 GN=Itih1 PE=1 SV=1	Itih1	6	4	4	38498.6	83610.9	89761.2	43941.7	40534.8	55482.1	0.280726	-1.42992
B2RYN6	AP-1 complex subunit gamma OS=Rattus norvegicus OX=10116 GN=Ap1g1 PE=2 SV=1	Ap1g1	11	10	10	186161	335126	333143	272515	196609	289869	0.693534	-1.10199
B2RYS2	Cytochrome b-c1 complex subunit 7 OS=Rattus norvegicus OX=10116 GN=Uqcrb PE=1 SV=1	Uqcrb	55	6	6	147899	180552	236617	131745	122450	306854	0.814526	-1.08475
B2RYS8	NADH dehydrogenase [ubiquinone] 1 beta subcomplex subunit 8, mitochondrial OS=Rattus norvegicus OX=10116 GN=Ndufb8 PE=1 SV=1	Ndufb8	21	3	3	503847	529419	581944	426635	256505	627645	0.35905	-1.31231
B2RYT5	Cox7a2l protein OS=Rattus norvegicus OX=10116 GN=Cox7a2l PE=2 SV=1	Cox7a2l	38	4	4	229302	290962	337310	209930	127832	291482	0.253982	-1.42227
B2RYW3	NADH dehydrogenase (Ubiquinone) 1 beta subcomplex, 9 OS=Rattus norvegicus OX=10116 GN=Ndufb9 PE=1 SV=1	Ndufb9	32	4	4	281536	335211	387415	294424	129900	481656	0.592294	-1.25671
B2RZ24	Succinate-CoA ligase subunit beta (Fragment) OS=Rattus norvegicus OX=10116 GN=Sucla2 PE=2 SV=1	Sucla2	30	9	9	717882	523515	563296	714455	490269	1.24138e+06	0.448965	1.27116
B2RZ37	Receptor expression-enhancing protein 5 OS=Rattus norvegicus OX=10116 GN=Reep5 PE=1 SV=1	Reep5	21	6	5	732418	498047	379958	648143	426933	940318	0.518774	1.23362
B2RZ72	Actin-related protein 2/3 complex subunit 4 OS=Rattus norvegicus OX=10116 GN=Arpc4 PE=1 SV=1	Arpc4	23	4	4	679762	605012	748191	469710	754113	429176	0.273388	-1.26496
B2RZ76	Dehydrogenase/reductase X-linked OS=Rattus norvegicus OX=10116 GN=Dhrsx PE=1 SV=1	Dhrsx	10	3	3	105473	68343.1	112605	106150	97826.9	79163.6	0.982326	1.00424
B2RZA8	Slc30a6 protein OS=Rattus norvegicus OX=10116 GN=Slc30a6 PE=1 SV=1	Slc30a6	9	3	3	90376.4	198556	224668	147057	105777	210774	0.852604	-1.07134
B2RZD1	Protein transport protein Sec61 subunit beta OS=Rattus norvegicus OX=10116 GN=Sec61b PE=1 SV=1	Sec61b	38	3	3	792700	940359	1.17988e+06	1.63241e+06	1.39081e+06	1.29772e+06	0.0394269	1.49628
B2RZD4	60S ribosomal protein L34 OS=Rattus norvegicus OX=10116 GN=Rpl34 PE=1 SV=1	Rpl34	37	6	6	620914	1.02069e+06	1.29942e+06	2.00459e+06	886597	1.26207e+06	0.356897	1.39654
B2RZD5	RCG41580, isoform CRA_a OS=Rattus norvegicus OX=10116 GN=Rpl22l1 PE=2 SV=1	Rpl22l1	20	2	2	117710	201722	272470	215872	136963	221176	0.990791	1.00358
B2RZD6	NDUFA4, mitochondrial complex-associated OS=Rattus norvegicus OX=10116 GN=Ndufa4 PE=1 SV=1	Ndufa4	56	6	6	2.64564e+06	2.74126e+06	3.19532e+06	2.13729e+06	1.29597e+06	3.17193e+06	0.290081	-1.38167
B3DMA2	Acyl-CoA dehydrogenase family member 11 OS=Rattus norvegicus OX=10116 GN=Acad11 PE=1 SV=1	Acad11	20	16	16	442670	423413	290860	520514	596759	543037	0.0538241	1.45717
B4F768	Multifunctional fusion protein (Fragment) OS=Rattus norvegicus OX=10116 GN=Aldh4a1 PE=2 SV=1	Aldh4a1	29	16	15	1.27583e+06	1.12905e+06	1.16548e+06	1.17253e+06	1.30894e+06	910009	0.618119	-1.06326
B4F7F3	ARVCF, delta catenin family member OS=Rattus norvegicus OX=10116 GN=Arvcf PE=1 SV=1	Arvcf	13	9	9	233174	202690	203711	146727	122301	181210	0.0418396	-1.43594
B5D5N9	Cationic amino acid transporter 2 OS=Rattus norvegicus OX=10116 GN=Slc7a2 PE=1 SV=1	Slc7a2	8	4	4	193535	198046	331716	168443	180742	164656	0.156517	-1.36375
B5DEF6	RGD1310159 protein OS=Rattus norvegicus OX=10116 GN=RGD1310159 PE=2 SV=1	RGD1310159	7	6	6	158034	100553	89434.8	121947	122897	143970	0.486612	1.14933
B5DEH2	Erlin-2 OS=Rattus norvegicus OX=10116 GN=Erlin2 PE=1 SV=1	Erlin2	36	11	8	950275	804455	935213	946631	780653	907972	0.802264	-1.02137
B5DEH7	C1r protein OS=Rattus norvegicus OX=10116 GN=C1r PE=1 SV=1	C1r	3	2	2	11007.1	25178.9	12929.4	14693.1	9292.6	15976.7	0.615411	-1.17991
B5DEL8	NADH dehydrogenase (Ubiquinone) Fe-S protein 5 OS=Rattus norvegicus OX=10116 GN=Ndufs5 PE=1 SV=1	Ndufs5	42	4	4	208756	222836	274448	166543	92982	333766	0.470431	-1.35178
B5DEX7	Cation-transporting ATPase (Fragment) OS=Rattus norvegicus OX=10116 GN=Atp13a1 PE=2 SV=1	Atp13a1	12	12	12	233058	251144	285412	300075	296884	315953	0.0490366	1.18994
B5DF32	Chuk protein OS=Rattus norvegicus OX=10116 GN=Chuk PE=2 SV=1	Chuk	13	7	7	237624	224144	178525	252283	379317	174888	0.476254	1.20738
B5DF51	Membrane magnesium transporter 1 OS=Rattus norvegicus OX=10116 GN=Mmgt1 PE=2 SV=1	Mmgt1	25	3	3	136382	160772	159183	177768	140496	205586	0.354681	1.13732
B5DF57	Erythrocyte membrane protein band 4.2 OS=Rattus norvegicus OX=10116 GN=Epb42 PE=1 SV=1	Epb42	6	3	3	274570	64869.7	83141.7	137798	31191.2	111768	0.591009	-1.45537
B5DF89	Cullin-3 OS=Rattus norvegicus OX=10116 GN=Cul3 PE=1 SV=2	Cul3	4	3	3	27824.3	40560.6	55436.4	55226.3	42493.4	40441.1	0.56461	1.14901
B5DFA3	Bucs1 protein OS=Rattus norvegicus OX=10116 GN=Acsm1 PE=2 SV=1	Acsm1	71	36	35	2.56766e+06	4.92149e+06	7.30859e+06	6.17924e+06	2.66148e+06	2.81514e+06	0.603239	-1.25884
B5DFB6	Atxn2 protein (Fragment) OS=Rattus norvegicus OX=10116 GN=Atxn2 PE=2 SV=1	Atxn2	4	2	2	48166	117466	53851.6	112350	37729.4	134259	0.69025	1.23154
B5DFC9	Nidogen-2 OS=Rattus norvegicus OX=10116 GN=Nid2 PE=2 SV=1	Nid2	9	7	2	216087	14715.4	5921.06	42250.8	14188.7	27744.1	0.799835	1.25969
B5DFJ2	FAM3 metabolism-regulating-signaling molecule A OS=Rattus norvegicus OX=10116 GN=Fam3a PE=1 SV=1	Fam3a	13	3	3	212934	283679	356469	283252	403390	208342	0.896826	1.03402
B5DFK0	Leng4 protein OS=Rattus norvegicus OX=10116 GN=Mboat7 PE=2 SV=1	Mboat7	4	2	2	54266.7	99894.3	109651	113519	88441.9	90184.7	0.582214	1.1506
B5DFK1	Coatomer subunit alpha OS=Rattus norvegicus OX=10116 GN=Copa PE=2 SV=1	Copa	45	51	50	1.78792e+06	2.73654e+06	3.19287e+06	4.13086e+06	4.00636e+06	3.20489e+06	0.099787	1.503
B5DFK5	Hip1r protein OS=Rattus norvegicus OX=10116 GN=Hip1r PE=2 SV=1	Hip1r	2	2	2	78331.9	46436	49576.3	44715.7	38010.9	69588.7	0.595871	-1.15094
B5DFK6	Adaptor-related protein complex 3 subunit delta 1 OS=Rattus norvegicus OX=10116 GN=Ap3d1 PE=1 SV=1	Ap3d1	12	11	11	56278.7	87019.7	116347	112748	56375.5	167055	0.615222	1.23059
B5DFK8	Pdxdc1 protein OS=Rattus norvegicus OX=10116 GN=Pdxdc1 PE=1 SV=1	Pdxdc1	33	19	7	382858	792254	671860	556419	311240	678178	0.597844	-1.20165
B6DTP5	DEAD (Asp-Glu-Ala-Asp) box polypeptide 5 (Fragment) OS=Rattus norvegicus OX=10116 GN=Ddx5 PE=2 SV=1	Ddx5	30	19	13	599515	618036	720972	768562	707531	962471	0.107069	1.2513
C0JPT7	Filamin A OS=Rattus norvegicus OX=10116 GN=Flna PE=1 SV=1	Flna	8	17	15	198199	84025.2	85454.1	191161	276088	186755	0.106141	1.90616
D3Z865	Mannose-P-dolichol utilization defect 1 OS=Rattus norvegicus OX=10116 GN=Mpdu1 PE=1 SV=1	Mpdu1	10	2	2	356894	349710	474767	473709	384329	533061	0.297542	1.17875
D3Z8I7	Glutathione S-transferase, theta 3 OS=Rattus norvegicus OX=10116 GN=Gstt3 PE=1 SV=1	Gstt3	29	9	8	948458	5.93851e+06	3.9941e+06	7.80499e+06	4.63539e+06	2.19027e+07	0.174608	3.27804
D3Z8L7	Ras-related protein R-Ras OS=Rattus norvegicus OX=10116 GN=Rras PE=1 SV=1	Rras	27	5	3	560855	437358	454002	413395	412067	517100	0.508944	-1.0813
D3Z8X6	Deltex E3 ubiquitin ligase 3L OS=Rattus norvegicus OX=10116 GN=Dtx3l PE=1 SV=1	Dtx3l	17	11	11	284478	598076	380961	553106	382545	403943	0.725552	1.09658
D3Z9I1	Cytochrome C oxidase assembly factor 3 OS=Rattus norvegicus OX=10116 GN=Coa3 PE=1 SV=1	Coa3	29	3	3	119837	127535	139641	146999	48041.6	148443	0.563792	-1.2674
D3Z9J9	Patatin-like phospholipase domain-containing 3 OS=Rattus norvegicus OX=10116 GN=Pnpla3 PE=1 SV=2	Pnpla3	45	20	20	1.38977e+07	1.1643e+06	2.56168e+06	3.29891e+06	3.7306e+06	1.42416e+06	0.735336	-1.33232
D3Z9L0	Acylglycerol kinase OS=Rattus norvegicus OX=10116 GN=Agk PE=1 SV=2	Agk	11	4	4	95814	106984	128546	96290.6	30615.7	116111	0.350427	-1.56724
D3Z9Z0	Ankyrin 1 OS=Rattus norvegicus OX=10116 GN=Ank1 PE=1 SV=1	Ank1	5	7	7	322011	93591.4	147907	181146	49436.8	187728	0.597849	-1.38408
D3ZA84	Talin 2 OS=Rattus norvegicus OX=10116 GN=Tln2 PE=1 SV=3	Tln2	28	53	37	1.47935e+06	1.03945e+06	1.18369e+06	1.27481e+06	1.05274e+06	842958	0.371965	-1.17178
D3ZAC0	Integrin subunit alpha 2b OS=Rattus norvegicus OX=10116 GN=Itga2b PE=1 SV=2	Itga2b	15	11	11	292045	197993	265546	170524	87877.1	218357	0.156485	-1.67419
D3ZAF6	ATP synthase subunit f, mitochondrial OS=Rattus norvegicus OX=10116 GN=Atp5mf PE=1 SV=1	Atp5mf	32	3	3	2.9152e+06	3.5237e+06	3.94185e+06	2.60053e+06	2.44471e+06	3.39116e+06	0.190721	-1.2338
D3ZAN3	Alpha glucosidase 2 alpha neutral subunit (Predicted) OS=Rattus norvegicus OX=10116 GN=Ganab PE=1 SV=1	Ganab	42	34	34	2.81106e+06	3.25428e+06	3.44295e+06	3.42606e+06	4.58599e+06	3.6241e+06	0.141161	1.21822
D3ZAR1	Low density lipoprotein receptor adapter protein 1 OS=Rattus norvegicus OX=10116 GN=Ldlrap1 PE=1 SV=2	Ldlrap1	8	2	2	18792.3	34634.9	43672.4	86115.4	16728.4	137754	0.398987	1.91123
D3ZAS9	DDRGK domain-containing 1 OS=Rattus norvegicus OX=10116 GN=Ddrgk1 PE=1 SV=1	Ddrgk1	19	3	3	276556	310111	368244	336033	200832	544613	0.874277	1.05185
D3ZAW4	Abhydrolase domain containing 4 (Predicted) OS=Rattus norvegicus OX=10116 GN=Abhd4 PE=1 SV=1	Abhd4	32	10	10	659962	434382	489744	662569	354967	329191	0.478651	-1.21945
D3ZBB3	Similar to transmembrane 4 superfamily member 10 (Predicted) OS=Rattus norvegicus OX=10116 GN=Tmem47 PE=1 SV=1	Tmem47	10	2	2	124687	74009.9	87470	45845.2	95905.2	122535	0.70649	-1.14426
D3ZBN0	Histone H1.5 OS=Rattus norvegicus OX=10116 GN=H1-5 PE=1 SV=1	H1-5	22	4	3	203167	103476	67207.4	88096.7	53818.9	107919	0.426066	-1.40294
D3ZBN4	Ergosterol biosynthesis 28 homolog OS=Rattus norvegicus OX=10116 GN=Erg28 PE=1 SV=1	Erg28	12	2	2	398723	366953	593676	384799	453738	456705	0.866125	-1.02893
D3ZC56	Dystonin OS=Rattus norvegicus OX=10116 GN=Dst PE=1 SV=3	Dst	1	5	4	33208.2	20876.1	27109.6	80887.5	23397.4	53782.4	0.221232	1.75613
D3ZCF8	ATP-binding cassette, subfamily A (ABC1), member 8a OS=Rattus norvegicus OX=10116 GN=Abca8a PE=1 SV=3	Abca8a	26	37	36	4.14891e+06	1.33552e+06	1.83287e+06	1.08461e+06	1.16204e+06	1.61417e+06	0.210034	-1.70906
D3ZCG3	MON2 homolog, regulator of endosome-to-Golgi-trafficking OS=Rattus norvegicus OX=10116 GN=Mon2 PE=1 SV=3	Mon2	4	6	6	79977.2	106753	102340	94408.6	44343.1	134423	0.687821	-1.15796
D3ZCQ2	ALG11, alpha-1,2-mannosyltransferase OS=Rattus norvegicus OX=10116 GN=Alg11 PE=1 SV=2	Alg11	7	2	2	131236	82901.6	174615	122536	74538	152076	0.747612	-1.11003
D3ZCS9	5-hydroxyisourate hydrolase OS=Rattus norvegicus OX=10116 GN=RGD1309350 PE=1 SV=1	RGD1309350	15	2	2	164388	195405	156580	247596	222449	177669	0.134891	1.24838
D3ZCT7	Protein transport protein SEC23 OS=Rattus norvegicus OX=10116 GN=Sec23b PE=1 SV=2	Sec23b	7	4	3	4254.23	8311.21	4999.66	49148.9	5153.17	12237	0.237093	2.59784
D3ZD05	KN motif and ankyrin repeat domain-containing protein 2 OS=Rattus norvegicus OX=10116 GN=Kank2 PE=1 SV=2	Kank2	15	10	7	507730	312181	370594	403859	387405	448137	0.712089	1.06077
D3ZD09	Cytochrome c oxidase subunit OS=Rattus norvegicus OX=10116 GN=Cox6b1 PE=1 SV=1	Cox6b1	48	4	4	259162	279639	535331	257533	134235	522714	0.605555	-1.29006
D3ZD11	Signal peptidase complex subunit 2 OS=Rattus norvegicus OX=10116 GN=Spcs2 PE=1 SV=1	Spcs2	54	11	11	858450	1.07399e+06	1.08019e+06	834354	725502	1.48063e+06	0.886468	-1.03576
D3ZD31	Mannose receptor, C type 1 OS=Rattus norvegicus OX=10116 GN=Mrc1 PE=1 SV=3	Mrc1	11	14	14	216293	298140	227372	323561	249218	247582	0.482555	1.10837
D3ZD73	DEAD-box helicase 6 OS=Rattus norvegicus OX=10116 GN=Ddx6 PE=1 SV=1	Ddx6	7	2	2	73121.6	87915.3	129674	167157	109178	112655	0.238675	1.35108
D3ZDR2	Charged multivesicular body protein 6 OS=Rattus norvegicus OX=10116 GN=Chmp6 PE=1 SV=1	Chmp6	23	4	4	321275	327198	315501	513142	494801	645266	0.00313921	1.7031
D3ZE15	NADH:ubiquinone oxidoreductase subunit A13 OS=Rattus norvegicus OX=10116 GN=Ndufa13 PE=1 SV=1	Ndufa13	32	4	4	513907	589844	684849	441279	229970	671407	0.313719	-1.44971
D3ZEA0	Fibronectin type III domain containing 3a (Predicted), isoform CRA_a OS=Rattus norvegicus OX=10116 GN=Fndc3a PE=1 SV=2	Fndc3a	8	7	7	74740.9	108429	143335	99743.6	88556.1	106942	0.743438	-1.07136
D3ZEE9	Fatty acid desaturase 6 OS=Rattus norvegicus OX=10116 GN=Fads6 PE=1 SV=1	Fads6	6	2	2	333013	442769	509914	414342	460753	409644	0.924892	1.01321
D3ZEG8	Translocase of inner mitochondrial membrane 29 OS=Rattus norvegicus OX=10116 GN=Timm29 PE=1 SV=1	Timm29	9	2	2	53107.2	91102.5	63478.9	55381.1	40257.5	91518.6	0.659536	-1.14604
D3ZEH1	FAT atypical cadherin 4 OS=Rattus norvegicus OX=10116 GN=Fat4 PE=1 SV=3	Fat4	0	2	2	1.22332e+06	462643	442810	4.15516e+06	2.25162e+06	305325	0.396568	2.2505
D3ZEY0	Coiled-coil domain-containing 141 OS=Rattus norvegicus OX=10116 GN=Ccdc141 PE=1 SV=2	Ccdc141	2	2	2	91380.5	49122.6	57883.3	32231	71502.5	71644.7	0.665489	-1.16315
D3ZEY4	Diacylglycerol kinase OS=Rattus norvegicus OX=10116 GN=Dgkq PE=1 SV=1	Dgkq	2	2	2	40420.9	46519.6	41634.8	129495	72100.5	93334.5	0.0100575	2.23277
D3ZEZ9	Supervillin OS=Rattus norvegicus OX=10116 GN=Svil PE=1 SV=3	Svil	4	6	6	160078	108757	107664	100016	136920	130925	0.932081	-1.01492
D3ZF12	Signal peptidase complex subunit 3 OS=Rattus norvegicus OX=10116 GN=Spcs3 PE=1 SV=1	Spcs3	26	4	4	372829	633132	684748	570830	343157	641642	0.772345	-1.08746
D3ZF21	GPRIN family member 3 OS=Rattus norvegicus OX=10116 GN=Gprin3 PE=1 SV=2	Gprin3	6	3	3	71408.8	56861.1	45458.7	53249.2	82939.6	59384.7	0.564067	1.12423
D3ZF26	Tankyrase 1-binding protein 1 OS=Rattus norvegicus OX=10116 GN=Tnks1bp1 PE=1 SV=1	Tnks1bp1	1	2	2	3755.78	21554.3	5856.92	33379.4	1210.87	3328.3	0.725054	-1.52184
D3ZF54	Anoctamin OS=Rattus norvegicus OX=10116 GN=Ano10 PE=1 SV=2	Ano10	9	5	5	179053	130241	144586	187357	152946	180986	0.271842	1.15433
D3ZF97	Endoplasmic reticulum lectin 1 OS=Rattus norvegicus OX=10116 GN=Erlec1 PE=1 SV=2	Erlec1	14	6	6	151323	148529	182827	157406	151015	183672	0.83184	1.02041
D3ZFB0	Golgi transport 1A OS=Rattus norvegicus OX=10116 GN=Golt1a PE=4 SV=1	Golt1a	13	2	2	109701	187071	204468	172355	142785	193704	0.852039	1.04344
D3ZFC5	Phospholipid-transporting ATPase OS=Rattus norvegicus OX=10116 GN=Atp11c PE=1 SV=3	Atp11c	26	27	27	2.01046e+06	2.20525e+06	2.19063e+06	1.54627e+06	1.49164e+06	2.17065e+06	0.147362	-1.24717
D3ZFJ6	Lactamase, beta OS=Rattus norvegicus OX=10116 GN=Lactb PE=1 SV=1	Lactb	35	14	14	669890	1.09109e+06	933984	1.17592e+06	1.05339e+06	1.02434e+06	0.240179	1.22952
D3ZFK5	RCG42279 OS=Rattus norvegicus OX=10116 GN=Spcs1 PE=1 SV=3	Spcs1	17	3	3	295548	402894	562498	461020	297052	569307	0.858806	1.05193
D3ZFK8	FERM, ARH/RhoGEF and pleckstrin domain protein 2 OS=Rattus norvegicus OX=10116 GN=Farp2 PE=1 SV=1	Farp2	22	19	18	639368	464678	451438	415524	340014	534124	0.326911	-1.21131
D3ZFQ8	Cytochrome c-1 OS=Rattus norvegicus OX=10116 GN=Cyc1 PE=1 SV=3	Cyc1	37	11	11	1.61085e+06	1.79936e+06	2.24357e+06	1.60907e+06	1.01707e+06	2.64403e+06	0.666665	-1.14544
D3ZG43	NADH dehydrogenase (Ubiquinone) Fe-S protein 3 (Predicted), isoform CRA_c OS=Rattus norvegicus OX=10116 GN=Ndufs3 PE=1 SV=1	Ndufs3	29	6	6	1.13425e+06	1.3455e+06	1.08794e+06	947586	673727	1.3233e+06	0.334506	-1.2526
D3ZH41	Cytoskeleton-associated protein 4 OS=Rattus norvegicus OX=10116 GN=Ckap4 PE=1 SV=2	Ckap4	10	3	3	78901.7	78899.9	110210	66590.7	50129.4	74950.2	0.108496	-1.3997
D3ZHA1	Beta-1,4-glucuronyltransferase 1 OS=Rattus norvegicus OX=10116 GN=B4gat1 PE=1 SV=1	B4gat1	14	4	4	75232.8	168046	152145	79328.3	62331.8	91950.7	0.157828	-1.61734
D3ZHG0	Very-long-chain (3R)-3-hydroxyacyl-CoA dehydratase OS=Rattus norvegicus OX=10116 GN=Hacd2 PE=1 SV=3	Hacd2	11	2	2	516084	382970	522108	440346	404768	511288	0.751796	-1.0423
D3ZHR2	ATP-binding cassette sub-family D member 1 OS=Rattus norvegicus OX=10116 GN=Abcd1 PE=1 SV=1	Abcd1	10	6	6	169861	168132	214726	259709	182013	211416	0.279906	1.17679
D3ZHV2	Microtubule-actin cross-linking factor 1 OS=Rattus norvegicus OX=10116 GN=Macf1 PE=1 SV=1	Macf1	7	32	31	713619	586449	764116	780419	935768	782422	0.123744	1.21346
D3ZHW0	ATP-dependent RNA helicase DHX29 OS=Rattus norvegicus OX=10116 GN=Dhx29 PE=1 SV=2	Dhx29	1	2	2	5286.61	7949.25	15832.2	15326.5	5642.18	23751.8	0.519232	1.45606
D3ZIC2	Urocanate hydratase 1 OS=Rattus norvegicus OX=10116 GN=Uroc1 PE=1 SV=2	Uroc1	8	5	5	255927	227068	255173	227930	228626	203859	0.11116	-1.11759
D3ZIK0	Glucuronic acid epimerase OS=Rattus norvegicus OX=10116 GN=Glce PE=4 SV=1	Glce	4	2	2	50433.8	100184	177685	78436.3	45981	58153.1	0.287577	-1.62368
D3ZIL6	Enoyl CoA hydratase domain-containing 2 OS=Rattus norvegicus OX=10116 GN=Echdc2 PE=1 SV=1	Echdc2	14	3	3	145633	173630	151318	197281	201444	88445.2	0.923331	-1.0287
D3ZJ01	RAB11-binding and LisH domain, coiled-coil and HEAT repeat-containing OS=Rattus norvegicus OX=10116 GN=Relch PE=1 SV=1	Relch	2	2	2	27991.8	33036.7	71035.4	43992.1	80954.3	122998	0.201296	1.88222
D3ZJ32	Extended synaptotagmin 2 OS=Rattus norvegicus OX=10116 GN=Esyt2 PE=1 SV=3	Esyt2	17	11	11	469892	383362	496083	364322	421392	441108	0.396169	-1.09685
D3ZJ50	Plakophilin 3 OS=Rattus norvegicus OX=10116 GN=Pkp3 PE=1 SV=1	Pkp3	24	18	18	409160	443295	383656	299618	415236	450049	0.610222	-1.07515
D3ZJB7	Solute carrier family 30, member 10 OS=Rattus norvegicus OX=10116 GN=Slc30a10 PE=1 SV=1	Slc30a10	8	3	3	455292	411578	493469	195157	325088	365557	0.0821342	-1.5857
D3ZJD3	Ribosomal_L28e domain-containing protein OS=Rattus norvegicus OX=10116 PE=4 SV=1	D3ZJD3	42	7	7	843108	1.50143e+06	2.17764e+06	3.04777e+06	1.20891e+06	2.35579e+06	0.382452	1.4657
D3ZJN9	Ecotropic viral integration site 5 OS=Rattus norvegicus OX=10116 GN=Evi5 PE=1 SV=3	Evi5	7	5	5	39378.3	64301.5	82373.3	103527	68284.6	78464.7	0.26052	1.38546
D3ZJR7	Desmocollin 2 OS=Rattus norvegicus OX=10116 GN=Dsc2 PE=1 SV=3	Dsc2	23	16	16	747784	546355	467927	248349	481385	561465	0.289103	-1.41748
D3ZJX5	Mitochondrial import inner membrane translocase subunit TIM50 OS=Rattus norvegicus OX=10116 GN=Timm50 PE=1 SV=2	Timm50	22	6	6	308307	446147	466364	658097	306560	506889	0.581776	1.16818
D3ZJZ0	RGD1563250 (Predicted), isoform CRA_a OS=Rattus norvegicus OX=10116 GN=Tmem205 PE=1 SV=1	Tmem205	27	4	4	7.34756e+06	6.11747e+06	7.3678e+06	5.94102e+06	7.31159e+06	8.72483e+06	0.741134	1.04599
D3ZK09	SCY1-like pseudokinase 3 OS=Rattus norvegicus OX=10116 GN=Scyl3 PE=1 SV=1	Scyl3	3	2	2	22885.9	27276.1	36085.2	21374.9	13269.5	37492.4	0.488284	-1.28428
D3ZK45	Band 4.1-like protein 5 OS=Rattus norvegicus OX=10116 GN=Epb41l5 PE=1 SV=3	Epb41l5	18	6	6	105979	80869.1	138101	125881	73321.8	108553	0.815833	-1.05711
D3ZK56	RAP2C, member of RAS oncogene family OS=Rattus norvegicus OX=10116 GN=Rap2c PE=1 SV=2	Rap2c	20	4	2	176679	120989	135621	102921	120186	129946	0.208982	-1.21725
D3ZKG1	Methylmalonyl-CoA mutase OS=Rattus norvegicus OX=10116 GN=Mmut PE=1 SV=2	Mmut	4	2	2	66760.6	35410.5	18008.5	70274.6	40260.8	83562.6	0.261774	1.77087
D3ZKG7	Inositol polyphosphate-5-phosphatase F OS=Rattus norvegicus OX=10116 GN=Inpp5f PE=1 SV=1	Inpp5f	2	3	3	31561.6	49219	45085.3	64152.8	61342.7	93610	0.0441515	1.7391
D3ZKI3	Cell death-inducing DFFA-like effector b OS=Rattus norvegicus OX=10116 GN=Cideb PE=1 SV=2	Cideb	27	8	8	1.94833e+06	1.64433e+06	2.82759e+06	2.43272e+06	2.96829e+06	2.01588e+06	0.463426	1.17129
D3ZKP6	Mixed lineage kinase domain-like pseudokinase OS=Rattus norvegicus OX=10116 GN=Mlkl PE=1 SV=2	Mlkl	6	3	3	61438.7	42766.4	46260.1	43475.9	21855.1	114644	0.944505	-1.03721
D3ZKR9	Terminal uridylyl transferase 7 OS=Rattus norvegicus OX=10116 GN=Tut7 PE=1 SV=3	Tut7	2	3	3	69119.4	109939	95872.1	137901	115787	127841	0.0792558	1.40978
D3ZL85	Cytochrome c heme lyase OS=Rattus norvegicus OX=10116 GN=Hccs PE=1 SV=1	Hccs	7	2	2	39731.1	49127.9	56720.1	49781.2	35365.3	72194.6	0.851543	1.04709
D3ZLC3	ITPR-interacting domain-containing 2 OS=Rattus norvegicus OX=10116 GN=Itprid2 PE=1 SV=1	Itprid2	5	5	5	153818	112853	105432	81658.1	113825	166121	0.821884	-1.05831
D3ZLR6	UDP-glucuronosyltransferase OS=Rattus norvegicus OX=10116 GN=Ugt2b15 PE=1 SV=3	Ugt2b15	62	43	4	3.84762e+06	3.53023e+06	4.35433e+06	4.83534e+06	3.02267e+06	6.42439e+06	0.47586	1.20799
D3ZLS5	HECT domain E3 ubiquitin protein ligase 1 OS=Rattus norvegicus OX=10116 GN=Hectd1 PE=1 SV=3	Hectd1	1	2	2	42615.7	79043.8	74262.1	77971.9	38346.1	148208	0.685258	1.20997
D3ZLT7	Similar to RIKEN cDNA 2510039O18 OS=Rattus norvegicus OX=10116 GN=RGD1305350 PE=1 SV=1	RGD1305350	10	5	5	78393.2	184753	199485	118201	93964.1	102556	0.369007	-1.36378
D3ZM03	Vacuolar ATPase assembly integral membrane protein VMA21 OS=Rattus norvegicus OX=10116 GN=LOC100912478 PE=1 SV=1	LOC100912478	35	3	3	132537	120830	131598	156468	166663	167528	0.00276575	1.27506
D3ZM21	Catechol-O-methyltransferase domain containing 1 (Predicted), isoform CRA_a OS=Rattus norvegicus OX=10116 GN=Comtd1 PE=1 SV=1	Comtd1	8	2	2	164351	144471	131407	179356	150094	235195	0.180969	1.26603
D3ZM69	Erythrocyte membrane protein band 4.1-like 2 OS=Rattus norvegicus OX=10116 GN=Epb41l2 PE=1 SV=2	Epb41l2	6	5	4	79095.4	44848.5	65836.8	76323.1	26273.5	80257.7	0.772205	-1.13215
D3ZMX6	Syntrophin, beta 2 OS=Rattus norvegicus OX=10116 GN=Sntb2 PE=1 SV=3	Sntb2	11	5	4	183612	114567	132759	129249	98000.4	114091	0.243448	-1.24559
D3ZN27	DnaJ heat shock protein family (Hsp40) member C13 OS=Rattus norvegicus OX=10116 GN=Dnajc13 PE=1 SV=2	Dnajc13	1	2	2	48287.6	52597.3	72908.8	45842.6	24208.9	63326.5	0.35519	-1.38118
D3ZN76	Protein transport protein sec16 OS=Rattus norvegicus OX=10116 GN=Sec16a PE=1 SV=1	Sec16a	17	28	28	529118	561463	606672	643798	412372	843149	0.750736	1.07491
D3ZNQ6	Ubiquitin-conjugating enzyme E2M OS=Rattus norvegicus OX=10116 GN=Ube2m PE=1 SV=1	Ube2m	15	3	3	198106	240439	209606	210707	93176.8	361676	0.789692	-1.1203
D3ZNV6	ELMO domain-containing 2 OS=Rattus norvegicus OX=10116 GN=Elmod2 PE=1 SV=1	Elmod2	26	9	9	1.19812e+06	792058	1.34516e+06	1.45675e+06	1.00606e+06	1.00959e+06	0.819756	1.05045
D3ZP13	Sulfhydryl oxidase OS=Rattus norvegicus OX=10116 GN=Qsox2 PE=1 SV=1	Qsox2	4	3	3	69063.6	107720	106880	65227.5	67664.2	69669.1	0.0992904	-1.37258
D3ZPD8	Hexosyltransferase OS=Rattus norvegicus OX=10116 GN=B3galt1 PE=1 SV=1	B3galt1	10	3	3	96583.7	169310	194746	90877.2	71621	93142.4	0.0740913	-1.73835
D3ZPI8	Complement C8 gamma chain OS=Rattus norvegicus OX=10116 GN=C8g PE=1 SV=1	C8g	28	3	3	245792	296394	250125	230048	281437	182730	0.356699	-1.15486
D3ZPN7	Uncharacterized protein OS=Rattus norvegicus OX=10116 PE=4 SV=1	D3ZPN7	41	8	8	2.37816e+06	3.15184e+06	4.34071e+06	4.21071e+06	2.60579e+06	5.01133e+06	0.540399	1.19113
D3ZPR0	Chromosome segregation 1-like OS=Rattus norvegicus OX=10116 GN=Cse1l PE=1 SV=1	Cse1l	14	12	12	209764	298518	289928	194072	156511	320123	0.435186	-1.23137
D3ZQ57	Plexin B2 OS=Rattus norvegicus OX=10116 GN=Plxnb2 PE=1 SV=1	Plxnb2	18	26	26	581604	502886	523212	543924	483567	490309	0.374468	-1.05869
D3ZQ77	Similar to HTGN29 protein; keratinocytes associated transmembrane protein 2, isoform CRA_a OS=Rattus norvegicus OX=10116 GN=RGD1310352 PE=1 SV=1	RGD1310352	7	2	2	115537	241284	267165	196242	189800	211831	0.945877	1.01941
D3ZQC1	Hexosyltransferase OS=Rattus norvegicus OX=10116 GN=B3galt6 PE=3 SV=1	B3galt6	15	4	4	65988	163627	161225	107911	103110	117973	0.771541	-1.09867
D3ZQL1	ER membrane protein complex subunit 7 OS=Rattus norvegicus OX=10116 GN=Emc7 PE=1 SV=3	Emc7	46	7	7	527000	555208	749305	729571	509377	887544	0.525776	1.14584
D3ZR49	alpha-1,2-Mannosidase OS=Rattus norvegicus OX=10116 GN=Man1a2 PE=1 SV=3	Man1a2	31	17	15	777690	1.47006e+06	1.41485e+06	800381	561625	792051	0.100074	-1.65622
D3ZR64	Zinc finger protein 598 OS=Rattus norvegicus OX=10116 GN=Zfp598 PE=1 SV=2	Zfp598	3	2	2	30449.6	37238.3	48897.7	27070.7	32460.2	97599.5	0.748645	1.1565
D3ZRH1	OXA1L, mitochondrial inner membrane protein OS=Rattus norvegicus OX=10116 GN=Oxa1l PE=1 SV=1	Oxa1l	5	2	2	22497.9	35650.6	64677.1	14699.3	4013.1	88268.8	0.463689	-2.15175
D3ZRK0	Family with sequence similarity 83, member H OS=Rattus norvegicus OX=10116 GN=Fam83h PE=1 SV=1	Fam83h	17	15	15	320847	297568	313813	300561	362280	283238	0.906844	1.0097
D3ZRX9	Calponin (Fragment) OS=Rattus norvegicus OX=10116 GN=Cnn2 PE=1 SV=3	Cnn2	19	3	2	47577.4	54684.6	68279.9	145734	50909.8	147409	0.17492	1.83278
D3ZS58	NADH dehydrogenase [ubiquinone] 1 alpha subcomplex subunit 2 OS=Rattus norvegicus OX=10116 GN=Ndufa2 PE=1 SV=1	Ndufa2	32	3	3	125048	136509	206512	104469	81377.3	225482	0.586171	-1.22516
D3ZSA9	Nodal modulator 1 OS=Rattus norvegicus OX=10116 GN=Nomo1 PE=1 SV=1	Nomo1	20	21	21	459630	477894	595945	610880	502056	525515	0.527219	1.0718
D3ZT01	Component of oligomeric golgi complex 2 OS=Rattus norvegicus OX=10116 GN=Cog2 PE=1 SV=1	Cog2	6	3	3	20002.8	22103.1	27283	52856.1	17350.9	63352.3	0.275384	1.68881
D3ZT64	Autophagy-related 2A OS=Rattus norvegicus OX=10116 GN=Atg2a PE=1 SV=1	Atg2a	20	25	25	631820	741640	908612	786949	615273	848102	0.936884	-1.01212
D3ZT90	Glutaryl-CoA dehydrogenase OS=Rattus norvegicus OX=10116 GN=Gcdh PE=1 SV=1	Gcdh	24	7	7	425625	416842	345945	383618	377777	498460	0.651713	1.05581
D3ZTL3	Pleckstrin homology like domain, family B, member 2 OS=Rattus norvegicus OX=10116 GN=Phldb2 PE=1 SV=3	Phldb2	5	5	5	325806	354170	507540	315015	209111	339028	0.188086	-1.37901
D3ZTP0	10-formyltetrahydrofolate dehydrogenase OS=Rattus norvegicus OX=10116 GN=Aldh1l2 PE=1 SV=3	Aldh1l2	27	21	17	520349	527567	512010	562503	652596	426878	0.785691	1.03691
D3ZTR5	RCG21454 OS=Rattus norvegicus OX=10116 GN=Zbed5 PE=4 SV=1	Zbed5	6	3	3	110672	182032	168369	191708	153463	304028	0.271786	1.38156
D3ZTX0	Transmembrane emp24 domain-containing protein 7 OS=Rattus norvegicus OX=10116 GN=Tmed7 PE=1 SV=1	Tmed7	35	8	8	2.29849e+06	3.47654e+06	4.95066e+06	3.29567e+06	2.399e+06	3.68541e+06	0.711194	-1.1073
D3ZU13	Eukaryotic translation initiation factor 4 gamma, 1 OS=Rattus norvegicus OX=10116 GN=Eif4g1 PE=1 SV=1	Eif4g1	33	47	45	677006	1.03514e+06	1.17974e+06	1.38498e+06	974496	1.57173e+06	0.227153	1.36901
D3ZU83	ERGIC and golgi 3 OS=Rattus norvegicus OX=10116 GN=Ergic3 PE=1 SV=1	Ergic3	22	8	8	292672	397619	535066	379128	312131	375575	0.576937	-1.11895
D3ZUD8	Transmembrane 9 superfamily member OS=Rattus norvegicus OX=10116 GN=Tm9sf3 PE=1 SV=2	Tm9sf3	20	17	17	1.67194e+06	3.60052e+06	4.29925e+06	2.13371e+06	1.69879e+06	2.67592e+06	0.361888	-1.387
D3ZUI5	Protein cordon-bleu OS=Rattus norvegicus OX=10116 GN=Cobl PE=1 SV=1	Cobl	6	5	5	116118	71563.5	105671	81150.6	54659.5	98884.6	0.368962	-1.26034
D3ZUL3	Collagen type VI alpha 1 chain OS=Rattus norvegicus OX=10116 GN=Col6a1 PE=1 SV=1	Col6a1	17	13	13	854437	69827	66730.8	232515	46493.6	160049	0.78939	-1.32022
D3ZUU8	SEC14-like protein 3 OS=Rattus norvegicus OX=10116 GN=Sec14l4 PE=1 SV=1	Sec14l4	39	13	12	3.53199e+06	3.5793e+06	3.87115e+06	2.97392e+06	6.21021e+06	1.56075e+06	0.681912	-1.19297
D3ZUX5	MICOS complex subunit OS=Rattus norvegicus OX=10116 GN=Chchd3 PE=1 SV=1	Chchd3	25	6	6	273706	242542	243410	256169	331690	465068	0.16777	1.34727
D3ZUY0	Retinol dehydrogenase 14 OS=Rattus norvegicus OX=10116 GN=Rdh14 PE=1 SV=1	Rdh14	9	2	2	138843	125494	128056	133007	110874	95399.3	0.202358	-1.16618
D3ZUY8	AP-2 complex subunit alpha OS=Rattus norvegicus OX=10116 GN=Ap2a1 PE=1 SV=1	Ap2a1	21	19	13	512097	391785	379528	495386	384598	513311	0.560237	1.087
D3ZUZ4	FAM20B, glycosaminoglycan xylosylkinase OS=Rattus norvegicus OX=10116 GN=Fam20b PE=1 SV=1	Fam20b	20	6	6	197869	307897	317714	284675	161823	286260	0.626791	-1.13646
D3ZV26	Vesicle transport protein OS=Rattus norvegicus OX=10116 GN=Sft2d3 PE=1 SV=2	Sft2d3	15	2	2	105554	232300	288327	164764	181645	158699	0.689042	-1.14178
D3ZV63	Odr-4 GPCR localization factor homolog OS=Rattus norvegicus OX=10116 GN=Odr4 PE=1 SV=1	Odr4	7	3	3	137907	131525	141706	164313	69725.2	198791	0.90668	-1.04114
D3ZVK5	RCG61997 OS=Rattus norvegicus OX=10116 GN=rCG_61997 PE=1 SV=3	rCG_61997	5	2	2	10713.2	35133.4	22967.3	43130	29464	30968.7	0.24113	1.65735
D3ZVN7	Protoporphyrinogen oxidase OS=Rattus norvegicus OX=10116 GN=Ppox PE=1 SV=1	Ppox	19	6	6	399262	518534	567575	523468	389637	582031	0.984012	1.00341
D3ZVQ0	Ubiquitin carboxyl-terminal hydrolase OS=Rattus norvegicus OX=10116 GN=Usp5 PE=1 SV=1	Usp5	4	3	3	56550.7	50435.5	42676.4	34963.7	14439.6	63512.2	0.367399	-1.55995
D3ZVS2	L-2-hydroxyglutarate dehydrogenase OS=Rattus norvegicus OX=10116 GN=L2hgdh PE=1 SV=1	L2hgdh	25	11	10	314913	468857	458231	344710	203909	424871	0.342974	-1.31338
D3ZW15	SEC24 homolog B, COPII coat complex component OS=Rattus norvegicus OX=10116 GN=Sec24b PE=1 SV=1	Sec24b	3	3	3	39946.9	61292.5	53825.3	76027.9	25827.4	77586.9	0.906113	1.04951
D3ZWC6	Syntrophin, basic 1 (Predicted) OS=Rattus norvegicus OX=10116 GN=Sntb1 PE=1 SV=1	Sntb1	10	4	3	261774	166254	197707	202827	168706	215256	0.749136	-1.05318
D3ZWS0	Scribble planar cell polarity protein OS=Rattus norvegicus OX=10116 GN=Scrib PE=1 SV=1	Scrib	6	9	9	203314	165351	190676	112494	102609	210068	0.237033	-1.38271
D3ZWS2	Similar to CG3740-PA OS=Rattus norvegicus OX=10116 GN=LOC690000 PE=1 SV=1	LOC690000	12	2	2	258726	244087	280371	549742	345639	750315	0.0384197	2.00433
D3ZWZ9	Protein GPR107 OS=Rattus norvegicus OX=10116 GN=Gpr107 PE=1 SV=1	Gpr107	9	5	5	25963.4	41389.4	65591.7	33829.5	65736.5	120304	0.382544	1.55989
D3ZX42	G protein-coupled receptor 21 (Predicted), isoform CRA_a OS=Rattus norvegicus OX=10116 GN=Rabgap1 PE=1 SV=1	Rabgap1	3	2	2	48999.2	73154.2	75920.1	81551.5	60180.1	113908	0.358518	1.27121
D3ZXB0	PNKD metallo-beta-lactamase domain-containing OS=Rattus norvegicus OX=10116 GN=Pnkd PE=1 SV=1	Pnkd	12	3	3	121565	130528	138265	126077	157126	141134	0.33419	1.08417
D3ZXQ0	Carboxylic ester hydrolase OS=Rattus norvegicus OX=10116 GN=Ces2g PE=1 SV=1	Ces2g	13	7	4	103503	141174	184320	124970	156403	147932	0.901682	1.02395
D3ZXY4	Aldehyde dehydrogenase 8 family, member A1 OS=Rattus norvegicus OX=10116 GN=Aldh8a1 PE=1 SV=2	Aldh8a1	24	9	9	788445	732825	812117	707732	587706	698472	0.0761722	-1.17329
D3ZY54	Solute carrier family 30 (Zinc transporter), member 5 (Predicted) OS=Rattus norvegicus OX=10116 GN=Slc30a5 PE=1 SV=1	Slc30a5	6	4	4	194546	330966	340027	243901	149519	287000	0.409439	-1.27892
D3ZYL0	Receptor (TNFRSF)-interacting serine-threonine kinase 1 (Predicted) OS=Rattus norvegicus OX=10116 GN=Ripk1 PE=1 SV=1	Ripk1	7	4	4	44988.1	60067.4	55389.5	100228	76871.8	126104	0.020205	1.86541
D3ZYS7	G3BP stress granule assembly factor 1 OS=Rattus norvegicus OX=10116 GN=G3bp1 PE=1 SV=1	G3bp1	11	5	4	20373.9	41317.1	40712.1	109013	64557.1	19663.4	0.451153	1.5924
D3ZZ04	Methyltransferase-like 9 OS=Rattus norvegicus OX=10116 GN=Mettl9 PE=1 SV=1	Mettl9	8	2	2	173979	84003.3	263240	107379	115009	205131	0.740254	-1.14944
D3ZZ21	NADH dehydrogenase (Ubiquinone) 1 beta subcomplex, 6 (Predicted) OS=Rattus norvegicus OX=10116 GN=Ndufb6 PE=1 SV=1	Ndufb6	20	2	2	275211	301152	364108	158880	490704	425433	0.935197	1.032
D3ZZB2	Peroxisomal biogenesis factor 1 OS=Rattus norvegicus OX=10116 GN=Pex1 PE=1 SV=1	Pex1	12	15	14	167526	209757	221654	242752	156340	249969	0.725196	1.06794
D3ZZC1	RCG43947 OS=Rattus norvegicus OX=10116 GN=Txndc5 PE=1 SV=1	Txndc5	27	8	8	1.68593e+06	924105	1.07539e+06	885835	1.089e+06	897782	0.316854	-1.24602
D3ZZM0	Solute carrier family 39 (Zinc transporter), member 14 (Predicted) OS=Rattus norvegicus OX=10116 GN=Slc39a14 PE=1 SV=1	Slc39a14	19	7	7	1.06007e+06	918179	1.09021e+06	841977	929278	1.24073e+06	0.828004	-1.03011
D3ZZM3	Component of oligomeric golgi complex 4 OS=Rattus norvegicus OX=10116 GN=Cog4 PE=1 SV=1	Cog4	6	4	4	37149.3	69231.8	74050.3	65496.3	47011	93172.7	0.667836	1.14632
D3ZZR9	Peptidylprolyl isomerase OS=Rattus norvegicus OX=10116 GN=Fkbp2 PE=1 SV=1	Fkbp2	46	7	7	521974	667601	1.086e+06	788317	1.11972e+06	1.02072e+06	0.293836	1.33529
D3ZZT9	Collagen type XIV alpha 1 chain OS=Rattus norvegicus OX=10116 GN=Col14a1 PE=1 SV=3	Col14a1	4	6	6	151517	77662.4	58856.5	124062	68267.3	121830	0.717708	1.14212
D3ZZU4	Transmembrane protein 160 OS=Rattus norvegicus OX=10116 GN=Tmem160 PE=1 SV=1	Tmem160	11	2	2	174047	284260	239113	280929	308834	330260	0.122779	1.34296
D3ZZZ9	Catenin (Cadherin associated protein), delta 1 (Predicted), isoform CRA_a OS=Rattus norvegicus OX=10116 GN=Ctnnd1 PE=1 SV=1	Ctnnd1	52	40	40	3.49279e+06	2.46284e+06	2.41006e+06	2.08252e+06	2.8841e+06	2.64894e+06	0.599169	-1.09225
D4A017	Transmembrane protein 87A OS=Rattus norvegicus OX=10116 GN=Tmem87a PE=1 SV=3	Tmem87a	9	4	4	55487.6	98121.4	121110	88143.1	73612.2	86152.1	0.829758	-1.0566
D4A054	RAN-binding protein 2 OS=Rattus norvegicus OX=10116 GN=Ranbp2 PE=1 SV=2	Ranbp2	12	26	26	266250	385745	379686	377371	343164	340853	0.758373	1.04218
D4A0T0	NADH:ubiquinone oxidoreductase subunit B10 OS=Rattus norvegicus OX=10116 GN=Ndufb10 PE=1 SV=1	Ndufb10	41	6	6	306460	262474	294094	272478	171658	448359	0.893286	-1.04098
D4A0W1	ER membrane protein complex subunit 4 OS=Rattus norvegicus OX=10116 GN=Emc4 PE=1 SV=1	Emc4	21	3	3	316437	344095	405752	434720	407674	514359	0.0745148	1.27308
D4A132	UDP-glucuronosyltransferase OS=Rattus norvegicus OX=10116 GN=Ugt2b10 PE=1 SV=1	Ugt2b10	30	20	2	1.15175e+06	1.26603e+06	1.39283e+06	1.35526e+06	1.57625e+06	2.26454e+06	0.148496	1.33549
D4A147	UDP-glucuronosyltransferase OS=Rattus norvegicus OX=10116 GN=Ugt2a3 PE=1 SV=3	Ugt2a3	18	12	5	142709	202907	208676	177281	389208	388699	0.160791	1.64341
D4A1J6	Ankyrin repeat and FYVE domain-containing 1 OS=Rattus norvegicus OX=10116 GN=Ankfy1 PE=1 SV=3	Ankfy1	4	3	3	15388.8	18484.5	17457.2	25221.2	11561.8	51084	0.444854	1.44221
D4A1N0	Receptor (chemosensory) transporter protein 3 OS=Rattus norvegicus OX=10116 GN=Rtp3 PE=1 SV=1	Rtp3	18	7	7	280754	219001	278425	260325	162828	327849	0.769284	-1.07198
D4A1W8	Microsomal triglyceride transfer protein OS=Rattus norvegicus OX=10116 GN=Mttp PE=1 SV=1	Mttp	54	49	49	3.96042e+06	4.39642e+06	5.78466e+06	5.14205e+06	6.32545e+06	6.23477e+06	0.150106	1.26273
D4A1Z2	KOW domain-containing protein OS=Rattus norvegicus OX=10116 PE=3 SV=1	D4A1Z2	48	10	10	1.16299e+06	2.17745e+06	3.52328e+06	2.29857e+06	2.14509e+06	2.12806e+06	0.87478	1.05553
D4A238	Receptor (chemosensory) transporter protein 4 OS=Rattus norvegicus OX=10116 GN=Rtp4 PE=1 SV=1	Rtp4	22	5	5	411377	306604	439825	593567	334744	490600	0.404077	1.20671
D4A249	Metallo-beta-lactamase domain-containing 2 OS=Rattus norvegicus OX=10116 GN=Mblac2 PE=1 SV=1	Mblac2	24	5	5	101341	77586.1	138879	92321.6	116338	112218	0.865971	1.03346
D4A2K1	4-hydroxy-2-oxoglutarate aldolase 1 OS=Rattus norvegicus OX=10116 GN=Hoga1 PE=1 SV=1	Hoga1	23	7	7	760066	551704	531859	576782	870437	546865	0.727777	1.07175
D4A2Y9	Peroxisomal biogenesis factor 13 OS=Rattus norvegicus OX=10116 GN=Pex13 PE=1 SV=1	Pex13	6	2	2	71838.4	74404.8	85106.2	195041	106637	95943.9	0.0956257	1.63698
D4A3I8	Solute carrier family 17 (Sodium phosphate), member 2 (Predicted), isoform CRA_a OS=Rattus norvegicus OX=10116 GN=Slc17a2 PE=1 SV=2	Slc17a2	6	3	3	48914.1	51235.1	59437	31280.7	30951.1	56890	0.18872	-1.39323
D4A3T4	Zinc finger FYVE-type-containing 1 OS=Rattus norvegicus OX=10116 GN=Zfyve1 PE=1 SV=1	Zfyve1	14	9	9	281265	308029	317077	293615	332836	369010	0.294784	1.09494
D4A3V2	NADH dehydrogenase [ubiquinone] 1 alpha subcomplex subunit 6 OS=Rattus norvegicus OX=10116 GN=Ndufa6 PE=1 SV=1	Ndufa6	45	5	5	317621	524257	603805	357876	195443	708287	0.604188	-1.26609
D4A3V3	Poly (ADP-ribose) polymerase family, member 12 OS=Rattus norvegicus OX=10116 GN=Parp12 PE=1 SV=2	Parp12	21	12	12	268078	351723	356419	484209	304502	443063	0.261865	1.24802
D4A3V5	Cingulin-like 1 OS=Rattus norvegicus OX=10116 GN=Cgnl1 PE=1 SV=1	Cgnl1	44	51	50	779356	435353	707305	529208	574873	495053	0.449013	-1.168
D4A414	COX15 homolog, cytochrome c oxidase assembly protein (Yeast), isoform CRA_a OS=Rattus norvegicus OX=10116 GN=Cox15 PE=1 SV=1	Cox15	6	2	2	93303.7	95705.8	126181	112336	61642.7	152809	0.944674	-1.02116
D4A416	CLPTM1-like OS=Rattus norvegicus OX=10116 GN=Clptm1l PE=1 SV=1	Clptm1l	4	2	2	79124.3	107049	120200	127976	89510.8	149989	0.42609	1.19057
D4A4K4	Vacuolar protein sorting 13 homolog C OS=Rattus norvegicus OX=10116 GN=Vps13c PE=1 SV=2	Vps13c	25	76	73	671697	1.32087e+06	1.36799e+06	1.57636e+06	1.31954e+06	1.1749e+06	0.397949	1.26276
D4A4P8	Protein tweety homolog OS=Rattus norvegicus OX=10116 GN=Ttyh2 PE=1 SV=2	Ttyh2	6	3	3	10387.2	28077.1	16845.4	13871.7	7428.28	19592.8	0.503491	-1.34505
D4A4T6	RAD50 interactor 1 OS=Rattus norvegicus OX=10116 GN=Rint1 PE=1 SV=3	Rint1	15	9	9	227098	242858	374684	551515	278237	383595	0.238937	1.41755
D4A4X4	Cingulin OS=Rattus norvegicus OX=10116 GN=Cgn PE=1 SV=2	Cgn	43	50	49	1.26001e+06	1.37869e+06	979255	926836	1.74217e+06	668353	0.63887	-1.1638
D4A4Z9	Kinectin 1 OS=Rattus norvegicus OX=10116 GN=Ktn1 PE=1 SV=2	Ktn1	7	8	8	166725	188708	295903	297394	161707	209954	0.918412	1.02742
D4A518	DENN domain-containing 4A OS=Rattus norvegicus OX=10116 GN=Dennd4a PE=1 SV=3	Dennd4a	1	2	2	10637.4	15237.7	15285.4	11763.3	13123	41306.5	0.494167	1.37041
D4A521	Uncharacterized LOC102552988 OS=Rattus norvegicus OX=10116 GN=LOC102552988 PE=1 SV=1	LOC102552988	8	2	2	35361.9	13472.7	29365.1	17921.1	17103.2	102339	0.703789	1.30884
D4A533	Transmembrane anterior posterior transformation 1 OS=Rattus norvegicus OX=10116 GN=Tapt1 PE=1 SV=3	Tapt1	6	3	3	182216	295159	178694	164132	250610	178995	0.692447	-1.09288
D4A565	NADH dehydrogenase (Ubiquinone) 1 beta subcomplex, 5 (Predicted), isoform CRA_b OS=Rattus norvegicus OX=10116 GN=Ndufb5 PE=1 SV=1	Ndufb5	28	5	5	699161	594609	669837	582996	343198	795723	0.49778	-1.20486
D4A5K6	CAAX prenyl protease OS=Rattus norvegicus OX=10116 GN=Zmpste24 PE=1 SV=1	Zmpste24	15	7	7	226329	232990	327764	327005	224552	350364	0.507374	1.14178
D4A5W8	CDP-diacylglycerol--glycerol-3-phosphate 3-phosphatidyltransferase OS=Rattus norvegicus OX=10116 GN=Pgs1 PE=3 SV=2	Pgs1	17	7	7	215311	123388	312981	201750	240745	188718	0.913227	1.03302
D4A626	Calmin OS=Rattus norvegicus OX=10116 GN=Clmn PE=1 SV=1	Clmn	40	30	30	746397	581759	648428	483302	593358	608979	0.196019	-1.17259
D4A678	Spectrin, alpha, erythrocytic 1 OS=Rattus norvegicus OX=10116 GN=Spta1 PE=1 SV=3	Spta1	11	20	18	406563	242415	220165	284270	286201	220686	0.777419	-1.06517
D4A6L1	TAP binding protein-like (Predicted) OS=Rattus norvegicus OX=10116 GN=Tapbpl PE=1 SV=1	Tapbpl	8	2	2	95088.6	111814	121039	141828	111720	134376	0.172916	1.18274
D4A6R4	Hypothetical protein LOC100362216 OS=Rattus norvegicus OX=10116 GN=LOC100362216 PE=1 SV=1	LOC100362216	37	8	8	541129	487369	430696	405923	435157	880268	0.703462	1.11035
D4A781	Importin 5 OS=Rattus norvegicus OX=10116 GN=Ipo5 PE=1 SV=1	Ipo5	5	5	4	88110.6	101116	96362	111319	52042.6	144451	0.979309	-1.00856
D4A7D7	Hexose-6-phosphate dehydrogenase (Glucose 1-dehydrogenase) (Predicted), isoform CRA_b OS=Rattus norvegicus OX=10116 GN=H6pd PE=1 SV=1	H6pd	35	25	25	879033	1.09693e+06	1.31352e+06	1.20269e+06	1.3903e+06	1.44713e+06	0.169764	1.24084
D4A7L4	NADH dehydrogenase (Ubiquinone) 1 beta subcomplex, 11 (Predicted) OS=Rattus norvegicus OX=10116 GN=Ndufb11 PE=1 SV=1	Ndufb11	32	3	3	477824	639677	599900	488481	319376	605742	0.347671	-1.24726
D4A7R0	Signal recognition particle subunit SRP72 OS=Rattus norvegicus OX=10116 GN=LOC108348180 PE=1 SV=2	LOC108348180	15	8	4	113334	149624	173893	195729	126730	233235	0.365817	1.25188
D4A7R3	Nucleoporin 205 OS=Rattus norvegicus OX=10116 GN=Nup205 PE=1 SV=1	Nup205	2	3	3	33085	48805.5	33955.9	76451.4	21524	67946.7	0.604664	1.2681
D4A832	Solute carrier family 43, member 3 OS=Rattus norvegicus OX=10116 GN=Slc43a3 PE=1 SV=1	Slc43a3	11	5	5	548136	352433	383593	339734	263130	400289	0.253848	-1.27463
D4A899	Vacuolar protein sorting 13 homolog A OS=Rattus norvegicus OX=10116 GN=Vps13a PE=1 SV=2	Vps13a	2	4	3	76073.1	56851.5	28626.8	41115.6	40806.2	32413.1	0.412434	-1.31552
D4A8A0	Carbamoyl-phosphate synthetase 2, aspartate transcarbamylase, and dihydroorotase OS=Rattus norvegicus OX=10116 GN=Cad PE=1 SV=2	Cad	3	6	3	40928.1	30207.6	49454.7	25498.5	23113.5	42551.8	0.279195	-1.34591
D4A8G5	Transforming growth factor, beta-induced OS=Rattus norvegicus OX=10116 GN=Tgfbi PE=1 SV=2	Tgfbi	4	2	2	103349	55875.8	94017.3	66190.8	41775.1	57259.8	0.154772	-1.50796
D4A8N1	Dolichol-phosphate mannosyltransferase subunit 1 OS=Rattus norvegicus OX=10116 GN=Dpm1 PE=1 SV=1	Dpm1	28	6	6	404328	318040	374842	293877	291631	340603	0.127084	-1.18197
D4A8T3	Coatomer subunit zeta OS=Rattus norvegicus OX=10116 GN=Copz1 PE=1 SV=1	Copz1	17	2	2	128803	358809	296972	414213	256733	417949	0.330012	1.47948
D4A994	ER membrane protein complex subunit 1 OS=Rattus norvegicus OX=10116 GN=Emc1 PE=1 SV=1	Emc1	23	18	18	1.28482e+06	900117	1.0432e+06	912322	890926	924804	0.203302	-1.17082
D4A9A3	Centromere protein V OS=Rattus norvegicus OX=10116 GN=Cenpv PE=1 SV=3	Cenpv	30	7	7	200773	166704	189444	97812.9	173418	279885	0.770404	-1.10125
D4A9N5	Tripartite motif-containing 25 OS=Rattus norvegicus OX=10116 GN=Trim25 PE=1 SV=3	Trim25	33	16	16	494323	726681	728652	931151	680121	1.04163e+06	0.164541	1.36086
D4A9Y0	RCG36668 OS=Rattus norvegicus OX=10116 GN=Sdf2l1 PE=1 SV=1	Sdf2l1	25	3	3	158875	200804	222726	325374	134391	312545	0.514334	1.24362
D4AA14	Apoptosis-inducing factor, mitochondria-associated 2 OS=Rattus norvegicus OX=10116 GN=Aifm2 PE=1 SV=1	Aifm2	75	36	36	1.26062e+07	7.44627e+06	8.95928e+06	1.21306e+07	1.62039e+07	8.81506e+06	0.361074	1.27246
D4AAE9	CDGSH iron sulfur domain 2 OS=Rattus norvegicus OX=10116 GN=Cisd2 PE=1 SV=1	Cisd2	21	2	2	633890	550258	750802	700775	617791	968067	0.385713	1.1697
D4AAT7	ATP-dependent (S)-NAD(P)H-hydrate dehydratase OS=Rattus norvegicus OX=10116 GN=Naxd PE=3 SV=1	Naxd	13	3	3	89664.4	69681.9	70567.7	93271.8	68942.2	99403.6	0.425058	1.13178
D4AB03	Family with sequence similarity 120A OS=Rattus norvegicus OX=10116 GN=Fam120a PE=1 SV=2	Fam120a	13	12	12	310394	313581	308968	345394	413167	408672	0.0191603	1.24704
D4ABD7	Thyroid hormone receptor interactor 11 OS=Rattus norvegicus OX=10116 GN=Trip11 PE=1 SV=3	Trip11	2	2	2	8612.52	43325.9	6846.26	64111.7	26426.7	43130.5	0.152957	3.05828
D4ABI7	Very-long-chain (3R)-3-hydroxyacyl-CoA dehydratase OS=Rattus norvegicus OX=10116 GN=Hacd3 PE=1 SV=2	Hacd3	22	11	11	1.66133e+06	1.39329e+06	1.66051e+06	2.03095e+06	1.63346e+06	2.10188e+06	0.113531	1.21962
D4ABM1	Cytochrome P450 2C7 OS=Rattus norvegicus OX=10116 GN=Cyp2c7 PE=1 SV=2	Cyp2c7	59	40	15	7.35538e+06	7.1993e+06	9.35827e+06	8.91113e+06	1.15275e+07	5.34604e+06	0.893868	1.03483
D4ABM3	Dishevelled associated activator of morphogenesis 1 (Predicted) OS=Rattus norvegicus OX=10116 GN=Daam1 PE=1 SV=1	Daam1	6	6	6	219347	196258	156029	187256	154078	219534	0.898017	-1.01976
D4AC23	T-complex protein 1 subunit eta OS=Rattus norvegicus OX=10116 GN=Cct7 PE=1 SV=1	Cct7	45	26	25	6.03867e+06	4.21555e+06	4.8459e+06	2.5977e+06	1.80972e+06	4.66929e+06	0.123173	-1.7779
D4AC45	1-acyl-sn-glycerol-3-phosphate acyltransferase OS=Rattus norvegicus OX=10116 GN=Agpat2 PE=1 SV=2	Agpat2	20	4	4	472818	237375	301884	1.40744e+06	582366	493575	0.0969629	2.28561
D4ACA5	Mitochondrial import inner membrane translocase subunit TIM17 OS=Rattus norvegicus OX=10116 GN=LOC100911130 PE=1 SV=1	LOC100911130	34	4	4	68592.4	86811.4	110280	98768.7	29643.4	111786	0.629473	-1.26126
D4ACB8	Chaperonin subunit 8 (Theta) (Predicted), isoform CRA_a OS=Rattus norvegicus OX=10116 GN=Cct8 PE=1 SV=1	Cct8	58	29	29	3.32649e+06	2.67974e+06	3.06841e+06	2.77072e+06	2.2437e+06	3.55643e+06	0.655296	-1.07351
D4ACG2	IlvB (Bacterial acetolactate synthase)-like (Predicted), isoform CRA_c OS=Rattus norvegicus OX=10116 GN=Ilvbl PE=1 SV=1	Ilvbl	25	14	14	997618	655167	836340	1.08007e+06	535778	997352	0.946377	1.01827
D4ACK1	Nucleoporin 214 (Fragment) OS=Rattus norvegicus OX=10116 GN=Nup214 PE=1 SV=2	Nup214	6	8	8	54931.7	83153	85578.8	99815	118872	97093.5	0.0829051	1.43373
D4AD37	Golgi-resident adenosine 3',5'-bisphosphate 3'-phosphatase OS=Rattus norvegicus OX=10116 GN=Impad1 PE=3 SV=1	Impad1	11	4	4	276168	448144	552235	410500	234166	303769	0.339459	-1.32774
D4ADC2	Helicase with zinc finger 2 OS=Rattus norvegicus OX=10116 GN=Helz2 PE=1 SV=2	Helz2	1	2	2	13186.2	16193.2	20651.3	14670.8	19477.3	31492.8	0.40874	1.26843
D4ADM8	Ras homolog family member D OS=Rattus norvegicus OX=10116 GN=Rhod PE=1 SV=1	Rhod	27	6	6	303860	389052	464632	351374	306545	312445	0.278469	-1.17738
D4ADP9	Coatomer subunit zeta OS=Rattus norvegicus OX=10116 GN=Copz2 PE=1 SV=2	Copz2	19	2	2	5609.41	20674.6	12493.7	102889	2098.72	45284	0.635865	1.88976
D4ADS4	Microsomal glutathione S-transferase 3 OS=Rattus norvegicus OX=10116 GN=Mgst3 PE=1 SV=1	Mgst3	38	5	5	2.04794e+06	1.53337e+06	1.93714e+06	1.84383e+06	1.19371e+06	2.97387e+06	0.934251	1.02472
D4ADS9	EFR3 homolog A OS=Rattus norvegicus OX=10116 GN=Efr3a PE=1 SV=1	Efr3a	18	10	10	311455	116829	178048	161172	138289	293886	0.992481	1.00367
D4ADT5	DEAD (Asp-Glu-Ala-Asp) box polypeptide 58 (Predicted) OS=Rattus norvegicus OX=10116 GN=Ddx58 PE=1 SV=3	Ddx58	16	9	9	428009	412998	366555	393293	233266	456595	0.524796	-1.1565
D4ADX8	Ras association (RalGDS/AF-6) and pleckstrin homology domains 1 OS=Rattus norvegicus OX=10116 GN=Raph1 PE=1 SV=2	Raph1	4	5	5	209790	177684	205352	274604	205041	208519	0.257682	1.15324
D4AE09	Cytochrome P450, family 39, subfamily a, polypeptide 1 OS=Rattus norvegicus OX=10116 GN=Cyp39a1 PE=1 SV=1	Cyp39a1	19	9	9	1.03905e+06	672522	796914	1.0116e+06	691448	1.68149e+06	0.43397	1.28303
D4AE41	RNA binding motif protein, X-linked-like-1 OS=Rattus norvegicus OX=10116 GN=Rbmxl1 PE=3 SV=1	Rbmxl1	5	2	2	33168.1	22054.7	36260.4	40645.8	2004	37804.5	0.513819	-2.0499
D4AE56	Prostaglandin E synthase 2 OS=Rattus norvegicus OX=10116 GN=Ptges2 PE=1 SV=1	Ptges2	28	8	8	396617	407676	552005	376022	211820	626254	0.588868	-1.21404
D4AE58	KN motif and ankyrin repeat domains 1 OS=Rattus norvegicus OX=10116 GN=Kank1 PE=1 SV=2	Kank1	7	8	7	81422	78142.2	100819	73142.5	97772.5	109284	0.670004	1.06805
D4AEG2	RAB32, member RAS oncogene family OS=Rattus norvegicus OX=10116 GN=Rab32 PE=1 SV=1	Rab32	33	6	4	391230	346555	349486	388133	398953	313227	0.932235	1.0078
D4AEL2	Golgi membrane protein 1 OS=Rattus norvegicus OX=10116 GN=Golm1 PE=1 SV=2	Golm1	22	8	8	143831	198168	240321	120216	157773	139473	0.133955	-1.37319
E7CXR8	Receptor protein-tyrosine kinase OS=Rattus norvegicus OX=10116 GN=Egfr PE=2 SV=1	Egfr	29	29	29	993885	1.15957e+06	892469	809211	983656	921508	0.302096	-1.11928
E9PSJ1	ST3 beta-galactoside alpha-2,3-sialyltransferase 1 OS=Rattus norvegicus OX=10116 GN=St3gal1 PE=1 SV=1	St3gal1	25	7	7	446954	506737	584039	447883	507541	395218	0.289705	-1.13764
E9PT22	Uncharacterized protein OS=Rattus norvegicus OX=10116 GN=Inf2 PE=1 SV=3	Inf2	2	3	3	29687.4	17800.2	17528	69705.6	52071.8	51254.1	0.00747966	2.71825
E9PT23	Putative sodium-coupled neutral amino acid transporter 10 OS=Rattus norvegicus OX=10116 GN=Slc38a10 PE=1 SV=2	Slc38a10	10	7	7	74368.9	165647	174341	93639.4	42818.7	102028	0.229749	-1.73802
E9PTA5	Phosphatidylinositol glycan anchor biosynthesis, class N OS=Rattus norvegicus OX=10116 GN=Pign PE=1 SV=3	Pign	7	6	5	106076	105294	145004	179098	123485	160945	0.16088	1.30015
E9PTT0	Palmitoyltransferase ZDHHC17 OS=Rattus norvegicus OX=10116 GN=Zdhhc17 PE=1 SV=1	Zdhhc17	4	3	3	111727	122434	145260	125923	65073.2	98909.2	0.223354	-1.3484
E9PTW1	Secretory carrier-associated membrane protein OS=Rattus norvegicus OX=10116 GN=Scamp3 PE=1 SV=2	Scamp3	26	5	5	486039	648919	561790	523762	442243	620340	0.61551	-1.07235
E9PU34	RCG41110 OS=Rattus norvegicus OX=10116 GN=Rmnd1 PE=1 SV=2	Rmnd1	8	3	3	121107	184398	183133	164355	126891	200329	0.972196	1.00714
F1LM22	UDP-glucuronosyltransferase OS=Rattus norvegicus OX=10116 GN=Ugt2b PE=1 SV=2	Ugt2b	62	42	2	193652	122110	4.97351e+06	1.21451e+07	151744	6.60562e+06	0.43862	4.69531
F1LM84	Nidogen-1 OS=Rattus norvegicus OX=10116 GN=Nid1 PE=1 SV=1	Nid1	3	4	3	82527.2	1418.24	2082.74	7420.24	1456.35	7561.75	0.808282	-1.43954
F1LML0	Asparaginyl-tRNA synthetase OS=Rattus norvegicus OX=10116 GN=Nars PE=1 SV=1	Nars	6	3	3	124839	118080	113302	135740	114821	125246	0.405027	1.05336
F1LMV6	Desmoplakin OS=Rattus norvegicus OX=10116 GN=Dsp PE=1 SV=1	Dsp	46	129	128	2.86697e+06	1.88112e+06	2.18772e+06	1.18772e+06	2.39632e+06	1.95236e+06	0.358446	-1.2853
F1LN42	Tensin 1 OS=Rattus norvegicus OX=10116 GN=Tns1 PE=1 SV=2	Tns1	3	3	2	155604	77579.4	87477.9	71571.1	42512.3	61613.4	0.0951559	-1.77929
F1LN59	Eukaryotic translation initiation factor 4, gamma 2 OS=Rattus norvegicus OX=10116 GN=Eif4g2 PE=1 SV=2	Eif4g2	16	13	13	253350	311405	344940	427415	327391	574681	0.124317	1.435
F1LN92	AFG3-like matrix AAA peptidase subunit 2 OS=Rattus norvegicus OX=10116 GN=Afg3l2 PE=1 SV=1	Afg3l2	7	5	5	80486.9	99210.5	95612.1	92549.6	63024.4	107879	0.727422	-1.06658
F1LNF0	Myosin heavy chain 14 OS=Rattus norvegicus OX=10116 GN=Myh14 PE=1 SV=1	Myh14	10	20	7	197732	119907	95814.4	20023.3	165456	120360	0.448728	-1.786
F1LNH3	Collagen type VI alpha 2 chain OS=Rattus norvegicus OX=10116 GN=Col6a2 PE=1 SV=2	Col6a2	14	13	13	422711	39624.4	47374.9	97683.1	44581.3	85524.3	0.768041	-1.28676
F1LNL3	ATP-binding cassette subfamily A member 1 OS=Rattus norvegicus OX=10116 GN=Abca1 PE=1 SV=3	Abca1	2	3	3	49704	45862.6	40054.9	27618.7	25895	39190.9	0.0515455	-1.4824
F1LNW3	Acyl-coenzyme A oxidase OS=Rattus norvegicus OX=10116 GN=Acox2 PE=1 SV=1	Acox2	57	35	34	2.66681e+06	2.90382e+06	2.40196e+06	2.79129e+06	2.4724e+06	2.59062e+06	0.849538	-1.01329
F1LP90	Misshapen-like kinase 1 OS=Rattus norvegicus OX=10116 GN=Mink1 PE=1 SV=2	Mink1	1	2	2	21312.5	22498.2	16435.3	24748.1	17035.8	23324.4	0.650739	1.07659
F1LPD6	3-ketoacyl-CoA thiolase A, peroxisomal OS=Rattus norvegicus OX=10116 GN=Acaa1a PE=1 SV=2	Acaa1a	45	12	12	902917	879578	1.04244e+06	1.46282e+06	986907	1.19771e+06	0.121626	1.27825
F1LPG2	Dedicator of cytokinesis 8 OS=Rattus norvegicus OX=10116 GN=Dock8 PE=1 SV=2	Dock8	2	5	4	75164.4	66420.9	72096.9	79799.5	78803	67236.5	0.461929	1.05513
F1LPG5	NADH:ubiquinone oxidoreductase subunit B4 OS=Rattus norvegicus OX=10116 GN=Ndufb4 PE=1 SV=1	Ndufb4	46	5	5	610331	672622	801616	582823	339441	895609	0.518439	-1.22921
F1LPJ7	Ubiquitin carboxyl-terminal hydrolase OS=Rattus norvegicus OX=10116 GN=Usp33 PE=1 SV=3	Usp33	5	3	3	139319	144489	148270	136277	136420	120545	0.100299	-1.10023
F1LPM3	Sorbin and SH3 domain-containing protein 2 OS=Rattus norvegicus OX=10116 GN=Sorbs2 PE=1 SV=2	Sorbs2	19	17	16	1.49902e+06	653081	857748	767359	1.17068e+06	490224	0.572688	-1.24004
F1LPR6	Immunoglobulin heavy constant mu OS=Rattus norvegicus OX=10116 GN=Ighm PE=1 SV=3	Ighm	11	3	3	279691	117503	268152	101615	165431	201036	0.41011	-1.37643
F1LQ09	Atlastin GTPase 2 OS=Rattus norvegicus OX=10116 GN=Atl2 PE=1 SV=1	Atl2	43	19	18	1.06535e+06	827998	1.26045e+06	1.04544e+06	993080	1.38009e+06	0.623621	1.08821
F1LQ48	Heterogeneous nuclear ribonucleoprotein L OS=Rattus norvegicus OX=10116 GN=Hnrnpl PE=1 SV=2	Hnrnpl	12	5	5	112364	111649	142546	198969	169292	154063	0.0317851	1.42635
F1LQ55	Non-specific lipid-transfer protein OS=Rattus norvegicus OX=10116 GN=Scp2 PE=1 SV=3	Scp2	49	31	31	2.18173e+06	3.74228e+06	2.776e+06	1.81125e+06	1.22972e+06	5.85287e+06	0.728093	-1.20245
F1LQP9	Transportin 1 OS=Rattus norvegicus OX=10116 GN=Tnpo1 PE=1 SV=3	Tnpo1	3	2	2	39700.4	28439.5	49179.3	71118.4	13098.6	83476.6	0.863703	1.11881
F1LQS6	RCG61833 OS=Rattus norvegicus OX=10116 GN=Xdh PE=1 SV=2	Xdh	3	3	2	91569.2	84645.4	98785.1	81190.2	77852.6	86267.9	0.102526	-1.1198
F1LR02	Collagen type XVIII alpha 1 chain OS=Rattus norvegicus OX=10116 GN=Col18a1 PE=1 SV=2	Col18a1	13	13	12	757760	476143	647042	503044	360541	673600	0.394154	-1.24093
F1LR10	LIM domain and actin-binding protein 1 OS=Rattus norvegicus OX=10116 GN=Lima1 PE=1 SV=2	Lima1	39	25	25	653870	678675	814709	621727	528158	677929	0.180861	-1.17545
F1LRI5	GCN1 activator of EIF2AK4 OS=Rattus norvegicus OX=10116 GN=Gcn1 PE=1 SV=3	Gcn1	25	56	56	744864	829719	861713	708659	666575	841540	0.301784	-1.10239
F1LRL4	Similar to TBC1 domain family, member 8; BUB2-like protein 1; vascular Rab-GAP/TBC-containing (Predicted), isoform CRA_a OS=Rattus norvegicus OX=10116 GN=Tbc1d9b PE=1 SV=2	Tbc1d9b	4	6	6	111265	140676	129563	190494	127564	173597	0.154559	1.27653
F1LRQ1	Aldehyde oxidase 1 OS=Rattus norvegicus OX=10116 GN=Aox1 PE=1 SV=3	Aox1	5	6	5	148151	116131	177748	165268	136675	220843	0.430485	1.17716
F1LSM0	Ubiquitin-specific peptidase 24 OS=Rattus norvegicus OX=10116 GN=Usp24 PE=1 SV=2	Usp24	1	3	3	39187.1	31520.5	21334.4	35597.9	5769.47	45963.8	0.639875	-1.40804
F1LST0	HEAT repeat-containing 5B OS=Rattus norvegicus OX=10116 GN=Heatr5b PE=1 SV=2	Heatr5b	1	2	2	58227.7	35414	30174.8	43677.4	28670.8	40275.1	0.781681	-1.07252
F1LTB8	UDP-glucuronosyltransferase OS=Rattus norvegicus OX=10116 GN=RGD1559459 PE=1 SV=2	RGD1559459	29	17	3	292074	341049	356528	383779	478485	698415	0.0816878	1.53422
F1LTF8	Laminin subunit alpha 4 OS=Rattus norvegicus OX=10116 GN=Lama4 PE=1 SV=3	Lama4	3	3	3	193829	121418	106301	122288	145945	99239	0.618462	-1.12201
F1LTJ5	Uncharacterized protein OS=Rattus norvegicus OX=10116 PE=1 SV=3	F1LTJ5	29	49	49	1.36626e+06	414677	373018	669516	391057	676518	0.903067	-1.06063
F1LTX8	Lysophosphatidylglycerol acyltransferase 1 OS=Rattus norvegicus OX=10116 GN=Lpgat1 PE=1 SV=2	Lpgat1	12	5	5	184404	216739	298547	269142	227217	370857	0.348354	1.23871
F1LU27	Focadhesin OS=Rattus norvegicus OX=10116 GN=Focad PE=1 SV=2	Focad	5	8	7	76238.3	97591.6	69500.2	93081.6	55008.3	91100.5	0.871643	-1.03495
F1LU48	Endoplasmic reticulum-golgi intermediate compartment 1 OS=Rattus norvegicus OX=10116 GN=Ergic1 PE=1 SV=2	Ergic1	30	8	8	651592	883935	1.01013e+06	1.14137e+06	882832	1.17604e+06	0.208932	1.26761
F1LU71	Methylglutaconyl-CoA hydratase, mitochondrial OS=Rattus norvegicus OX=10116 GN=Auh PE=1 SV=2	Auh	17	4	4	103947	77096.9	74167.4	110757	113488	163689	0.0665258	1.51273
F1LV13	Heterogeneous nuclear ribonucleoprotein M OS=Rattus norvegicus OX=10116 GN=Hnrnpm PE=1 SV=1	Hnrnpm	46	28	28	892862	740124	1.19422e+06	1.12421e+06	1.10354e+06	1.10224e+06	0.258765	1.2011
F1LVT9	Similar to novel protein OS=Rattus norvegicus OX=10116 GN=RGD1559575 PE=1 SV=2	RGD1559575	25	16	7	333400	446089	390907	414394	311830	382247	0.672558	-1.05583
F1LW22	Par-3 family cell polarity regulator beta OS=Rattus norvegicus OX=10116 GN=Pard3b PE=1 SV=2	Pard3b	2	3	3	72840.6	54005.6	58524.8	43858.2	80178.3	35109.6	0.472882	-1.23085
F1LW74	IQ motif-containing GTPase-activating protein 2 OS=Rattus norvegicus OX=10116 GN=Iqgap2 PE=1 SV=3	Iqgap2	52	68	61	4.28149e+06	3.10574e+06	3.58009e+06	2.82931e+06	2.86412e+06	3.66499e+06	0.278176	-1.17032
F1LW77	RAB33B, member RAS oncogene family OS=Rattus norvegicus OX=10116 GN=Rab33b PE=1 SV=2	Rab33b	38	8	6	1.02484e+06	1.02133e+06	1.16737e+06	969740	940599	911912	0.0539533	-1.13677
F1LX07	Solute carrier family 25 member 12 OS=Rattus norvegicus OX=10116 GN=Slc25a12 PE=1 SV=3	Slc25a12	15	9	5	223979	303170	287536	209858	177026	354309	0.596292	-1.14046
F1LXA0	NADH dehydrogenase [ubiquinone] 1 alpha subcomplex subunit 12 OS=Rattus norvegicus OX=10116 GN=Ndufa12 PE=1 SV=2	Ndufa12	38	5	5	233337	308096	333248	302692	191595	316103	0.668332	-1.09331
F1LXN6	Sodium/nucleoside cotransporter OS=Rattus norvegicus OX=10116 GN=Slc28a2 PE=1 SV=2	Slc28a2	8	5	5	385910	438665	801537	668548	386352	365904	0.705013	-1.12811
F1LYQ8	FERM, ARHGEF and pleckstrin domain-containing protein 1 OS=Rattus norvegicus OX=10116 GN=Farp1 PE=1 SV=2	Farp1	16	14	13	398117	289022	396495	414899	319616	418989	0.659406	1.0679
F1LYX9	Desmoglein 2 OS=Rattus norvegicus OX=10116 GN=Dsg2 PE=1 SV=2	Dsg2	38	30	30	1.98734e+06	1.06606e+06	1.1738e+06	569472	994394	1.26924e+06	0.247916	-1.51248
F1LZ05	Poly [ADP-ribose] polymerase OS=Rattus norvegicus OX=10116 GN=Parp14 PE=1 SV=2	Parp14	6	10	10	167542	176878	137835	173651	112246	107675	0.263085	-1.24852
F1LZW6	Solute carrier family 25 member 13 OS=Rattus norvegicus OX=10116 GN=Slc25a13 PE=1 SV=2	Slc25a13	55	29	26	4.55702e+06	6.40021e+06	6.49461e+06	4.67938e+06	3.83981e+06	6.14288e+06	0.370809	-1.19725
F1M0Q9	Peptidase M20 domain-containing 1 OS=Rattus norvegicus OX=10116 GN=Pm20d1 PE=1 SV=3	Pm20d1	38	15	15	629036	561413	521494	534252	713028	625843	0.436745	1.08986
F1M0R1	Ring finger protein 213 OS=Rattus norvegicus OX=10116 GN=Rnf213 PE=1 SV=3	Rnf213	2	11	10	72421.5	73772.8	116510	98881.1	99925.3	109546	0.310295	1.2025
F1M0U5	NBAS subunit of NRZ tethering complex OS=Rattus norvegicus OX=10116 GN=Nbas PE=1 SV=2	Nbas	24	46	45	456748	446069	779366	1.12585e+06	752720	695281	0.137024	1.54817
F1M124	Cordon-bleu WH2 repeat protein-like 1 OS=Rattus norvegicus OX=10116 GN=Cobll1 PE=1 SV=2	Cobll1	25	25	25	681181	519889	588985	324432	410417	554051	0.116451	-1.41403
F1M2K6	Plakophilin 4 OS=Rattus norvegicus OX=10116 GN=Pkp4 PE=1 SV=2	Pkp4	3	2	2	71987.4	37473.9	50864.1	25973.9	52449.2	54067.3	0.53364	-1.23044
F1M3G7	A-kinase anchor protein 13 OS=Rattus norvegicus OX=10116 GN=Akap13 PE=1 SV=2	Akap13	1	2	2	52285.1	60907.8	48560.5	63555.3	91158.8	68068.9	0.0730549	1.36622
F1M446	Ecm29 proteasome adaptor and scaffold OS=Rattus norvegicus OX=10116 GN=Ecpas PE=1 SV=3	Ecpas	2	3	3	158593	141227	144766	133614	102255	168072	0.480118	-1.12188
F1M6T3	Junctional cadherin 5-associated OS=Rattus norvegicus OX=10116 GN=Jcad PE=1 SV=3	Jcad	2	2	2	129420	102214	48045.9	123220	295153	34941.2	0.753867	1.2598
F1M6Z1	Apolipoprotein B-100 OS=Rattus norvegicus OX=10116 GN=Apob PE=1 SV=1	Apob	19	76	76	672164	885762	999967	910890	785143	904776	0.837782	1.02816
F1M775	Protein diaphanous homolog 1 OS=Rattus norvegicus OX=10116 GN=Diaph1 PE=1 SV=3	Diaph1	15	18	18	146162	214411	181438	175598	152415	272216	0.709967	1.08613
F1M7L9	Uncharacterized protein OS=Rattus norvegicus OX=10116 PE=1 SV=3	F1M7L9	33	24	24	2.13033e+06	1.51398e+06	1.37567e+06	681881	1.69308e+06	1.81147e+06	0.503948	-1.28496
F1M7N8	UDP-glucuronosyltransferase OS=Rattus norvegicus OX=10116 GN=Ugt2b37 PE=1 SV=2	Ugt2b37	50	33	2	4.66804e+06	4.15915e+06	4.55877e+06	3.8534e+06	3.95123e+06	4.9783e+06	0.591802	-1.05304
F1M853	Ribosome-binding protein 1 OS=Rattus norvegicus OX=10116 GN=Rrbp1 PE=1 SV=3	Rrbp1	47	68	67	3.49418e+06	4.87931e+06	5.33909e+06	5.05081e+06	3.6033e+06	5.80635e+06	0.807965	1.05099
F1M8B7	Charged multivesicular body protein 2B OS=Rattus norvegicus OX=10116 GN=Chmp2b PE=1 SV=2	Chmp2b	9	2	2	59087.5	75426	61544.9	153492	74450.2	108227	0.0866746	1.65206
F1M8K7	Dol-P-Man:Man(5)GlcNAc(2)-PP-Dol alpha-1,3-mannosyltransferase OS=Rattus norvegicus OX=10116 GN=Alg3 PE=4 SV=2	Alg3	5	2	2	48236.9	44246.8	49927.2	61504.1	62202	71217.6	0.00616264	1.36741
F1M938	Vesicle transport through interaction with t-SNAREs homolog 1A OS=Rattus norvegicus OX=10116 GN=Vti1a PE=1 SV=2	Vti1a	12	2	2	94442.9	140072	123799	148540	104939	111400	0.907824	1.01971
F1M949	Cytoskeleton-associated protein 5 OS=Rattus norvegicus OX=10116 GN=Ckap5 PE=1 SV=3	Ckap5	2	3	3	70237	94793.2	122224	125673	196958	111527	0.159304	1.50256
F1M953	Stress-70 protein, mitochondrial OS=Rattus norvegicus OX=10116 GN=Hspa9 PE=1 SV=1	Hspa9	31	19	17	493680	414603	579734	525388	495804	553969	0.55724	1.06739
F1M983	Complement factor H OS=Rattus norvegicus OX=10116 GN=Cfh PE=1 SV=1	Cfh	7	7	7	99253.8	131407	154756	124472	140732	126637	0.827404	1.03198
F1M9Q3	Listerin E3 ubiquitin protein ligase 1 OS=Rattus norvegicus OX=10116 GN=Ltn1 PE=1 SV=2	Ltn1	1	2	2	14823.8	27714.8	26537.3	18397.6	6622.94	21923.3	0.331146	-1.5981
F1MA36	Spectrin beta chain OS=Rattus norvegicus OX=10116 GN=Sptbn2 PE=1 SV=2	Sptbn2	53	106	98	3.49725e+06	2.5091e+06	2.63813e+06	1.47674e+06	2.4391e+06	2.72583e+06	0.254349	-1.33097
F1MA89	Cyclin Y OS=Rattus norvegicus OX=10116 GN=Ccny PE=1 SV=2	Ccny	18	4	4	154999	111331	125950	119459	101622	129870	0.424444	-1.11295
F1MAA5	RAN GTPase-activating protein 1 OS=Rattus norvegicus OX=10116 GN=Rangap1 PE=1 SV=2	Rangap1	16	8	7	161152	246305	199532	289395	149218	303326	0.553638	1.18259
F1MAA7	Laminin subunit gamma 1 OS=Rattus norvegicus OX=10116 GN=Lamc1 PE=1 SV=1	Lamc1	3	4	4	183366	9029.42	10043.8	41242.6	16712.7	34268.7	0.914565	1.1241
F1MAC0	Interferon gamma-inducible protein 47 OS=Rattus norvegicus OX=10116 GN=Ifi47 PE=1 SV=1	Ifi47	17	6	5	66856.1	43646.4	46269.4	79711.3	48462.1	193189	0.251821	1.7681
F1MAF8	Autophagy related 2B OS=Rattus norvegicus OX=10116 GN=Atg2b PE=1 SV=2	Atg2b	2	4	4	7634.98	42836.2	43296.4	27444.7	18180.5	58702.3	0.736366	1.27414
F1MAR6	Proline dehydrogenase OS=Rattus norvegicus OX=10116 GN=Prodh1 PE=1 SV=2	Prodh1	28	13	13	421470	682000	628069	438239	301812	709683	0.492157	-1.2436
F2Z3Q8	Importin subunit beta-1 OS=Rattus norvegicus OX=10116 GN=Kpnb1 PE=1 SV=1	Kpnb1	9	7	7	258288	240936	229073	223693	155163	294141	0.586715	-1.11771
F2Z3T4	Muscleblind-like protein 2 OS=Rattus norvegicus OX=10116 GN=Mbnl2 PE=1 SV=1	Mbnl2	16	5	2	114980	161722	252889	255318	216515	320574	0.157901	1.55618
F2Z3T9	U2 snRNP auxiliary factor large subunit OS=Rattus norvegicus OX=10116 GN=U2af2 PE=1 SV=2	U2af2	4	2	2	36341.2	33671.6	41855.3	67250.6	36645.1	45842.8	0.234136	1.30174
F7EZ89	TBC1 domain family, member 15 OS=Rattus norvegicus OX=10116 GN=Tbc1d15 PE=1 SV=2	Tbc1d15	4	2	2	6929.1	35889.7	41354.1	34176.5	16275.5	65421.9	0.579856	1.52384
F7F0B1	Zinc finger CCCH-type antiviral protein 1 OS=Rattus norvegicus OX=10116 GN=Zc3hav1 PE=1 SV=1	Zc3hav1	19	15	15	196758	257620	283747	294354	209154	312526	0.590953	1.10186
F7F3Z1	Lectin, mannose-binding 2-like OS=Rattus norvegicus OX=10116 GN=Lman2l PE=1 SV=2	Lman2l	17	6	5	82581	106219	103960	109309	110110	92214.8	0.545323	1.06769
F7FNS3	Derlin OS=Rattus norvegicus OX=10116 GN=Derl1 PE=1 SV=1	Derl1	26	7	7	676706	829754	855932	888914	760925	1.06029e+06	0.331655	1.14273
F8WFT7	Anion exchange protein OS=Rattus norvegicus OX=10116 GN=Slc4a1 PE=1 SV=1	Slc4a1	32	28	28	2.30753e+06	625333	933672	1.2582e+06	437807	1.18085e+06	0.66241	-1.2747
G3V615	Complement factor B OS=Rattus norvegicus OX=10116 GN=Cfb PE=1 SV=1	Cfb	9	6	6	71608.3	92438.3	144409	109504	85983.3	110583	0.903579	1.0289
G3V624	Coronin OS=Rattus norvegicus OX=10116 GN=Coro1c PE=1 SV=1	Coro1c	25	12	12	830014	474278	498805	443719	419937	634583	0.486321	-1.18419
G3V679	Transferrin receptor protein 1 OS=Rattus norvegicus OX=10116 GN=Tfrc PE=1 SV=1	Tfrc	8	6	6	133874	171161	117625	169254	103980	145915	0.933408	-1.01626
G3V680	Beta-galactoside alpha-2,6-sialyltransferase 1 OS=Rattus norvegicus OX=10116 GN=St6gal1 PE=1 SV=1	St6gal1	39	15	15	1.26748e+06	3.06197e+06	4.57851e+06	2.42392e+06	1.10408e+06	2.58705e+06	0.538525	-1.36914
G3V6C2	Homogentisate 1, 2-dioxygenase OS=Rattus norvegicus OX=10116 GN=Hgd PE=1 SV=1	Hgd	7	2	2	95252.2	98335.3	111695	99671.9	63029.3	82946.9	0.176593	-1.26154
G3V6D9	Na(+)/H(+) exchange regulatory cofactor NHE-RF OS=Rattus norvegicus OX=10116 GN=Slc9a3r2 PE=1 SV=1	Slc9a3r2	23	5	5	187659	118166	163327	100213	180326	193099	0.962701	-1.01248
G3V6H0	RCG48149, isoform CRA_b OS=Rattus norvegicus OX=10116 GN=LOC100363782 PE=1 SV=1	LOC100363782	83	21	9	7.01334e+06	8.19283e+06	8.88709e+06	8.4347e+06	7.02805e+06	7.5491e+06	0.641235	-1.04498
G3V6H5	Mitochondrial 2-oxoglutarate/malate carrier protein OS=Rattus norvegicus OX=10116 GN=Slc25a11 PE=1 SV=1	Slc25a11	48	15	15	738425	990434	1.1455e+06	1.29086e+06	689480	1.02333e+06	0.907042	1.02825
G3V6I4	Mitochondrial amidoxime reducing component 1 OS=Rattus norvegicus OX=10116 GN=Marc1 PE=1 SV=1	Marc1	40	13	12	2.22673e+06	2.14514e+06	2.94378e+06	2.15764e+06	1.29878e+06	3.02149e+06	0.558048	-1.18422
G3V6N2	Transmembrane emp24 protein transport domain containing 4 (Predicted), isoform CRA_b OS=Rattus norvegicus OX=10116 GN=Tmed4 PE=1 SV=3	Tmed4	44	8	5	493210	787461	929336	654924	473798	793643	0.626562	-1.1359
G3V6P2	Dihydrolipoamide S-succinyltransferase (E2 component of 2-oxo-glutarate complex), isoform CRA_a OS=Rattus norvegicus OX=10116 GN=Dlst PE=1 SV=1	Dlst	18	6	6	426599	422804	502280	410849	698870	873691	0.215046	1.40425
G3V6P7	Myosin, heavy polypeptide 9, non-muscle OS=Rattus norvegicus OX=10116 GN=Myh9 PE=1 SV=1	Myh9	60	143	110	1.15975e+07	8.01756e+06	1.05514e+07	9.07898e+06	1.09475e+07	7.81845e+06	0.62604	-1.08081
G3V6P8	Guanine nucleotide-binding protein subunit gamma OS=Rattus norvegicus OX=10116 GN=Gng12 PE=1 SV=1	Gng12	38	2	2	278274	191710	276441	189668	240205	315181	0.965208	-1.00893
G3V6S5	C-1-tetrahydrofolate synthase, cytoplasmic OS=Rattus norvegicus OX=10116 GN=Mthfd1 PE=1 SV=1	Mthfd1	22	20	20	773070	645240	797656	856023	535312	776884	0.825566	-1.03777
G3V6T7	Protein disulfide-isomerase A4 OS=Rattus norvegicus OX=10116 GN=Pdia4 PE=1 SV=1	Pdia4	50	35	35	3.16239e+06	3.40022e+06	4.71204e+06	5.10152e+06	3.87478e+06	4.54034e+06	0.262545	1.20995
G3V6U3	ALG2, alpha-1,3/1,6-mannosyltransferase OS=Rattus norvegicus OX=10116 GN=Alg2 PE=1 SV=1	Alg2	13	4	4	490179	365334	432470	390190	394008	383308	0.347011	-1.09536
G3V6W2	Prolactin regulatory element-binding protein OS=Rattus norvegicus OX=10116 GN=Preb PE=1 SV=1	Preb	24	7	7	414892	506505	475764	506615	484953	529697	0.242795	1.09185
G3V6Z7	Golgi autoantigen, golgin subfamily a, 5, isoform CRA_a OS=Rattus norvegicus OX=10116 GN=Golga5 PE=1 SV=1	Golga5	52	28	28	713462	1.04086e+06	995460	913585	1.00498e+06	1.01314e+06	0.569316	1.0796
G3V722	Beta-1,4-galactosyltransferase 1 OS=Rattus norvegicus OX=10116 GN=B4galt1 PE=1 SV=1	B4galt1	17	5	5	128551	245599	293963	242501	200152	202119	0.94649	1.01866
G3V728	4-nitrophenylphosphatase domain and non-neuronal SNAP25-like protein homolog 1 (C. elegans), isoform CRA_b OS=Rattus norvegicus OX=10116 GN=Nipsnap1 PE=1 SV=1	Nipsnap1	19	3	3	273464	309415	523217	318136	419307	285211	0.836635	-1.05181
G3V741	Phosphate carrier protein, mitochondrial OS=Rattus norvegicus OX=10116 GN=Slc25a3 PE=1 SV=1	Slc25a3	42	15	15	2.14476e+07	2.27937e+07	8.6454e+07	5.02723e+06	7.17695e+06	6.85305e+06	0.0216029	-5.54978
G3V784	ADP-dependent glucokinase OS=Rattus norvegicus OX=10116 GN=Adpgk PE=1 SV=1	Adpgk	20	8	8	135931	167319	255057	181168	160019	210785	0.93558	1.01749
G3V7B6	Phosphatidylglycerophosphatase and protein-tyrosine phosphatase 1 OS=Rattus norvegicus OX=10116 GN=Ptpmt1 PE=1 SV=1	Ptpmt1	26	5	5	331468	319346	310355	209839	177800	271902	0.0351226	-1.47949
G3V7C6	Tubulin beta chain OS=Rattus norvegicus OX=10116 GN=Tubb4b PE=1 SV=2	Tubb4b	62	32	3	5.89334e+06	5.63234e+06	5.43998e+06	4.55843e+06	2.25017e+06	8.16204e+06	0.530149	-1.29203
G3V7I6	O-acyltransferase OS=Rattus norvegicus OX=10116 GN=Soat2 PE=1 SV=1	Soat2	18	8	8	784124	764515	757165	742954	551596	1.13282e+06	0.973067	1.00754
G3V7J5	Carboxylic ester hydrolase OS=Rattus norvegicus OX=10116 GN=Ces2e PE=1 SV=2	Ces2e	28	11	5	667678	805929	1.28113e+06	793904	1.39136e+06	1.15144e+06	0.467036	1.22649
G3V7M0	CCR4-NOT transcription complex, subunit 1 OS=Rattus norvegicus OX=10116 GN=Cnot1 PE=1 SV=1	Cnot1	12	21	20	153468	211752	221225	308282	285433	332503	0.0192595	1.59658
G3V7N0	Heparan sulfate 2-O-sulfotransferase 1 OS=Rattus norvegicus OX=10116 GN=Hs2st1 PE=1 SV=1	Hs2st1	8	2	2	85829	176936	18896.2	129741	69790.7	162149	0.483628	1.72314
G3V7N8	Galectin OS=Rattus norvegicus OX=10116 GN=Lgals9 PE=1 SV=1	Lgals9	31	8	8	884004	750095	348103	843427	934899	1.35411e+06	0.187131	1.66621
G3V7P1	Syntaxin-12 OS=Rattus norvegicus OX=10116 GN=Stx12 PE=1 SV=1	Stx12	10	2	2	160770	159710	204087	147241	144901	254715	0.955042	1.0122
G3V7Q7	IQ motif containing GTPase activating protein 1 (Predicted), isoform CRA_b OS=Rattus norvegicus OX=10116 GN=Iqgap1 PE=1 SV=1	Iqgap1	20	29	22	691521	452845	449401	640130	508676	622489	0.488911	1.12932
G3V7V5	Peptidylprolyl isomerase OS=Rattus norvegicus OX=10116 GN=Fkbp11 PE=1 SV=1	Fkbp11	25	4	4	340107	433563	620943	570158	454055	756144	0.330329	1.28824
G3V7V6	All-trans-13,14-dihydroretinol saturase, isoform CRA_b OS=Rattus norvegicus OX=10116 GN=Retsat PE=1 SV=1	Retsat	44	29	29	2.04945e+06	2.39496e+06	3.65606e+06	3.23899e+06	2.64675e+06	3.75547e+06	0.386137	1.2151
G3V824	Insulin-like growth factor 2 receptor OS=Rattus norvegicus OX=10116 GN=Igf2r PE=1 SV=1	Igf2r	1	3	3	227833	214531	254146	209818	117277	343809	0.704997	-1.1366
G3V852	RCG55135, isoform CRA_b OS=Rattus norvegicus OX=10116 GN=Tln1 PE=1 SV=1	Tln1	42	83	68	1.44377e+06	1.3189e+06	1.39145e+06	1.49488e+06	1.3286e+06	1.26232e+06	0.760828	-1.0186
G3V857	Growth arrest-specific 2 OS=Rattus norvegicus OX=10116 GN=Gas2 PE=1 SV=1	Gas2	49	11	11	1.12937e+06	1.13533e+06	1.31251e+06	1.68805e+06	1.2133e+06	1.82814e+06	0.119157	1.30547
G3V887	V-type proton ATPase subunit a OS=Rattus norvegicus OX=10116 GN=Tcirg1 PE=1 SV=1	Tcirg1	3	3	2	121086	54648.5	54130	76088.3	114899	50706.1	0.851642	1.07365
G3V8A5	Vacuolar protein sorting-associated protein 35 OS=Rattus norvegicus OX=10116 GN=Vps35 PE=1 SV=1	Vps35	13	8	8	176910	204795	202035	192503	179137	214741	0.958828	1.00388
G3V8C4	Chloride intracellular channel protein OS=Rattus norvegicus OX=10116 GN=Clic4 PE=1 SV=1	Clic4	29	6	6	216423	262062	353598	384729	191513	416749	0.64478	1.15258
G3V8D0	ST8 alpha-N-acetyl-neuraminide alpha-2,8-sialyltransferase 3 OS=Rattus norvegicus OX=10116 GN=St8sia3 PE=1 SV=1	St8sia3	16	6	6	130080	215748	221962	150675	89577.1	122644	0.127418	-1.55543
G3V8F5	Mitochondrial import receptor subunit TOM40 homolog OS=Rattus norvegicus OX=10116 GN=Tomm40 PE=1 SV=1	Tomm40	14	4	4	258790	344556	353489	298152	191497	413917	0.714813	-1.10076
G3V8G2	Proteasome (Prosome, macropain) 26S subunit, non-ATPase, 5 (Predicted), isoform CRA_a OS=Rattus norvegicus OX=10116 GN=Psmd5 PE=1 SV=1	Psmd5	13	6	6	274913	284627	261946	234076	142912	367980	0.5689	-1.18525
G3V8L3	Lamin A, isoform CRA_b OS=Rattus norvegicus OX=10116 GN=Lmna PE=1 SV=1	Lmna	34	19	18	911342	587558	558061	475261	1.05732e+06	390638	0.703091	-1.15036
G3V8N0	Sideroflexin 2 OS=Rattus norvegicus OX=10116 GN=Sfxn2 PE=1 SV=2	Sfxn2	18	2	2	182481	238600	270925	193040	141095	270842	0.518743	-1.16938
G3V8Q1	Coatomer subunit epsilon OS=Rattus norvegicus OX=10116 GN=Cope PE=1 SV=3	Cope	16	4	4	40449.1	110617	120562	164582	125452	139997	0.194412	1.7499
G3V8Q8	RCG40648, isoform CRA_b OS=Rattus norvegicus OX=10116 GN=Sec23ip PE=1 SV=1	Sec23ip	10	8	7	44388.2	105870	59438.7	110935	51617.7	190735	0.376354	1.57542
G3V8V4	Ceramide synthase 2 OS=Rattus norvegicus OX=10116 GN=Cers2 PE=1 SV=1	Cers2	20	7	7	1.19528e+06	1.42045e+06	1.98115e+06	1.93826e+06	1.26548e+06	2.56419e+06	0.456381	1.23198
G3V928	Prolow-density lipoprotein receptor-related protein 1 OS=Rattus norvegicus OX=10116 GN=Lrp1 PE=1 SV=1	Lrp1	15	55	55	1027685	958486	1.06999e+06	973818	780057	1.18839e+06	0.702489	-1.05298
G3V936	Citrate synthase OS=Rattus norvegicus OX=10116 GN=Cs PE=1 SV=1	Cs	24	9	9	210910	153175	167159	308122	189273	1.3081e+06	0.207877	2.41738
G3V940	Coronin OS=Rattus norvegicus OX=10116 GN=Coro1b PE=1 SV=1	Coro1b	20	9	9	526253	413610	591175	493629	445103	548204	0.864586	-1.02227
G3V9A6	Lysoplasmalogenase OS=Rattus norvegicus OX=10116 GN=Tmem86b PE=1 SV=1	Tmem86b	8	2	2	54625.4	100627	281798	96073.6	28770.4	105193	0.429753	-1.74651
G3V9C9	Similar to D11Bwg0280e protein, isoform CRA_c OS=Rattus norvegicus OX=10116 GN=Zmiz2 PE=4 SV=1	Zmiz2	4	3	3	24067.5	52745	63789.6	123090	86238	134538	0.0433126	2.60296
G3V9D3	Protein sel-1 homolog 1 OS=Rattus norvegicus OX=10116 GN=Sel1l PE=1 SV=1	Sel1l	25	13	13	302869	339183	243440	366180	253133	346038	0.610863	1.0865
G3V9D8	Carboxylic ester hydrolase OS=Rattus norvegicus OX=10116 GN=LOC108348093 PE=1 SV=1	LOC108348093	24	10	2	124726	108262	133052	111232	166458	202073	0.259111	1.27701
G3V9H5	Integral membrane transport protein UST4r OS=Rattus norvegicus OX=10116 GN=UST4r PE=1 SV=1	UST4r	24	11	6	1.25512e+06	929245	941181	597208	663354	1.01389e+06	0.151263	-1.39811
G3V9H6	PPFIA-binding protein 2 OS=Rattus norvegicus OX=10116 GN=Ppfibp2 PE=1 SV=1	Ppfibp2	9	6	6	83157.4	142179	117007	107510	116595	123343	0.829962	1.03777
G3V9N0	Polyadenylate-binding protein OS=Rattus norvegicus OX=10116 GN=Pabpc4 PE=1 SV=2	Pabpc4	14	8	4	87581	134282	129461	150036	163956	119861	0.253988	1.24646
G3V9N7	Protein kinase C and casein kinase substrate in neurons 3 OS=Rattus norvegicus OX=10116 GN=Pacsin3 PE=1 SV=3	Pacsin3	15	5	5	395462	261935	208118	179840	238162	285859	0.460376	-1.20753
G3V9R8	Heterogeneous nuclear ribonucleoprotein C OS=Rattus norvegicus OX=10116 GN=Hnrnpc PE=1 SV=2	Hnrnpc	8	2	2	42663.9	23592.9	43107.3	45144.8	25862.2	18563	0.518213	-1.26035
G3V9T7	ATPase Get3 OS=Rattus norvegicus OX=10116 GN=Get3 PE=1 SV=1	Get3	7	2	2	49603.1	68580.7	100805	101881	83355.9	93689.4	0.258297	1.32386
G3V9W2	Tyrosine-protein kinase OS=Rattus norvegicus OX=10116 GN=Jak1 PE=1 SV=1	Jak1	3	3	2	72796.9	65121.1	85277.8	72960.9	32266.7	87777.9	0.519639	-1.25068
G3V9Y1	Myosin, heavy polypeptide 10, non-muscle, isoform CRA_b OS=Rattus norvegicus OX=10116 GN=Myh10 PE=1 SV=1	Myh10	13	28	3	54376.4	38511.8	11475.3	32442.7	22625.8	36838.6	0.940324	1.04013
I6L9G6	RCG31562, isoform CRA_c OS=Rattus norvegicus OX=10116 GN=Tardbp PE=1 SV=1	Tardbp	12	3	3	113506	129680	184092	223628	109132	229390	0.440896	1.27363
J7P1Z1	Interferon-gamma-inducible GTPase Ifggd2 protein OS=Rattus norvegicus OX=10116 GN=Irgm2 PE=4 SV=1	Irgm2	48	20	3	8.43591e+06	6.87887e+06	7.26475e+06	3.87805e+06	1.10137e+07	6.96918e+06	0.725716	-1.123
M0R3V4	Myeloid-derived growth factor OS=Rattus norvegicus OX=10116 GN=Mydgf PE=1 SV=2	Mydgf	33	4	4	114307	141676	255698	250922	177702	232286	0.308945	1.35743
M0R401	Folylpolyglutamate synthase OS=Rattus norvegicus OX=10116 GN=Fpgs PE=1 SV=2	Fpgs	5	2	2	17953	45217	31367.8	21293	16725.2	57352.3	0.881532	-1.07627
M0R436	Ring finger protein 170 OS=Rattus norvegicus OX=10116 GN=Rnf170 PE=1 SV=2	Rnf170	15	3	3	164022	203116	180473	217288	158017	238521	0.500216	1.1085
M0R4N4	Dehydrogenase/reductase (SDR family) member 7-like 1 OS=Rattus norvegicus OX=10116 GN=Dhrs7l1 PE=1 SV=2	Dhrs7l1	34	10	4	1.3916e+06	3.32245e+06	1.36222e+06	2.70422e+06	1.74998e+06	3.19376e+06	0.444264	1.33881
M0R5H1	Enhancer trap locus 4 OS=Rattus norvegicus OX=10116 GN=Etl4 PE=1 SV=2	Etl4	21	34	34	423725	266650	344082	258501	264470	384950	0.522982	-1.13889
M0R735	Heterogeneous nuclear ribonucleoprotein Q OS=Rattus norvegicus OX=10116 GN=Syncrip PE=1 SV=2	Syncrip	10	5	5	74041.8	137149	204699	237387	225956	93458.4	0.52632	1.34103
M0R890	ATP-binding cassette subfamily A member 6 OS=Rattus norvegicus OX=10116 GN=Abca6 PE=1 SV=2	Abca6	9	12	11	487062	395602	394289	242443	240259	370839	0.0581333	-1.52076
M0R8B6	Tubulin beta chain OS=Rattus norvegicus OX=10116 GN=Tubb1 PE=1 SV=1	Tubb1	17	8	2	86871.9	61276.5	73626.1	73225.6	50528.3	98632.6	0.918436	-1.02407
M0R9F7	Macrophage receptor with collagenous structure OS=Rattus norvegicus OX=10116 GN=Marco PE=1 SV=2	Marco	10	2	2	19786	23133.3	26060.6	18977.6	4094.73	100308	0.885818	-1.15237
M0R9Q1	RCG48334, isoform CRA_e OS=Rattus norvegicus OX=10116 GN=Rbm14 PE=1 SV=1	Rbm14	17	9	9	270237	276985	317782	265613	256231	335901	0.899864	-1.01332
M0R9T2	Erbb2-interacting protein OS=Rattus norvegicus OX=10116 GN=Erbin PE=1 SV=2	Erbin	2	2	2	42374.5	35047.3	31785.6	56018.2	45175.2	37806.5	0.171616	1.26552
M0R9X8	Cytoplasmic dynein 1 heavy chain 1 OS=Rattus norvegicus OX=10116 GN=Dync1h1 PE=1 SV=2	Dync1h1	10	39	39	1.28385e+06	1.05934e+06	719273	828690	1.58703e+06	775652	0.963243	1.01407
M0RA08	Perilipin OS=Rattus norvegicus OX=10116 GN=Plin3 PE=1 SV=1	Plin3	65	25	25	1.18251e+06	1.48113e+06	1.59531e+06	2.02782e+06	2.24303e+06	2.0903e+06	0.0126094	1.5041
M0RAP5	SET-binding factor 1 OS=Rattus norvegicus OX=10116 GN=Sbf1 PE=1 SV=1	Sbf1	1	2	2	47159.1	59357.5	44309.7	33666	42188.2	52754.2	0.345421	-1.18295
M0RB22	Protein tyrosine phosphatase, receptor type, D OS=Rattus norvegicus OX=10116 GN=Ptprd PE=1 SV=2	Ptprd	10	12	9	262307	166812	227222	178437	163149	203253	0.307407	-1.18885
M0RBF1	Complement C3 OS=Rattus norvegicus OX=10116 GN=C3 PE=1 SV=1	C3	51	76	75	2.31879e+06	3.36096e+06	4.1092e+06	3.76682e+06	3.62362e+06	3.42659e+06	0.498517	1.13457
M0RC99	Ras-related protein Rab-5A OS=Rattus norvegicus OX=10116 GN=Rab5a PE=2 SV=1	Rab5a	51	10	6	948694	900396	1.0515e+06	923880	999723	862935	0.557518	-1.04063
M0RCA3	RCG47159, isoform CRA_a OS=Rattus norvegicus OX=10116 GN=Zfpl1 PE=1 SV=1	Zfpl1	17	5	5	262159	506320	548433	338339	233890	482183	0.530004	-1.24026
M0RCJ9	Protein MAL2-like OS=Rattus norvegicus OX=10116 GN=LOC100911027 PE=4 SV=2	LOC100911027	20	2	2	2.24498e+06	1.87817e+06	1.71464e+06	1.40109e+06	2.06782e+06	1.75931e+06	0.445688	-1.12357
M0RDK9	Acyl-CoA dehydrogenase family, member 8 OS=Rattus norvegicus OX=10116 GN=Acad8 PE=1 SV=2	Acad8	15	6	6	123093	75806.6	85370.3	106345	92055.9	109915	0.554833	1.10542
O08589	Phospholemman OS=Rattus norvegicus OX=10116 GN=Fxyd1 PE=1 SV=2	Fxyd1	32	2	2	1.28251e+06	1.32098e+06	1.70545e+06	1.26104e+06	1.60797e+06	1.95755e+06	0.534828	1.11167
O08629	Transcription intermediary factor 1-beta OS=Rattus norvegicus OX=10116 GN=Trim28 PE=1 SV=2	Trim28	9	5	5	142303	98235.8	126545	99284.2	41162.6	148467	0.416797	-1.42858
O08654	UPF0183 protein C16orf70 homolog OS=Rattus norvegicus OX=10116 PE=2 SV=1	O08654	8	3	3	118844	118507	155941	145420	164335	171423	0.115193	1.23097
O08658	Nuclear pore complex protein Nup88 OS=Rattus norvegicus OX=10116 GN=Nup88 PE=1 SV=1	Nup88	3	2	2	76216.6	82210.2	106131	99708	83663.3	126837	0.379337	1.16743
O35048	3 beta-hydroxysteroid dehydrogenase type 7 OS=Rattus norvegicus OX=10116 GN=Hsd3b7 PE=2 SV=1	Hsd3b7	21	6	6	958043	584172	657334	512437	516691	540957	0.104292	-1.36949
O35077	Glycerol-3-phosphate dehydrogenase [NAD(+)], cytoplasmic OS=Rattus norvegicus OX=10116 GN=Gpd1 PE=1 SV=4	Gpd1	35	13	13	1.21589e+06	447705	661535	529242	263469	774811	0.402755	-1.49378
O35078	D-amino-acid oxidase OS=Rattus norvegicus OX=10116 GN=Dao PE=2 SV=1	Dao	6	2	2	77715.4	46744	48875	109455	105391	202118	0.032208	2.35925
O35094	Mitochondrial import inner membrane translocase subunit TIM44 OS=Rattus norvegicus OX=10116 GN=Timm44 PE=1 SV=1	Timm44	32	14	14	548686	559070	632348	506783	331568	724343	0.536762	-1.16807
O35112	CD166 antigen OS=Rattus norvegicus OX=10116 GN=Alcam PE=1 SV=1	Alcam	38	17	17	1.0054e+06	716346	985266	579608	846157	866343	0.372295	-1.18644
O35142	Coatomer subunit beta' OS=Rattus norvegicus OX=10116 GN=Copb2 PE=1 SV=3	Copb2	48	35	34	1.22655e+06	2.08209e+06	1.96103e+06	2.22294e+06	2.10111e+06	1.83817e+06	0.366342	1.19683
O35165	Golgi SNAP receptor complex member 2 OS=Rattus norvegicus OX=10116 GN=Gosr2 PE=1 SV=2	Gosr2	22	5	5	336484	488594	642979	478734	318705	563580	0.798959	-1.07125
O35244	Peroxiredoxin-6 OS=Rattus norvegicus OX=10116 GN=Prdx6 PE=1 SV=3	Prdx6	10	2	2	47905.7	48625.6	57356.9	50450.3	74622.3	48316.7	0.530119	1.10832
O35394	Prenylated Rab acceptor protein 1 OS=Rattus norvegicus OX=10116 GN=Rabac1 PE=1 SV=1	Rabac1	20	3	3	442183	655056	568389	410448	808620	400467	0.795312	-1.07395
O35509	Ras-related protein Rab-11B OS=Rattus norvegicus OX=10116 GN=Rab11b PE=1 SV=4	Rab11b	64	16	15	3.8429e+06	4.28914e+06	5.9566e+06	5.39904e+06	6.76623e+06	5.39196e+06	0.2009	1.26123
O35532	Methylsterol monooxygenase 1 OS=Rattus norvegicus OX=10116 GN=Msmo1 PE=2 SV=1	Msmo1	11	3	3	291620	537175	713389	412711	521933	932522	0.614355	1.21587
O35547	Long-chain-fatty-acid--CoA ligase 4 OS=Rattus norvegicus OX=10116 GN=Acsl4 PE=1 SV=2	Acsl4	37	20	18	1.24059e+06	1.13914e+06	1.13032e+06	725240	1.12561e+06	810041	0.095575	-1.34177
O35796	Complement component 1 Q subcomponent-binding protein, mitochondrial OS=Rattus norvegicus OX=10116 GN=C1qbp PE=1 SV=2	C1qbp	10	2	2	55241.4	60406.1	131507	76615.9	60809.8	145034	0.723305	1.15476
O35824	DnaJ homolog subfamily A member 2 OS=Rattus norvegicus OX=10116 GN=Dnaja2 PE=1 SV=1	Dnaja2	15	6	6	125705	183787	218025	240721	159879	242847	0.388745	1.22882
O35826	Bifunctional UDP-N-acetylglucosamine 2-epimerase/N-acetylmannosamine kinase OS=Rattus norvegicus OX=10116 GN=Gne PE=1 SV=1	Gne	13	8	8	1.40853e+06	1.22762e+06	1.47841e+06	1.5323e+06	1.28378e+06	1.77451e+06	0.394309	1.10942
O35849	Lecithin cholesterol acyltransferase OS=Rattus norvegicus OX=10116 GN=Lcat PE=1 SV=1	Lcat	5	2	2	22476.8	34115.2	69244.3	45580.3	18760.5	55878.1	0.943867	-1.03578
O35889	Afadin OS=Rattus norvegicus OX=10116 GN=Afdn PE=1 SV=1	Afdn	30	41	41	1.02813e+06	734718	774173	550420	853129	709668	0.317872	-1.20618
O35913	Solute carrier organic anion transporter family member 1A4 OS=Rattus norvegicus OX=10116 GN=Slco1a4 PE=2 SV=1	Slco1a4	31	21	12	4.12834e+06	3.17873e+06	3.59516e+06	2.15653e+06	2.19474e+06	3.02334e+06	0.0405714	-1.48836
O35952	Hydroxyacylglutathione hydrolase, mitochondrial OS=Rattus norvegicus OX=10116 GN=Hagh PE=1 SV=2	Hagh	12	3	3	61155	72679.5	72598.1	65663.1	107007	65251.1	0.536978	1.12422
O54698	Equilibrative nucleoside transporter 1 OS=Rattus norvegicus OX=10116 GN=Slc29a1 PE=1 SV=3	Slc29a1	9	3	3	474903	490521	400372	585810	483116	538087	0.124016	1.17755
O54921	Exocyst complex component 2 OS=Rattus norvegicus OX=10116 GN=Exoc2 PE=1 SV=1	Exoc2	8	7	7	77841.2	119283	115693	175194	93777.4	173222	0.260577	1.3837
O54924	Exocyst complex component 8 OS=Rattus norvegicus OX=10116 GN=Exoc8 PE=1 SV=1	Exoc8	8	4	4	53616.8	61809.2	49104.1	85695.8	73066.9	88572.8	0.0103186	1.50488
O55004	Ribonuclease 4 OS=Rattus norvegicus OX=10116 GN=Rnase4 PE=1 SV=1	Rnase4	28	3	3	130065	137316	187700	94360.2	98960.7	104401	0.0251321	-1.50938
O55012	Phosphatidylinositol-binding clathrin assembly protein OS=Rattus norvegicus OX=10116 GN=Picalm PE=1 SV=1	Picalm	7	3	3	99991.6	86050.2	86290.1	120282	127891	153770	0.0122166	1.47145
O55171	Acyl-coenzyme A thioesterase 2, mitochondrial OS=Rattus norvegicus OX=10116 GN=Acot2 PE=1 SV=1	Acot2	20	7	7	332188	350308	230682	264179	405341	519173	0.363795	1.27466
O70127	Bile salt export pump OS=Rattus norvegicus OX=10116 GN=Abcb11 PE=1 SV=1	Abcb11	37	47	45	5.14642e+06	4.21683e+06	5.64323e+06	2.99424e+06	3.15103e+06	3.99132e+06	0.0333734	-1.48156
O70188	Nuclear factor 1 OS=Rattus norvegicus OX=10116 GN=Nfic PE=1 SV=2	Nfic	5	2	2	10427.5	12600.7	8492.96	2016.2	131589	4166.03	0.998148	-1.0032
O70199	UDP-glucose 6-dehydrogenase OS=Rattus norvegicus OX=10116 GN=Ugdh PE=1 SV=1	Ugdh	6	3	3	43819.5	53287.4	31225.5	30839.3	18515.3	38852.3	0.214271	-1.48679
O70257	Syntaxin-7 OS=Rattus norvegicus OX=10116 GN=Stx7 PE=1 SV=4	Stx7	12	2	2	193786	124715	118552	78534.1	117260	147809	0.362882	-1.28158
O70351	3-hydroxyacyl-CoA dehydrogenase type-2 OS=Rattus norvegicus OX=10116 GN=Hsd17b10 PE=1 SV=3	Hsd17b10	46	10	10	1.175e+06	955400	854207	1.12616e+06	1.47022e+06	1.0187e+06	0.260973	1.20711
O70352	CD82 antigen OS=Rattus norvegicus OX=10116 GN=Cd82 PE=1 SV=1	Cd82	12	3	3	241679	136492	187132	136641	17604.1	208139	0.343841	-2.3102
O70377	Synaptosomal-associated protein 23 OS=Rattus norvegicus OX=10116 GN=Snap23 PE=1 SV=1	Snap23	35	5	5	190080	186411	236672	146973	154907	268037	0.635403	-1.11178
O88269	Multidrug resistance-associated protein 6 OS=Rattus norvegicus OX=10116 GN=Abcc6 PE=1 SV=1	Abcc6	30	36	36	4.04462e+06	2.43043e+06	3.03416e+06	1.84806e+06	2.40816e+06	2.97372e+06	0.250399	-1.31109
O88311	AlF-C1 OS=Rattus norvegicus OX=10116 GN=alf-c1 PE=2 SV=1	alf-c1	7	2	2	43704.1	35335.8	88064.7	95621	56670.9	32310.7	0.849963	1.08786
O88496	Vitamin K-dependent gamma-carboxylase OS=Rattus norvegicus OX=10116 GN=Ggcx PE=1 SV=1	Ggcx	20	16	16	465559	754176	551440	710461	471094	593693	0.964906	1.00868
O88618	Formimidoyltransferase-cyclodeaminase OS=Rattus norvegicus OX=10116 GN=Ftcd PE=1 SV=4	Ftcd	18	7	7	323151	330193	383448	359861	371640	279968	0.791212	-1.03
O88656	Actin-related protein 2/3 complex subunit 1B OS=Rattus norvegicus OX=10116 GN=Arpc1b PE=1 SV=3	Arpc1b	20	6	6	431379	311370	490682	317180	268923	548791	0.677316	-1.12081
O88813	Long-chain-fatty-acid--CoA ligase 5 OS=Rattus norvegicus OX=10116 GN=Acsl5 PE=1 SV=1	Acsl5	56	39	35	3.95395e+06	2.90995e+06	3.80128e+06	4.9803e+06	3.01925e+06	4.96639e+06	0.406059	1.19523
O88867	Kynurenine 3-monooxygenase OS=Rattus norvegicus OX=10116 GN=Kmo PE=1 SV=1	Kmo	30	13	13	1.10077e+06	1.28821e+06	1.76281e+06	994371	706714	1.50382e+06	0.329164	-1.3324
O88884	A-kinase anchor protein 1, mitochondrial OS=Rattus norvegicus OX=10116 GN=Akap1 PE=1 SV=1	Akap1	11	7	7	156424	193670	229556	260106	168173	310523	0.354618	1.25001
O88900	Growth factor receptor-bound protein 14 OS=Rattus norvegicus OX=10116 GN=Grb14 PE=1 SV=1	Grb14	21	8	8	184985	343661	362105	264581	451738	814508	0.285096	1.61714
O88923	Adhesion G protein-coupled receptor L2 OS=Rattus norvegicus OX=10116 GN=Adgrl2 PE=1 SV=2	Adgrl2	1	2	2	53708.2	53381.1	55834.9	47055.9	70226	51609.1	0.870875	1.02133
O88989	Malate dehydrogenase, cytoplasmic OS=Rattus norvegicus OX=10116 GN=Mdh1 PE=1 SV=3	Mdh1	25	6	6	189579	161842	193624	214803	233080	211120	0.0404218	1.21175
O88994	Mitochondrial amidoxime reducing component 2 OS=Rattus norvegicus OX=10116 GN=Marc2 PE=2 SV=1	Marc2	35	14	12	891874	1.27273e+06	1.84973e+06	1.32854e+06	804958	1.71435e+06	0.889712	-1.04625
O89035	Mitochondrial dicarboxylate carrier OS=Rattus norvegicus OX=10116 GN=Slc25a10 PE=1 SV=1	Slc25a10	41	14	14	2.02101e+06	1.92118e+06	1.93438e+06	1.77741e+06	1.43915e+06	2.38702e+06	0.664369	-1.07146
P00173	Cytochrome b5 OS=Rattus norvegicus OX=10116 GN=Cyb5a PE=1 SV=2	Cyb5a	54	8	8	1.6259e+07	1.55663e+07	2.46816e+07	2.18068e+07	1.91001e+07	2.97541e+07	0.311069	1.25653
P00388	NADPH--cytochrome P450 reductase OS=Rattus norvegicus OX=10116 GN=Por PE=1 SV=3	Por	47	32	32	3.20359e+06	3.81764e+06	5.25971e+06	4.36445e+06	3.0001e+06	6.09258e+06	0.789097	1.07438
P00406	Cytochrome c oxidase subunit 2 OS=Rattus norvegicus OX=10116 GN=Mtco2 PE=1 SV=3	Mtco2	44	10	10	4.89947e+06	8.16619e+06	8.2774e+06	5.82265e+06	3.21368e+06	6.72266e+06	0.319783	-1.38081
P00481	Ornithine carbamoyltransferase, mitochondrial OS=Rattus norvegicus OX=10116 GN=Otc PE=1 SV=1	Otc	52	16	16	1.6417e+07	1.49979e+07	1.61166e+07	1.29327e+07	1.85471e+07	1.02743e+07	0.413317	-1.17209
P00507	Aspartate aminotransferase, mitochondrial OS=Rattus norvegicus OX=10116 GN=Got2 PE=1 SV=2	Got2	40	15	15	1.52529e+06	1.56217e+06	1.56191e+06	1.61477e+06	2.51879e+06	1.26218e+06	0.624241	1.11317
P00762	Anionic trypsin-1 OS=Rattus norvegicus OX=10116 GN=Prss1 PE=1 SV=1	Prss1	16	9	7	8.29908e+07	6.63918e+07	4.27576e+07	7.90744e+07	1.31869e+08	5.86779e+07	0.35772	1.37456
P00763	Anionic trypsin-2 OS=Rattus norvegicus OX=10116 GN=Prss2 PE=1 SV=2	Prss2	12	6	4	412018	185917	141532	258281	529722	180893	0.57405	1.31671
P00884	Fructose-bisphosphate aldolase B OS=Rattus norvegicus OX=10116 GN=Aldob PE=1 SV=2	Aldob	35	12	11	3.01632e+06	2.60069e+06	3.30081e+06	2.92716e+06	3.00421e+06	3.05755e+06	0.86752	1.01264
P01015	Angiotensinogen OS=Rattus norvegicus OX=10116 GN=Agt PE=1 SV=1	Agt	8	3	3	104391	187992	296542	174272	141727	207120	0.900126	-1.04391
P01835	Ig kappa chain C region, B allele OS=Rattus norvegicus OX=10116 PE=1 SV=1	P01835	27	2	2	305626	240266	252163	208425	244567	187092	0.107667	-1.24754
P01946	Hemoglobin subunit alpha-1/2 OS=Rattus norvegicus OX=10116 GN=Hba1 PE=1 SV=3	Hba1	63	7	7	2.37478e+06	1.53923e+06	2.46514e+06	1.40727e+06	1.18213e+06	1.62609e+06	0.0861484	-1.49346
P02091	Hemoglobin subunit beta-1 OS=Rattus norvegicus OX=10116 GN=Hbb PE=1 SV=3	Hbb	75	10	3	2.80831e+06	1.80393e+06	2.23645e+06	2.02478e+06	2.12719e+06	1.73284e+06	0.382473	-1.14928
P02401	60S acidic ribosomal protein P2 OS=Rattus norvegicus OX=10116 GN=Rplp2 PE=1 SV=2	Rplp2	67	4	4	210158	313771	565738	447643	455972	433549	0.373963	1.33366
P02454	Collagen alpha-1(I) chain OS=Rattus norvegicus OX=10116 GN=Col1a1 PE=1 SV=5	Col1a1	3	3	3	631141	42812.1	54798.5	152489	38862.3	114640	0.798996	-1.29654
P02466	Collagen alpha-2(I) chain OS=Rattus norvegicus OX=10116 GN=Col1a2 PE=1 SV=3	Col1a2	3	4	4	507269	206009	185314	204606	465246	181626	0.934971	-1.03853
P02650	Apolipoprotein E OS=Rattus norvegicus OX=10116 GN=Apoe PE=1 SV=2	Apoe	62	20	20	4.8528e+06	5.14819e+06	6.64389e+06	4.28537e+06	4.47671e+06	3.10785e+06	0.0853747	-1.40676
P02651	Apolipoprotein A-IV OS=Rattus norvegicus OX=10116 GN=Apoa4 PE=1 SV=2	Apoa4	6	2	2	38273.5	37190.3	54110.9	43330.7	85286.4	102279	0.139167	1.69935
P02680	Fibrinogen gamma chain OS=Rattus norvegicus OX=10116 GN=Fgg PE=1 SV=3	Fgg	50	20	20	3.16918e+06	1.69321e+06	1.89324e+06	2.78315e+06	2.09898e+06	1.9632e+06	0.863627	1.04124
P02692	Fatty acid-binding protein, liver OS=Rattus norvegicus OX=10116 GN=Fabp1 PE=1 SV=1	Fabp1	52	7	7	1.35694e+06	1.12242e+06	2.25068e+06	1.00762e+06	1.63553e+06	1.38485e+06	0.618523	-1.14523
P02706	Asialoglycoprotein receptor 1 OS=Rattus norvegicus OX=10116 GN=Asgr1 PE=1 SV=2	Asgr1	49	11	11	3.12845e+06	3.5353e+06	3.65457e+06	2.12976e+06	2.17311e+06	4.58291e+06	0.449272	-1.23978
P02761	Major urinary protein OS=Rattus norvegicus OX=10116 PE=1 SV=1	P02761	65	14	11	2.57235e+06	6.56141e+06	9.68385e+06	5.91914e+06	2.2581e+06	5.50225e+06	0.623124	-1.305
P02767	Transthyretin OS=Rattus norvegicus OX=10116 GN=Ttr PE=1 SV=1	Ttr	46	5	5	350930	465136	1.16494e+06	715612	654130	697939	0.645467	1.19771
P04041	Glutathione peroxidase 1 OS=Rattus norvegicus OX=10116 GN=Gpx1 PE=1 SV=4	Gpx1	28	4	4	318010	284045	429348	258330	492970	240516	0.776807	-1.08185
P04166	Cytochrome b5 type B OS=Rattus norvegicus OX=10116 GN=Cyb5b PE=1 SV=2	Cyb5b	63	8	8	2.60346e+06	2.61097e+06	3.96206e+06	2.91725e+06	3.66811e+06	4.45514e+06	0.362963	1.20967
P04167	Cytochrome P450 2B2 OS=Rattus norvegicus OX=10116 GN=Cyp2b2 PE=1 SV=2	Cyp2b2	26	15	4	158923	204980	159059	288297	153574	365569	0.235627	1.46181
P04176	Phenylalanine-4-hydroxylase OS=Rattus norvegicus OX=10116 GN=Pah PE=1 SV=3	Pah	28	12	12	375528	470318	536118	484643	319224	430139	0.50807	-1.12475
P04182	Ornithine aminotransferase, mitochondrial OS=Rattus norvegicus OX=10116 GN=Oat PE=1 SV=1	Oat	31	9	9	204421	234982	344144	241571	431842	172649	0.930929	1.02899
P04633	Mitochondrial brown fat uncoupling protein 1 OS=Rattus norvegicus OX=10116 GN=Ucp1 PE=1 SV=2	Ucp1	46	12	12	1.146e+06	814553	879385	1.47818e+06	521116	4.9802e+06	0.479884	1.67189
P04636	Malate dehydrogenase, mitochondrial OS=Rattus norvegicus OX=10116 GN=Mdh2 PE=1 SV=2	Mdh2	56	16	16	1.53359e+07	1.08478e+07	1.21983e+07	9.53622e+06	1.26653e+07	5.7775e+06	0.229212	-1.42738
P04639	Apolipoprotein A-I OS=Rattus norvegicus OX=10116 GN=Apoa1 PE=1 SV=2	Apoa1	31	7	7	221701	271592	274508	178524	168927	206043	0.0233299	-1.38557
P04642	L-lactate dehydrogenase A chain OS=Rattus norvegicus OX=10116 GN=Ldha PE=1 SV=1	Ldha	37	13	13	1.32511e+06	1.19617e+06	1.50238e+06	1.7879e+06	1.30543e+06	1.25561e+06	0.622462	1.07162
P04644	40S ribosomal protein S17 OS=Rattus norvegicus OX=10116 GN=Rps17 PE=1 SV=3	Rps17	56	6	3	276335	409345	547970	747070	619677	488296	0.138352	1.53925
P04646	60S ribosomal protein L35a OS=Rattus norvegicus OX=10116 GN=Rpl35a PE=3 SV=1	Rpl35a	53	7	7	1.40894e+06	2.52814e+06	3.12761e+06	2.98607e+06	2.88388e+06	2.83847e+06	0.33443	1.29943
P04762	Catalase OS=Rattus norvegicus OX=10116 GN=Cat PE=1 SV=3	Cat	63	36	36	5.45632e+06	8.48078e+06	6.68243e+06	1.28026e+07	1.05634e+07	1.03343e+07	0.025345	1.65337
P04764	Alpha-enolase OS=Rattus norvegicus OX=10116 GN=Eno1 PE=1 SV=4	Eno1	18	6	6	305663	288780	302886	307570	416619	333257	0.16672	1.16894
P04785	Protein disulfide-isomerase OS=Rattus norvegicus OX=10116 GN=P4hb PE=1 SV=2	P4hb	62	37	37	5.19408e+06	6.04125e+06	7.98235e+06	7.98206e+06	6.89471e+06	7.18285e+06	0.31723	1.16427
P04799	Cytochrome P450 1A2 OS=Rattus norvegicus OX=10116 GN=Cyp1a2 PE=1 SV=2	Cyp1a2	43	22	22	1.87495e+06	1.10991e+06	1.24517e+06	957278	1.33847e+06	1.47639e+06	0.637751	-1.11059
P04897	Guanine nucleotide-binding protein G(i) subunit alpha-2 OS=Rattus norvegicus OX=10116 GN=Gnai2 PE=1 SV=3	Gnai2	25	8	4	688973	415421	505075	648237	310294	623797	0.874804	-1.04833
P04904	Glutathione S-transferase alpha-3 OS=Rattus norvegicus OX=10116 GN=Gsta3 PE=1 SV=3	Gsta3	31	7	4	467779	376955	489235	434669	674685	384906	0.659289	1.09376
P04905	Glutathione S-transferase Mu 1 OS=Rattus norvegicus OX=10116 GN=Gstm1 PE=1 SV=2	Gstm1	34	8	3	739024	754974	1.02526e+06	558643	772373	877393	0.466108	-1.14751
P04916	Retinol-binding protein 4 OS=Rattus norvegicus OX=10116 GN=Rbp4 PE=1 SV=1	Rbp4	34	7	7	380495	418440	555041	381444	476144	438725	0.804666	-1.0351
P05178	Cytochrome P450 2C6 OS=Rattus norvegicus OX=10116 GN=Cyp2c6 PE=2 SV=2	Cyp2c6	52	31	3	2.76682e+06	3.04025e+06	3.81363e+06	5.44672e+06	5.43698e+06	5.91506e+06	0.00466944	1.76092
P05182	Cytochrome P450 2E1 OS=Rattus norvegicus OX=10116 GN=Cyp2e1 PE=1 SV=4	Cyp2e1	40	23	23	4.32607e+06	6.09792e+06	7.20145e+06	5.42131e+06	4.23243e+06	6.49134e+06	0.698293	-1.08448
P05183	Cytochrome P450 3A2 OS=Rattus norvegicus OX=10116 GN=Cyp3a2 PE=1 SV=2	Cyp3a2	40	22	9	2.59581e+06	3.3752e+06	3.5252e+06	2.92776e+06	1.01469e+06	3.44325e+06	0.403704	-1.44535
P05197	Elongation factor 2 OS=Rattus norvegicus OX=10116 GN=Eef2 PE=1 SV=4	Eef2	26	22	22	470348	659894	681151	712832	554788	952737	0.381605	1.21241
P05369	Farnesyl pyrophosphate synthase OS=Rattus norvegicus OX=10116 GN=Fdps PE=2 SV=2	Fdps	18	7	7	169323	247636	233267	150262	220146	314441	0.936989	1.02072
P05371	Clusterin OS=Rattus norvegicus OX=10116 GN=Clu PE=1 SV=2	Clu	12	4	4	1.09692e+06	795964	726881	647818	1.13509e+06	511331	0.549613	-1.19065
P05503	Cytochrome c oxidase subunit 1 OS=Rattus norvegicus OX=10116 GN=Mtco1 PE=2 SV=3	Mtco1	12	5	5	767212	1.25191e+06	1.106e+06	748811	459212	1.30459e+06	0.440038	-1.33289
P06214	Delta-aminolevulinic acid dehydratase OS=Rattus norvegicus OX=10116 GN=Alad PE=1 SV=1	Alad	6	2	2	72413.7	104378	104059	68118.1	95547.5	49256.3	0.257143	-1.34872
P06399	Fibrinogen alpha chain OS=Rattus norvegicus OX=10116 GN=Fga PE=1 SV=3	Fga	42	30	30	4.62306e+06	2.24522e+06	3.41818e+06	2.66877e+06	3.13656e+06	2.95855e+06	0.606458	-1.12732
P06536	Glucocorticoid receptor OS=Rattus norvegicus OX=10116 GN=Nr3c1 PE=1 SV=2	Nr3c1	10	6	6	76644.7	178418	170262	248449	167393	280537	0.163718	1.71123
P06685	Sodium/potassium-transporting ATPase subunit alpha-1 OS=Rattus norvegicus OX=10116 GN=Atp1a1 PE=1 SV=1	Atp1a1	45	50	41	7.94424e+06	7.69569e+06	7.51899e+06	6.0593e+06	7.71427e+06	9.14787e+06	0.851203	-1.02441
P06757	Alcohol dehydrogenase 1 OS=Rattus norvegicus OX=10116 GN=Adh1 PE=1 SV=3	Adh1	61	31	11	1.53046e+07	9.28913e+06	1.51235e+07	7.12149e+06	3.73809e+06	1.77566e+07	0.353098	-1.65688
P06760	Beta-glucuronidase OS=Rattus norvegicus OX=10116 GN=Gusb PE=2 SV=1	Gusb	13	6	6	146515	217886	250311	275436	363311	249042	0.125484	1.46103
P06761	Endoplasmic reticulum chaperone BiP OS=Rattus norvegicus OX=10116 GN=Hspa5 PE=1 SV=1	Hspa5	59	43	40	7.08801e+06	7.24563e+06	9.35805e+06	1.08898e+07	8.78746e+06	9.14702e+06	0.145741	1.22122
P06762	Heme oxygenase 1 OS=Rattus norvegicus OX=10116 GN=Hmox1 PE=1 SV=1	Hmox1	10	2	2	119693	136307	133176	219951	191888	298311	0.0127169	1.79615
P06866	Haptoglobin OS=Rattus norvegicus OX=10116 GN=Hp PE=1 SV=3	Hp	43	16	16	953727	1.25486e+06	2.01354e+06	1.82103e+06	1.6045e+06	1.64987e+06	0.355835	1.26001
P07151	Beta-2-microglobulin OS=Rattus norvegicus OX=10116 GN=B2m PE=1 SV=1	B2m	18	3	3	165535	193194	334906	230245	336202	335116	0.300246	1.34295
P07308	Acyl-CoA desaturase 1 OS=Rattus norvegicus OX=10116 GN=Scd1 PE=1 SV=2	Scd1	12	3	3	566034	98743.8	86995.1	359762	162524	228506	0.629833	1.40064
P07340	Sodium/potassium-transporting ATPase subunit beta-1 OS=Rattus norvegicus OX=10116 GN=Atp1b1 PE=1 SV=1	Atp1b1	34	10	10	3.00545e+06	3.65e+06	3.64372e+06	3.02533e+06	2881015	4.40731e+06	0.933436	-1.01333
P07687	Epoxide hydrolase 1 OS=Rattus norvegicus OX=10116 GN=Ephx1 PE=1 SV=1	Ephx1	75	54	53	1.40073e+07	1.16275e+07	1.75589e+07	2.03259e+07	1.64496e+07	2.07732e+07	0.103054	1.34418
P07756	Carbamoyl-phosphate synthase [ammonia], mitochondrial OS=Rattus norvegicus OX=10116 GN=Cps1 PE=1 SV=1	Cps1	68	109	106	1.73182e+07	1.27118e+07	1.53087e+07	1.61981e+07	1.5579e+07	1.4015e+07	0.879745	1.01621
P07824	Arginase-1 OS=Rattus norvegicus OX=10116 GN=Arg1 PE=1 SV=2	Arg1	45	11	11	609911	537670	783536	678918	937159	620518	0.439767	1.15393
P07872	Peroxisomal acyl-coenzyme A oxidase 1 OS=Rattus norvegicus OX=10116 GN=Acox1 PE=1 SV=1	Acox1	30	15	14	761615	891355	719102	957960	958423	1.10277e+06	0.0376538	1.27527
P07895	Superoxide dismutase [Mn], mitochondrial OS=Rattus norvegicus OX=10116 GN=Sod2 PE=1 SV=2	Sod2	26	5	5	249728	201572	252633	369818	249610	481106	0.110905	1.51717
P07896	Peroxisomal bifunctional enzyme OS=Rattus norvegicus OX=10116 GN=Ehhadh PE=1 SV=2	Ehhadh	61	34	34	5.36923e+06	3.85589e+06	3.93204e+06	3.34193e+06	3.84195e+06	3.26531e+06	0.135782	-1.24756
P08010	Glutathione S-transferase Mu 2 OS=Rattus norvegicus OX=10116 GN=Gstm2 PE=1 SV=2	Gstm2	57	13	8	907321	1.06211e+06	1.35319e+06	1.40529e+06	619104	1.25055e+06	0.840496	-1.06223
P08011	Microsomal glutathione S-transferase 1 OS=Rattus norvegicus OX=10116 GN=Mgst1 PE=1 SV=3	Mgst1	66	19	19	3.49447e+07	2.81317e+07	3.8096e+07	4.24715e+07	3.04157e+07	4.66239e+07	0.37274	1.17161
P08033	Gap junction beta-1 protein OS=Rattus norvegicus OX=10116 GN=Gjb1 PE=1 SV=1	Gjb1	28	10	10	1.56563e+06	1.73563e+06	1.83201e+06	1.20404e+06	1.6923e+06	1.5311e+06	0.233271	-1.16856
P08290	Asialoglycoprotein receptor 2 OS=Rattus norvegicus OX=10116 GN=Asgr2 PE=1 SV=4	Asgr2	30	8	8	922470	1.08777e+06	990297	878457	854778	1.09197e+06	0.520275	-1.06616
P08413	Calcium/calmodulin-dependent protein kinase type II subunit beta OS=Rattus norvegicus OX=10116 GN=Camk2b PE=1 SV=1	Camk2b	6	2	2	174140	81084.3	122671	98778.4	106313	156034	0.947176	-1.01868
P08461	Dihydrolipoyllysine-residue acetyltransferase component of pyruvate dehydrogenase complex, mitochondrial OS=Rattus norvegicus OX=10116 GN=Dlat PE=1 SV=3	Dlat	25	12	12	569250	212719	245208	691592	287888	1.07597e+06	0.253597	1.93231
P08503	Medium-chain specific acyl-CoA dehydrogenase, mitochondrial OS=Rattus norvegicus OX=10116 GN=Acadm PE=1 SV=1	Acadm	37	13	13	1.0748e+06	1.15089e+06	1.29138e+06	1.37145e+06	934063	2.15261e+06	0.50236	1.1996
P08516	Cytochrome P450 4A10 OS=Rattus norvegicus OX=10116 GN=Cyp4a10 PE=1 SV=2	Cyp4a10	18	9	7	263401	254213	326443	237065	257603	390176	0.875924	1.02917
P08541	UDP-glucuronosyltransferase 2B2 OS=Rattus norvegicus OX=10116 GN=Ugt2b PE=1 SV=1	Ugt2b	62	42	2	47489.7	57713	6.4922e+06	1.564e+07	39667.8	9.13276e+06	0.484396	6.8287
P08649	Complement C4 OS=Rattus norvegicus OX=10116 GN=C4 PE=1 SV=3	C4	18	23	23	254561	257599	574512	263329	508043	598748	0.532117	1.28589
P08661	Mannose-binding protein C OS=Rattus norvegicus OX=10116 GN=Mbl2 PE=1 SV=2	Mbl2	16	3	3	101052	189053	205078	181612	211017	179309	0.460496	1.20597
P08683	Cytochrome P450 2C11 OS=Rattus norvegicus OX=10116 GN=Cyp2c11 PE=1 SV=1	Cyp2c11	65	55	41	2.73417e+07	2.84543e+07	2.71738e+07	3.7961e+07	2.7478e+07	4.54138e+07	0.142778	1.30857
P08753	Guanine nucleotide-binding protein G(i) subunit alpha OS=Rattus norvegicus OX=10116 GN=Gnai3 PE=1 SV=3	Gnai3	29	9	5	1.35356e+06	1.0864e+06	1.10614e+06	1.04783e+06	982708	1.13239e+06	0.245193	-1.11734
P09006	Serine protease inhibitor A3N OS=Rattus norvegicus OX=10116 GN=Serpina3n PE=1 SV=3	Serpina3n	32	9	3	170306	140713	186744	214762	159826	193647	0.334066	1.14095
P09034	Argininosuccinate synthase OS=Rattus norvegicus OX=10116 GN=Ass1 PE=1 SV=1	Ass1	45	22	22	2.16338e+06	2.0411e+06	2.61679e+06	2.5886e+06	2.65993e+06	3.04848e+06	0.0927615	1.22016
P09118	Uricase OS=Rattus norvegicus OX=10116 GN=Uox PE=1 SV=3	Uox	69	23	23	3.35321e+06	8.63905e+06	1.34629e+07	1.3981e+07	1.76712e+07	9.01779e+06	0.270675	1.78764
P09139	Serine--pyruvate aminotransferase, mitochondrial OS=Rattus norvegicus OX=10116 GN=Agxt PE=1 SV=1	Agxt	9	3	3	211148	161358	197772	195674	194927	232753	0.409539	1.09627
P09414	Nuclear factor 1 A-type OS=Rattus norvegicus OX=10116 GN=Nfia PE=1 SV=2	Nfia	6	3	3	73107	100893	151584	121665	113994	120992	0.557943	1.14493
P09527	Ras-related protein Rab-7a OS=Rattus norvegicus OX=10116 GN=Rab7a PE=1 SV=2	Rab7a	70	18	17	7.17383e+06	7.58586e+06	7.47218e+06	9.24519e+06	7.86181e+06	6.95118e+06	0.438759	1.07506
P09606	Glutamine synthetase OS=Rattus norvegicus OX=10116 GN=Glul PE=1 SV=3	Glul	19	5	5	529282	767361	563379	509542	745106	689839	0.796328	1.04605
P09650	Mast cell protease 1 OS=Rattus norvegicus OX=10116 GN=Mcpt1 PE=1 SV=3	Mcpt1	33	6	6	572854	299244	216543	379404	619189	285855	0.616429	1.21848
P09811	Glycogen phosphorylase, liver form OS=Rattus norvegicus OX=10116 GN=Pygl PE=1 SV=5	Pygl	2	2	2	61872.9	40450.2	20744.1	34291.4	48941.2	27597	0.920713	-1.0388
P09875	UDP-glucuronosyltransferase 2B1 OS=Rattus norvegicus OX=10116 GN=Ugt2b1 PE=2 SV=1	Ugt2b1	45	21	17	1.09342e+06	1.19474e+06	2.40523e+06	2.48118e+06	1.65356e+06	4.2062e+06	0.197449	1.76435
P09895	60S ribosomal protein L5 OS=Rattus norvegicus OX=10116 GN=Rpl5 PE=1 SV=3	Rpl5	18	5	5	720731	783244	1.44454e+06	973452	571047	419223	0.273916	-1.51818
P0C1X8	AP2-associated protein kinase 1 OS=Rattus norvegicus OX=10116 GN=Aak1 PE=1 SV=1	Aak1	3	2	2	9361.81	24896.4	15676.2	51293	5204.39	66154.5	0.572856	1.69077
P0C219	Sarcolemmal membrane-associated protein OS=Rattus norvegicus OX=10116 GN=Slmap PE=1 SV=1	Slmap	3	2	2	17523.5	17481.6	12271.8	36255.3	15153.1	24089.7	0.206316	1.52124
P0C546	Mitochondrial coenzyme A transporter SLC25A42 OS=Rattus norvegicus OX=10116 GN=Slc25a42 PE=2 SV=1	Slc25a42	11	3	3	404546	336046	350485	282163	446769	195791	0.421749	-1.24515
P0C548	Patatin-like phospholipase domain-containing protein 2 OS=Rattus norvegicus OX=10116 GN=Pnpla2 PE=1 SV=1	Pnpla2	23	9	9	744867	461726	463962	530406	736854	490144	0.777846	1.06281
P0C6B1	Solute carrier family 35 member E1 OS=Rattus norvegicus OX=10116 GN=Slc35e1 PE=3 SV=1	Slc35e1	9	2	2	179129	278078	278377	173074	169253	226359	0.230401	-1.27879
P10111	Peptidyl-prolyl cis-trans isomerase A OS=Rattus norvegicus OX=10116 GN=Ppia PE=1 SV=2	Ppia	10	2	2	108844	122121	180670	148140	146255	133709	0.710323	1.06452
P10634	Cytochrome P450 2D26 OS=Rattus norvegicus OX=10116 GN=Cyp2d26 PE=1 SV=2	Cyp2d26	65	41	24	7.07647e+06	9.05234e+06	1.21525e+07	1.05284e+07	5.77055e+06	1.38654e+07	0.934862	1.02665
P10716	C-type lectin domain family 4 member F OS=Rattus norvegicus OX=10116 GN=Clec4f PE=1 SV=1	Clec4f	16	7	7	113879	144057	113303	99538.5	180394	142381	0.606025	1.11212
P10719	ATP synthase subunit beta, mitochondrial OS=Rattus norvegicus OX=10116 GN=Atp5f1b PE=1 SV=2	Atp5f1b	55	30	30	1.12944e+07	1.63512e+07	1.67938e+07	1.30156e+07	1.29237e+07	1.56203e+07	0.717378	-1.05683
P10760	Adenosylhomocysteinase OS=Rattus norvegicus OX=10116 GN=Ahcy PE=1 SV=3	Ahcy	31	13	13	750571	728059	706940	725883	783972	815485	0.185742	1.06303
P10860	Glutamate dehydrogenase 1, mitochondrial OS=Rattus norvegicus OX=10116 GN=Glud1 PE=1 SV=2	Glud1	63	38	38	3.05818e+06	3.86895e+06	3.2855e+06	3.51145e+06	6.0281e+06	4.07528e+06	0.204685	1.30433
P10868	Guanidinoacetate N-methyltransferase OS=Rattus norvegicus OX=10116 GN=Gamt PE=1 SV=2	Gamt	18	3	3	226167	311924	250298	189223	106649	355090	0.450762	-1.35069
P10888	Cytochrome c oxidase subunit 4 isoform 1, mitochondrial OS=Rattus norvegicus OX=10116 GN=Cox4i1 PE=1 SV=1	Cox4i1	49	12	12	4.91002e+06	5.54886e+06	5.78806e+06	4.14623e+06	2.72073e+06	6.07648e+06	0.30673	-1.32011
P10959	Carboxylesterase 1C OS=Rattus norvegicus OX=10116 GN=Ces1c PE=1 SV=3	Ces1c	30	17	6	316905	342126	501593	405561	391223	458756	0.552416	1.10204
P11240	Cytochrome c oxidase subunit 5A, mitochondrial OS=Rattus norvegicus OX=10116 GN=Cox5a PE=1 SV=1	Cox5a	48	5	5	532362	479556	583795	478168	553562	441528	0.405496	-1.08443
P11348	Dihydropteridine reductase OS=Rattus norvegicus OX=10116 GN=Qdpr PE=1 SV=1	Qdpr	15	3	3	77742.5	85670.7	109068	104794	114820	95058.7	0.256737	1.16338
P11442	Clathrin heavy chain 1 OS=Rattus norvegicus OX=10116 GN=Cltc PE=1 SV=3	Cltc	50	83	83	5.004e+06	4.28128e+06	4.23501e+06	3.73702e+06	2.95569e+06	4.59885e+06	0.235497	-1.21331
P11505	Plasma membrane calcium-transporting ATPase 1 OS=Rattus norvegicus OX=10116 GN=Atp2b1 PE=1 SV=3	Atp2b1	11	10	10	271066	223871	286629	215361	163465	321133	0.531264	-1.15444
P11507	Sarcoplasmic/endoplasmic reticulum calcium ATPase 2 OS=Rattus norvegicus OX=10116 GN=Atp2a2 PE=1 SV=1	Atp2a2	38	39	33	3.29373e+06	2.69961e+06	3.45976e+06	3.90895e+06	3.13305e+06	3.52804e+06	0.317345	1.11989
P11530	Dystrophin OS=Rattus norvegicus OX=10116 GN=Dmd PE=1 SV=2	Dmd	2	6	5	97663.4	79072.6	88096	72488.5	89876.7	97366.7	0.838314	-1.0236
P11598	Protein disulfide-isomerase A3 OS=Rattus norvegicus OX=10116 GN=Pdia3 PE=1 SV=2	Pdia3	68	37	37	4.80695e+06	6.53077e+06	8.57277e+06	9.09457e+06	5.75011e+06	8.66393e+06	0.476954	1.18961
P11654	Nuclear pore membrane glycoprotein 210 OS=Rattus norvegicus OX=10116 GN=Nup210 PE=1 SV=1	Nup210	1	3	3	17819.5	16397.1	17609.7	13856.6	6604.89	10250.8	0.0589222	-1.76351
P11711	Cytochrome P450 2A1 OS=Rattus norvegicus OX=10116 GN=Cyp2a1 PE=1 SV=2	Cyp2a1	70	39	8	710554	813284	863316	979601	997981	1.00155e+06	0.0179238	1.25202
P11715	Steroid 17-alpha-hydroxylase/17,20 lyase OS=Rattus norvegicus OX=10116 GN=Cyp17a1 PE=1 SV=2	Cyp17a1	16	6	6	622199	279817	251647	360129	509175	179809	0.83204	-1.09939
P11884	Aldehyde dehydrogenase, mitochondrial OS=Rattus norvegicus OX=10116 GN=Aldh2 PE=1 SV=1	Aldh2	36	18	16	4.38664e+06	3.27709e+06	3.46505e+06	3.64622e+06	3.9777e+06	3.2951e+06	0.901392	-1.0139
P11951	Cytochrome c oxidase subunit 6C-2 OS=Rattus norvegicus OX=10116 GN=Cox6c2 PE=1 SV=3	Cox6c2	62	5	5	1.9011e+06	1.83035e+06	2.65947e+06	1.09398e+06	938720	2.86382e+06	0.358607	-1.46537
P11960	2-oxoisovalerate dehydrogenase subunit alpha, mitochondrial (Fragment) OS=Rattus norvegicus OX=10116 GN=Bckdha PE=1 SV=1	Bckdha	23	8	8	4.20952e+06	2.67384e+06	4.95708e+06	3.04758e+06	2.95238e+06	3.8448e+06	0.47549	-1.17273
P12001	60S ribosomal protein L18 OS=Rattus norvegicus OX=10116 GN=Rpl18 PE=1 SV=2	Rpl18	34	7	7	1.18326e+06	3.28686e+06	5.57445e+06	3.40418e+06	3.52692e+06	4.73433e+06	0.529093	1.3789
P12007	Isovaleryl-CoA dehydrogenase, mitochondrial OS=Rattus norvegicus OX=10116 GN=Ivd PE=1 SV=2	Ivd	16	6	6	392969	371643	377620	554663	404654	548018	0.0627003	1.30654
P12075	Cytochrome c oxidase subunit 5B, mitochondrial OS=Rattus norvegicus OX=10116 GN=Cox5b PE=1 SV=2	Cox5b	36	4	4	743972	939901	1.29619e+06	865115	516353	1.20812e+06	0.589443	-1.18867
P12336	Solute carrier family 2, facilitated glucose transporter member 2 OS=Rattus norvegicus OX=10116 GN=Slc2a2 PE=2 SV=1	Slc2a2	14	7	2	5.12202e+06	3.26572e+06	3.67899e+06	3.10037e+06	3.35806e+06	4.4203e+06	0.60389	-1.10171
P12346	Serotransferrin OS=Rattus norvegicus OX=10116 GN=Tf PE=1 SV=3	Tf	67	51	2	1.34525e+06	2.28444e+06	3.01384e+06	2.85174e+06	3.43493e+06	2.74035e+06	0.223807	1.42575
P12368	cAMP-dependent protein kinase type II-alpha regulatory subunit OS=Rattus norvegicus OX=10116 GN=Prkar2a PE=1 SV=4	Prkar2a	27	8	8	1.77236e+06	1.13223e+06	1.99606e+06	1.0017e+06	1.30845e+06	1.26416e+06	0.20005	-1.34211
P12785	Fatty acid synthase OS=Rattus norvegicus OX=10116 GN=Fasn PE=1 SV=3	Fasn	24	45	45	1.72969e+06	777403	801674	926132	1.18867e+06	1.16619e+06	0.841831	1.05998
P12928	Pyruvate kinase PKLR OS=Rattus norvegicus OX=10116 GN=Pklr PE=1 SV=2	Pklr	27	12	12	387571	231818	243407	407075	406278	310327	0.202901	1.32891
P13086	Succinate--CoA ligase [ADP/GDP-forming] subunit alpha, mitochondrial OS=Rattus norvegicus OX=10116 GN=Suclg1 PE=2 SV=2	Suclg1	35	11	11	748200	518104	733117	705041	286135	1.83485e+06	0.880423	1.09209
P13107	Cytochrome P450 2B3 OS=Rattus norvegicus OX=10116 GN=Cyp2b3 PE=2 SV=1	Cyp2b3	48	29	21	5.74924e+06	6.19727e+06	6.81984e+06	7.21736e+06	7.33837e+06	7.65059e+06	0.0312317	1.18585
P13233	2',3'-cyclic-nucleotide 3'-phosphodiesterase OS=Rattus norvegicus OX=10116 GN=Cnp PE=1 SV=2	Cnp	9	3	3	221999	189185	201425	180301	190809	126424	0.180725	-1.24827
P13255	Glycine N-methyltransferase OS=Rattus norvegicus OX=10116 GN=Gnmt PE=1 SV=2	Gnmt	14	3	3	403418	406328	332418	329062	507955	422001	0.577082	1.08985
P13444	S-adenosylmethionine synthase isoform type-1 OS=Rattus norvegicus OX=10116 GN=Mat1a PE=1 SV=2	Mat1a	43	13	13	3.33965e+06	2.48254e+06	2.5081e+06	1.67571e+06	1.17015e+06	3.34471e+06	0.299751	-1.46909
P13471	40S ribosomal protein S14 OS=Rattus norvegicus OX=10116 GN=Rps14 PE=2 SV=3	Rps14	30	5	5	986092	1.02066e+06	582786	1.53714e+06	2.28291e+06	1.62372e+06	0.0259963	2.13371
P13803	Electron transfer flavoprotein subunit alpha, mitochondrial OS=Rattus norvegicus OX=10116 GN=Etfa PE=1 SV=4	Etfa	42	11	11	883084	625750	818703	982246	888260	1.68957e+06	0.155553	1.48253
P14046	Alpha-1-inhibitor 3 OS=Rattus norvegicus OX=10116 GN=A1i3 PE=1 SV=1	A1i3	41	59	12	925305	1.58134e+06	2.34619e+06	2.11865e+06	1.67572e+06	844417	0.912433	-1.04621
P14141	Carbonic anhydrase 3 OS=Rattus norvegicus OX=10116 GN=Ca3 PE=1 SV=3	Ca3	57	12	12	4.57757e+06	4.05584e+06	6.07776e+06	3.04953e+06	1.82143e+06	2.59232e+06	0.023938	-1.98629
P14408	Fumarate hydratase, mitochondrial OS=Rattus norvegicus OX=10116 GN=Fh PE=1 SV=2	Fh	26	8	8	280182	290566	320063	321603	417789	592941	0.109536	1.45141
P14480	Fibrinogen beta chain OS=Rattus norvegicus OX=10116 GN=Fgb PE=1 SV=4	Fgb	70	30	29	2.13337e+06	1.01981e+06	971223	1.45311e+06	1.36632e+06	1.10819e+06	0.962224	1.01357
P14562	Lysosome-associated membrane glycoprotein 1 OS=Rattus norvegicus OX=10116 GN=Lamp1 PE=1 SV=1	Lamp1	5	2	2	139378	134592	187775	129981	119382	102030	0.104264	-1.30547
P14604	Enoyl-CoA hydratase, mitochondrial OS=Rattus norvegicus OX=10116 GN=Echs1 PE=1 SV=1	Echs1	23	7	7	205784	211058	272117	339711	349841	447441	0.0159248	1.65088
P14942	Glutathione S-transferase alpha-4 OS=Rattus norvegicus OX=10116 GN=Gsta4 PE=1 SV=2	Gsta4	10	3	2	31237.5	56159.9	106266	47114.6	59413.6	61574.8	0.946105	-1.02648
P15083	Polymeric immunoglobulin receptor OS=Rattus norvegicus OX=10116 GN=Pigr PE=1 SV=1	Pigr	21	13	13	838625	605813	628031	819253	624921	664668	0.878327	1.02169
P15129	Cytochrome P450 4B1 OS=Rattus norvegicus OX=10116 GN=Cyp4b1 PE=1 SV=3	Cyp4b1	11	5	5	273019	213050	231017	251523	274481	185410	0.913225	-1.01632
P15149	Cytochrome P450 2A2 OS=Rattus norvegicus OX=10116 GN=Cyp2a2 PE=1 SV=1	Cyp2a2	62	35	9	3.26769e+06	2.66671e+06	3.20848e+06	2.98741e+06	2.97477e+06	3.67055e+06	0.617212	1.05274
P15304	Hormone-sensitive lipase OS=Rattus norvegicus OX=10116 GN=Lipe PE=1 SV=3	Lipe	11	8	8	217681	149433	148100	176801	304727	372118	0.136982	1.60849
P15589	Steryl-sulfatase OS=Rattus norvegicus OX=10116 GN=Sts PE=1 SV=2	Sts	7	4	4	530302	702062	552286	943899	848601	637377	0.107016	1.35411
P15650	Long-chain specific acyl-CoA dehydrogenase, mitochondrial OS=Rattus norvegicus OX=10116 GN=Acadl PE=1 SV=1	Acadl	43	16	16	2.23447e+06	2.36395e+06	2.52937e+06	3.45467e+06	3.39025e+06	6.01885e+06	0.044439	1.74091
P15651	Short-chain specific acyl-CoA dehydrogenase, mitochondrial OS=Rattus norvegicus OX=10116 GN=Acads PE=1 SV=2	Acads	21	9	9	325349	282482	277903	382980	468242	455150	0.00850849	1.47295
P15684	Aminopeptidase N OS=Rattus norvegicus OX=10116 GN=Anpep PE=1 SV=2	Anpep	37	34	3	3.49563e+06	2.73979e+06	2.98061e+06	1.99447e+06	1.68375e+06	2.31142e+06	0.0201472	-1.54355
P15709	Bile salt sulfotransferase OS=Rattus norvegicus OX=10116 GN=St2a1 PE=2 SV=3	St2a1	19	5	2	30894.7	72558.6	70726.1	43535.8	46224.8	66196.7	0.860401	-1.05974
P15999	ATP synthase subunit alpha, mitochondrial OS=Rattus norvegicus OX=10116 GN=Atp5f1a PE=1 SV=2	Atp5f1a	58	38	15	1.87472e+07	2.47204e+07	2.13856e+07	1.89417e+07	1.80352e+07	2.1145e+07	0.318861	-1.11119
P16232	Corticosteroid 11-beta-dehydrogenase isozyme 1 OS=Rattus norvegicus OX=10116 GN=Hsd11b1 PE=1 SV=2	Hsd11b1	47	17	17	8.81253e+06	7.04106e+06	5.59304e+06	3.71814e+06	7.6836e+06	1.1068e+07	0.932939	-1.03151
P16296	Coagulation factor IX OS=Rattus norvegicus OX=10116 GN=F9 PE=2 SV=2	F9	8	3	3	39995	48754	62533.7	74668.8	63719.9	87949.6	0.0613081	1.50836
P16303	Carboxylesterase 1D OS=Rattus norvegicus OX=10116 GN=Ces1d PE=1 SV=2	Ces1d	59	43	4	2.8259e+06	4.34133e+06	5.78024e+06	3.12488e+06	3.22351e+06	5.42301e+06	0.766994	-1.09087
P16446	Phosphatidylinositol transfer protein alpha isoform OS=Rattus norvegicus OX=10116 GN=Pitpna PE=1 SV=2	Pitpna	55	16	10	927992	832180	930604	1.01311e+06	452541	881413	0.487793	-1.21156
P16573	Carcinoembryonic antigen-related cell adhesion molecule 1 OS=Rattus norvegicus OX=10116 GN=Ceacam1 PE=1 SV=4	Ceacam1	22	10	10	1.20034e+06	958709	1.27044e+06	498846	515985	955050	0.0595711	-1.81178
P16617	Phosphoglycerate kinase 1 OS=Rattus norvegicus OX=10116 GN=Pgk1 PE=1 SV=2	Pgk1	22	7	7	289738	294372	352165	351773	292978	380970	0.421444	1.0934
P16638	ATP-citrate synthase OS=Rattus norvegicus OX=10116 GN=Acly PE=1 SV=1	Acly	8	8	7	355078	217860	235595	278101	246051	340901	0.669417	1.08575
P16970	ATP-binding cassette sub-family D member 3 OS=Rattus norvegicus OX=10116 GN=Abcd3 PE=1 SV=3	Abcd3	37	27	27	2.69984e+06	3.18724e+06	3.03243e+06	3.35349e+06	2.96412e+06	4.57478e+06	0.251252	1.20339
P17074	40S ribosomal protein S19 OS=Rattus norvegicus OX=10116 GN=Rps19 PE=2 SV=3	Rps19	56	10	10	2.45622e+06	2.79499e+06	3.41267e+06	3.35432e+06	3.5471e+06	3.30319e+06	0.153541	1.1882
P17077	60S ribosomal protein L9 OS=Rattus norvegicus OX=10116 GN=Rpl9 PE=1 SV=1	Rpl9	65	12	12	1.80311e+06	3.01529e+06	4.1113e+06	4.09798e+06	3.00687e+06	4.52618e+06	0.322204	1.35632
P17078	60S ribosomal protein L35 OS=Rattus norvegicus OX=10116 GN=Rpl35 PE=1 SV=3	Rpl35	26	3	3	747820	1.73954e+06	2.53671e+06	2.65297e+06	1.77334e+06	1.74797e+06	0.47462	1.35577
P17178	Sterol 26-hydroxylase, mitochondrial OS=Rattus norvegicus OX=10116 GN=Cyp27a1 PE=1 SV=1	Cyp27a1	26	11	11	662454	892835	949341	722551	661671	1.02884e+06	0.81311	-1.04511
P17475	Alpha-1-antiproteinase OS=Rattus norvegicus OX=10116 GN=Serpina1 PE=1 SV=2	Serpina1	42	16	16	802232	1.17825e+06	1.14762e+06	1.19129e+06	1.56793e+06	1.13102e+06	0.237562	1.2488
P17764	Acetyl-CoA acetyltransferase, mitochondrial OS=Rattus norvegicus OX=10116 GN=Acat1 PE=1 SV=1	Acat1	44	16	16	1.45348e+06	894697	908132	1.54786e+06	927660	2.29718e+06	0.327302	1.4083
P17988	Sulfotransferase 1A1 OS=Rattus norvegicus OX=10116 GN=Sult1a1 PE=1 SV=1	Sult1a1	34	9	9	630503	754286	742532	982014	562962	2.11137e+06	0.361805	1.48962
P18163	Long-chain-fatty-acid--CoA ligase 1 OS=Rattus norvegicus OX=10116 GN=Acsl1 PE=1 SV=1	Acsl1	67	60	56	2.99372e+07	2.10779e+07	2.97339e+07	2.38145e+07	1.74539e+07	2.87483e+07	0.464061	-1.16229
P18292	Prothrombin OS=Rattus norvegicus OX=10116 GN=F2 PE=1 SV=1	F2	22	10	10	238293	271038	325127	388474	256592	278108	0.584124	1.097
P18418	Calreticulin OS=Rattus norvegicus OX=10116 GN=Calr PE=1 SV=1	Calr	75	40	38	7.25658e+06	7.74198e+06	1.18427e+07	1.1017e+07	8.58639e+06	1.21406e+07	0.381093	1.19957
P18420	Proteasome subunit alpha type-1 OS=Rattus norvegicus OX=10116 GN=Psma1 PE=1 SV=2	Psma1	9	2	2	34910.2	26494.5	55552.4	48432.7	54693.1	103514	0.155658	1.74751
P18445	60S ribosomal protein L27a OS=Rattus norvegicus OX=10116 GN=Rpl27a PE=1 SV=3	Rpl27a	29	5	5	1.31985e+06	1.90801e+06	2.59607e+06	2.3612e+06	2.00409e+06	2.68176e+06	0.357799	1.24743
P18484	AP-2 complex subunit alpha-2 OS=Rattus norvegicus OX=10116 GN=Ap2a2 PE=1 SV=3	Ap2a2	30	26	20	1.25128e+06	906521	967858	780464	818522	993901	0.212116	-1.20025
P18614	Integrin alpha-1 OS=Rattus norvegicus OX=10116 GN=Itga1 PE=1 SV=1	Itga1	16	16	16	347703	246247	314137	276433	203608	275114	0.270054	-1.20208
P18666	Myosin regulatory light chain 12B OS=Rattus norvegicus OX=10116 GN=Myl12b PE=1 SV=3	Myl12b	45	6	6	721414	437579	622233	567685	796680	540370	0.723763	1.07555
P18886	Carnitine O-palmitoyltransferase 2, mitochondrial OS=Rattus norvegicus OX=10116 GN=Cpt2 PE=1 SV=1	Cpt2	25	18	18	1.45156e+06	1.24243e+06	1.10023e+06	612255	418280	661863	0.00731114	-2.2706
P19112	Fructose-1,6-bisphosphatase 1 OS=Rattus norvegicus OX=10116 GN=Fbp1 PE=1 SV=2	Fbp1	39	11	11	861647	846243	1.04626e+06	766614	921135	1.07347e+06	0.986555	-1.00213
P19225	Cytochrome P450 2C70 OS=Rattus norvegicus OX=10116 GN=Cyp2c70 PE=2 SV=1	Cyp2c70	45	30	22	2.00589e+06	2.0195e+06	1.47695e+06	3.0928e+06	1.89331e+06	2.92016e+06	0.133168	1.41913
P19488	UDP-glucuronosyltransferase 2B37 OS=Rattus norvegicus OX=10116 GN=Ugt2b37 PE=2 SV=1	Ugt2b37	48	34	2	2.03696e+06	2.49827e+06	3.34283e+06	3.62228e+06	2.10406e+06	2.95158e+06	0.685676	1.09762
P19511	ATP synthase F(0) complex subunit B1, mitochondrial OS=Rattus norvegicus OX=10116 GN=Atp5pb PE=1 SV=1	Atp5pb	52	16	16	2.01411e+06	2.93443e+06	3.31374e+06	2.10445e+06	1.71757e+06	2.95932e+06	0.407983	-1.22338
P19643	Amine oxidase [flavin-containing] B OS=Rattus norvegicus OX=10116 GN=Maob PE=1 SV=3	Maob	44	21	19	4.553e+06	4.84309e+06	6.0501e+06	5.67317e+06	3.68717e+06	6.04332e+06	0.924367	-1.01811
P19804	Nucleoside diphosphate kinase B OS=Rattus norvegicus OX=10116 GN=Nme2 PE=1 SV=1	Nme2	56	7	7	320731	440484	699608	310932	396804	358914	0.32236	-1.30687
P19814	Trans-Golgi network integral membrane protein TGN38 OS=Rattus norvegicus OX=10116 GN=Ttgn1 PE=1 SV=1	Ttgn1	21	5	5	83522	202061	259934	168443	108431	201579	0.888322	-1.06014
P19836	Choline-phosphate cytidylyltransferase A OS=Rattus norvegicus OX=10116 GN=Pcyt1a PE=1 SV=2	Pcyt1a	8	2	2	83184.4	143373	97547.6	131647	99425	56166.6	0.634924	-1.16533
P19939	Apolipoprotein C-I OS=Rattus norvegicus OX=10116 GN=Apoc1 PE=3 SV=1	Apoc1	34	3	3	491150	296447	671980	453416	374992	384259	0.612983	-1.14409
P19945	60S acidic ribosomal protein P0 OS=Rattus norvegicus OX=10116 GN=Rplp0 PE=1 SV=2	Rplp0	55	16	16	4.63783e+06	6.60411e+06	8.87039e+06	9.21854e+06	6.73249e+06	7.80599e+06	0.406997	1.21264
P20059	Hemopexin OS=Rattus norvegicus OX=10116 GN=Hpx PE=1 SV=3	Hpx	37	15	15	635872	838163	963216	1.03127e+06	1.22167e+06	891103	0.16201	1.29801
P20070	NADH-cytochrome b5 reductase 3 OS=Rattus norvegicus OX=10116 GN=Cyb5r3 PE=1 SV=2	Cyb5r3	85	63	63	97297197	4.63216e+07	7.84816e+07	5.54692e+07	7.98236e+07	3.76072e+07	0.462735	-1.28548
P20171	GTPase HRas OS=Rattus norvegicus OX=10116 GN=Hras PE=1 SV=2	Hras	39	7	2	249751	200643	260304	238794	169344	284077	0.817742	-1.04326
P20417	Tyrosine-protein phosphatase non-receptor type 1 OS=Rattus norvegicus OX=10116 GN=Ptpn1 PE=1 SV=1	Ptpn1	6	2	2	29987.6	41584.2	27438.8	59982.5	31112.5	65267.6	0.186935	1.52689
P20595	Guanylate cyclase soluble subunit beta-1 OS=Rattus norvegicus OX=10116 GN=Gucy1b1 PE=1 SV=2	Gucy1b1	4	2	2	28155.6	39319.1	31611.9	38448.5	28525.5	44042.6	0.542028	1.11341
P20673	Argininosuccinate lyase OS=Rattus norvegicus OX=10116 GN=Asl PE=2 SV=1	Asl	19	10	10	259286	265040	316170	280108	222603	319774	0.827376	-1.02905
P20788	Cytochrome b-c1 complex subunit Rieske, mitochondrial OS=Rattus norvegicus OX=10116 GN=Uqcrfs1 PE=1 SV=2	Uqcrfs1	39	11	11	1.15897e+06	1.68216e+06	1.81422e+06	1.17802e+06	896927	2.35824e+06	0.733166	-1.12385
P20816	Cytochrome P450 4A2 OS=Rattus norvegicus OX=10116 GN=Cyp4a2 PE=1 SV=2	Cyp4a2	46	25	5	438565	888698	637654	2.29137e+06	2.00614e+06	792288	0.0841936	2.44712
P21213	Histidine ammonia-lyase OS=Rattus norvegicus OX=10116 GN=Hal PE=1 SV=1	Hal	4	3	3	49427.3	72366.1	84001.4	57214	51758.8	65306.1	0.440464	-1.1582
P21396	Amine oxidase [flavin-containing] A OS=Rattus norvegicus OX=10116 GN=Maoa PE=1 SV=1	Maoa	32	16	14	1.76779e+06	1.732e+06	2.39012e+06	1.7661e+06	1.30613e+06	2.57207e+06	0.768446	-1.07244
P21531	60S ribosomal protein L3 OS=Rattus norvegicus OX=10116 GN=Rpl3 PE=1 SV=3	Rpl3	50	23	21	1.66269e+06	3.03619e+06	3.75455e+06	3.67582e+06	2.41714e+06	3.87207e+06	0.525331	1.21983
P21643	Tryptophan 2,3-dioxygenase OS=Rattus norvegicus OX=10116 GN=Tdo2 PE=1 SV=1	Tdo2	6	2	2	147521	142467	100921	169790	118560	186461	0.358685	1.20956
P21913	Succinate dehydrogenase [ubiquinone] iron-sulfur subunit, mitochondrial OS=Rattus norvegicus OX=10116 GN=Sdhb PE=2 SV=2	Sdhb	35	11	11	1.22521e+06	1.32893e+06	1.60092e+06	1.74926e+06	1.17108e+06	2.46379e+06	0.390714	1.24639
P22734	Catechol O-methyltransferase OS=Rattus norvegicus OX=10116 GN=Comt PE=1 SV=2	Comt	42	13	13	2.03264e+06	1.15737e+06	2.16428e+06	2.28512e+06	2.24057e+06	2.36617e+06	0.221375	1.33503
P22791	Hydroxymethylglutaryl-CoA synthase, mitochondrial OS=Rattus norvegicus OX=10116 GN=Hmgcs2 PE=1 SV=1	Hmgcs2	43	23	23	8.36996e+06	7.6181e+06	7.16778e+06	7.72202e+06	7.4271e+06	6.83361e+06	0.424997	-1.05257
P23358	60S ribosomal protein L12 OS=Rattus norvegicus OX=10116 GN=Rpl12 PE=2 SV=1	Rpl12	59	7	7	2.67511e+06	3.91815e+06	4.78573e+06	5.97446e+06	4.55384e+06	4.92936e+06	0.157354	1.38792
P23457	3-alpha-hydroxysteroid dehydrogenase OS=Rattus norvegicus OX=10116 GN=Akr1c9 PE=1 SV=1	Akr1c9	28	10	7	691562	620408	562426	474498	502899	721795	0.479118	-1.11896
P23514	Coatomer subunit beta OS=Rattus norvegicus OX=10116 GN=Copb1 PE=1 SV=1	Copb1	46	42	42	1.93144e+06	2.65029e+06	2.87784e+06	3.59555e+06	3.01545e+06	3.20511e+06	0.0961758	1.33119
P23711	Heme oxygenase 2 OS=Rattus norvegicus OX=10116 GN=Hmox2 PE=1 SV=1	Hmox2	38	9	9	424441	360627	486505	535632	285958	561452	0.847572	1.04915
P23965	Enoyl-CoA delta isomerase 1, mitochondrial OS=Rattus norvegicus OX=10116 GN=Eci1 PE=1 SV=1	Eci1	35	10	10	794492	753672	1.01363e+06	1.09479e+06	987413	2.86725e+06	0.196935	1.72206
P24008	3-oxo-5-alpha-steroid 4-dehydrogenase 1 OS=Rattus norvegicus OX=10116 GN=Srd5a1 PE=1 SV=2	Srd5a1	19	7	6	3.42786e+06	2.20984e+06	4.49676e+06	2.48333e+06	3.74897e+06	2.56574e+06	0.655203	-1.12558
P24049	60S ribosomal protein L17 OS=Rattus norvegicus OX=10116 GN=Rpl17 PE=2 SV=3	Rpl17	43	10	9	2.05423e+06	3.32604e+06	3.04978e+06	4.08135e+06	2.66618e+06	4.81738e+06	0.252693	1.36004
P24050	40S ribosomal protein S5 OS=Rattus norvegicus OX=10116 GN=Rps5 PE=1 SV=3	Rps5	26	6	6	539679	765782	887921	1.16804e+06	1.01099e+06	893379	0.10232	1.42192
P24090	Alpha-2-HS-glycoprotein OS=Rattus norvegicus OX=10116 GN=Ahsg PE=1 SV=2	Ahsg	26	6	6	175582	335942	517350	377534	227466	307934	0.897172	-1.0489
P24268	Cathepsin D OS=Rattus norvegicus OX=10116 GN=Ctsd PE=1 SV=1	Ctsd	27	7	7	814613	275604	715534	307334	981546	315471	0.750865	-1.19068
P24329	Thiosulfate sulfurtransferase OS=Rattus norvegicus OX=10116 GN=Tst PE=1 SV=3	Tst	44	12	12	1.77719e+06	1.51376e+06	1.63036e+06	2.13792e+06	2.84021e+06	1.47593e+06	0.289184	1.26895
P24368	Peptidyl-prolyl cis-trans isomerase B OS=Rattus norvegicus OX=10116 GN=Ppib PE=1 SV=3	Ppib	56	13	13	2.97477e+06	4.21451e+06	5.88402e+06	5.07944e+06	6134603	5.7001e+06	0.225212	1.3403
P24389	Type I iodothyronine deiodinase OS=Rattus norvegicus OX=10116 GN=Dio1 PE=1 SV=2	Dio1	38	10	10	2.81396e+06	2.76859e+06	3.11633e+06	3.07954e+06	3.83734e+06	2.79788e+06	0.363913	1.10843
P24470	Cytochrome P450 2C23 OS=Rattus norvegicus OX=10116 GN=Cyp2c23 PE=2 SV=2	Cyp2c23	58	37	31	5.11603e+06	5.90655e+06	1.0266e+07	7.83957e+06	5.6293e+06	1.02737e+07	0.668847	1.13484
P24473	Glutathione S-transferase kappa 1 OS=Rattus norvegicus OX=10116 GN=Gstk1 PE=1 SV=3	Gstk1	34	6	6	387953	494897	537345	533403	513369	596050	0.22821	1.16522
P24587	A-kinase anchor protein 5 OS=Rattus norvegicus OX=10116 GN=Akap5 PE=1 SV=2	Akap5	12	6	6	72617.6	107813	180515	122055	75781.1	171670	0.918086	1.03959
P25093	Fumarylacetoacetase OS=Rattus norvegicus OX=10116 GN=Fah PE=1 SV=1	Fah	25	8	8	337225	462267	689392	449444	650300	427376	0.848212	1.05141
P25113	Phosphoglycerate mutase 1 OS=Rattus norvegicus OX=10116 GN=Pgam1 PE=1 SV=4	Pgam1	12	2	2	77327.2	76630.3	112030	67355.2	116057	115714	0.663546	1.10863
P25235	Dolichyl-diphosphooligosaccharide--protein glycosyltransferase subunit 2 OS=Rattus norvegicus OX=10116 GN=Rpn2 PE=2 SV=2	Rpn2	50	26	26	5.1022e+06	5.30631e+06	5.94844e+06	7.94329e+06	5.79395e+06	7.77948e+06	0.0758079	1.30514
P25286	V-type proton ATPase 116 kDa subunit a isoform 1 OS=Rattus norvegicus OX=10116 GN=Atp6v0a1 PE=2 SV=1	Atp6v0a1	5	3	2	159522	138546	197747	85748.9	112400	123940	0.0458866	-1.54089
P25886	60S ribosomal protein L29 OS=Rattus norvegicus OX=10116 GN=Rpl29 PE=1 SV=3	Rpl29	12	2	2	273202	400095	855311	762192	127177	545079	0.782358	-1.20952
P26284	Pyruvate dehydrogenase E1 component subunit alpha, somatic form, mitochondrial OS=Rattus norvegicus OX=10116 GN=Pdha1 PE=1 SV=2	Pdha1	27	12	12	1.41523e+06	399884	265674	1.23393e+06	540661	1.68633e+06	0.331174	1.95591
P26376	Interferon-induced transmembrane protein 3 OS=Rattus norvegicus OX=10116 GN=ifitm3 PE=2 SV=1	ifitm3	18	2	2	245229	101027	227372	177447	76411.9	157207	0.449617	-1.38255
P26435	Sodium/bile acid cotransporter OS=Rattus norvegicus OX=10116 GN=Slc10a1 PE=1 SV=1	Slc10a1	11	6	6	3.05922e+06	2.81142e+06	3.36192e+06	2.55403e+06	1.69752e+06	3.37969e+06	0.334152	-1.2543
P26772	10 kDa heat shock protein, mitochondrial OS=Rattus norvegicus OX=10116 GN=Hspe1 PE=1 SV=3	Hspe1	17	2	2	89126.6	76488.9	119576	107827	218702	149624	0.114567	1.62971
P27274	CD59 glycoprotein OS=Rattus norvegicus OX=10116 GN=Cd59 PE=1 SV=2	Cd59	17	2	2	457548	177628	185588	232783	260608	206291	0.853321	-1.06421
P27364	NADPH-dependent 3-keto-steroid reductase Hsd3b5 OS=Rattus norvegicus OX=10116 GN=Hsd3b5 PE=1 SV=3	Hsd3b5	65	44	31	5.71905e+07	3.68357e+07	4.3973e+07	2.702e+07	4.70205e+07	4.1055e+07	0.413644	-1.21101
P27615	Lysosome membrane protein 2 OS=Rattus norvegicus OX=10116 GN=Scarb2 PE=1 SV=2	Scarb2	19	9	8	1.1028e+06	281532	501553	227907	592397	186624	0.317911	-1.83514
P27791	cAMP-dependent protein kinase catalytic subunit alpha OS=Rattus norvegicus OX=10116 GN=Prkaca PE=1 SV=2	Prkaca	6	2	2	71927.8	78258.4	72872.5	79511.1	73780.8	61627.6	0.626691	-1.04299
P27867	Sorbitol dehydrogenase OS=Rattus norvegicus OX=10116 GN=Sord PE=1 SV=4	Sord	25	8	8	598625	677415	1.02549e+06	720131	588389	597856	0.399111	-1.17966
P27952	40S ribosomal protein S2 OS=Rattus norvegicus OX=10116 GN=Rps2 PE=1 SV=1	Rps2	29	8	8	855779	1.50341e+06	2.01079e+06	2.32316e+06	1.97513e+06	2.29576e+06	0.14168	1.59685
P28037	Cytosolic 10-formyltetrahydrofolate dehydrogenase OS=Rattus norvegicus OX=10116 GN=Aldh1l1 PE=1 SV=3	Aldh1l1	23	16	12	3.0112e+06	2.233e+06	2.17357e+06	1.69512e+06	2.71092e+06	1.44597e+06	0.290033	-1.3005
P28042	Single-stranded DNA-binding protein, mitochondrial OS=Rattus norvegicus OX=10116 GN=Ssbp1 PE=1 SV=2	Ssbp1	33	4	4	175840	207214	239556	194951	133207	251052	0.659458	-1.10215
P28480	T-complex protein 1 subunit alpha OS=Rattus norvegicus OX=10116 GN=Tcp1 PE=1 SV=1	Tcp1	49	27	25	1.49468e+06	1.57767e+06	1.5903e+06	1.6019e+06	1.34635e+06	1.22291e+06	0.222784	-1.12448
P28492	Glutaminase liver isoform, mitochondrial OS=Rattus norvegicus OX=10116 GN=Gls2 PE=2 SV=3	Gls2	5	2	2	153475	125606	159693	121711	105635	152950	0.317575	-1.16113
P28494	Alpha-mannosidase 2 OS=Rattus norvegicus OX=10116 GN=Man2a1 PE=1 SV=2	Man2a1	52	59	59	2.58873e+06	5.11999e+06	5.2758e+06	3.18821e+06	2.65924e+06	3.13709e+06	0.249881	-1.38019
P29147	D-beta-hydroxybutyrate dehydrogenase, mitochondrial OS=Rattus norvegicus OX=10116 GN=Bdh1 PE=1 SV=2	Bdh1	57	20	20	1.30321e+07	1.86496e+07	2.187e+07	1.11327e+07	8.1734e+06	1.1093e+07	0.0396844	-1.73978
P29266	3-hydroxyisobutyrate dehydrogenase, mitochondrial OS=Rattus norvegicus OX=10116 GN=Hibadh PE=1 SV=3	Hibadh	19	4	4	311553	238883	288648	433551	245993	542195	0.254176	1.39106
P29314	40S ribosomal protein S9 OS=Rattus norvegicus OX=10116 GN=Rps9 PE=1 SV=4	Rps9	42	12	12	407501	889489	1.21173e+06	1.12018e+06	1.65167e+06	1.0771e+06	0.225149	1.6555
P29315	Ribonuclease inhibitor OS=Rattus norvegicus OX=10116 GN=Rnh1 PE=1 SV=2	Rnh1	21	7	7	121895	162086	217016	169132	74940.8	244801	0.794507	-1.11384
P29410	Adenylate kinase 2, mitochondrial OS=Rattus norvegicus OX=10116 GN=Ak2 PE=2 SV=2	Ak2	36	7	7	227658	486695	620252	510423	507625	700486	0.369104	1.38226
P29419	ATP synthase subunit e, mitochondrial OS=Rattus norvegicus OX=10116 GN=Atp5me PE=1 SV=3	Atp5me	35	2	2	1.2921e+06	1.57099e+06	2.22604e+06	1.41877e+06	1.1214e+06	1.99637e+06	0.637706	-1.12468
P29975	Aquaporin-1 OS=Rattus norvegicus OX=10116 GN=Aqp1 PE=1 SV=4	Aqp1	14	3	3	441611	337663	337602	383362	151825	568724	0.745344	-1.14999
P29994	Inositol 1,4,5-trisphosphate receptor type 1 OS=Rattus norvegicus OX=10116 GN=Itpr1 PE=1 SV=2	Itpr1	4	10	5	53743.6	32524.6	28998.3	37892.9	31321.8	49009.1	0.851384	1.04694
P31000	Vimentin OS=Rattus norvegicus OX=10116 GN=Vim PE=1 SV=2	Vim	60	31	26	6.31717e+06	1.38703e+06	1.04757e+06	3.44531e+06	1.12166e+06	3.69128e+06	0.839142	1.15831
P31210	Aldo-keto reductase family 1 member D1 OS=Rattus norvegicus OX=10116 GN=Akr1d1 PE=1 SV=1	Akr1d1	34	12	10	542119	477021	682181	454044	730099	613914	0.797633	1.04878
P31399	ATP synthase subunit d, mitochondrial OS=Rattus norvegicus OX=10116 GN=Atp5pd PE=1 SV=3	Atp5pd	53	7	7	986220	1.26403e+06	1.60061e+06	1.15911e+06	649357	1.4739e+06	0.523986	-1.21613
P31646	Sodium- and chloride-dependent GABA transporter 2 OS=Rattus norvegicus OX=10116 GN=Slc6a13 PE=1 SV=1	Slc6a13	8	3	3	254546	209473	291202	163644	181920	425574	0.841223	-1.07015
P32089	Tricarboxylate transport protein, mitochondrial OS=Rattus norvegicus OX=10116 GN=Slc25a1 PE=1 SV=1	Slc25a1	32	10	10	2.30996e+06	1.9814e+06	2524718	2.24211e+06	1.36241e+06	2.08442e+06	0.309171	-1.21977
P32198	Carnitine O-palmitoyltransferase 1, liver isoform OS=Rattus norvegicus OX=10116 GN=Cpt1a PE=1 SV=2	Cpt1a	37	26	25	2.26833e+06	2.80633e+06	3.43875e+06	2.22751e+06	1.81584e+06	3.05176e+06	0.378349	-1.21041
P32551	Cytochrome b-c1 complex subunit 2, mitochondrial OS=Rattus norvegicus OX=10116 GN=Uqcrc2 PE=1 SV=2	Uqcrc2	36	13	13	2.0463e+06	3.44372e+06	3.19758e+06	1.98222e+06	1.4573e+06	3.74947e+06	0.490833	-1.27658
P32755	4-hydroxyphenylpyruvate dioxygenase OS=Rattus norvegicus OX=10116 GN=Hpd PE=1 SV=3	Hpd	41	13	13	512817	700307	793116	512699	661963	555499	0.411136	-1.14746
P34058	Heat shock protein HSP 90-beta OS=Rattus norvegicus OX=10116 GN=Hsp90ab1 PE=1 SV=4	Hsp90ab1	34	22	13	991735	1.16594e+06	888600	1.14455e+06	1.04947e+06	970233	0.672466	1.04288
P34900	Syndecan-2 OS=Rattus norvegicus OX=10116 GN=Sdc2 PE=1 SV=2	Sdc2	21	6	6	186511	193177	207063	227544	164566	264186	0.546732	1.09863
P35171	Cytochrome c oxidase subunit 7A2, mitochondrial OS=Rattus norvegicus OX=10116 GN=Cox7a2 PE=1 SV=1	Cox7a2	37	3	3	494357	617419	685922	427649	300067	941851	0.629949	-1.20098
P35213	14-3-3 protein beta/alpha OS=Rattus norvegicus OX=10116 GN=Ywhab PE=1 SV=3	Ywhab	31	8	2	80826.1	97056.9	136933	141348	99990.8	140868	0.345565	1.22836
P35280	Ras-related protein Rab-8A OS=Rattus norvegicus OX=10116 GN=Rab8a PE=1 SV=2	Rab8a	55	12	4	1.23951e+06	1.15763e+06	1.29493e+06	1.00082e+06	805613	1.29113e+06	0.240288	-1.21303
P35427	60S ribosomal protein L13a OS=Rattus norvegicus OX=10116 GN=Rpl13a PE=1 SV=2	Rpl13a	30	7	7	1.47485e+06	2.91283e+06	4.62115e+06	3.11126e+06	3.68038e+06	4.94873e+06	0.384527	1.41852
P35434	ATP synthase subunit delta, mitochondrial OS=Rattus norvegicus OX=10116 GN=Atp5f1d PE=1 SV=2	Atp5f1d	18	2	2	306729	449510	434197	374577	383496	455049	0.840602	1.02974
P35435	ATP synthase subunit gamma, mitochondrial OS=Rattus norvegicus OX=10116 GN=Atp5f1c PE=1 SV=2	Atp5f1c	43	12	12	2.3581e+06	3.15309e+06	3.66848e+06	2.74238e+06	1.88544e+06	3.58098e+06	0.599518	-1.13784
P35565	Calnexin OS=Rattus norvegicus OX=10116 GN=Canx PE=1 SV=1	Canx	59	37	37	5.15376e+06	5.48726e+06	6.28291e+06	7.17741e+06	5.26127e+06	7.6478e+06	0.279368	1.17576
P35571	Glycerol-3-phosphate dehydrogenase, mitochondrial OS=Rattus norvegicus OX=10116 GN=Gpd2 PE=1 SV=1	Gpd2	25	14	14	230812	280414	227794	442032	201084	779697	0.265264	1.67514
P36201	Cysteine-rich protein 2 OS=Rattus norvegicus OX=10116 GN=Crip2 PE=2 SV=1	Crip2	19	2	2	170441	114385	159776	171619	56334.3	217570	0.778251	-1.13983
P36365	Dimethylaniline monooxygenase [N-oxide-forming] 1 OS=Rattus norvegicus OX=10116 GN=Fmo1 PE=1 SV=2	Fmo1	46	25	24	1.58464e+06	3.23751e+06	2.9362e+06	2.44644e+06	2.16834e+06	4.35578e+06	0.66978	1.15328
P36506	Dual specificity mitogen-activated protein kinase kinase 2 OS=Rattus norvegicus OX=10116 GN=Map2k2 PE=1 SV=1	Map2k2	9	3	2	59184.6	82670.9	53964.3	113713	38697.6	193809	0.470825	1.4782
P36511	UDP-glucuronosyltransferase 2B15 OS=Rattus norvegicus OX=10116 GN=Ugt2b15 PE=1 SV=1	Ugt2b15	55	38	3	2.55655e+06	2.49558e+06	3.53326e+06	3.53393e+06	2.32279e+06	4.84091e+06	0.536456	1.16657
P36860	Ras-related protein Ral-B OS=Rattus norvegicus OX=10116 GN=Ralb PE=2 SV=1	Ralb	27	5	3	282902	266353	362647	285910	186629	317686	0.445009	-1.17253
P36953	Afamin OS=Rattus norvegicus OX=10116 GN=Afm PE=3 SV=1	Afm	5	3	3	14199.6	32343.1	26133.9	31297.4	37017.8	20722.5	0.485329	1.25999
P36970	Phospholipid hydroperoxide glutathione peroxidase OS=Rattus norvegicus OX=10116 GN=Gpx4 PE=1 SV=3	Gpx4	11	2	2	29055.5	38871.5	20375.1	93460.2	141672	66696.5	0.0132986	3.37302
P37397	Calponin-3 OS=Rattus norvegicus OX=10116 GN=Cnn3 PE=1 SV=1	Cnn3	19	5	4	106971	135955	135684	249642	112606	245708	0.202893	1.51834
P38652	Phosphoglucomutase-1 OS=Rattus norvegicus OX=10116 GN=Pgm1 PE=1 SV=2	Pgm1	10	5	5	199479	138290	184249	161368	124804	126178	0.172594	-1.25996
P38718	Mitochondrial pyruvate carrier 2 OS=Rattus norvegicus OX=10116 GN=Mpc2 PE=2 SV=1	Mpc2	32	5	5	295083	293758	300840	253001	168581	356552	0.453253	-1.19694
P38983	40S ribosomal protein SA OS=Rattus norvegicus OX=10116 GN=Rpsa PE=1 SV=3	Rpsa	16	4	4	77014.7	183679	102035	255823	263655	42189.7	0.748169	1.25391
P41034	Alpha-tocopherol transfer protein OS=Rattus norvegicus OX=10116 GN=Ttpa PE=1 SV=1	Ttpa	22	4	4	255259	147428	217254	158571	212077	175236	0.584772	-1.11531
P41123	60S ribosomal protein L13 OS=Rattus norvegicus OX=10116 GN=Rpl13 PE=1 SV=2	Rpl13	48	11	11	1.94599e+06	4.09311e+06	5.41701e+06	4.30986e+06	4.0097e+06	5.77489e+06	0.438508	1.32248
P41350	Caveolin-1 OS=Rattus norvegicus OX=10116 GN=Cav1 PE=1 SV=3	Cav1	46	8	3	1.84997e+06	156929	157336	745120	201519	1.04002e+06	0.692206	1.50647
P41542	General vesicular transport factor p115 OS=Rattus norvegicus OX=10116 GN=Uso1 PE=1 SV=1	Uso1	39	30	30	538131	877717	829173	623187	532010	1.04866e+06	0.884594	-1.04049
P41562	Isocitrate dehydrogenase [NADP] cytoplasmic OS=Rattus norvegicus OX=10116 GN=Idh1 PE=1 SV=1	Idh1	32	13	11	297194	283035	314748	349537	424953	331308	0.0645805	1.22954
P41565	Isocitrate dehydrogenase [NAD] subunit gamma 1, mitochondrial OS=Rattus norvegicus OX=10116 GN=Idh3g PE=1 SV=2	Idh3g	16	3	3	76280.4	23923	23739.7	130434	45693.8	469380	0.148386	4.01196
P42667	Signal peptidase complex catalytic subunit SEC11A OS=Rattus norvegicus OX=10116 GN=Sec11a PE=2 SV=1	Sec11a	37	7	6	635403	808843	640973	758455	756594	710756	0.433428	1.07379
P43428	Glucose-6-phosphatase OS=Rattus norvegicus OX=10116 GN=G6pc PE=2 SV=1	G6pc	20	6	3	600830	727164	715666	835072	1.15766e+06	1.30141e+06	0.0336921	1.59053
P43527	Caspase-1 OS=Rattus norvegicus OX=10116 GN=Casp1 PE=2 SV=1	Casp1	12	5	5	62632.5	89873.2	112239	173068	112429	370411	0.104534	2.25113
P45380	Sulfate anion transporter 1 OS=Rattus norvegicus OX=10116 GN=Slc26a1 PE=1 SV=1	Slc26a1	21	15	15	2.58961e+06	1.47937e+06	1.79876e+06	1.35421e+06	1.38735e+06	2.40798e+06	0.603961	-1.15059
P45592	Cofilin-1 OS=Rattus norvegicus OX=10116 GN=Cfl1 PE=1 SV=3	Cfl1	39	5	3	345236	321678	463557	501717	520918	293244	0.573568	1.14184
P45953	Very long-chain specific acyl-CoA dehydrogenase, mitochondrial OS=Rattus norvegicus OX=10116 GN=Acadvl PE=1 SV=1	Acadvl	44	27	27	1.17256e+06	1.85998e+06	1.34923e+06	1.39717e+06	1.09677e+06	1.29176e+06	0.439311	-1.14129
P46462	Transitional endoplasmic reticulum ATPase OS=Rattus norvegicus OX=10116 GN=Vcp PE=1 SV=3	Vcp	53	38	37	2.02395e+06	1.52841e+06	1.79631e+06	1.87066e+06	1.46978e+06	1.18279e+06	0.314537	-1.19551
P46720	Solute carrier organic anion transporter family member 1A1 OS=Rattus norvegicus OX=10116 GN=Slco1a1 PE=1 SV=1	Slco1a1	29	20	12	1.31306e+06	1.00499e+06	1.43746e+06	970670	696649	1.42143e+06	0.384674	-1.25433
P47853	Biglycan OS=Rattus norvegicus OX=10116 GN=Bgn PE=1 SV=1	Bgn	8	2	2	129279	27350.8	33049.5	33212.4	19372.1	35221.9	0.356423	-1.72766
P48056	Sodium- and chloride-dependent betaine transporter OS=Rattus norvegicus OX=10116 GN=Slc6a12 PE=1 SV=1	Slc6a12	7	3	3	830834	712044	525256	451470	520174	581523	0.148432	-1.31527
P48199	C-reactive protein OS=Rattus norvegicus OX=10116 GN=Crp PE=1 SV=1	Crp	18	3	3	506461	513499	784191	640885	762249	612075	0.46553	1.13603
P48500	Triosephosphate isomerase OS=Rattus norvegicus OX=10116 GN=Tpi1 PE=1 SV=2	Tpi1	10	2	2	24400.1	41052.4	49495.4	46836.5	46596.3	57675.1	0.236064	1.36419
P48508	Glutamate--cysteine ligase regulatory subunit OS=Rattus norvegicus OX=10116 GN=Gclm PE=1 SV=1	Gclm	27	5	5	94959.3	117470	116826	160206	90945.2	264747	0.316816	1.4358
P48675	Desmin OS=Rattus norvegicus OX=10116 GN=Des PE=1 SV=2	Des	16	8	4	138279	19285.5	18329.3	48459.2	37705.9	46001.6	0.800635	1.19805
P49242	40S ribosomal protein S3a OS=Rattus norvegicus OX=10116 GN=Rps3a PE=1 SV=2	Rps3a	54	15	15	729151	990632	1.17713e+06	1.41452e+06	1.54695e+06	1.34095e+06	0.0475601	1.51118
P49432	Pyruvate dehydrogenase E1 component subunit beta, mitochondrial OS=Rattus norvegicus OX=10116 GN=Pdhb PE=1 SV=2	Pdhb	30	8	8	1.07326e+06	276434	281169	981118	398012	1.49926e+06	0.336845	1.9146
P49793	Nuclear pore complex protein Nup98-Nup96 OS=Rattus norvegicus OX=10116 GN=Nup98 PE=1 SV=2	Nup98	1	2	2	82770.7	68771.7	102629	97758.1	42934	168454	0.885279	1.06568
P50123	Glutamyl aminopeptidase OS=Rattus norvegicus OX=10116 GN=Enpep PE=1 SV=2	Enpep	12	9	9	222176	128457	154454	126475	106998	175289	0.394272	-1.22944
P50137	Transketolase OS=Rattus norvegicus OX=10116 GN=Tkt PE=1 SV=1	Tkt	20	10	10	262995	244423	288056	304287	281883	308266	0.0974287	1.12608
P50237	Sulfotransferase 1C1 OS=Rattus norvegicus OX=10116 GN=Sult1c1 PE=1 SV=1	Sult1c1	21	5	5	111241	122088	153336	138364	110881	167913	0.667479	1.07348
P50279	Syntaxin-2 OS=Rattus norvegicus OX=10116 GN=Stx2 PE=1 SV=2	Stx2	11	3	3	44798.6	85152.8	154688	51490.8	38238.9	84152.8	0.375892	-1.52712
P50297	Arylamine N-acetyltransferase 1 OS=Rattus norvegicus OX=10116 GN=Nat1 PE=2 SV=1	Nat1	14	4	4	128670	145258	170995	107996	91932.6	189970	0.495975	-1.19219
P50339	Chymase OS=Rattus norvegicus OX=10116 GN=Cma1 PE=2 SV=1	Cma1	10	2	2	163727	3511.24	1059.47	20092.5	800.239	7814.85	0.78416	-1.69238
P50399	Rab GDP dissociation inhibitor beta OS=Rattus norvegicus OX=10116 GN=Gdi2 PE=1 SV=2	Gdi2	13	4	4	91261.8	114677	188928	130432	82356.9	126189	0.654808	-1.1341
P50878	60S ribosomal protein L4 OS=Rattus norvegicus OX=10116 GN=Rpl4 PE=1 SV=3	Rpl4	42	23	23	1.69249e+06	3.70585e+06	5.707e+06	4.67963e+06	4.91399e+06	6.14251e+06	0.278776	1.58024
P51538	Cytochrome P450 3A9 OS=Rattus norvegicus OX=10116 GN=Cyp3a9 PE=2 SV=2	Cyp3a9	25	12	8	37984.9	71159.2	132832	130855	129260	280666	0.124065	2.36465
P51577	P2X purinoceptor 4 OS=Rattus norvegicus OX=10116 GN=P2rx4 PE=1 SV=1	P2rx4	13	3	3	153165	19262.2	42759	21762.3	71379.2	17208.2	0.526948	-1.67736
P51590	Cytochrome P450 2J3 OS=Rattus norvegicus OX=10116 GN=Cyp2j3 PE=2 SV=1	Cyp2j3	39	17	12	374330	273580	384076	327812	241639	480151	0.962963	-1.01126
P51635	Aldo-keto reductase family 1 member A1 OS=Rattus norvegicus OX=10116 GN=Akr1a1 PE=1 SV=2	Akr1a1	11	3	3	65907.4	91676.6	103914	67277.2	90492.6	84231.5	0.699325	-1.0698
P51647	Retinal dehydrogenase 1 OS=Rattus norvegicus OX=10116 GN=Aldh1a1 PE=1 SV=3	Aldh1a1	7	4	2	45065.1	39758.1	53560.4	27502.9	67421.5	53512.9	0.970394	1.01121
P51650	Succinate-semialdehyde dehydrogenase, mitochondrial OS=Rattus norvegicus OX=10116 GN=Aldh5a1 PE=1 SV=2	Aldh5a1	9	3	3	157385	126969	110681	147510	148124	166337	0.205913	1.18005
P51869	Cytochrome P450 4F4 OS=Rattus norvegicus OX=10116 GN=Cyp4f4 PE=2 SV=1	Cyp4f4	28	17	4	664882	843877	1.14883e+06	1.14027e+06	772148	1.08826e+06	0.545722	1.14126
P51871	Cytochrome P450 4F6 OS=Rattus norvegicus OX=10116 GN=Cyp4f6 PE=2 SV=1	Cyp4f6	19	9	3	82601.6	69318.7	76847.7	83760	64702.5	97977.1	0.658032	1.06464
P52020	Squalene monooxygenase OS=Rattus norvegicus OX=10116 GN=Sqle PE=1 SV=1	Sqle	27	11	10	712426	729199	1.251e+06	402868	1.372e+06	946267	0.867395	-1.07507
P52555	Endoplasmic reticulum resident protein 29 OS=Rattus norvegicus OX=10116 GN=Erp29 PE=1 SV=2	Erp29	31	7	7	375571	473921	663999	645231	716193	737660	0.106869	1.42346
P52631	Signal transducer and activator of transcription 3 OS=Rattus norvegicus OX=10116 GN=Stat3 PE=1 SV=1	Stat3	8	4	4	73380.3	76688.9	84234.5	154323	41441.5	367915	0.448337	1.70583
P52759	2-iminobutanoate/2-iminopropanoate deaminase OS=Rattus norvegicus OX=10116 GN=Rida PE=1 SV=3	Rida	54	5	5	610456	558031	658498	494208	1.01172e+06	459943	0.975713	1.00833
P52847	Sulfotransferase family cytosolic 1B member 1 OS=Rattus norvegicus OX=10116 GN=Sult1b1 PE=1 SV=2	Sult1b1	12	3	3	74198.8	63856.6	77314.7	104286	62390.9	107476	0.310589	1.2405
P52873	Pyruvate carboxylase, mitochondrial OS=Rattus norvegicus OX=10116 GN=Pc PE=1 SV=2	Pc	53	50	50	6.32003e+06	2.82574e+06	2.95162e+06	2.83788e+06	3.79871e+06	2.74427e+06	0.530885	-1.21232
P53565	Homeobox protein cut-like 1 OS=Rattus norvegicus OX=10116 GN=Cux1 PE=1 SV=2	Cux1	5	6	5	60922.9	105488	127205	105647	50293.1	78973.6	0.511539	-1.24896
P53812	Phosphatidylinositol transfer protein beta isoform OS=Rattus norvegicus OX=10116 GN=Pitpnb PE=1 SV=2	Pitpnb	76	24	18	3.03009e+06	2.64611e+06	3.20648e+06	3.01554e+06	2.04066e+06	2.63688e+06	0.296707	-1.1658
P53987	Monocarboxylate transporter 1 OS=Rattus norvegicus OX=10116 GN=Slc16a1 PE=1 SV=1	Slc16a1	21	11	11	4.20946e+06	4.06913e+06	4.14286e+06	4.11741e+06	2.98777e+06	4.73106e+06	0.653488	-1.06832
P54311	Guanine nucleotide-binding protein G(I)/G(S)/G(T) subunit beta-1 OS=Rattus norvegicus OX=10116 GN=Gnb1 PE=1 SV=4	Gnb1	32	10	5	1.21979e+06	927040	1.03675e+06	1.11836e+06	926224	929617	0.551851	-1.06779
P54313	Guanine nucleotide-binding protein G(I)/G(S)/G(T) subunit beta-2 OS=Rattus norvegicus OX=10116 GN=Gnb2 PE=1 SV=4	Gnb2	33	10	5	2.7145e+06	1.8642e+06	2.20697e+06	2.27224e+06	1.73503e+06	1.99022e+06	0.428441	-1.12488
P54319	Phospholipase A-2-activating protein OS=Rattus norvegicus OX=10116 GN=Plaa PE=1 SV=3	Plaa	14	7	7	174147	239691	174571	170296	101690	374897	0.926865	-1.03924
P54777	Peroxisome assembly factor 2 OS=Rattus norvegicus OX=10116 GN=Pex6 PE=1 SV=1	Pex6	8	6	6	136775	170590	182919	205300	135541	188131	0.68087	1.07045
P54921	Alpha-soluble NSF attachment protein OS=Rattus norvegicus OX=10116 GN=Napa PE=1 SV=2	Napa	52	13	13	733554	832280	1.11944e+06	1.81366e+06	997031	2.75783e+06	0.107748	1.93959
P55006	Retinol dehydrogenase 7 OS=Rattus norvegicus OX=10116 GN=Rdh7 PE=1 SV=1	Rdh7	59	26	13	9.8269e+06	1.15063e+07	1.07933e+07	1.00335e+07	9.14724e+06	1.31641e+07	0.978738	-1.00336
P55062	Bax inhibitor 1 OS=Rattus norvegicus OX=10116 GN=Tmbim6 PE=2 SV=2	Tmbim6	9	2	2	321212	257157	325125	401966	256955	453689	0.381691	1.20389
P55159	Serum paraoxonase/arylesterase 1 OS=Rattus norvegicus OX=10116 GN=Pon1 PE=1 SV=3	Pon1	37	13	13	5.46574e+06	1.01698e+07	9.99861e+06	9.68054e+06	9.43148e+06	1.04825e+07	0.430171	1.19862
P55161	Nck-associated protein 1 OS=Rattus norvegicus OX=10116 GN=Nckap1 PE=2 SV=1	Nckap1	4	4	4	29047.4	37942.3	44949.1	55274.2	22488.8	63515.3	0.679529	1.16808
P55281	Cadherin-17 OS=Rattus norvegicus OX=10116 GN=Cdh17 PE=2 SV=1	Cdh17	9	5	5	69198.9	108222	159499	90656.3	39296.2	136097	0.530402	-1.35059
P55314	Complement component C8 beta chain OS=Rattus norvegicus OX=10116 GN=C8b PE=2 SV=2	C8b	4	2	2	42279.1	72871.4	58814	57095.9	51038.8	58799.8	0.915047	-1.01881
P55797	Apolipoprotein C-IV OS=Rattus norvegicus OX=10116 GN=Apoc4 PE=2 SV=2	Apoc4	16	2	2	308323	286033	344678	399713	497710	273942	0.346606	1.21483
P56571	ES1 protein homolog, mitochondrial OS=Rattus norvegicus OX=10116 PE=1 SV=2	P56571	22	4	4	152377	111815	188428	259174	109237	425419	0.358472	1.55383
P56574	Isocitrate dehydrogenase [NADP], mitochondrial OS=Rattus norvegicus OX=10116 GN=Idh2 PE=1 SV=2	Idh2	34	13	12	481370	252990	275290	474043	233186	607596	0.545201	1.26063
P56603	Secretory carrier-associated membrane protein 1 OS=Rattus norvegicus OX=10116 GN=Scamp1 PE=1 SV=1	Scamp1	6	2	2	25646.7	34762	70228.4	312788	21981.3	70745.5	0.453654	1.98055
P56627	Aquaporin-9 OS=Rattus norvegicus OX=10116 GN=Aqp9 PE=2 SV=1	Aqp9	6	2	2	354888	307791	360876	565523	304630	357699	0.481453	1.16059
P56745	Claudin-1 OS=Rattus norvegicus OX=10116 GN=Cldn1 PE=1 SV=2	Cldn1	15	2	2	582281	455514	313509	159092	385246	272249	0.16337	-1.70809
P57093	Phytanoyl-CoA dioxygenase, peroxisomal OS=Rattus norvegicus OX=10116 GN=Phyh PE=1 SV=2	Phyh	31	9	9	1.08793e+06	855837	994251	810835	1.21356e+06	1.21837e+06	0.601346	1.09
P57113	Maleylacetoacetate isomerase OS=Rattus norvegicus OX=10116 GN=Gstz1 PE=1 SV=2	Gstz1	50	10	10	865395	902657	1.34915e+06	669282	290601	858630	0.160395	-1.84797
P58200	Vesicle transport through interaction with t-SNAREs homolog 1B OS=Rattus norvegicus OX=10116 GN=Vti1b PE=1 SV=2	Vti1b	14	2	2	198715	207966	197547	206984	165899	195658	0.395825	-1.0671
P60711	Actin, cytoplasmic 1 OS=Rattus norvegicus OX=10116 GN=Actb PE=1 SV=1	Actb	84	47	2	7.56388e+07	6.38365e+07	7.87071e+07	5.76767e+07	6.88091e+07	6.27128e+07	0.160352	-1.15153
P60868	40S ribosomal protein S20 OS=Rattus norvegicus OX=10116 GN=Rps20 PE=3 SV=1	Rps20	25	3	3	584120	629438	949789	1.06498e+06	1.11453e+06	471820	0.646026	1.17051
P60905	DnaJ homolog subfamily C member 5 OS=Rattus norvegicus OX=10116 GN=Dnajc5 PE=1 SV=1	Dnajc5	20	2	2	137556	174237	213027	110544	138734	175906	0.312802	-1.23695
P61212	ADP-ribosylation factor-like protein 1 OS=Rattus norvegicus OX=10116 GN=Arl1 PE=1 SV=1	Arl1	25	4	4	214573	280696	314412	389393	320097	551582	0.0926152	1.53694
P61314	60S ribosomal protein L15 OS=Rattus norvegicus OX=10116 GN=Rpl15 PE=1 SV=2	Rpl15	36	10	10	1.26436e+06	2.40249e+06	4.56201e+06	3.50064e+06	2.59364e+06	3.29077e+06	0.53885	1.29188
P61354	60S ribosomal protein L27 OS=Rattus norvegicus OX=10116 GN=Rpl27 PE=2 SV=2	Rpl27	43	9	9	2.79899e+06	3.98756e+06	5.47399e+06	5.30473e+06	3.99749e+06	5.28254e+06	0.400815	1.22394
P61515	Putative 60S ribosomal protein L37a OS=Rattus norvegicus OX=10116 GN=Rpl37a-ps1 PE=5 SV=2	Rpl37a-ps1	29	3	3	273258	447709	626802	300618	237915	622687	0.655916	-1.19857
P61589	Transforming protein RhoA OS=Rattus norvegicus OX=10116 GN=Rhoa PE=1 SV=1	Rhoa	40	8	7	1.1521e+06	1.50215e+06	1.57658e+06	1.56511e+06	1.09113e+06	1.66238e+06	0.939471	1.01331
P61621	Protein transport protein Sec61 subunit alpha isoform 1 OS=Rattus norvegicus OX=10116 GN=Sec61a1 PE=2 SV=2	Sec61a1	19	10	10	1.53474e+06	2.74988e+06	2.75586e+06	3.28524e+06	1.90664e+06	3.41116e+06	0.495493	1.22474
P61805	Dolichyl-diphosphooligosaccharide--protein glycosyltransferase subunit DAD1 OS=Rattus norvegicus OX=10116 GN=Dad1 PE=3 SV=3	Dad1	35	4	4	1.43634e+06	1.66963e+06	2.14e+06	1.82503e+06	2.25239e+06	2.38367e+06	0.203119	1.24057
P61980	Heterogeneous nuclear ribonucleoprotein K OS=Rattus norvegicus OX=10116 GN=Hnrnpk PE=1 SV=1	Hnrnpk	23	7	7	153425	172661	240716	375481	178389	252323	0.269668	1.3839
P61983	14-3-3 protein gamma OS=Rattus norvegicus OX=10116 GN=Ywhag PE=1 SV=2	Ywhag	38	10	5	140888	177515	233465	205200	133491	219410	0.966153	1.00968
P62083	40S ribosomal protein S7 OS=Rattus norvegicus OX=10116 GN=Rps7 PE=1 SV=1	Rps7	14	3	3	315491	694720	1.03365e+06	1.13501e+06	716625	907710	0.350821	1.4826
P62138	Serine/threonine-protein phosphatase PP1-alpha catalytic subunit OS=Rattus norvegicus OX=10116 GN=Ppp1ca PE=1 SV=1	Ppp1ca	26	9	3	254894	250845	291437	296688	274271	425212	0.2229	1.22911
P62142	Serine/threonine-protein phosphatase PP1-beta catalytic subunit OS=Rattus norvegicus OX=10116 GN=Ppp1cb PE=1 SV=3	Ppp1cb	24	9	3	316087	271238	361981	331848	229959	385392	0.923174	-1.01808
P62198	26S proteasome regulatory subunit 8 OS=Rattus norvegicus OX=10116 GN=Psmc5 PE=1 SV=1	Psmc5	8	2	2	80431.9	47152.7	54648.5	114023	33843.1	62953.6	0.897315	1.05436
P62243	40S ribosomal protein S8 OS=Rattus norvegicus OX=10116 GN=Rps8 PE=1 SV=2	Rps8	28	5	5	1.52342e+06	1.86665e+06	2.10706e+06	3.00622e+06	2.85215e+06	2.43415e+06	0.0217408	1.51586
P62246	40S ribosomal protein S15a OS=Rattus norvegicus OX=10116 GN=Rps15a PE=1 SV=2	Rps15a	40	4	4	1.27928e+06	1.37744e+06	2.86742e+06	1.56388e+06	1.32106e+06	2.03601e+06	0.84163	-1.06302
P62250	40S ribosomal protein S16 OS=Rattus norvegicus OX=10116 GN=Rps16 PE=1 SV=2	Rps16	54	9	7	864118	1.26504e+06	1.58362e+06	1.8838e+06	1.94586e+06	1.94731e+06	0.0560495	1.60356
P62260	14-3-3 protein epsilon OS=Rattus norvegicus OX=10116 GN=Ywhae PE=1 SV=1	Ywhae	49	13	10	488714	578307	812928	693339	667989	754237	0.415555	1.14988
P62268	40S ribosomal protein S23 OS=Rattus norvegicus OX=10116 GN=Rps23 PE=1 SV=3	Rps23	29	5	5	407357	331997	495321	498920	304163	652401	0.632053	1.13907
P62271	40S ribosomal protein S18 OS=Rattus norvegicus OX=10116 GN=Rps18 PE=1 SV=3	Rps18	53	11	11	1.27174e+06	1.77785e+06	2.53434e+06	2.82205e+06	2.906e+06	2.36804e+06	0.123542	1.5021
P62278	40S ribosomal protein S13 OS=Rattus norvegicus OX=10116 GN=Rps13 PE=1 SV=2	Rps13	52	9	8	704659	941332	1.23789e+06	1.74225e+06	1.60786e+06	1.51794e+06	0.0307178	1.7301
P62282	40S ribosomal protein S11 OS=Rattus norvegicus OX=10116 GN=Rps11 PE=1 SV=3	Rps11	45	8	8	390960	755011	1.13967e+06	1.34623e+06	1.14644e+06	970477	0.200995	1.64512
P62332	ADP-ribosylation factor 6 OS=Rattus norvegicus OX=10116 GN=Arf6 PE=1 SV=2	Arf6	33	4	4	568458	474299	639525	632570	453465	708931	0.74803	1.05653
P62630	Elongation factor 1-alpha 1 OS=Rattus norvegicus OX=10116 GN=Eef1a1 PE=2 SV=1	Eef1a1	35	15	15	3.99458e+06	4.8451e+06	4.69328e+06	5.91335e+06	4.93057e+06	3.57734e+06	0.785846	1.04716
P62634	Cellular nucleic acid-binding protein OS=Rattus norvegicus OX=10116 GN=Cnbp PE=2 SV=1	Cnbp	13	2	2	127671	130867	118788	302731	83713.4	141084	0.627924	1.21678
P62703	40S ribosomal protein S4, X isoform OS=Rattus norvegicus OX=10116 GN=Rps4x PE=2 SV=2	Rps4x	52	15	15	1.06115e+06	1.3406e+06	1.86027e+06	2.0192e+06	1.9613e+06	1.98926e+06	0.0895591	1.43854
P62718	60S ribosomal protein L18a OS=Rattus norvegicus OX=10116 GN=Rpl18a PE=2 SV=1	Rpl18a	44	8	8	1.17076e+06	1.54826e+06	2.24356e+06	2.29324e+06	1.41894e+06	2.36487e+06	0.444179	1.23687
P62744	AP-2 complex subunit sigma OS=Rattus norvegicus OX=10116 GN=Ap2s1 PE=1 SV=1	Ap2s1	28	4	4	412964	314236	341404	278747	292115	380395	0.397745	-1.12671
P62752	60S ribosomal protein L23a OS=Rattus norvegicus OX=10116 GN=Rpl23a PE=2 SV=1	Rpl23a	35	9	9	3.93213e+06	5.35829e+06	6.13818e+06	6.06961e+06	6.61937e+06	5.44036e+06	0.289742	1.19116
P62755	40S ribosomal protein S6 OS=Rattus norvegicus OX=10116 GN=Rps6 PE=1 SV=1	Rps6	27	7	7	860005	1.56933e+06	1.93992e+06	2.117e+06	2.09944e+06	2.18443e+06	0.1478	1.54783
P62804	Histone H4 OS=Rattus norvegicus OX=10116 GN=H4c2 PE=1 SV=2	H4c2	52	9	9	2.84497e+07	9.59487e+06	1.17314e+07	1.36823e+07	6.32198e+06	1.21359e+07	0.416971	-1.45031
P62828	GTP-binding nuclear protein Ran OS=Rattus norvegicus OX=10116 GN=Ran PE=1 SV=3	Ran	17	3	3	133101	155068	150536	185965	190598	147084	0.143264	1.18829
P62832	60S ribosomal protein L23 OS=Rattus norvegicus OX=10116 GN=Rpl23 PE=2 SV=1	Rpl23	50	8	8	1.3743e+06	1.5872e+06	2.73585e+06	1.65563e+06	1.09707e+06	2.77359e+06	0.876346	-1.05809
P62845	40S ribosomal protein S15 OS=Rattus norvegicus OX=10116 GN=Rps15 PE=1 SV=2	Rps15	18	2	2	172493	287316	442160	440721	223958	386877	0.617123	1.20336
P62850	40S ribosomal protein S24 OS=Rattus norvegicus OX=10116 GN=Rps24 PE=2 SV=1	Rps24	17	2	2	404292	410333	485619	680529	608397	594248	0.00670406	1.45086
P62853	40S ribosomal protein S25 OS=Rattus norvegicus OX=10116 GN=Rps25 PE=2 SV=1	Rps25	38	6	6	727636	1.05026e+06	1.43929e+06	1.61942e+06	1.92429e+06	1.46373e+06	0.0896628	1.60661
P62856	40S ribosomal protein S26 OS=Rattus norvegicus OX=10116 GN=Rps26 PE=3 SV=3	Rps26	27	3	3	491649	890834	983632	1.31935e+06	1.0048e+06	961823	0.203283	1.43577
P62890	60S ribosomal protein L30 OS=Rattus norvegicus OX=10116 GN=Rpl30 PE=3 SV=2	Rpl30	59	6	6	309131	962869	1.22145e+06	776007	1.4854e+06	1.78077e+06	0.307072	1.78064
P62898	Cytochrome c, somatic OS=Rattus norvegicus OX=10116 GN=Cycs PE=1 SV=2	Cycs	29	4	4	81205.6	102822	160798	100287	92076.7	135820	0.926867	-1.02297
P62902	60S ribosomal protein L31 OS=Rattus norvegicus OX=10116 GN=Rpl31 PE=2 SV=1	Rpl31	45	6	6	1.86999e+06	2.96863e+06	4.22044e+06	3.35543e+06	2.50145e+06	3.0064e+06	0.926166	1.02505
P62907	60S ribosomal protein L10a OS=Rattus norvegicus OX=10116 GN=Rpl10a PE=1 SV=2	Rpl10a	30	7	7	2.32587e+06	4.15567e+06	4.95676e+06	4.52885e+06	3.39409e+06	4.79323e+06	0.600048	1.15426
P62909	40S ribosomal protein S3 OS=Rattus norvegicus OX=10116 GN=Rps3 PE=1 SV=1	Rps3	71	17	17	1.52517e+06	1.89747e+06	2.08376e+06	3.42518e+06	3.12241e+06	2.58521e+06	0.0149747	1.66128
P62912	60S ribosomal protein L32 OS=Rattus norvegicus OX=10116 GN=Rpl32 PE=1 SV=2	Rpl32	44	6	6	596089	991976	1.84653e+06	806692	563726	1.28058e+06	0.631462	-1.23309
P62914	60S ribosomal protein L11 OS=Rattus norvegicus OX=10116 GN=Rpl11 PE=1 SV=2	Rpl11	45	7	7	2.73458e+06	4.2337e+06	4.18857e+06	5.52705e+06	4.00997e+06	5.24604e+06	0.170977	1.33843
P62916	Transcription initiation factor IIB OS=Rattus norvegicus OX=10116 GN=Gtf2b PE=2 SV=1	Gtf2b	19	4	4	79097.6	89413.3	87124.3	113393	81832.1	161982	0.212667	1.34614
P62919	60S ribosomal protein L8 OS=Rattus norvegicus OX=10116 GN=Rpl8 PE=2 SV=2	Rpl8	32	9	9	3.21513e+06	6.3137e+06	8.1441e+06	7.90204e+06	5.07561e+06	7.16665e+06	0.581789	1.20246
P62944	AP-2 complex subunit beta OS=Rattus norvegicus OX=10116 GN=Ap2b1 PE=1 SV=1	Ap2b1	37	32	17	1.05801e+06	744809	836292	633632	746152	789865	0.197345	-1.20844
P62961	Y-box-binding protein 1 OS=Rattus norvegicus OX=10116 GN=Ybx1 PE=2 SV=3	Ybx1	27	4	4	25585.9	95325.4	230227	186186	284986	63187.4	0.487668	1.81417
P62963	Profilin-1 OS=Rattus norvegicus OX=10116 GN=Pfn1 PE=1 SV=2	Pfn1	21	2	2	269628	304790	284931	329404	281982	366540	0.211555	1.13289
P62986	Ubiquitin-60S ribosomal protein L40 OS=Rattus norvegicus OX=10116 GN=Uba52 PE=1 SV=2	Uba52	56	8	6	1.29279e+07	1.08822e+07	1.1592e+07	1.30644e+07	1.01528e+07	1.23355e+07	0.990982	1.0011
P63018	Heat shock cognate 71 kDa protein OS=Rattus norvegicus OX=10116 GN=Hspa8 PE=1 SV=1	Hspa8	58	40	29	5.39419e+06	5.31948e+06	7.07718e+06	5.61794e+06	4.21427e+06	6.14499e+06	0.491304	-1.11758
P63025	Vesicle-associated membrane protein 3 OS=Rattus norvegicus OX=10116 GN=Vamp3 PE=1 SV=1	Vamp3	48	3	2	321875	289822	303757	223923	307804	394042	0.936329	-1.01425
P63031	Mitochondrial pyruvate carrier 1 OS=Rattus norvegicus OX=10116 GN=Mpc1 PE=3 SV=1	Mpc1	33	5	5	753896	883862	1.21698e+06	971610	736294	1.03108e+06	0.865503	-1.03208
P63036	DnaJ homolog subfamily A member 1 OS=Rattus norvegicus OX=10116 GN=Dnaja1 PE=1 SV=1	Dnaja1	32	10	10	343350	564062	761836	737690	542965	807459	0.373841	1.29901
P63039	60 kDa heat shock protein, mitochondrial OS=Rattus norvegicus OX=10116 GN=Hspd1 PE=1 SV=1	Hspd1	46	20	20	1.78558e+06	1.22294e+06	1.66161e+06	1.78519e+06	1.58646e+06	2.22596e+06	0.294308	1.20219
P63081	V-type proton ATPase 16 kDa proteolipid subunit OS=Rattus norvegicus OX=10116 GN=Atp6v0c PE=2 SV=1	Atp6v0c	12	2	2	376470	307762	388370	322505	312704	450354	0.983141	1.0031
P63095	Guanine nucleotide-binding protein G(s) subunit alpha isoforms short OS=Rattus norvegicus OX=10116 GN=Gnas PE=1 SV=1	Gnas	34	13	11	1.867e+06	1.32001e+06	1.31689e+06	989784	1.35056e+06	1.37095e+06	0.292359	-1.20985
P63102	14-3-3 protein zeta/delta OS=Rattus norvegicus OX=10116 GN=Ywhaz PE=1 SV=1	Ywhaz	28	7	3	245151	314860	434213	402658	267573	434019	0.645499	1.11741
P63174	60S ribosomal protein L38 OS=Rattus norvegicus OX=10116 GN=Rpl38 PE=1 SV=2	Rpl38	50	5	5	953308	1.40755e+06	1.98566e+06	1.921e+06	1.53683e+06	1.98933e+06	0.310058	1.30143
P63245	Receptor of activated protein C kinase 1 OS=Rattus norvegicus OX=10116 GN=Rack1 PE=1 SV=3	Rack1	13	4	4	104061	148392	107914	279178	146235	152380	0.138156	1.5513
P63259	Actin, cytoplasmic 2 OS=Rattus norvegicus OX=10116 GN=Actg1 PE=1 SV=1	Actg1	84	47	2	9.55988e+06	8.06821e+06	9.94768e+06	7.28968e+06	8.69668e+06	7.92618e+06	0.160352	-1.15153
P63322	Ras-related protein Ral-A OS=Rattus norvegicus OX=10116 GN=Rala PE=1 SV=1	Rala	27	5	3	770655	643175	755150	661324	675891	806408	0.889519	-1.01265
P63326	40S ribosomal protein S10 OS=Rattus norvegicus OX=10116 GN=Rps10 PE=2 SV=1	Rps10	54	8	8	635697	955846	1.18399e+06	1.68916e+06	1.59801e+06	1.1299e+06	0.0955145	1.61846
P67779	Prohibitin OS=Rattus norvegicus OX=10116 GN=Phb PE=1 SV=1	Phb	53	15	10	2.50202e+06	3.41041e+06	3.60082e+06	3.07626e+06	2.21128e+06	4.45669e+06	0.985561	-1.00448
P68035	Actin, alpha cardiac muscle 1 OS=Rattus norvegicus OX=10116 GN=Actc1 PE=2 SV=1	Actc1	54	23	3	4.07001e+07	3.42255e+07	4.30938e+07	3.04143e+07	4.17186e+07	3.66816e+07	0.50161	-1.08852
P68101	Eukaryotic translation initiation factor 2 subunit 1 OS=Rattus norvegicus OX=10116 GN=Eif2s1 PE=1 SV=2	Eif2s1	27	7	7	157739	145140	110030	239825	169823	200310	0.0567561	1.47952
P69897	Tubulin beta-5 chain OS=Rattus norvegicus OX=10116 GN=Tubb5 PE=1 SV=1	Tubb5	73	31	3	2.78876e+06	2.90704e+06	3.11042e+06	2.67664e+06	1.28841e+06	4.49035e+06	0.677985	-1.17648
P70473	Alpha-methylacyl-CoA racemase OS=Rattus norvegicus OX=10116 GN=Amacr PE=1 SV=3	Amacr	34	11	11	264133	264897	289245	391281	565116	298445	0.103362	1.48289
P70500	CDP-diacylglycerol--inositol 3-phosphatidyltransferase OS=Rattus norvegicus OX=10116 GN=Cdipt PE=1 SV=1	Cdipt	11	2	2	185608	145168	147842	244179	95521.9	279670	0.660252	1.17868
P70550	Ras-related protein Rab-8B OS=Rattus norvegicus OX=10116 GN=Rab8b PE=1 SV=1	Rab8b	52	11	3	454606	399318	386525	326300	328370	364298	0.0328837	-1.2159
P70580	Membrane-associated progesterone receptor component 1 OS=Rattus norvegicus OX=10116 GN=Pgrmc1 PE=1 SV=3	Pgrmc1	46	11	10	5.28272e+06	6.6844e+06	7.52147e+06	8.71009e+06	8.22712e+06	8.50167e+06	0.0580925	1.31882
P70584	Short/branched chain specific acyl-CoA dehydrogenase, mitochondrial OS=Rattus norvegicus OX=10116 GN=Acadsb PE=1 SV=1	Acadsb	7	2	2	101917	68933.5	76061.8	63723.1	46524.9	89140.9	0.348955	-1.26453
P70615	Lamin-B1 OS=Rattus norvegicus OX=10116 GN=Lmnb1 PE=1 SV=3	Lmnb1	22	11	10	391748	144060	202250	224485	155341	184996	0.575501	-1.20949
P80254	D-dopachrome decarboxylase OS=Rattus norvegicus OX=10116 GN=Ddt PE=1 SV=3	Ddt	29	3	3	122184	171442	254144	190250	228073	157376	0.74406	1.08653
P80432	Cytochrome c oxidase subunit 7C, mitochondrial OS=Rattus norvegicus OX=10116 GN=Cox7c PE=1 SV=2	Cox7c	29	2	2	520659	632437	692812	651319	441995	744952	0.913294	-1.02082
P81155	Voltage-dependent anion-selective channel protein 2 OS=Rattus norvegicus OX=10116 GN=Vdac2 PE=1 SV=2	Vdac2	39	9	8	1.4821e+06	1.84202e+06	2.32882e+06	2.04031e+06	1.13545e+06	2.69782e+06	0.98507	-1.00572
P81795	Eukaryotic translation initiation factor 2 subunit 3, X-linked OS=Rattus norvegicus OX=10116 GN=Eif2s3 PE=1 SV=2	Eif2s3	8	3	3	91192.3	86390.8	75412.5	152730	56185.2	83290.9	0.845428	1.06355
P82471	Guanine nucleotide-binding protein G(q) subunit alpha OS=Rattus norvegicus OX=10116 GN=Gnaq PE=2 SV=2	Gnaq	35	11	6	510033	368403	312618	301222	304503	398992	0.407823	-1.17084
P82995	Heat shock protein HSP 90-alpha OS=Rattus norvegicus OX=10116 GN=Hsp90aa1 PE=1 SV=3	Hsp90aa1	29	19	11	419902	470595	348609	505730	448071	307281	0.984533	1.00359
P83732	60S ribosomal protein L24 OS=Rattus norvegicus OX=10116 GN=Rpl24 PE=2 SV=1	Rpl24	41	9	9	2.47492e+06	3.83405e+06	4.10269e+06	4.46407e+06	3.80112e+06	4.50597e+06	0.250925	1.25232
P83883	60S ribosomal protein L36a OS=Rattus norvegicus OX=10116 GN=Rpl36a PE=1 SV=2	Rpl36a	25	4	4	233122	508722	771024	583173	2.16438e+06	1.38634e+06	0.131836	2.67479
P84060	Dystrobrevin beta OS=Rattus norvegicus OX=10116 GN=Dtnb PE=1 SV=2	Dtnb	14	6	6	192144	224019	308556	212682	114824	342943	0.67991	-1.16615
P84083	ADP-ribosylation factor 5 OS=Rattus norvegicus OX=10116 GN=Arf5 PE=1 SV=2	Arf5	40	6	3	336095	434919	521318	440553	243174	511948	0.695544	-1.11586
P84092	AP-2 complex subunit mu OS=Rattus norvegicus OX=10116 GN=Ap2m1 PE=1 SV=1	Ap2m1	27	12	12	1.01569e+06	760225	1.02503e+06	707209	552741	1.09005e+06	0.403995	-1.22925
P84100	60S ribosomal protein L19 OS=Rattus norvegicus OX=10116 GN=Rpl19 PE=1 SV=1	Rpl19	28	7	7	659703	1.06248e+06	1.79917e+06	1.1233e+06	1.49068e+06	1.73757e+06	0.428539	1.32138
P84245	Histone H3.3 OS=Rattus norvegicus OX=10116 GN=H3-3b PE=1 SV=2	H3-3b	22	4	4	1.58587e+07	6.40526e+06	8.94971e+06	7.88883e+06	3.05731e+06	9.29546e+06	0.344856	-1.59464
P84817	Mitochondrial fission 1 protein OS=Rattus norvegicus OX=10116 GN=Fis1 PE=1 SV=1	Fis1	17	2	2	93966.5	93188.5	185620	151884	85012.3	135567	0.936038	1.02501
P84903	Stromal interaction molecule 1 OS=Rattus norvegicus OX=10116 GN=Stim1 PE=1 SV=1	Stim1	26	14	13	251163	254037	380151	375687	418228	728937	0.103789	1.67767
P85007	Immediate early response 3-interacting protein 1 OS=Rattus norvegicus OX=10116 GN=Ier3ip1 PE=3 SV=1	Ier3ip1	34	2	2	334699	386432	510578	450198	441962	695457	0.270831	1.27965
P85108	Tubulin beta-2A chain OS=Rattus norvegicus OX=10116 GN=Tubb2a PE=1 SV=1	Tubb2a	73	29	4	2.13159e+06	2.0343e+06	1.72032e+06	1.64137e+06	1.42577e+06	2.77273e+06	0.837602	-1.04758
P85125	Caveolae-associated protein 1 OS=Rattus norvegicus OX=10116 GN=Cavin1 PE=1 SV=1	Cavin1	38	11	11	1.95498e+06	119031	171154	551158	160869	805725	0.855679	1.21501
P85834	Elongation factor Tu, mitochondrial OS=Rattus norvegicus OX=10116 GN=Tufm PE=1 SV=1	Tufm	22	7	7	940119	695948	631610	649109	880793	740028	0.960451	1.00788
P85968	6-phosphogluconate dehydrogenase, decarboxylating OS=Rattus norvegicus OX=10116 GN=Pgd PE=1 SV=1	Pgd	4	2	2	82475.8	67386	63548.5	79227.6	92923.8	78998.6	0.156524	1.18088
P85970	Actin-related protein 2/3 complex subunit 2 OS=Rattus norvegicus OX=10116 GN=Arpc2 PE=1 SV=1	Arpc2	39	11	11	640936	624875	823037	577942	651097	542233	0.195397	-1.17338
P85972	Vinculin OS=Rattus norvegicus OX=10116 GN=Vcl PE=1 SV=1	Vcl	39	36	36	1.54002e+06	1.04163e+06	1.29672e+06	1.10298e+06	1.07866e+06	1.05507e+06	0.213361	-1.18336
P85973	Purine nucleoside phosphorylase OS=Rattus norvegicus OX=10116 GN=Pnp PE=1 SV=1	Pnp	34	7	7	230337	241293	259948	249099	232193	232357	0.59861	-1.02441
P97521	Mitochondrial carnitine/acylcarnitine carrier protein OS=Rattus norvegicus OX=10116 GN=Slc25a20 PE=1 SV=1	Slc25a20	52	17	17	1.54028e+06	2.14343e+06	2.95661e+06	2.1156e+06	1.38099e+06	3.77249e+06	0.912681	1.04132
P97524	Very long-chain acyl-CoA synthetase OS=Rattus norvegicus OX=10116 GN=Slc27a2 PE=1 SV=1	Slc27a2	57	37	37	6.36064e+06	5.65088e+06	7.32255e+06	7.21253e+06	5.10342e+06	8.68059e+06	0.727247	1.06678
P97532	3-mercaptopyruvate sulfurtransferase OS=Rattus norvegicus OX=10116 GN=Mpst PE=1 SV=3	Mpst	7	2	2	131914	90528.2	84512.8	135568	125593	131245	0.131662	1.30338
P97536	Cullin-associated NEDD8-dissociated protein 1 OS=Rattus norvegicus OX=10116 GN=Cand1 PE=1 SV=1	Cand1	23	26	26	581843	808314	664941	457311	301880	681628	0.18981	-1.49231
P97544	Phospholipid phosphatase 3 OS=Rattus norvegicus OX=10116 GN=Plpp3 PE=1 SV=1	Plpp3	15	5	5	483661	413617	600100	329666	318215	501578	0.204678	-1.31647
P97560	Tap1 protein OS=Rattus norvegicus OX=10116 GN=tap1 PE=2 SV=1	tap1	15	9	7	1.03791e+06	723562	607427	996895	1.41482e+06	678142	0.40367	1.27991
P97569	Kallistatin OS=Rattus norvegicus OX=10116 PE=2 SV=1	P97569	13	4	4	194210	308355	332869	207066	192982	180601	0.121689	-1.40308
P97612	Fatty-acid amide hydrolase 1 OS=Rattus norvegicus OX=10116 GN=Faah PE=1 SV=1	Faah	39	18	17	4.30197e+06	3.41202e+06	4.93062e+06	3.99029e+06	3.2734e+06	5.47496e+06	0.983779	-1.004
P97633	Casein kinase I isoform alpha OS=Rattus norvegicus OX=10116 GN=Csnk1a1 PE=2 SV=1	Csnk1a1	14	4	4	126707	122494	167600	112314	147937	98185.8	0.376016	-1.16827
P97675	Ectonucleotide pyrophosphatase/phosphodiesterase family member 3 OS=Rattus norvegicus OX=10116 GN=Enpp3 PE=1 SV=2	Enpp3	13	8	8	356464	322727	275128	168893	196880	323976	0.163236	-1.43225
P97829	Leukocyte surface antigen CD47 OS=Rattus norvegicus OX=10116 GN=Cd47 PE=1 SV=1	Cd47	19	6	5	1.24979e+06	969064	847864	892782	916111	1.2986e+06	0.949239	1.01131
P97852	Peroxisomal multifunctional enzyme type 2 OS=Rattus norvegicus OX=10116 GN=Hsd17b4 PE=1 SV=3	Hsd17b4	48	32	32	3.68771e+06	4.48258e+06	4.09125e+06	5.81792e+06	3.85918e+06	7.44869e+06	0.205606	1.35228
P97874	Cyclin-G-associated kinase OS=Rattus norvegicus OX=10116 GN=Gak PE=1 SV=1	Gak	4	5	5	35575.9	51662.4	61073.8	103193	55709.5	141950	0.105788	1.93721
P97887	Presenilin-1 OS=Rattus norvegicus OX=10116 GN=Psen1 PE=1 SV=1	Psen1	10	3	3	137591	122180	111308	69395.5	113516	139710	0.45945	-1.19353
P97943	Scavenger receptor class B member 1 OS=Rattus norvegicus OX=10116 GN=Scarb1 PE=1 SV=1	Scarb1	27	12	12	4.90407e+06	2.95504e+06	3.23599e+06	3.48459e+06	6.64209e+06	1.275e+06	0.775016	-1.16695
Q00238	Intercellular adhesion molecule 1 OS=Rattus norvegicus OX=10116 GN=Icam1 PE=2 SV=1	Icam1	12	6	6	711878	472155	440803	404949	533495	654880	0.943628	-1.0155
Q00438	Polypyrimidine tract-binding protein 1 OS=Rattus norvegicus OX=10116 GN=Ptbp1 PE=1 SV=1	Ptbp1	10	5	5	44408.2	56919.9	102672	155400	73098.3	72851.6	0.336141	1.47188
Q00715	Histone H2B type 1 OS=Rattus norvegicus OX=10116 PE=1 SV=2	Q00715	53	13	13	2.08384e+07	6.43955e+06	8.61749e+06	6.51049e+06	4.14244e+06	9.37245e+06	0.29869	-1.66007
Q00910	Solute carrier organic anion transporter family member 2A1 OS=Rattus norvegicus OX=10116 GN=Slco2a1 PE=1 SV=3	Slco2a1	14	10	10	865246	609935	646414	425609	659369	897345	0.697256	-1.10648
Q01129	Decorin OS=Rattus norvegicus OX=10116 GN=Dcn PE=1 SV=1	Dcn	28	10	10	1.12043e+06	69691.1	111557	93882.7	66726	158687	0.463938	-2.06164
Q01177	Plasminogen OS=Rattus norvegicus OX=10116 GN=Plg PE=2 SV=2	Plg	63	38	38	1.30797e+06	1.24166e+06	1.72193e+06	1.60783e+06	1.09877e+06	1.33131e+06	0.719241	-1.05941
Q01579	Glutathione S-transferase theta-1 OS=Rattus norvegicus OX=10116 GN=Gstt1 PE=1 SV=2	Gstt1	20	5	4	133424	127584	102560	204107	147959	387871	0.097656	1.88608
Q02253	Methylmalonate-semialdehyde dehydrogenase [acylating], mitochondrial OS=Rattus norvegicus OX=10116 GN=Aldh6a1 PE=1 SV=1	Aldh6a1	49	21	21	3.38535e+06	2.63224e+06	2.74101e+06	3.08501e+06	4.35786e+06	2.57361e+06	0.539131	1.12308
Q02353	Bifunctional heparan sulfate N-deacetylase/N-sulfotransferase 1 OS=Rattus norvegicus OX=10116 GN=Ndst1 PE=1 SV=1	Ndst1	15	11	9	229734	354713	517060	301859	215728	296097	0.370382	-1.29768
Q02769	Squalene synthase OS=Rattus norvegicus OX=10116 GN=Fdft1 PE=2 SV=1	Fdft1	23	9	9	327046	401715	698932	369857	551018	799585	0.579842	1.21069
Q02874	Core histone macro-H2A.1 OS=Rattus norvegicus OX=10116 GN=H2afy PE=1 SV=4	H2afy	21	6	6	733244	290586	371082	410373	214963	408737	0.49673	-1.29918
Q02974	Ketohexokinase OS=Rattus norvegicus OX=10116 GN=Khk PE=1 SV=1	Khk	7	2	2	196055	185863	327089	204304	337446	241393	0.65773	1.11769
Q03248	Beta-ureidopropionase OS=Rattus norvegicus OX=10116 GN=Upb1 PE=1 SV=1	Upb1	21	5	5	379411	308473	388584	344115	363629	299963	0.529165	-1.06609
Q03336	Regucalcin OS=Rattus norvegicus OX=10116 GN=Rgn PE=1 SV=3	Rgn	28	6	6	1.00814e+06	912281	1.23399e+06	830482	854393	829110	0.0704075	-1.24486
Q04462	Valine--tRNA ligase OS=Rattus norvegicus OX=10116 GN=Vars PE=2 SV=2	Vars	4	3	3	23437.5	49253.9	35909.8	70897.8	36104.3	64392.8	0.201318	1.58424
Q05096	Unconventional myosin-Ib OS=Rattus norvegicus OX=10116 GN=Myo1b PE=1 SV=1	Myo1b	22	24	24	620255	558531	630248	448081	270539	574266	0.165127	-1.46378
Q05343	Retinoic acid receptor RXR-alpha OS=Rattus norvegicus OX=10116 GN=Rxra PE=1 SV=1	Rxra	10	4	4	84640.5	138297	138201	190040	114737	213602	0.233237	1.4226
Q05511	Serine protease hepsin OS=Rattus norvegicus OX=10116 GN=Hpn PE=2 SV=1	Hpn	30	10	10	580774	543310	694866	450098	582511	606565	0.418724	-1.11299
Q05961	2'-5'-oligoadenylate synthase 1A OS=Rattus norvegicus OX=10116 GN=Oas1a PE=2 SV=1	Oas1a	22	6	5	964027	505539	334966	548873	621852	734541	0.677138	1.15375
Q05962	ADP/ATP translocase 1 OS=Rattus norvegicus OX=10116 GN=Slc25a4 PE=1 SV=3	Slc25a4	34	16	2	150436	127696	135309	154112	76370.8	212146	0.967122	-1.01349
Q06486	Casein kinase I isoform delta OS=Rattus norvegicus OX=10116 GN=Csnk1d PE=1 SV=2	Csnk1d	9	3	3	135373	96887.6	133025	119631	87771	104779	0.336708	-1.16616
Q06647	ATP synthase subunit O, mitochondrial OS=Rattus norvegicus OX=10116 GN=Atp5po PE=1 SV=1	Atp5po	49	13	13	3.12838e+06	3.16543e+06	3.59752e+06	3.08429e+06	1.68893e+06	3.56506e+06	0.404243	-1.24253
Q06QG6	NADH-ubiquinone oxidoreductase chain 5 OS=Rattus norvegicus OX=10116 GN=ND5 PE=3 SV=1	ND5	10	4	4	312414	338814	318019	263332	105473	382152	0.372259	-1.46922
Q07014	Tyrosine-protein kinase Lyn OS=Rattus norvegicus OX=10116 GN=Lyn PE=1 SV=3	Lyn	22	11	8	475496	370922	417614	372557	369890	459921	0.646727	-1.05136
Q07066	Peroxisomal membrane protein 2 OS=Rattus norvegicus OX=10116 GN=Pxmp2 PE=1 SV=2	Pxmp2	30	7	7	751085	836128	982803	923855	667818	1.12611e+06	0.828992	1.04025
Q07116	Sulfite oxidase, mitochondrial OS=Rattus norvegicus OX=10116 GN=Suox PE=1 SV=2	Suox	18	7	7	135580	278976	291102	277922	290494	294443	0.360271	1.29246
Q07523	Hydroxyacid oxidase 2 OS=Rattus norvegicus OX=10116 GN=Hao2 PE=1 SV=2	Hao2	21	6	6	191663	301250	300466	493924	281597	416241	0.147584	1.49437
Q07936	Annexin A2 OS=Rattus norvegicus OX=10116 GN=Anxa2 PE=1 SV=2	Anxa2	10	3	3	56271.9	57664.1	73612.1	65314.7	52217.1	59409	0.63678	-1.05639
Q07969	Platelet glycoprotein 4 OS=Rattus norvegicus OX=10116 GN=Cd36 PE=1 SV=3	Cd36	27	12	11	3076798	353936	419587	1.42012e+06	381067	2.40925e+06	0.712938	1.41836
Q07984	Translocon-associated protein subunit delta OS=Rattus norvegicus OX=10116 GN=Ssr4 PE=2 SV=1	Ssr4	25	4	4	2.05802e+06	2.34447e+06	2.41753e+06	3.03544e+06	2.67334e+06	3.2513e+06	0.0228311	1.31267
Q08013	Translocon-associated protein subunit gamma OS=Rattus norvegicus OX=10116 GN=Ssr3 PE=1 SV=2	Ssr3	12	3	3	1.08459e+06	1.13677e+06	1.3858e+06	1.46067e+06	1.38203e+06	1.61128e+06	0.07021	1.23937
Q08163	Adenylyl cyclase-associated protein 1 OS=Rattus norvegicus OX=10116 GN=Cap1 PE=1 SV=3	Cap1	10	4	4	67059.4	72530.2	85330.6	79682.7	65703.7	79714.2	0.985545	1.00185
Q08201	Phosphatidylcholine translocator ABCB4 OS=Rattus norvegicus OX=10116 GN=Abcb4 PE=1 SV=1	Abcb4	19	20	15	555068	488453	489013	181559	387105	318457	0.0620825	-1.80938
Q08850	Syntaxin-4 OS=Rattus norvegicus OX=10116 GN=Stx4 PE=1 SV=1	Stx4	28	7	7	387449	282364	266933	233504	296506	301690	0.47667	-1.11818
Q08851	Syntaxin-5 OS=Rattus norvegicus OX=10116 GN=Stx5 PE=1 SV=2	Stx5	40	10	10	464477	778237	742162	549848	456137	661101	0.460137	-1.17397
Q09073	ADP/ATP translocase 2 OS=Rattus norvegicus OX=10116 GN=Slc25a5 PE=1 SV=3	Slc25a5	64	26	12	8.59774e+06	1.27572e+07	1.57469e+07	1.11555e+07	7.17103e+06	1.54214e+07	0.713113	-1.1187
Q09325	Alpha-1,3-mannosyl-glycoprotein 2-beta-N-acetylglucosaminyltransferase OS=Rattus norvegicus OX=10116 GN=Mgat1 PE=2 SV=1	Mgat1	48	17	17	1.19717e+06	2.1218e+06	1.7817e+06	1.54183e+06	1.29268e+06	1.15965e+06	0.300626	-1.25107
Q09326	Alpha-1,6-mannosyl-glycoprotein 2-beta-N-acetylglucosaminyltransferase OS=Rattus norvegicus OX=10116 GN=Mgat2 PE=1 SV=1	Mgat2	36	14	14	547170	1.13601e+06	1.33343e+06	765561	486803	835448	0.367054	-1.38592
Q0D2L3	Agmatinase, mitochondrial OS=Rattus norvegicus OX=10116 GN=Agmat PE=2 SV=1	Agmat	5	2	2	90302	105005	112276	118268	165905	104670	0.223251	1.24485
Q0H8B9	C-type lectin domain family 2 member D11 OS=Rattus norvegicus OX=10116 GN=Clec2d11 PE=1 SV=1	Clec2d11	15	3	3	200834	183322	189122	140945	159326	172445	0.038693	-1.216
Q0VGK3	Glycerate kinase OS=Rattus norvegicus OX=10116 GN=Glyctk PE=1 SV=1	Glyctk	4	2	2	79386.9	71352.3	110646	128318	90970.5	98519.8	0.295062	1.22426
Q0VGK4	Lysophospholipase D GDPD1 OS=Rattus norvegicus OX=10116 GN=Gdpd1 PE=2 SV=1	Gdpd1	9	2	2	85822.5	77920.9	69685.6	99152.1	100239	126727	0.0296645	1.39295
Q0ZHH6	Atlastin-3 OS=Rattus norvegicus OX=10116 GN=Atl3 PE=2 SV=2	Atl3	40	18	2	639488	462004	733746	831712	564467	734509	0.464229	1.18405
Q10473	Polypeptide N-acetylgalactosaminyltransferase 1 OS=Rattus norvegicus OX=10116 GN=Galnt1 PE=1 SV=1	Galnt1	27	13	13	245228	572044	540634	356605	270115	402669	0.494732	-1.25047
Q10743	Disintegrin and metalloproteinase domain-containing protein 10 OS=Rattus norvegicus OX=10116 GN=Adam10 PE=1 SV=2	Adam10	3	2	2	117316	89390.3	88030.7	62474.5	69854.3	95524.9	0.168059	-1.30344
Q10758	Keratin, type II cytoskeletal 8 OS=Rattus norvegicus OX=10116 GN=Krt8 PE=1 SV=3	Krt8	88	80	64	1.16744e+08	1.04604e+08	1.12633e+08	8.82032e+07	1.65953e+08	9.67092e+07	0.964026	1.00963
Q156J1	Bcl-2-interacting death suppressor OS=Rattus norvegicus OX=10116 PE=2 SV=1	Q156J1	8	4	4	76158.5	59319.1	83344.6	138966	110993	85851.9	0.0717998	1.52074
Q1H5H1	Thioredoxin reductase-like selenoprotein T OS=Rattus norvegicus OX=10116 GN=Selenot PE=1 SV=2	Selenot	12	2	2	211022	235748	316727	259715	253468	326618	0.516085	1.10918
Q1HCL7	NAD kinase 2, mitochondrial OS=Rattus norvegicus OX=10116 GN=Nadk2 PE=1 SV=1	Nadk2	9	3	3	200636	228232	232685	198630	342807	175045	0.868276	1.03808
Q1JU68	Eukaryotic translation initiation factor 3 subunit A OS=Rattus norvegicus OX=10116 GN=Eif3a PE=2 SV=2	Eif3a	1	2	2	141978	90065.6	105945	113237	86205.5	137808	0.990728	-1.00236
Q2IBC5	Caveolin-2 OS=Rattus norvegicus OX=10116 GN=Cav2 PE=1 SV=2	Cav2	22	2	2	4.43439e+06	3.07701e+06	2.3587e+06	1.61469e+06	4.54855e+06	2.03366e+06	0.520124	-1.29161
Q2LAP6	Testin OS=Rattus norvegicus OX=10116 GN=Tes PE=1 SV=1	Tes	17	6	6	217833	203115	188065	291936	238212	428214	0.074355	1.5296
Q2LC84	Protein numb homolog OS=Rattus norvegicus OX=10116 GN=Numb PE=1 SV=2	Numb	13	7	7	144174	140620	168382	146096	114810	180924	0.797329	-1.04001
Q2M2R8	Peroxisomal targeting signal 1 receptor OS=Rattus norvegicus OX=10116 GN=Pex5 PE=1 SV=2	Pex5	5	3	3	45498.8	56577.3	73954	66175.1	57975	85055.2	0.374571	1.19677
Q2MHD8	Truncated form of 17beta-hydroxysteroid dehydrogenase OS=Rattus norvegicus OX=10116 GN=TBER1-S PE=2 SV=1	TBER1-S	18	4	3	52213.8	32132.5	84319.8	55686.6	9781.39	75561.1	0.585583	-1.50917
Q2PQA9	Kinesin-1 heavy chain OS=Rattus norvegicus OX=10116 GN=Kif5b PE=1 SV=1	Kif5b	7	5	3	85397	45170.9	72345.3	56812.1	44525.1	112605	0.984806	1.00685
Q2TA68	Dynamin-like 120 kDa protein, mitochondrial OS=Rattus norvegicus OX=10116 GN=Opa1 PE=1 SV=1	Opa1	16	13	13	207256	208432	251876	212413	107309	197001	0.260795	-1.34315
Q2THW7	Palmitoyltransferase ZDHHC5 OS=Rattus norvegicus OX=10116 GN=Zdhhc5 PE=1 SV=1	Zdhhc5	10	5	5	156712	106390	91670.3	131568	143375	116316	0.519659	1.12809
Q2TL32	E3 ubiquitin-protein ligase UBR4 OS=Rattus norvegicus OX=10116 GN=Ubr4 PE=1 SV=2	Ubr4	2	6	6	46593.8	87085.4	68429.5	57271.8	39008.3	101921	0.852391	-1.06836
Q2V057	Hydroxyproline dehydrogenase OS=Rattus norvegicus OX=10116 GN=Prodh2 PE=2 SV=1	Prodh2	42	19	19	1.59566e+06	1.34952e+06	1.95357e+06	702737	548207	1.50278e+06	0.109029	-1.93689
Q32PZ3	Protein unc-45 homolog A OS=Rattus norvegicus OX=10116 GN=Unc45a PE=2 SV=1	Unc45a	10	8	8	142895	166960	189355	185396	108442	266092	0.846638	1.05797
Q32Q06	AP-1 complex subunit mu-1 OS=Rattus norvegicus OX=10116 GN=Ap1m1 PE=1 SV=3	Ap1m1	25	8	8	303034	267505	311391	271006	218460	319225	0.464361	-1.10127
Q32Q55	Carboxylic ester hydrolase OS=Rattus norvegicus OX=10116 GN=Ces2h PE=1 SV=1	Ces2h	20	10	6	231822	304901	376496	477092	500019	353274	0.0965377	1.4685
Q3B7D0	Oxygen-dependent coproporphyrinogen-III oxidase, mitochondrial OS=Rattus norvegicus OX=10116 GN=Cpox PE=1 SV=1	Cpox	9	3	3	23261.8	51916.3	61038.4	41434.4	24170	38455.9	0.561944	-1.2416
Q3B7D1	Ubiquitin-conjugating enzyme E2 Z OS=Rattus norvegicus OX=10116 GN=Ube2z PE=1 SV=2	Ube2z	7	2	2	18522.7	35353.2	28078.3	24485	6112.39	82964.8	0.874392	-1.13981
Q3B7U9	Peptidyl-prolyl cis-trans isomerase FKBP8 OS=Rattus norvegicus OX=10116 GN=Fkbp8 PE=2 SV=1	Fkbp8	21	7	7	974477	1.06701e+06	1.36382e+06	1.30639e+06	926455	1.39504e+06	0.737443	1.05989
Q3B7V0	Dehydrogenase/reductase (SDR family) member 3 OS=Rattus norvegicus OX=10116 GN=Dhrs3 PE=1 SV=1	Dhrs3	53	16	16	1.77281e+07	1.16567e+07	1.63896e+07	1.52993e+07	1.6671e+07	1.17511e+07	0.818405	-1.04159
Q3B8N9	Biphenyl hydrolase-like OS=Rattus norvegicus OX=10116 GN=Bphl PE=1 SV=1	Bphl	8	2	2	2.4339e+06	2.53655e+06	1.83328e+06	1.3711e+06	3.65872e+06	1.73805e+06	0.794749	-1.09087
Q3KR55	RCG60540, isoform CRA_a OS=Rattus norvegicus OX=10116 GN=U2af1 PE=1 SV=1	U2af1	13	2	2	2501.44	6612.67	4571.31	212816	25247.5	11083.5	0.07408	9.23486
Q3KR92	Protein-tyrosine sulfotransferase 1 OS=Rattus norvegicus OX=10116 GN=Tpst1 PE=1 SV=1	Tpst1	16	5	4	269610	281098	271016	189373	410533	221863	0.817595	-1.05993
Q3KR94	Vitronectin OS=Rattus norvegicus OX=10116 GN=Vtn PE=1 SV=1	Vtn	24	8	8	1.31261e+06	1.3693e+06	1.57456e+06	1.4986e+06	1.16241e+06	1.41267e+06	0.647514	-1.0477
Q3KR95	Polypeptide N-acetylgalactosaminyltransferase OS=Rattus norvegicus OX=10116 GN=Galnt4 PE=2 SV=1	Galnt4	7	4	3	73399.7	148121	143934	75962.7	48767.1	75620	0.103107	-1.77434
Q3KR97	Brain-specific angiogenesis inhibitor 1-associated protein 2-like protein 1 OS=Rattus norvegicus OX=10116 GN=Baiap2l1 PE=1 SV=1	Baiap2l1	14	5	5	166494	105830	158789	86429.7	92480.4	78465	0.030209	-1.64619
Q3KRC3	SRP receptor subunit alpha OS=Rattus norvegicus OX=10116 GN=Srpra PE=1 SV=1	Srpra	30	19	19	1.28356e+06	846607	600293	1.12443e+06	1.41469e+06	750806	0.521598	1.22336
Q3KRC4	G-protein coupled receptor family C group 5 member C OS=Rattus norvegicus OX=10116 GN=Gprc5c PE=1 SV=2	Gprc5c	6	2	2	75036.8	125149	112086	48828	57892.1	54233.8	0.0170145	-1.90063
Q3KRD6	Xylosyltransferase 2 OS=Rattus norvegicus OX=10116 GN=Xylt2 PE=2 SV=1	Xylt2	5	4	4	64891.5	180490	169203	86634.8	60369	98850.7	0.283769	-1.56502
Q3KRE0	ATPase family AAA domain-containing protein 3 OS=Rattus norvegicus OX=10116 GN=Atad3 PE=1 SV=1	Atad3	30	16	15	348189	434012	441155	337709	250168	407629	0.244102	-1.2463
Q3KRE2	Methyltransferase like 7A, isoform CRA_b OS=Rattus norvegicus OX=10116 GN=Mettl7a PE=1 SV=1	Mettl7a	57	32	31	5.51318e+07	4.14509e+07	3.7157e+07	4.18841e+07	3.67005e+07	3.27915e+07	0.274004	-1.18987
Q3MHS9	Chaperonin containing Tcp1, subunit 6A (Zeta 1) OS=Rattus norvegicus OX=10116 GN=Cct6a PE=1 SV=1	Cct6a	40	22	22	1.85795e+06	1.98287e+06	2.11999e+06	2.12235e+06	1.55624e+06	2.53335e+06	0.883724	1.02323
Q3MIB4	Lon protease homolog 2, peroxisomal OS=Rattus norvegicus OX=10116 GN=Lonp2 PE=1 SV=2	Lonp2	15	11	11	172377	209441	204004	205327	154067	212165	0.806813	-1.03145
Q3MID3	ADP-ribosylation factor GTPase-activating protein 2 OS=Rattus norvegicus OX=10116 GN=Arfgap2 PE=1 SV=1	Arfgap2	45	22	22	1.78716e+06	1.67987e+06	1.8325e+06	2.09824e+06	2.32059e+06	1.97096e+06	0.0266311	1.20379
Q3MIE0	Enoyl-CoA hydratase domain-containing protein 3, mitochondrial OS=Rattus norvegicus OX=10116 GN=Echdc3 PE=2 SV=1	Echdc3	19	5	5	886368	1.03859e+06	1.61859e+06	1.04554e+06	1.33217e+06	1.05903e+06	0.987169	-1.00337
Q3MIE4	Synaptic vesicle membrane protein VAT-1 homolog OS=Rattus norvegicus OX=10116 GN=Vat1 PE=1 SV=1	Vat1	66	18	18	4.7539e+06	2.81131e+06	2.64964e+06	2.64024e+06	2.26308e+06	772808	0.188406	-1.97202
Q3MIF4	Xylulose kinase OS=Rattus norvegicus OX=10116 GN=Xylb PE=2 SV=1	Xylb	36	16	15	1.39397e+06	1.49081e+06	1.70619e+06	879321	1.17901e+06	1.29107e+06	0.067249	-1.38366
Q3T1G7	Conserved oligomeric Golgi complex subunit 7 OS=Rattus norvegicus OX=10116 GN=Cog7 PE=2 SV=1	Cog7	4	3	2	38731.2	77356.1	112609	64796.8	91405.4	183133	0.423509	1.47589
Q3T1K5	F-actin-capping protein subunit alpha-2 OS=Rattus norvegicus OX=10116 GN=Capza2 PE=1 SV=1	Capza2	29	5	4	812790	910955	1.0439e+06	620259	750660	527057	0.0378637	-1.46584
Q3ZAV8	Enhancer of mRNA-decapping protein 4 OS=Rattus norvegicus OX=10116 GN=Edc4 PE=1 SV=1	Edc4	5	5	5	66992.6	127083	106342	130017	91798.9	145631	0.408964	1.24287
Q3ZB99	Tight junction protein 2 OS=Rattus norvegicus OX=10116 GN=Tjp2 PE=1 SV=1	Tjp2	9	9	8	136397	168984	220727	114184	198563	66746.3	0.305389	-1.49805
Q497A2	D-serine modulator-1 OS=Rattus norvegicus OX=10116 GN=Slc35b2 PE=1 SV=1	Slc35b2	5	2	2	172995	382512	423817	303340	166508	259721	0.492159	-1.28824
Q497B0	Omega-amidase NIT2 OS=Rattus norvegicus OX=10116 GN=Nit2 PE=1 SV=1	Nit2	17	4	4	351469	483157	698260	493070	504337	577082	0.771123	1.06567
Q498C8	Protein RER1 OS=Rattus norvegicus OX=10116 GN=Rer1 PE=1 SV=1	Rer1	38	8	8	783120	1.38075e+06	1.70496e+06	1.44658e+06	1.09572e+06	1.85305e+06	0.605674	1.16795
Q498D5	Regulator of microtubule dynamics protein 2 OS=Rattus norvegicus OX=10116 GN=Rmdn2 PE=1 SV=1	Rmdn2	31	11	11	723729	1.10954e+06	1.4422e+06	1.08221e+06	805493	1.20295e+06	0.89438	-1.03365
Q498D8	Ring-box 1 OS=Rattus norvegicus OX=10116 GN=Rbx1 PE=1 SV=1	Rbx1	24	2	2	9804.57	3520.06	1912.44	1724.14	36151.1	2989.19	0.758493	1.41328
Q498E0	Thioredoxin domain-containing protein 12 OS=Rattus norvegicus OX=10116 GN=Txndc12 PE=2 SV=2	Txndc12	13	2	2	156371	140460	163755	150337	232007	156697	0.392101	1.14968
Q498U1	Similar to ATP-binding cassette, sub-family G (WHITE), member 3 OS=Rattus norvegicus OX=10116 GN=Abcg3l4 PE=2 SV=1	Abcg3l4	13	6	2	560424	725129	1.2112e+06	1.28246e+06	868983	864577	0.44008	1.25094
Q499N5	Medium-chain acyl-CoA ligase ACSF2, mitochondrial OS=Rattus norvegicus OX=10116 GN=Acsf2 PE=2 SV=1	Acsf2	17	9	9	403007	323644	249877	247970	391072	881240	0.462373	1.37895
Q499P3	C1GALT1-specific chaperone 1 OS=Rattus norvegicus OX=10116 GN=C1galt1c1 PE=1 SV=1	C1galt1c1	13	4	4	149243	385546	273811	222858	208143	220810	0.633256	-1.15435
Q499P8	RUS1 family protein C16orf58 homolog OS=Rattus norvegicus OX=10116 PE=2 SV=1	Q499P8	17	5	5	388492	268636	264894	347446	299647	437742	0.374806	1.18131
Q4AEF8	Coatomer subunit gamma-1 OS=Rattus norvegicus OX=10116 GN=Copg1 PE=2 SV=1	Copg1	52	39	37	2.15138e+06	3.19951e+06	3.65631e+06	4.04333e+06	3.77364e+06	4.1698e+06	0.12897	1.36225
Q4FZR7	Spg20 protein (Fragment) OS=Rattus norvegicus OX=10116 GN=Spg20 PE=2 SV=1	Spg20	10	3	2	55283.3	59594.1	75025.8	161110	63677.1	116015	0.141826	1.68864
Q4FZT0	Stomatin-like protein 2, mitochondrial OS=Rattus norvegicus OX=10116 GN=Stoml2 PE=1 SV=1	Stoml2	18	5	5	185253	254465	251623	253521	134540	284242	0.804938	-1.06954
Q4FZT9	26S proteasome non-ATPase regulatory subunit 2 OS=Rattus norvegicus OX=10116 GN=Psmd2 PE=1 SV=1	Psmd2	3	2	2	11482.1	14371.8	10431.4	43392.4	12704.2	14571	0.268636	1.67106
Q4FZU0	Acid phosphatase 6, lysophosphatidic OS=Rattus norvegicus OX=10116 GN=Acp6 PE=1 SV=1	Acp6	5	2	2	38191.8	45544.3	55754.5	120412	293722	251047	0.0070289	4.50705
Q4JLT5	Sodium/bile acid cotransporter 5 OS=Rattus norvegicus OX=10116 GN=Slc10a5 PE=2 SV=1	Slc10a5	13	5	5	120129	228507	340985	157134	61824.4	171279	0.266138	-1.77848
Q4KLF8	Actin-related protein 2/3 complex subunit 5 OS=Rattus norvegicus OX=10116 GN=Arpc5 PE=1 SV=3	Arpc5	17	2	2	150813	125236	202138	112177	172952	150359	0.65971	-1.09384
Q4KLH5	Arf-GAP domain and FG repeat-containing protein 1 OS=Rattus norvegicus OX=10116 GN=Agfg1 PE=1 SV=1	Agfg1	12	4	4	72814.4	51946.7	65073.3	115492	47669.4	159829	0.320617	1.52906
Q4KLL4	Transmembrane 9 superfamily member 4 OS=Rattus norvegicus OX=10116 GN=Tm9sf4 PE=2 SV=1	Tm9sf4	36	23	23	7.75736e+06	7.63756e+06	6.92846e+06	8.17599e+06	1.36129e+07	6.69868e+06	0.405387	1.22009
Q4KLM4	Kelch-like protein 25 OS=Rattus norvegicus OX=10116 GN=Klhl25 PE=2 SV=1	Klhl25	7	4	4	43111.3	68115.4	60035.7	82917.3	53160.2	47758.6	0.79882	1.06091
Q4KLN7	ADP-ribosylation factor GTPase-activating protein 3 OS=Rattus norvegicus OX=10116 GN=Arfgap3 PE=1 SV=1	Arfgap3	46	21	21	608612	796693	867292	1.41712e+06	871065	1.38501e+06	0.0707542	1.59602
Q4KLP0	Probable 2-oxoglutarate dehydrogenase E1 component DHKTD1, mitochondrial OS=Rattus norvegicus OX=10116 GN=Dhtkd1 PE=2 SV=1	Dhtkd1	10	7	7	290903	347361	770817	157946	375938	253163	0.233095	-1.73042
Q4KLZ0	Vanin 1 OS=Rattus norvegicus OX=10116 GN=Vnn1 PE=1 SV=1	Vnn1	13	5	5	226033	354348	424634	361006	254770	518229	0.706208	1.11907
Q4KLZ6	Triokinase/FMN cyclase OS=Rattus norvegicus OX=10116 GN=Tkfc PE=1 SV=1	Tkfc	30	12	12	368298	296651	307914	361038	474102	429980	0.0660556	1.29817
Q4KM07	Integral membrane transport protein UST5r OS=Rattus norvegicus OX=10116 GN=Ust5r PE=1 SV=1	Ust5r	26	13	7	2.72734e+06	2.38266e+06	2.27553e+06	1.46663e+06	1.5395e+06	2.56576e+06	0.170115	-1.36665
Q4KM74	Vesicle-trafficking protein SEC22b OS=Rattus norvegicus OX=10116 GN=Sec22b PE=1 SV=3	Sec22b	59	13	13	2.57776e+06	3.07632e+06	3.20359e+06	3.21171e+06	3.09262e+06	3.7089e+06	0.226273	1.13188
Q4KM77	Etoposide-induced protein 2.4 homolog OS=Rattus norvegicus OX=10116 GN=Ei24 PE=1 SV=1	Ei24	8	2	2	178190	337916	281887	328220	435065	267373	0.317887	1.31026
Q4QQS6	ALG5, dolichyl-phosphate beta-glucosyltransferase OS=Rattus norvegicus OX=10116 GN=Alg5 PE=1 SV=1	Alg5	25	7	7	1.08964e+06	841481	1.12656e+06	1.03336e+06	1.11225e+06	1.12514e+06	0.478792	1.07777
Q4QQV3	Protein FAM162A OS=Rattus norvegicus OX=10116 GN=Fam162a PE=2 SV=1	Fam162a	36	5	5	260716	306605	378844	238599	158069	403232	0.47537	-1.25809
Q4QR86	DEP domain-containing protein 7 OS=Rattus norvegicus OX=10116 GN=Depdc7 PE=2 SV=1	Depdc7	7	3	3	82919.8	119762	94328.7	136838	165155	169126	0.0209188	1.59795
Q4V797	Interferon-gamma-inducible GTPase Ifgga1 protein OS=Rattus norvegicus OX=10116 GN=RGD1309362 PE=1 SV=1	RGD1309362	27	9	5	412320	378695	535622	572531	269612	659768	0.835667	1.06786
Q4V7C7	Actin-related protein 3 OS=Rattus norvegicus OX=10116 GN=Actr3 PE=1 SV=1	Actr3	49	16	16	1.73229e+06	1.15989e+06	1.54533e+06	1.11985e+06	1.30377e+06	1.4273e+06	0.392255	-1.14216
Q4V7D1	Signal sequence receptor, alpha OS=Rattus norvegicus OX=10116 GN=Ssr1 PE=1 SV=1	Ssr1	25	7	6	384816	408757	686785	608544	377175	928859	0.516334	1.25434
Q4V892	Single Ig IL-1-related receptor OS=Rattus norvegicus OX=10116 GN=Sigirr PE=2 SV=1	Sigirr	7	2	2	126425	124822	142618	91406.4	41259.6	125064	0.192556	-1.68353
Q4V899	Transmembrane protein 165 OS=Rattus norvegicus OX=10116 GN=Tmem165 PE=2 SV=1	Tmem165	9	2	2	63374.5	161970	204564	119183	45933.5	126063	0.487315	-1.44905
Q4V8B7	Inactive hydroxysteroid dehydrogenase-like protein 1 OS=Rattus norvegicus OX=10116 GN=Hsdl1 PE=2 SV=1	Hsdl1	9	2	2	284178	204663	278198	290319	169865	162691	0.336629	-1.26342
Q4V8C2	Centromere/kinetochore protein zw10 homolog OS=Rattus norvegicus OX=10116 GN=Zw10 PE=2 SV=3	Zw10	26	16	16	424116	335204	476404	830186	484830	498794	0.149005	1.4365
Q4V8F9	Hydroxysteroid dehydrogenase-like protein 2 OS=Rattus norvegicus OX=10116 GN=Hsdl2 PE=2 SV=1	Hsdl2	13	5	5	168617	116648	107789	141801	74649.8	376755	0.689703	1.23444
Q4V8H7	E3 ubiquitin-protein ligase OS=Rattus norvegicus OX=10116 GN=Wwp1 PE=1 SV=1	Wwp1	4	3	2	19640.2	17883	9832.76	14366.9	14876	22602.3	0.690365	1.11836
Q4V8H8	EH domain-containing protein 2 OS=Rattus norvegicus OX=10116 GN=Ehd2 PE=1 SV=1	Ehd2	19	8	7	338161	45332.8	35506.5	172987	81616.2	208973	0.504718	1.75662
Q4V8K1	Metalloreductase STEAP4 OS=Rattus norvegicus OX=10116 GN=Steap4 PE=1 SV=1	Steap4	31	11	11	2.10497e+06	1.54555e+06	2.20049e+06	1.97532e+06	1.30105e+06	2.11193e+06	0.649111	-1.09668
Q4V8N0	Lipocalin 7, isoform CRA_a OS=Rattus norvegicus OX=10116 GN=Tinagl1 PE=1 SV=1	Tinagl1	15	5	5	461713	67738.4	90446.4	157467	43063	151262	0.668763	-1.40236
Q505J8	Phenylalanine--tRNA ligase alpha subunit OS=Rattus norvegicus OX=10116 GN=Farsa PE=1 SV=1	Farsa	6	3	3	51438	82081.9	77456.9	234742	152746	92972.5	0.0643538	2.16824
Q505J9	ATPase family AAA domain-containing protein 1 OS=Rattus norvegicus OX=10116 GN=Atad1 PE=1 SV=1	Atad1	29	8	8	422642	500128	433150	442961	327704	603941	0.941144	-1.01457
Q52KJ9	Thioredoxin domain containing 1 OS=Rattus norvegicus OX=10116 GN=Tmx1 PE=1 SV=1	Tmx1	12	3	3	277512	294556	344546	408509	315127	297237	0.432259	1.10755
Q53B90	Ras-related protein Rab-43 OS=Rattus norvegicus OX=10116 GN=Rab43 PE=2 SV=1	Rab43	33	8	5	211515	241541	176290	182772	176973	225535	0.586062	-1.07278
Q53UA7	Serine/threonine-protein kinase TAO3 OS=Rattus norvegicus OX=10116 GN=Taok3 PE=1 SV=1	Taok3	3	3	3	18657.1	46932.2	46695.5	42872.3	31522.9	26670.6	0.906691	-1.04292
Q561S0	NADH dehydrogenase [ubiquinone] 1 alpha subcomplex subunit 10, mitochondrial OS=Rattus norvegicus OX=10116 GN=Ndufa10 PE=1 SV=1	Ndufa10	29	8	8	451997	616126	654863	467457	317793	772627	0.612816	-1.1669
Q562C4	Methyltransferase-like protein 7B OS=Rattus norvegicus OX=10116 GN=Mettl7b PE=1 SV=1	Mettl7b	75	49	47	3.33791e+08	2.62438e+08	3.58518e+08	2.67595e+08	3.29459e+08	2.4055e+08	0.377661	-1.13984
Q569A6	ER lumen protein-retaining receptor 1 OS=Rattus norvegicus OX=10116 GN=Kdelr1 PE=2 SV=1	Kdelr1	18	3	3	339769	354881	433696	405188	258253	437229	0.817378	-1.04556
Q569C9	Golgi phosphoprotein 3 OS=Rattus norvegicus OX=10116 GN=Golph3 PE=1 SV=1	Golph3	13	3	3	10841.9	86954.8	105817	47431.6	20262.6	48150	0.760071	-1.29181
Q569D2	ST3 beta-galactoside alpha-2,3-sialyltransferase 6 OS=Rattus norvegicus OX=10116 GN=St3gal6 PE=1 SV=1	St3gal6	28	9	9	248021	415309	535176	370282	261503	270807	0.381064	-1.28104
Q58FK9	Kynurenine--oxoglutarate transaminase 3 OS=Rattus norvegicus OX=10116 GN=Kyat3 PE=2 SV=1	Kyat3	20	7	7	438445	453544	448241	544416	365716	509076	0.74592	1.04377
Q5BJK8	Golgi integral membrane protein 4 OS=Rattus norvegicus OX=10116 GN=Golim4 PE=1 SV=2	Golim4	39	21	21	521634	1.14646e+06	1.33774e+06	851815	442224	789695	0.408695	-1.39065
Q5BJM8	Zinc transporter 7 OS=Rattus norvegicus OX=10116 GN=Slc30a7 PE=2 SV=2	Slc30a7	5	2	2	222978	369663	391931	341273	259042	347048	0.936406	-1.01735
Q5BJN3	Tia1 cytotoxic granule-associated RNA-binding protein-like 1 OS=Rattus norvegicus OX=10116 GN=Tial1 PE=1 SV=1	Tial1	10	3	3	7614.49	8555.75	21335.7	21617.7	14547.9	17529.8	0.254222	1.58293
Q5BJQ0	Atypical kinase COQ8A, mitochondrial OS=Rattus norvegicus OX=10116 GN=Coq8a PE=2 SV=1	Coq8a	31	20	20	974521	1.2086e+06	1.73462e+06	1.87352e+06	1.07395e+06	2.72293e+06	0.360043	1.38931
Q5BJQ1	Claudin OS=Rattus norvegicus OX=10116 GN=Cldn14 PE=1 SV=1	Cldn14	11	2	2	352080	319365	277656	162832	241859	345213	0.290499	-1.31932
Q5BJT4	Thioredoxin domain-containing protein 15 OS=Rattus norvegicus OX=10116 GN=Txndc15 PE=2 SV=1	Txndc15	10	2	2	21004.4	26323.2	44963.8	46308.3	44667.3	30644.7	0.298723	1.36615
Q5BJU0	RAS-related 2 OS=Rattus norvegicus OX=10116 GN=Rras2 PE=1 SV=1	Rras2	33	6	4	442539	317148	300708	272452	298936	381090	0.549537	-1.10787
Q5BJY9	Keratin, type I cytoskeletal 18 OS=Rattus norvegicus OX=10116 GN=Krt18 PE=1 SV=3	Krt18	91	78	75	1.0469e+08	8.39952e+07	1.1036e+08	8.69504e+07	1.20001e+08	8.27449e+07	0.799279	-1.03974
Q5BJZ3	Nicotinamide nucleotide transhydrogenase OS=Rattus norvegicus OX=10116 GN=Nnt PE=1 SV=1	Nnt	37	36	36	2.03641e+06	2.24815e+06	2.73133e+06	2.01309e+06	1.52448e+06	2.49798e+06	0.383903	-1.17714
Q5BK17	Iodotyrosine deiodinase 1 OS=Rattus norvegicus OX=10116 GN=Iyd PE=2 SV=1	Iyd	28	7	7	1.03775e+06	791276	717818	804835	1.08775e+06	996493	0.409462	1.13961
Q5BK21	Transmembrane 7 superfamily member 2 OS=Rattus norvegicus OX=10116 GN=Tm7sf2 PE=1 SV=1	Tm7sf2	17	8	8	445336	568508	701572	508366	1.01253e+06	723807	0.358752	1.28008
Q5BK63	NADH dehydrogenase [ubiquinone] 1 alpha subcomplex subunit 9, mitochondrial OS=Rattus norvegicus OX=10116 GN=Ndufa9 PE=1 SV=2	Ndufa9	32	13	13	813404	933800	1.10492e+06	801923	481037	1.27764e+06	0.580771	-1.19415
Q5BK77	Retinoic acid receptor responder (Tazarotene induced) 2 OS=Rattus norvegicus OX=10116 GN=Rarres2 PE=1 SV=1	Rarres2	15	2	2	28355.6	35974.1	41941.7	26248.8	23950.5	35081	0.244115	-1.24717
Q5BK80	Tetraspanin OS=Rattus norvegicus OX=10116 GN=Tspan4 PE=1 SV=1	Tspan4	24	4	4	752900	665354	471524	334847	453739	1.0985e+06	0.77742	-1.12274
Q5BK85	Transmembrane emp24 domain-containing protein 1 OS=Rattus norvegicus OX=10116 GN=Tmed1 PE=2 SV=1	Tmed1	8	2	2	60736.6	101630	102223	139492	84019.4	63984.1	0.850461	1.05924
Q5BQE6	Delta(24)-sterol reductase OS=Rattus norvegicus OX=10116 GN=Dhcr24 PE=2 SV=2	Dhcr24	30	14	14	1.0022e+06	1.07978e+06	1.18858e+06	1.01045e+06	1.26311e+06	1.85342e+06	0.331388	1.22519
Q5DRK1	Ectonucleoside triphosphate diphosphohydrolase 8 OS=Rattus norvegicus OX=10116 GN=Entpd8 PE=1 SV=1	Entpd8	16	5	5	985028	587851	500749	326037	698384	487163	0.345994	-1.37753
Q5EB77	Ras-related protein Rab-18 OS=Rattus norvegicus OX=10116 GN=Rab18 PE=2 SV=1	Rab18	67	14	13	1.49023e+07	1.23856e+07	1.55891e+07	2.00194e+07	1.53523e+07	1.3932e+07	0.363033	1.14169
Q5EB99	Cytochrome P450-like OS=Rattus norvegicus OX=10116 GN=Cyp2c6v1 PE=2 SV=1	Cyp2c6v1	54	32	2	1.41519e+06	1.55505e+06	1.95062e+06	2.78592e+06	2.78094e+06	3.02547e+06	0.00466944	1.76092
Q5EBC0	Inter alpha-trypsin inhibitor, heavy chain 4 OS=Rattus norvegicus OX=10116 GN=Itih4 PE=1 SV=1	Itih4	11	10	10	125316	154314	247789	169675	138641	168658	0.781746	-1.06494
Q5FVC4	DnaJ (Hsp40) homolog, subfamily B, member 12 OS=Rattus norvegicus OX=10116 GN=Dnajb12 PE=1 SV=1	Dnajb12	16	5	5	60837.6	149315	94859.1	51767.7	68379.9	67256.1	0.193211	-1.53537
Q5FVL2	ER membrane protein complex subunit 8 OS=Rattus norvegicus OX=10116 GN=Emc8 PE=2 SV=1	Emc8	21	3	3	215377	277677	328933	300009	270744	424423	0.365585	1.20563
Q5FVM4	Non-POU domain-containing octamer-binding protein OS=Rattus norvegicus OX=10116 GN=Nono PE=1 SV=3	Nono	11	5	4	260471	222082	310943	322030	298075	177928	0.938459	-1.01741
Q5FVN0	Lysophospholipid acyltransferase 5 OS=Rattus norvegicus OX=10116 GN=Lpcat3 PE=2 SV=1	Lpcat3	16	7	7	1.04309e+06	1.05335e+06	1.02439e+06	1.14483e+06	1.23949e+06	1.25052e+06	0.00655975	1.16387
Q5FVN1	Starch-binding domain-containing protein 1 OS=Rattus norvegicus OX=10116 GN=Stbd1 PE=1 SV=1	Stbd1	56	17	17	1.8746e+06	1.71993e+06	1.65123e+06	1.26692e+06	1.37811e+06	1.56862e+06	0.0378215	-1.24803
Q5FVQ4	Malectin OS=Rattus norvegicus OX=10116 GN=Mlec PE=2 SV=1	Mlec	41	14	14	1.34377e+06	1.44415e+06	1.96925e+06	1.98503e+06	2.12948e+06	1.90898e+06	0.109675	1.28293
Q5FVQ6	Interferon-gamma-inducible GTPase Ifgga3 protein OS=Rattus norvegicus OX=10116 GN=MGC108823 PE=1 SV=1	MGC108823	26	8	4	756947	1.30781e+06	1.13671e+06	1.9221e+06	752848	1.21066e+06	0.665219	1.159
Q5FVQ8	NLR family member X1 OS=Rattus norvegicus OX=10116 GN=Nlrx1 PE=2 SV=1	Nlrx1	6	5	5	1.50946e+06	1.01356e+06	1.99489e+06	1.33849e+06	1.12782e+06	1.32672e+06	0.529496	-1.15076
Q5FVR3	CD302 antigen OS=Rattus norvegicus OX=10116 GN=Cd302 PE=2 SV=1	Cd302	30	6	6	301342	328892	302131	347030	230750	475121	0.724464	1.0831
Q5FVR5	Acyl-coenzyme A amino acid N-acyltransferase 2 OS=Rattus norvegicus OX=10116 GN=Acnat2 PE=2 SV=1	Acnat2	37	12	12	988531	985076	1.2107e+06	1.67645e+06	677472	1.03904e+06	0.999104	1.00032
Q5FWT1	Protein FAM98A OS=Rattus norvegicus OX=10116 GN=Fam98a PE=2 SV=1	Fam98a	8	3	3	71605.2	94158.1	104640	133694	122203	126042	0.0370728	1.42912
Q5GF25	Glycoprotein endo-alpha-1,2-mannosidase OS=Rattus norvegicus OX=10116 GN=Manea PE=1 SV=1	Manea	5	2	2	66320.9	156793	197338	96173	59529.6	123048	0.417324	-1.42816
Q5HZA9	Transmembrane protein 126A OS=Rattus norvegicus OX=10116 GN=Tmem126a PE=2 SV=1	Tmem126a	11	2	2	90300.7	104630	135385	118204	68685.6	123623	0.735196	-1.08419
Q5HZX7	Lipid droplet-associated hydrolase OS=Rattus norvegicus OX=10116 GN=Ldah PE=2 SV=1	Ldah	30	9	9	220597	432109	649306	553563	367404	722683	0.480719	1.33415
Q5HZY0	UBX domain-containing protein 4 OS=Rattus norvegicus OX=10116 GN=Ubxn4 PE=1 SV=1	Ubxn4	31	11	11	2.02183e+06	1.87087e+06	1.81873e+06	2.03193e+06	1.81696e+06	1.60128e+06	0.541139	-1.05183
Q5HZY2	GTP-binding protein SAR1b OS=Rattus norvegicus OX=10116 GN=Sar1b PE=2 SV=1	Sar1b	63	16	7	2.49044e+06	4.02854e+06	4.82518e+06	9.0976e+06	5.98059e+06	1.21738e+07	0.0378694	2.39177
Q5I0C3	Methylcrotonoyl-CoA carboxylase subunit alpha, mitochondrial OS=Rattus norvegicus OX=10116 GN=Mccc1 PE=1 SV=1	Mccc1	12	8	7	200671	171020	241970	234995	147923	309987	0.733647	1.09072
Q5I0E7	Transmembrane emp24 domain-containing protein 9 OS=Rattus norvegicus OX=10116 GN=Tmed9 PE=1 SV=1	Tmed9	50	14	11	3.43993e+06	5.31221e+06	5.71707e+06	4.66818e+06	3.83007e+06	5.37447e+06	0.88845	-1.02826
Q5I0F0	Developmentally-regulated GTP-binding protein 1 OS=Rattus norvegicus OX=10116 GN=Drg1 PE=1 SV=1	Drg1	8	3	3	22917.2	61925.8	125404	61338.6	66610	59831	0.840899	1.11161
Q5I0H4	Calcium load-activated calcium channel OS=Rattus norvegicus OX=10116 GN=Tmco1 PE=2 SV=1	Tmco1	12	2	2	238916	304994	371284	373315	264901	537552	0.402802	1.2525
Q5I0H9	Protein disulfide-isomerase A5 OS=Rattus norvegicus OX=10116 GN=Pdia5 PE=2 SV=1	Pdia5	32	14	14	135047	516035	70834.1	66970.9	157058	772145	0.866309	1.18054
Q5I0I9	Coenzyme Q-binding protein COQ10 homolog B, mitochondrial OS=Rattus norvegicus OX=10116 GN=Coq10b PE=2 SV=2	Coq10b	12	3	3	31193.3	48267.8	94540.3	80016.1	51929	100206	0.39495	1.43015
Q5I0J9	Putative L-aspartate dehydrogenase OS=Rattus norvegicus OX=10116 GN=Aspdh PE=2 SV=1	Aspdh	7	2	2	96763.9	84782.7	104107	85131.5	113392	90715.3	0.940957	1.00836
Q5I0K1	Pipecolic acid and sarcosine oxidase OS=Rattus norvegicus OX=10116 GN=Pipox PE=1 SV=1	Pipox	7	2	2	110043	54274.2	63821.4	176115	114989	151672	0.0483468	2.00483
Q5I0L0	Alpha-amylase OS=Rattus norvegicus OX=10116 GN=Amy1a PE=2 SV=1	Amy1a	5	2	2	90428.7	66879.5	86616.9	59008.1	108484	98025	0.789247	1.06203
Q5I0M1	Apolipoprotein H OS=Rattus norvegicus OX=10116 GN=Apoh PE=1 SV=1	Apoh	29	9	9	264087	373236	459003	338212	292831	373057	0.720657	-1.06985
Q5I0N0	Arylacetamide deacetylase OS=Rattus norvegicus OX=10116 GN=Aadac PE=1 SV=1	Aadac	33	11	11	3.01948e+06	3.3673e+06	3.94484e+06	4.39199e+06	3.61424e+06	4.61171e+06	0.135632	1.22208
Q5M7T2	SPRY domain-containing protein 7 OS=Rattus norvegicus OX=10116 GN=Spryd7 PE=2 SV=1	Spryd7	15	3	3	49917.9	82705.3	105112	69585.2	67720	133970	0.710042	1.13309
Q5M7T4	Protein YIPF4 OS=Rattus norvegicus OX=10116 GN=Yipf4 PE=2 SV=1	Yipf4	8	2	2	269732	774430	741639	579802	380734	548296	0.834469	-1.08575
Q5M7T5	Serine (Or cysteine) peptidase inhibitor, clade C (Antithrombin), member 1 OS=Rattus norvegicus OX=10116 GN=Serpinc1 PE=1 SV=1	Serpinc1	29	13	13	441962	443545	637416	513814	607483	560233	0.439814	1.11855
Q5M7T6	V-type proton ATPase subunit OS=Rattus norvegicus OX=10116 GN=Atp6v0d1 PE=1 SV=1	Atp6v0d1	17	4	4	641104	476243	499292	429652	440956	496656	0.191536	-1.17449
Q5M7U6	Actin-related protein 2 OS=Rattus norvegicus OX=10116 GN=Actr2 PE=2 SV=1	Actr2	43	14	13	1.50882e+06	1.15218e+06	1.30956e+06	956845	1.31381e+06	1.32825e+06	0.479943	-1.10886
Q5M7V3	LOC367586 protein OS=Rattus norvegicus OX=10116 GN=LOC367586 PE=2 SV=1	LOC367586	8	4	3	47971.9	19623.3	22524.6	23596.4	23831.5	15729.4	0.400014	-1.33835
Q5M7W6	Protein FAM234A OS=Rattus norvegicus OX=10116 GN=Fam234a PE=1 SV=1	Fam234a	7	2	2	98846.5	84418.6	80511.9	55484.6	66183.5	92844.5	0.238385	-1.2537
Q5M828	Androgen-dependent TFPI-regulating protein OS=Rattus norvegicus OX=10116 GN=Adtrp PE=2 SV=1	Adtrp	10	2	2	263673	262885	388749	395754	148068	435904	0.963747	-1.01799
Q5M875	17-beta-hydroxysteroid dehydrogenase 13 OS=Rattus norvegicus OX=10116 GN=Hsd17b13 PE=1 SV=1	Hsd17b13	71	49	44	2.70153e+08	1.55908e+08	188149963	1.78209e+08	316631326	1.2673e+08	0.917912	-1.03484
Q5M878	Serum amyloid A protein OS=Rattus norvegicus OX=10116 GN=Saa4 PE=1 SV=1	Saa4	32	4	4	457998	530718	1.31082e+06	191235	1.11583e+07	1.36063e+06	0.578371	2.08871
Q5M880	Solute carrier family 66 member 2 OS=Rattus norvegicus OX=10116 GN=Slc66a2 PE=1 SV=2	Slc66a2	6	2	2	180315	257289	551619	253845	85731.4	253967	0.355711	-1.66674
Q5M8C6	Fibrinogen-like protein 1 OS=Rattus norvegicus OX=10116 GN=Fgl1 PE=2 SV=1	Fgl1	7	2	2	25085.8	25005.7	27642.7	29384.9	26154.5	77393.3	0.300038	1.50814
Q5M949	Nipsnap homolog 3A (C. elegans) OS=Rattus norvegicus OX=10116 GN=Nipsnap3b PE=1 SV=1	Nipsnap3b	19	4	4	178463	212390	264891	212055	219598	147758	0.501223	-1.13425
Q5M963	Cytidine monophosphate N-acetylneuraminic acid synthetase OS=Rattus norvegicus OX=10116 GN=Cmas PE=1 SV=1	Cmas	5	2	2	231637	150667	135006	174286	123608	113446	0.357466	-1.24459
Q5M9G3	Caprin-1 OS=Rattus norvegicus OX=10116 GN=Caprin1 PE=1 SV=2	Caprin1	3	2	2	49237.6	54775.3	44818.6	96496.1	50894.9	45912.8	0.434386	1.231
Q5PPL3	Sterol-4-alpha-carboxylate 3-dehydrogenase, decarboxylating OS=Rattus norvegicus OX=10116 GN=Nsdhl PE=2 SV=1	Nsdhl	78	61	61	1.10786e+08	6.42952e+07	8.13936e+07	6.24014e+07	1.14474e+08	6.31576e+07	0.759293	-1.0872
Q5PPN7	Mitochondrial potassium channel OS=Rattus norvegicus OX=10116 GN=Ccdc51 PE=2 SV=2	Ccdc51	7	3	3	30693.4	42417.8	54891.8	29483.7	50290.2	91755.4	0.591602	1.23936
Q5PQK5	Radixin OS=Rattus norvegicus OX=10116 GN=Rdx PE=2 SV=1	Rdx	53	36	21	3.2051e+06	3.03906e+06	4.1948e+06	2.34502e+06	4.12022e+06	2.50441e+06	0.440201	-1.1908
Q5PQL2	CCR4-NOT transcription complex subunit 9 OS=Rattus norvegicus OX=10116 GN=Cnot9 PE=1 SV=1	Cnot9	11	3	3	39312.2	69450.6	98143.1	118828	80407.5	94363.8	0.235318	1.49849
Q5PQM0	Transmembrane protein 168 OS=Rattus norvegicus OX=10116 GN=Tmem168 PE=1 SV=1	Tmem168	5	2	2	153213	292684	452053	254448	150950	320090	0.687408	-1.18139
Q5PQP2	Receptor-binding cancer antigen expressed on SiSo cells OS=Rattus norvegicus OX=10116 GN=Ebag9 PE=1 SV=1	Ebag9	17	3	3	207374	264457	273621	256129	153750	295651	0.716259	-1.08826
Q5PQT3	Glycine N-acyltransferase OS=Rattus norvegicus OX=10116 GN=Glyat PE=2 SV=1	Glyat	11	3	3	88545.4	62749.5	102656	81067.2	85497.5	114834	0.573921	1.11747
Q5PQX1	Torsin-1A-interacting protein 1 OS=Rattus norvegicus OX=10116 GN=Tor1aip1 PE=1 SV=1	Tor1aip1	8	3	3	54566.5	32907	45034.9	100749	32565.3	51775.1	0.529018	1.28071
Q5PQZ9	NADH dehydrogenase [ubiquinone] 1 subunit C2 OS=Rattus norvegicus OX=10116 GN=Ndufc2 PE=1 SV=1	Ndufc2	38	5	5	356443	412699	484134	312909	158933	509788	0.380112	-1.41099
Q5RJN0	NADH dehydrogenase (Ubiquinone) Fe-S protein 7 OS=Rattus norvegicus OX=10116 GN=Ndufs7 PE=1 SV=1	Ndufs7	20	3	3	408269	494402	447254	344741	209853	596917	0.46807	-1.27865
Q5RJQ4	NAD-dependent protein deacetylase sirtuin-2 OS=Rattus norvegicus OX=10116 GN=Sirt2 PE=1 SV=1	Sirt2	10	2	2	74714.5	77078.5	70495	119790	113872	153202	0.00458746	1.72664
Q5RJR2	Twinfilin-1 OS=Rattus norvegicus OX=10116 GN=Twf1 PE=1 SV=1	Twf1	6	2	2	109768	117172	110090	122321	159038	82046.3	0.846708	1.04073
Q5RJR8	Leucine-rich repeat-containing protein 59 OS=Rattus norvegicus OX=10116 GN=Lrrc59 PE=1 SV=1	Lrrc59	45	14	14	2.78913e+06	3.84344e+06	4.65106e+06	4.21288e+06	3.30707e+06	4.99837e+06	0.591775	1.11781
Q5RJR9	Serine (Or cysteine) proteinase inhibitor, clade H, member 1, isoform CRA_b OS=Rattus norvegicus OX=10116 GN=Serpinh1 PE=1 SV=1	Serpinh1	34	11	11	253222	184253	215487	275446	167185	337954	0.558192	1.15678
Q5RJS8	Protein-tyrosine sulfotransferase 2 OS=Rattus norvegicus OX=10116 GN=Tpst2 PE=2 SV=1	Tpst2	11	4	3	34615.3	94463.6	145286	87484.7	41822.4	61760.6	0.629899	-1.28106
Q5RJY4	Dehydrogenase/reductase SDR family member 7B OS=Rattus norvegicus OX=10116 GN=Dhrs7b PE=1 SV=1	Dhrs7b	19	5	5	329964	248617	302532	322474	263346	383648	0.544722	1.09495
Q5RK23	Protein ABHD1 OS=Rattus norvegicus OX=10116 GN=Abhd1 PE=2 SV=1	Abhd1	12	4	4	52018.5	63469.2	57603.3	62013.1	42116.4	94440.4	0.736425	1.09054
Q5RK27	Solute carrier family 12 member 7 OS=Rattus norvegicus OX=10116 GN=Slc12a7 PE=2 SV=2	Slc12a7	3	3	3	18699.3	59333.1	26754.3	358716	56500.8	29627.9	0.289416	2.72477
Q5RKH2	Galactokinase 1 OS=Rattus norvegicus OX=10116 GN=Galk1 PE=1 SV=1	Galk1	11	3	3	102505	114331	82689.3	45882.6	53601.2	92512.6	0.10681	-1.62099
Q5RKH6	Protein OS-9 OS=Rattus norvegicus OX=10116 GN=Os9 PE=1 SV=1	Os9	10	4	4	91246	115299	120672	128512	75035.9	118913	0.866198	-1.03451
Q5RKI0	WD repeat-containing protein 1 OS=Rattus norvegicus OX=10116 GN=Wdr1 PE=1 SV=3	Wdr1	16	7	7	216405	148955	223128	326592	145367	216728	0.678388	1.12677
Q5RKI5	FLII, actin-remodeling protein OS=Rattus norvegicus OX=10116 GN=Flii PE=1 SV=1	Flii	7	8	8	1.47829e+06	1.11987e+06	1.09898e+06	828584	2.47698e+06	753303	0.897061	-1.05575
Q5RKJ9	RAB10, member RAS oncogene family OS=Rattus norvegicus OX=10116 GN=Rab10 PE=1 SV=1	Rab10	62	17	13	1.97011e+06	2.11449e+06	2.51981e+06	2.75397e+06	1.59581e+06	2.46954e+06	0.95421	1.01119
Q5RLM2	Solute carrier family 22 member 7 OS=Rattus norvegicus OX=10116 GN=Slc22a7 PE=1 SV=1	Slc22a7	24	14	14	1.46507e+06	1.60249e+06	1.65177e+06	1.0834e+06	1.52169e+06	1.88857e+06	0.681543	-1.07593
Q5SGE0	Leucine-rich PPR motif-containing protein, mitochondrial OS=Rattus norvegicus OX=10116 GN=Lrpprc PE=1 SV=1	Lrpprc	11	13	13	254370	244183	223047	196937	178222	298540	0.597769	-1.09756
Q5U1W6	MICOS complex subunit OS=Rattus norvegicus OX=10116 GN=Apool PE=1 SV=1	Apool	31	7	7	234820	345319	285780	365142	221911	486209	0.525688	1.19351
Q5U1Y1	Ras-related protein Rab-34 OS=Rattus norvegicus OX=10116 GN=Rab34 PE=2 SV=1	Rab34	17	5	3	42000.1	41323.4	36431.9	41313.9	39798.8	34095.1	0.616515	-1.04093
Q5U1Z0	Rab3 GTPase-activating protein non-catalytic subunit OS=Rattus norvegicus OX=10116 GN=Rab3gap2 PE=1 SV=2	Rab3gap2	1	2	2	12661.6	40917.2	28156.6	40553.7	18253.2	51480.4	0.530641	1.37725
Q5U1Z9	Metaxin 2 OS=Rattus norvegicus OX=10116 GN=Mtx2 PE=1 SV=1	Mtx2	13	3	3	195467	213651	184032	200495	159629	326365	0.659595	1.10768
Q5U2P9	Solute carrier family 16, member 4 OS=Rattus norvegicus OX=10116 GN=Slc16a4 PE=1 SV=1	Slc16a4	11	4	4	187190	318032	339418	149291	240606	405667	0.767735	-1.11513
Q5U2R7	LRP chaperone MESD OS=Rattus norvegicus OX=10116 GN=Mesd PE=2 SV=1	Mesd	19	3	3	61271.5	47544	73072.8	86114.4	45086.5	111616	0.46964	1.2674
Q5U2R9	Sec1 family domain-containing 2 OS=Rattus norvegicus OX=10116 GN=Scfd2 PE=1 SV=1	Scfd2	7	4	4	71338.7	110251	176067	315957	133528	107260	0.400986	1.48395
Q5U2T2	Alkyl transferase OS=Rattus norvegicus OX=10116 GN=Dhdds PE=2 SV=1	Dhdds	7	2	2	87470	84599.4	85156.7	80669	93311.4	66142.6	0.477198	-1.0817
Q5U2U0	ATP-dependent Clp protease ATP-binding subunit clpX-like, mitochondrial OS=Rattus norvegicus OX=10116 GN=Clpx PE=2 SV=1	Clpx	3	2	2	14972.8	29973.8	33096.4	30830.8	20327.1	52228.5	0.515766	1.30131
Q5U2U5	Perilipin OS=Rattus norvegicus OX=10116 GN=Plin2 PE=2 SV=1	Plin2	89	76	76	1.88245e+08	1.19335e+08	1.30101e+08	1.77101e+08	154012105	8.66005e+07	0.798187	-1.07356
Q5U2V8	ER membrane protein complex subunit 3 OS=Rattus norvegicus OX=10116 GN=Emc3 PE=2 SV=3	Emc3	34	7	7	294284	320632	363224	394048	327925	401729	0.194867	1.14843
Q5U2X6	Coiled-coil domain-containing protein 47 OS=Rattus norvegicus OX=10116 GN=Ccdc47 PE=2 SV=1	Ccdc47	27	12	12	429523	495728	760714	632476	382608	622955	0.924759	-1.02423
Q5U2Y0	WD repeat domain phosphoinositide-interacting protein 4 OS=Rattus norvegicus OX=10116 GN=Wdr45 PE=2 SV=1	Wdr45	15	5	5	209950	363401	330776	395519	335240	397441	0.240903	1.27816
Q5U300	Ubiquitin-like modifier-activating enzyme 1 OS=Rattus norvegicus OX=10116 GN=Uba1 PE=1 SV=1	Uba1	3	2	2	41321	38872.8	13093.7	21553.7	32369.6	34240.9	0.920725	1.04338
Q5U302	Catenin (Cadherin associated protein), alpha 1 OS=Rattus norvegicus OX=10116 GN=Ctnna1 PE=1 SV=1	Ctnna1	51	42	42	4.66812e+06	3.01567e+06	4.05128e+06	2.48211e+06	3.01754e+06	3.79975e+06	0.26307	-1.26075
Q5U312	Ankycorbin OS=Rattus norvegicus OX=10116 GN=Rai14 PE=1 SV=2	Rai14	22	19	19	298611	205187	303014	185834	168424	282092	0.289619	-1.28115
Q5U316	Ras-related protein Rab-35 OS=Rattus norvegicus OX=10116 GN=Rab35 PE=1 SV=1	Rab35	31	8	4	465683	380553	298540	364847	359638	329956	0.640011	-1.06912
Q5U3Y7	Sigma intracellular receptor 2 OS=Rattus norvegicus OX=10116 GN=Tmem97 PE=2 SV=1	Tmem97	13	2	2	516745	616793	950330	514756	618623	624728	0.505087	-1.15042
Q5U3Z7	Serine hydroxymethyltransferase OS=Rattus norvegicus OX=10116 GN=Shmt2 PE=1 SV=1	Shmt2	7	3	3	161355	193170	170915	209181	243424	138718	0.621771	1.0986
Q5UAJ5	ATP synthase protein 8 OS=Rattus norvegicus OX=10116 GN=ATP8 PE=3 SV=1	ATP8	34	2	2	537023	569337	627641	512865	425233	664704	0.533168	-1.09801
Q5VLR5	BWK4 OS=Rattus norvegicus OX=10116 GN=Erp44 PE=1 SV=1	Erp44	33	10	10	757829	755687	1.03502e+06	1.04871e+06	853448	932763	0.396099	1.12094
Q5VLR6	BWK3 OS=Rattus norvegicus OX=10116 PE=2 SV=1	Q5VLR6	7	2	2	82011.5	94282.2	11415.5	69677.3	64912.3	8796.3	0.796078	-1.30425
Q5XFW8	Protein SEC13 homolog OS=Rattus norvegicus OX=10116 GN=Sec13 PE=1 SV=1	Sec13	39	9	9	418163	510568	488614	562772	294512	1.00711e+06	0.686023	1.16963
Q5XHZ0	Heat shock protein 75 kDa, mitochondrial OS=Rattus norvegicus OX=10116 GN=Trap1 PE=1 SV=1	Trap1	12	7	6	163033	176219	143092	161840	185159	211079	0.215979	1.15446
Q5XI04	RCG45489, isoform CRA_a OS=Rattus norvegicus OX=10116 GN=Stom PE=1 SV=1	Stom	22	5	5	357741	106279	169948	216520	65822.8	143622	0.483569	-1.46694
Q5XI07	Lipoma-preferred partner homolog OS=Rattus norvegicus OX=10116 GN=Lpp PE=1 SV=1	Lpp	5	2	2	91586.7	59366.8	114668	49037.3	12668.9	118823	0.353977	-2.0365
Q5XI26	Signal transducer and activator of transcription OS=Rattus norvegicus OX=10116 GN=Stat2 PE=1 SV=1	Stat2	7	6	6	114862	99296.2	82098.4	109626	109670	147664	0.199557	1.23769
Q5XI32	F-actin-capping protein subunit beta OS=Rattus norvegicus OX=10116 GN=Capzb PE=1 SV=1	Capzb	33	10	10	486630	471426	752754	364932	366920	394396	0.0612901	-1.48428
Q5XI34	Protein phosphatase 2 (Formerly 2A), regulatory subunit A (PR 65), alpha isoform, isoform CRA_a OS=Rattus norvegicus OX=10116 GN=Ppp2r1a PE=1 SV=1	Ppp2r1a	18	9	9	248826	384472	358957	335418	198903	549534	0.949403	1.02205
Q5XI41	Translocating chain-associated membrane protein 1 OS=Rattus norvegicus OX=10116 GN=Tram1 PE=1 SV=3	Tram1	14	6	6	580205	876632	934016	802602	819773	1.02211e+06	0.528589	1.12283
Q5XI60	Receptor expression-enhancing protein 6 OS=Rattus norvegicus OX=10116 GN=Reep6 PE=2 SV=1	Reep6	26	5	4	845865	529640	728198	1.29336e+06	2.10745e+06	3.09986e+06	0.0196931	2.95867
Q5XI64	Monoacylglycerol lipase ABHD6 OS=Rattus norvegicus OX=10116 GN=Abhd6 PE=1 SV=1	Abhd6	10	3	3	4303.29	13641.3	37144.8	44527	124551	31238	0.123081	4.29899
Q5XI77	Annexin OS=Rattus norvegicus OX=10116 GN=Anxa11 PE=1 SV=1	Anxa11	11	6	5	67293.9	71519.9	88295.4	67156.6	56807.9	84121.8	0.54148	-1.09811
Q5XI78	2-oxoglutarate dehydrogenase, mitochondrial OS=Rattus norvegicus OX=10116 GN=Ogdh PE=1 SV=1	Ogdh	25	20	20	364994	250193	286743	393932	286870	740846	0.266011	1.4732
Q5XI81	Fragile X mental retardation syndrome-related protein 1 OS=Rattus norvegicus OX=10116 GN=Fxr1 PE=1 SV=1	Fxr1	5	2	2	78760.4	123847	117405	163764	110337	101654	0.485385	1.17056
Q5XI89	NXPE family member 4 OS=Rattus norvegicus OX=10116 GN=Nxpe4 PE=2 SV=1	Nxpe4	42	21	21	1.09646e+06	2.25196e+06	2.77876e+06	1.88015e+06	1.31648e+06	2.20137e+06	0.822054	-1.07986
Q5XI95	Alcohol dehydrogenase 6 OS=Rattus norvegicus OX=10116 GN=Adh6 PE=2 SV=1	Adh6	23	8	5	161874	289414	386697	113021	38196.5	721637	0.547989	-1.79827
Q5XIA1	Nicalin OS=Rattus norvegicus OX=10116 GN=Ncln PE=2 SV=1	Ncln	15	8	8	328743	496758	495536	512914	502283	536563	0.267222	1.1954
Q5XIA4	CCR4-NOT transcription complex subunit 10 OS=Rattus norvegicus OX=10116 GN=Cnot10 PE=2 SV=1	Cnot10	8	4	4	49546	79212	99043.7	135488	65141.7	100636	0.402929	1.31713
Q5XIA8	Growth hormone-inducible transmembrane protein OS=Rattus norvegicus OX=10116 GN=Ghitm PE=2 SV=1	Ghitm	9	3	3	84871.1	136944	136366	131623	74736	235256	0.748396	1.13449
Q5XIB4	Ufm1-specific protease 2 OS=Rattus norvegicus OX=10116 GN=Ufsp2 PE=2 SV=1	Ufsp2	21	8	8	210065	177413	234561	219435	175464	263570	0.74545	1.05099
Q5XIC0	Enoyl-CoA delta isomerase 2, mitochondrial OS=Rattus norvegicus OX=10116 GN=Eci2 PE=1 SV=1	Eci2	23	7	4	210536	216577	225050	365495	321155	490697	0.0105695	1.77717
Q5XIE1	Protein THEM6 OS=Rattus norvegicus OX=10116 GN=Them6 PE=2 SV=1	Them6	23	4	4	134094	98494	85606.4	128608	142770	173556	0.0955865	1.41255
Q5XIE6	3-hydroxyisobutyryl-CoA hydrolase, mitochondrial OS=Rattus norvegicus OX=10116 GN=Hibch PE=1 SV=2	Hibch	6	2	2	25067.8	21640.8	34174.1	29549	20340	70817.9	0.520161	1.31922
Q5XIE8	Integral membrane protein 2B OS=Rattus norvegicus OX=10116 GN=Itm2b PE=2 SV=1	Itm2b	14	3	3	111461	127283	175303	109126	68710	141222	0.318407	-1.32926
Q5XIF0	Testis expressed gene 264 homolog (Mouse), isoform CRA_a OS=Rattus norvegicus OX=10116 GN=Tex264 PE=1 SV=1	Tex264	10	3	3	297508	337336	353314	348803	355197	417861	0.176887	1.13445
Q5XIF3	NADH dehydrogenase [ubiquinone] iron-sulfur protein 4, mitochondrial OS=Rattus norvegicus OX=10116 GN=Ndufs4 PE=1 SV=1	Ndufs4	26	4	4	121145	146974	230823	115637	48713.8	257425	0.538788	-1.41517
Q5XIF6	Tubulin alpha-4A chain OS=Rattus norvegicus OX=10116 GN=Tuba4a PE=1 SV=1	Tuba4a	73	35	6	2.3144e+06	2.02796e+06	1.92764e+06	1.27352e+06	809161	2.25408e+06	0.207033	-1.57339
Q5XIG4	OCIA domain-containing protein 1 OS=Rattus norvegicus OX=10116 GN=Ociad1 PE=1 SV=1	Ociad1	51	9	9	757780	766102	956411	906802	530969	1.45564e+06	0.809182	1.08074
Q5XIG6	N-acetylgalactosamine kinase OS=Rattus norvegicus OX=10116 GN=Galk2 PE=2 SV=1	Galk2	5	2	2	140018	106429	108242	82647.7	35273.6	169003	0.43992	-1.48487
Q5XIG9	Mitochondrial fission process 1 OS=Rattus norvegicus OX=10116 GN=Mtfp1 PE=1 SV=1	Mtfp1	14	2	2	220630	285254	306663	217208	231961	274306	0.412071	-1.11775
Q5XIH1	Asporin OS=Rattus norvegicus OX=10116 GN=Aspn PE=1 SV=1	Aspn	13	3	3	502052	69522.3	72802.1	71970.1	94132.5	67019.2	0.433266	-1.77545
Q5XIH3	NADH dehydrogenase [ubiquinone] flavoprotein 1, mitochondrial OS=Rattus norvegicus OX=10116 GN=Ndufv1 PE=1 SV=1	Ndufv1	29	11	11	796195	896871	710980	650209	687100	787366	0.236606	-1.13011
Q5XIH7	Prohibitin-2 OS=Rattus norvegicus OX=10116 GN=Phb2 PE=1 SV=1	Phb2	62	20	20	3.75842e+06	4.31137e+06	4.03459e+06	3.79716e+06	3.10036e+06	5.20631e+06	0.896971	-1.02174
Q5XIL4	Sorbin and SH3 domain containing 3, isoform CRA_b OS=Rattus norvegicus OX=10116 GN=Sorbs3 PE=1 SV=1	Sorbs3	33	17	16	337427	278628	379849	257339	291320	373678	0.599341	-1.08429
Q5XIM0	BCS1 homolog, ubiquinol-cytochrome c reductase complex chaperone OS=Rattus norvegicus OX=10116 GN=Bcs1l PE=1 SV=1	Bcs1l	14	4	4	145969	164428	170972	164817	147597	188336	0.687996	1.03741
Q5XIM9	T-complex protein 1 subunit beta OS=Rattus norvegicus OX=10116 GN=Cct2 PE=1 SV=3	Cct2	37	16	16	613705	805193	916146	833539	737597	466697	0.513701	-1.16417
Q5XIN6	Mitochondrial proton/calcium exchanger protein OS=Rattus norvegicus OX=10116 GN=Letm1 PE=1 SV=1	Letm1	22	11	11	825048	788980	933935	734407	615143	880325	0.286485	-1.15195
Q5XIP9	Transmembrane protein 43 OS=Rattus norvegicus OX=10116 GN=Tmem43 PE=2 SV=1	Tmem43	10	4	4	195506	31407.8	27321.6	95818.2	34472.2	58549.2	0.949235	1.04852
Q5XIT9	Methylcrotonoyl-CoA carboxylase beta chain, mitochondrial OS=Rattus norvegicus OX=10116 GN=Mccc2 PE=2 SV=1	Mccc2	7	4	4	85274.6	93224.9	107955	86827.2	121679	81607.6	0.991858	1.00154
Q5XIU4	B-cell receptor-associated protein 29 OS=Rattus norvegicus OX=10116 GN=Bcap29 PE=1 SV=1	Bcap29	7	2	2	160193	154311	144319	113561	175219	141720	0.575893	-1.08154
Q5XIU9	Membrane-associated progesterone receptor component 2 OS=Rattus norvegicus OX=10116 GN=Pgrmc2 PE=1 SV=1	Pgrmc2	52	11	10	1.14854e+06	1.11936e+06	1.32278e+06	1.28528e+06	1.43188e+06	1.37786e+06	0.0935551	1.14245
Q60587	Trifunctional enzyme subunit beta, mitochondrial OS=Rattus norvegicus OX=10116 GN=Hadhb PE=1 SV=1	Hadhb	56	28	28	4.03364e+06	3.80205e+06	3.34565e+06	3.65833e+06	2.47473e+06	4.69563e+06	0.763193	-1.06471
Q62600	Nitric oxide synthase, endothelial OS=Rattus norvegicus OX=10116 GN=Nos3 PE=1 SV=4	Nos3	2	2	2	34058.8	37770.6	31544.7	35055.6	16318.3	38363.3	0.499281	-1.2274
Q62636	Ras-related protein Rap-1b OS=Rattus norvegicus OX=10116 GN=Rap1b PE=1 SV=2	Rap1b	63	14	3	2.20435e+06	1.60091e+06	1.80922e+06	2.06135e+06	1.7028e+06	1.85266e+06	0.957665	1.00614
Q62638	Golgi apparatus protein 1 OS=Rattus norvegicus OX=10116 GN=Glg1 PE=1 SV=1	Glg1	37	34	34	958610	1.24354e+06	1.42059e+06	1.09924e+06	974410	1.02852e+06	0.300617	-1.15409
Q62651	Delta(3,5)-Delta(2,4)-dienoyl-CoA isomerase, mitochondrial OS=Rattus norvegicus OX=10116 GN=Ech1 PE=1 SV=2	Ech1	6	2	2	14771.7	24883.5	19441.8	25062.5	89885.4	170333	0.0850672	3.77264
Q62662	Tyrosine-protein kinase FRK OS=Rattus norvegicus OX=10116 GN=Frk PE=1 SV=3	Frk	11	5	4	145343	129511	133485	100689	98664	142278	0.195988	-1.2114
Q62665	Galectin-8 OS=Rattus norvegicus OX=10116 GN=Lgals8 PE=2 SV=1	Lgals8	15	4	4	160269	146602	154018	157992	184015	161763	0.180714	1.09128
Q62720	Zinc transporter 1 OS=Rattus norvegicus OX=10116 GN=Slc30a1 PE=2 SV=1	Slc30a1	18	7	7	319812	242841	286898	293121	241005	345069	0.830385	1.03041
Q62730	Estradiol 17-beta-dehydrogenase 2 OS=Rattus norvegicus OX=10116 GN=Hsd17b2 PE=2 SV=1	Hsd17b2	45	23	23	5.94889e+06	1.26946e+07	1.36341e+07	1.11615e+07	7.96767e+06	1.55866e+07	0.777946	1.10418
Q62733	Lamina-associated polypeptide 2, isoform beta OS=Rattus norvegicus OX=10116 GN=Tmpo PE=1 SV=3	Tmpo	22	8	8	286576	253648	218615	312398	202047	272625	0.868718	1.02689
Q62740	Secreted phosphoprotein 24 OS=Rattus norvegicus OX=10116 GN=Spp2 PE=1 SV=2	Spp2	11	2	2	163635	189603	209483	185798	162329	186334	0.598896	-1.04966
Q62753	Syntaxin-binding protein 2 OS=Rattus norvegicus OX=10116 GN=Stxbp2 PE=2 SV=1	Stxbp2	7	3	3	28671.2	40274.4	45431.7	31104.4	33211.4	35543.3	0.452601	-1.1263
Q62763	Casein kinase I isoform gamma-3 OS=Rattus norvegicus OX=10116 GN=Csnk1g3 PE=1 SV=1	Csnk1g3	8	4	4	86134.3	99197.1	96755.6	96297.9	91276	71565.8	0.418859	-1.09536
Q62786	Prostaglandin F2 receptor negative regulator OS=Rattus norvegicus OX=10116 GN=Ptgfrn PE=1 SV=1	Ptgfrn	9	7	7	279580	197336	286565	196772	161459	176641	0.0607247	-1.41234
Q62824	Exocyst complex component 4 OS=Rattus norvegicus OX=10116 GN=Exoc4 PE=1 SV=1	Exoc4	19	13	13	131448	149157	170513	174522	117715	249237	0.568986	1.15269
Q62825	Exocyst complex component 3 OS=Rattus norvegicus OX=10116 GN=Exoc3 PE=1 SV=1	Exoc3	9	6	6	97466.4	131279	177420	132446	98235.7	268680	0.697862	1.15477
Q62839	Golgin subfamily A member 2 OS=Rattus norvegicus OX=10116 GN=Golga2 PE=1 SV=4	Golga2	6	5	5	46090.4	67676.6	105270	47885.4	20699.7	44627.2	0.136424	-1.95072
Q62847	Gamma-adducin OS=Rattus norvegicus OX=10116 GN=Add3 PE=1 SV=2	Add3	5	4	3	42900.2	71384.3	99180	99822.8	60644.1	72512.3	0.687883	1.13061
Q62896	BET1 homolog OS=Rattus norvegicus OX=10116 GN=Bet1 PE=1 SV=1	Bet1	25	2	2	131495	169079	226082	180801	100332	311719	0.919067	1.04003
Q62902	Protein ERGIC-53 OS=Rattus norvegicus OX=10116 GN=Lman1 PE=1 SV=1	Lman1	54	32	2	3.39604e+06	4.87929e+06	4.26381e+06	4.26624e+06	3.72866e+06	4.44203e+06	0.999747	1.00004
Q62904	3-keto-steroid reductase OS=Rattus norvegicus OX=10116 GN=Hsd17b7 PE=1 SV=1	Hsd17b7	54	14	14	6.9192e+06	5.4898e+06	9.99662e+06	4.33027e+06	9.59456e+06	7.00212e+06	0.774541	-1.09286
Q62915	Peripheral plasma membrane protein CASK OS=Rattus norvegicus OX=10116 GN=Cask PE=1 SV=1	Cask	18	14	2	191151	138395	140176	149477	141171	126123	0.397367	-1.11691
Q62920	PDZ and LIM domain protein 5 OS=Rattus norvegicus OX=10116 GN=Pdlim5 PE=1 SV=2	Pdlim5	36	14	14	672375	634767	774994	636805	785479	618771	0.828474	-1.02239
Q62930	Complement component C9 OS=Rattus norvegicus OX=10116 GN=C9 PE=1 SV=1	C9	8	4	4	58534.1	84324.8	102049	93582.7	108680	94138.2	0.276953	1.23874
Q62931	Golgi SNAP receptor complex member 1 OS=Rattus norvegicus OX=10116 GN=Gosr1 PE=1 SV=1	Gosr1	37	9	9	375396	655530	683777	478279	374366	529725	0.432092	-1.21057
Q62975	Protein Z-dependent protease inhibitor OS=Rattus norvegicus OX=10116 GN=Serpina10 PE=2 SV=2	Serpina10	8	3	2	14731.1	31619.5	22711.2	20289	21605.6	28503.9	0.831621	1.05706
Q62991	Sec1 family domain-containing protein 1 OS=Rattus norvegicus OX=10116 GN=Scfd1 PE=1 SV=1	Scfd1	28	14	14	257803	321320	421733	690788	383587	515233	0.109638	1.57513
Q63028	Alpha-adducin OS=Rattus norvegicus OX=10116 GN=Add1 PE=1 SV=2	Add1	6	3	3	110040	55573.2	88134.4	54625.1	12594.3	96420.8	0.335807	-2.01036
Q63041	Alpha-1-macroglobulin OS=Rattus norvegicus OX=10116 GN=A1m PE=1 SV=1	A1m	39	48	45	1.38297e+06	1.46272e+06	1.52489e+06	1.39269e+06	1.85555e+06	1.24889e+06	0.907183	1.01519
Q63060	Glycerol kinase OS=Rattus norvegicus OX=10116 GN=Gk PE=2 SV=1	Gk	16	9	9	148707	231538	241664	88814.4	130504	176251	0.136601	-1.59702
Q63081	Protein disulfide-isomerase A6 OS=Rattus norvegicus OX=10116 GN=Pdia6 PE=1 SV=2	Pdia6	42	15	15	3.69675e+06	3.83396e+06	4.40014e+06	5.06627e+06	4.54061e+06	4.70261e+06	0.0416995	1.20153
Q63083	Nucleobindin-1 OS=Rattus norvegicus OX=10116 GN=Nucb1 PE=1 SV=1	Nucb1	8	3	3	73663.7	90892.3	160337	97380.6	153074	86847.7	0.839932	1.0644
Q63089	Solute carrier family 22 member 1 OS=Rattus norvegicus OX=10116 GN=Slc22a1 PE=1 SV=1	Slc22a1	10	5	5	1.0495e+06	1.15196e+06	955542	784539	895740	1.15703e+06	0.405931	-1.1242
Q63108	Carboxylesterase 1E OS=Rattus norvegicus OX=10116 GN=Ces1e PE=2 SV=1	Ces1e	42	23	4	1.10685e+06	1.04808e+06	2.12682e+06	1.51103e+06	1.62517e+06	2.44811e+06	0.337152	1.34564
Q63120	Canalicular multispecific organic anion transporter 1 OS=Rattus norvegicus OX=10116 GN=Abcc2 PE=1 SV=1	Abcc2	31	47	47	4.82145e+06	3.78762e+06	4.46017e+06	2.19547e+06	2.65999e+06	3.80638e+06	0.0699829	-1.54167
Q63135	Complement component receptor 1-like protein OS=Rattus norvegicus OX=10116 GN=Cr1l PE=1 SV=1	Cr1l	23	10	2	130839	127436	93480.1	76564.6	117963	92361.2	0.275898	-1.23167
Q63150	Dihydropyrimidinase OS=Rattus norvegicus OX=10116 GN=Dpys PE=1 SV=2	Dpys	13	5	5	122391	182669	308501	169399	164391	198176	0.799544	-1.07715
Q63151	Long-chain-fatty-acid--CoA ligase 3 OS=Rattus norvegicus OX=10116 GN=Acsl3 PE=1 SV=1	Acsl3	47	27	25	2.94936e+06	1.55658e+06	2.81363e+06	2.12719e+06	2.08062e+06	1.51227e+06	0.400742	-1.24503
Q63203	Low affinity immunoglobulin gamma Fc region receptor II OS=Rattus norvegicus OX=10116 GN=Fcgr2 PE=1 SV=1	Fcgr2	19	4	4	81629.4	136502	182079	260507	105887	245309	0.342875	1.49409
Q63207	Coagulation factor X OS=Rattus norvegicus OX=10116 GN=F10 PE=2 SV=1	F10	5	2	2	13882.8	40700.2	51946.9	97599	43556.8	28449.4	0.433871	1.60317
Q63270	Cytoplasmic aconitate hydratase OS=Rattus norvegicus OX=10116 GN=Aco1 PE=1 SV=1	Aco1	7	4	4	103463	89380.4	122498	63394.6	95031.7	72553.7	0.10154	-1.37359
Q63276	Bile acid-CoA:amino acid N-acyltransferase OS=Rattus norvegicus OX=10116 GN=Baat PE=1 SV=2	Baat	62	23	23	1.88456e+06	2.6987e+06	2.56101e+06	3.83822e+06	2.65263e+06	3.30274e+06	0.11111	1.37183
Q63279	Keratin, type I cytoskeletal 19 OS=Rattus norvegicus OX=10116 GN=Krt19 PE=1 SV=2	Krt19	11	5	2	68522.4	43197.3	50941.2	68600	60502.3	78666.5	0.171556	1.29373
Q63344	Monocarboxylate transporter 2 OS=Rattus norvegicus OX=10116 GN=Slc16a7 PE=1 SV=1	Slc16a7	6	3	3	81308	50226	43502.3	49406.2	33033.3	55756.3	0.416963	-1.24982
Q63355	Unconventional myosin-Ic OS=Rattus norvegicus OX=10116 GN=Myo1c PE=1 SV=2	Myo1c	14	13	13	1.72707e+06	1.2044e+06	939778	728052	1.97688e+06	806841	0.657543	-1.18958
Q63357	Unconventional myosin-Id OS=Rattus norvegicus OX=10116 GN=Myo1d PE=1 SV=3	Myo1d	39	35	34	748514	516993	634044	428252	388390	589509	0.138082	-1.35763
Q63362	NADH dehydrogenase [ubiquinone] 1 alpha subcomplex subunit 5 OS=Rattus norvegicus OX=10116 GN=Ndufa5 PE=1 SV=3	Ndufa5	25	2	2	167795	162116	291111	162420	75321.1	330711	0.65699	-1.25089
Q63377	Sodium/potassium-transporting ATPase subunit beta-3 OS=Rattus norvegicus OX=10116 GN=Atp1b3 PE=2 SV=1	Atp1b3	44	8	8	3.73814e+06	2.90055e+06	2.98607e+06	2.53112e+06	2.82175e+06	3.91533e+06	0.766515	-1.05005
Q63400	Claudin-3 OS=Rattus norvegicus OX=10116 GN=Cldn3 PE=1 SV=2	Cldn3	19	3	3	2.35065e+06	1.49434e+06	1.67333e+06	1.91188e+06	1.88524e+06	1.85564e+06	0.768016	1.044
Q63416	Inter-alpha-trypsin inhibitor heavy chain H3 OS=Rattus norvegicus OX=10116 GN=Itih3 PE=2 SV=1	Itih3	15	10	10	236269	371548	450614	290877	239666	318973	0.410381	-1.21167
Q63481	Ras-related protein Rab-7L1 OS=Rattus norvegicus OX=10116 GN=Rab29 PE=1 SV=1	Rab29	39	6	5	383856	327250	461845	326937	447614	340431	0.735508	-1.05208
Q63483	RAB38, member RAS oncogene family OS=Rattus norvegicus OX=10116 GN=Rab38 PE=1 SV=1	Rab38	33	6	4	225704	201126	239461	267102	283101	192680	0.495129	1.10257
Q63488	Sodium-dependent phosphate transporter 2 OS=Rattus norvegicus OX=10116 GN=Slc20a2 PE=1 SV=1	Slc20a2	11	4	4	227878	136832	131191	118717	146865	178737	0.692464	-1.09492
Q63493	Antigen-presenting glycoprotein CD1d OS=Rattus norvegicus OX=10116 GN=Cd1d PE=2 SV=2	Cd1d	12	4	4	255948	230244	434531	250790	151336	273171	0.325836	-1.35173
Q63507	60S ribosomal protein L14 OS=Rattus norvegicus OX=10116 GN=Rpl14 PE=1 SV=3	Rpl14	23	6	6	2.06458e+06	3.69281e+06	5.05552e+06	3.36492e+06	2.20167e+06	5.39929e+06	0.974855	1.01244
Q63514	C4b-binding protein alpha chain OS=Rattus norvegicus OX=10116 GN=C4bpa PE=2 SV=1	C4bpa	12	6	6	87977.1	113118	124532	186463	135730	168807	0.0418762	1.51064
Q63524	Transmembrane emp24 domain-containing protein 2 OS=Rattus norvegicus OX=10116 GN=Tmed2 PE=1 SV=1	Tmed2	39	8	8	1.70083e+06	3.29783e+06	3.9727e+06	3.11483e+06	1.35043e+06	3.40745e+06	0.726072	-1.15846
Q63584	Transmembrane emp24 domain-containing protein 10 OS=Rattus norvegicus OX=10116 GN=Tmed10 PE=1 SV=2	Tmed10	37	9	9	3.23463e+06	5.31595e+06	7.00636e+06	4.40131e+06	3.00867e+06	5.56304e+06	0.600143	-1.17818
Q63598	Plastin-3 OS=Rattus norvegicus OX=10116 GN=Pls3 PE=1 SV=2	Pls3	59	35	30	3.87579e+06	2.0825e+06	2.84422e+06	1.39195e+06	1.45024e+06	2.80865e+06	0.182822	-1.59386
Q63616	Vacuolar protein sorting-associated protein 33B OS=Rattus norvegicus OX=10116 GN=Vps33b PE=2 SV=1	Vps33b	4	2	2	17538.8	40866.4	50487	23903.8	16574.8	36100.8	0.47574	-1.36261
Q63617	Hypoxia up-regulated protein 1 OS=Rattus norvegicus OX=10116 GN=Hyou1 PE=1 SV=1	Hyou1	38	32	32	1.1022e+06	1.56901e+06	1.44345e+06	1.66712e+06	1.38856e+06	1.65199e+06	0.308742	1.15279
Q63678	Zinc-alpha-2-glycoprotein OS=Rattus norvegicus OX=10116 GN=Azgp1 PE=2 SV=1	Azgp1	7	2	2	106218	114793	850655	246847	172088	195760	0.92002	-1.07644
Q63704	Carnitine O-palmitoyltransferase 1, muscle isoform OS=Rattus norvegicus OX=10116 GN=Cpt1b PE=1 SV=1	Cpt1b	8	5	4	88312.4	58172.5	67938.3	74063.5	47104.2	245409	0.587118	1.34865
Q63707	Dihydroorotate dehydrogenase (quinone), mitochondrial OS=Rattus norvegicus OX=10116 GN=Dhodh PE=1 SV=1	Dhodh	11	3	3	100719	156830	136444	125975	98269.2	224888	0.77417	1.08907
Q63716	Peroxiredoxin-1 OS=Rattus norvegicus OX=10116 GN=Prdx1 PE=1 SV=1	Prdx1	41	8	6	629298	724340	987289	884320	956873	792016	0.408427	1.14196
Q63921	Prostaglandin G/H synthase 1 OS=Rattus norvegicus OX=10116 GN=Ptgs1 PE=2 SV=2	Ptgs1	22	10	9	166910	225449	186044	304461	279562	327105	0.00964994	1.58435
Q64057	Alpha-aminoadipic semialdehyde dehydrogenase OS=Rattus norvegicus OX=10116 GN=Aldh7a1 PE=1 SV=2	Aldh7a1	41	17	17	921021	880298	937585	1.08071e+06	1.24884e+06	786910	0.463577	1.11792
Q64119	Myosin light polypeptide 6 OS=Rattus norvegicus OX=10116 GN=Myl6 PE=1 SV=3	Myl6	38	5	5	732145	579823	765104	647387	898061	482643	0.818449	-1.04996
Q641X8	Eukaryotic translation initiation factor 3 subunit E OS=Rattus norvegicus OX=10116 GN=Eif3e PE=2 SV=1	Eif3e	6	3	3	36722.4	58809.6	55426.1	74331.8	46487.3	77124.9	0.292311	1.30578
Q641Y0	Dolichyl-diphosphooligosaccharide--protein glycosyltransferase 48 kDa subunit OS=Rattus norvegicus OX=10116 GN=Ddost PE=2 SV=1	Ddost	40	14	14	3.54315e+06	4.1765e+06	5.39767e+06	5.2607e+06	3.89355e+06	6.64562e+06	0.418814	1.19446
Q641Y2	NADH dehydrogenase [ubiquinone] iron-sulfur protein 2, mitochondrial OS=Rattus norvegicus OX=10116 GN=Ndufs2 PE=1 SV=1	Ndufs2	34	13	13	797645	959617	848650	761974	499835	869089	0.269486	-1.25199
Q641Y8	ATP-dependent RNA helicase DDX1 OS=Rattus norvegicus OX=10116 GN=Ddx1 PE=1 SV=1	Ddx1	23	14	14	242023	288694	376183	415215	298661	386459	0.2856	1.22167
Q641Z6	EH domain-containing protein 1 OS=Rattus norvegicus OX=10116 GN=Ehd1 PE=1 SV=1	Ehd1	27	12	6	171745	184479	197916	203849	181175	224445	0.278431	1.09749
Q641Z9	Succinate dehydrogenase complex subunit C OS=Rattus norvegicus OX=10116 GN=Sdhc PE=1 SV=1	Sdhc	14	4	4	413226	419054	741770	750539	212511	901590	0.942865	1.03835
Q64232	Very-long-chain enoyl-CoA reductase OS=Rattus norvegicus OX=10116 GN=Tecr PE=1 SV=1	Tecr	34	13	13	3.44793e+06	3.61318e+06	5.99265e+06	4.88995e+06	4.05732e+06	5.88736e+06	0.510992	1.16091
Q64240	Protein AMBP OS=Rattus norvegicus OX=10116 GN=Ambp PE=1 SV=1	Ambp	37	10	10	331120	502247	642916	483546	511842	418790	0.961702	-1.01041
Q64244	ADP-ribosyl cyclase/cyclic ADP-ribose hydrolase 1 OS=Rattus norvegicus OX=10116 GN=Cd38 PE=1 SV=1	Cd38	10	2	2	100300	74243.3	95716.6	111818	85028.5	134125	0.297703	1.21399
Q642B0	Glypican 4 OS=Rattus norvegicus OX=10116 GN=Gpc4 PE=1 SV=1	Gpc4	8	3	3	156838	113815	131985	79837.1	153888	116722	0.477846	-1.17997
Q642F4	Vesicle-trafficking protein SEC22a OS=Rattus norvegicus OX=10116 GN=Sec22a PE=2 SV=1	Sec22a	6	2	2	111454	234149	263959	158194	89310.1	157937	0.318474	-1.45607
Q642G4	Peroxisomal membrane protein PEX14 OS=Rattus norvegicus OX=10116 GN=Pex14 PE=1 SV=1	Pex14	31	9	9	253232	242941	219067	341726	250146	436442	0.111504	1.40411
Q64380	Sarcosine dehydrogenase, mitochondrial OS=Rattus norvegicus OX=10116 GN=Sardh PE=1 SV=2	Sardh	15	12	12	166375	214961	195358	254321	336661	268761	0.025079	1.48783
Q64428	Trifunctional enzyme subunit alpha, mitochondrial OS=Rattus norvegicus OX=10116 GN=Hadha PE=1 SV=2	Hadha	49	35	35	7.25128e+06	8.12731e+06	1.1154e+07	7.12139e+06	3.43859e+06	1.17901e+07	0.510541	-1.31556
Q64535	Copper-transporting ATPase 2 OS=Rattus norvegicus OX=10116 GN=Atp7b PE=1 SV=1	Atp7b	6	6	6	359116	240215	246242	193946	452194	195656	0.829411	-1.07374
Q64537	Calpain small subunit 1 OS=Rattus norvegicus OX=10116 GN=Capns1 PE=1 SV=3	Capns1	10	2	2	18586.2	43084.3	24460.2	115759	50182	140516	0.0362941	3.46699
Q64550	UDP-glucuronosyltransferase 1-1 OS=Rattus norvegicus OX=10116 GN=Ugt1a1 PE=1 SV=1	Ugt1a1	47	29	16	5.49085e+06	6.26101e+06	6.59563e+06	6.51817e+06	6.39226e+06	1.01493e+07	0.265224	1.23091
Q64565	Alanine--glyoxylate aminotransferase 2, mitochondrial OS=Rattus norvegicus OX=10116 GN=Agxt2 PE=1 SV=2	Agxt2	22	10	10	278954	412737	495317	378116	294939	302160	0.401269	-1.19169
Q64566	Calcium-transporting ATPase type 2C member 1 OS=Rattus norvegicus OX=10116 GN=Atp2c1 PE=2 SV=1	Atp2c1	7	5	5	62204.5	132071	142658	87039.3	42351.2	95324.9	0.337381	-1.4941
Q64573	Liver carboxylesterase 4 OS=Rattus norvegicus OX=10116 PE=2 SV=2	Q64573	66	37	15	3.48339e+06	4.66274e+06	5.74944e+06	5.52002e+06	6.52629e+06	8.23085e+06	0.106912	1.46981
Q64581	Cytochrome P450 3A18 OS=Rattus norvegicus OX=10116 GN=Cyp3a18 PE=2 SV=1	Cyp3a18	37	20	15	1.33228e+06	2.20223e+06	1.48498e+06	951243	740587	1.49693e+06	0.138876	-1.60461
Q64591	2,4-dienoyl-CoA reductase, mitochondrial OS=Rattus norvegicus OX=10116 GN=Decr1 PE=1 SV=2	Decr1	54	22	22	5.30981e+06	6.20504e+06	5.20133e+06	3.28115e+06	107646484	6.59605e+07	0.208313	5.1419
Q64602	Kynurenine/alpha-aminoadipate aminotransferase, mitochondrial OS=Rattus norvegicus OX=10116 GN=Aadat PE=1 SV=1	Aadat	4	2	2	207445	220197	196908	223399	205106	220478	0.406837	1.03948
Q64604	Receptor-type tyrosine-protein phosphatase F OS=Rattus norvegicus OX=10116 GN=Ptprf PE=2 SV=1	Ptprf	4	5	3	111813	86036.6	91942.7	85887	51483.3	92396	0.267599	-1.29365
Q64611	Cysteine sulfinic acid decarboxylase OS=Rattus norvegicus OX=10116 GN=Csad PE=1 SV=1	Csad	12	5	5	160091	142333	183525	198747	140049	237782	0.423668	1.16537
Q64640	Adenosine kinase OS=Rattus norvegicus OX=10116 GN=Adk PE=1 SV=3	Adk	5	2	2	46757.2	49700.5	63112.3	47147.8	57027.9	43676.7	0.573742	-1.0769
Q64654	Lanosterol 14-alpha demethylase OS=Rattus norvegicus OX=10116 GN=Cyp51a1 PE=1 SV=1	Cyp51a1	38	18	18	1.25978e+06	1.27278e+06	1.67904e+06	1.18599e+06	1.43258e+06	1.41351e+06	0.751117	-1.03881
Q64680	Cytochrome P450 2D4 OS=Rattus norvegicus OX=10116 GN=Cyp2d4 PE=2 SV=1	Cyp2d4	40	24	7	212463	211104	240007	218027	151683	270086	0.738017	-1.06419
Q66H15	Regulator of microtubule dynamics protein 3 OS=Rattus norvegicus OX=10116 GN=Rmdn3 PE=1 SV=1	Rmdn3	20	8	8	1.14287e+06	888698	1.05776e+06	943893	1.75123e+06	1.02075e+06	0.509549	1.16238
Q66H68	RNA-binding protein 47 OS=Rattus norvegicus OX=10116 GN=Rbm47 PE=2 SV=1	Rbm47	5	3	2	15089.7	33198.1	54067.8	63931.9	45471.8	48150.1	0.229508	1.72892
Q66H80	Coatomer subunit delta OS=Rattus norvegicus OX=10116 GN=Arcn1 PE=2 SV=1	Arcn1	22	11	11	179326	307871	281248	307235	240242	336333	0.467512	1.16931
Q66H98	Caveolae-associated protein 2 OS=Rattus norvegicus OX=10116 GN=Cavin2 PE=1 SV=3	Cavin2	6	2	2	39879.4	3944.76	13310.1	7418.55	6755.29	90193.4	0.82396	1.2924
Q66HA6	ADP-ribosylation factor-like protein 8B OS=Rattus norvegicus OX=10116 GN=Arl8b PE=2 SV=1	Arl8b	47	7	3	577547	366264	493733	494802	362717	579637	0.994847	-1.00132
Q66HC5	Nuclear pore complex protein Nup93 OS=Rattus norvegicus OX=10116 GN=Nup93 PE=1 SV=1	Nup93	8	6	6	73013.5	121860	167914	171989	94139.3	172114	0.545504	1.23096
Q66HD0	Endoplasmin OS=Rattus norvegicus OX=10116 GN=Hsp90b1 PE=1 SV=2	Hsp90b1	54	52	51	9.61751e+06	1.18469e+07	1.14224e+07	1.4945e+07	1.1811e+07	1.36623e+07	0.0939541	1.22827
Q66HF1	NADH-ubiquinone oxidoreductase 75 kDa subunit, mitochondrial OS=Rattus norvegicus OX=10116 GN=Ndufs1 PE=1 SV=1	Ndufs1	34	22	22	1.17344e+06	1.46149e+06	1.62662e+06	1.18264e+06	810283	1.64547e+06	0.447648	-1.20945
Q66HF2	Transmembrane 9 superfamily member 1 OS=Rattus norvegicus OX=10116 GN=Tm9sf1 PE=2 SV=1	Tm9sf1	22	11	11	378423	711432	870515	515709	308162	442510	0.243655	-1.49369
Q66HF8	Aldehyde dehydrogenase X, mitochondrial OS=Rattus norvegicus OX=10116 GN=Aldh1b1 PE=1 SV=1	Aldh1b1	12	5	3	327325	100205	129508	115671	120994	76622.7	0.302259	-1.58224
Q66HG5	Transmembrane 9 superfamily member 2 OS=Rattus norvegicus OX=10116 GN=Tm9sf2 PE=2 SV=1	Tm9sf2	25	14	14	2.89964e+06	4.22141e+06	5.76165e+06	3.33814e+06	2.2439e+06	3.69263e+06	0.28016	-1.36616
Q66HG9	Mitochondrial antiviral-signaling protein OS=Rattus norvegicus OX=10116 GN=Mavs PE=1 SV=1	Mavs	20	6	6	496550	425375	567764	472026	437543	619079	0.881402	1.02159
Q66HK8	Cytochrome P450 4F1 OS=Rattus norvegicus OX=10116 GN=Cyp4f1 PE=1 SV=1	Cyp4f1	41	22	9	1.07676e+06	1.28866e+06	1.43861e+06	1220517	1.4193e+06	1.75335e+06	0.35788	1.15017
Q66HL0	5' nucleotidase, ecto OS=Rattus norvegicus OX=10116 GN=Nt5e PE=1 SV=2	Nt5e	42	20	20	2.5701e+06	2.30494e+06	2.65711e+06	1.51056e+06	1.69141e+06	1.61621e+06	0.00117716	-1.56211
Q66HL2	Src substrate cortactin OS=Rattus norvegicus OX=10116 GN=Cttn PE=1 SV=1	Cttn	7	4	4	146260	101791	157082	113540	103275	96202.8	0.163609	-1.2751
Q66HP4	Stau1 protein (Fragment) OS=Rattus norvegicus OX=10116 GN=Stau1 PE=2 SV=1	Stau1	20	9	9	327585	453571	502892	441601	356427	483720	0.970263	1.00627
Q66X93	Staphylococcal nuclease domain-containing protein 1 OS=Rattus norvegicus OX=10116 GN=Snd1 PE=1 SV=1	Snd1	38	29	29	512600	603765	744023	1.67038e+06	582913	641125	0.399701	1.39437
Q68FP2	Serum paraoxonase/lactonase 3 OS=Rattus norvegicus OX=10116 GN=Pon3 PE=2 SV=1	Pon3	49	14	14	4.25821e+06	4.74226e+06	6.20046e+06	5.41808e+06	5.48557e+06	6.41647e+06	0.322205	1.15056
Q68FQ0	T-complex protein 1 subunit epsilon OS=Rattus norvegicus OX=10116 GN=Cct5 PE=1 SV=1	Cct5	37	18	18	491332	551913	596064	536421	498040	491579	0.329528	-1.07166
Q68FR6	Elongation factor 1-gamma OS=Rattus norvegicus OX=10116 GN=Eef1g PE=2 SV=3	Eef1g	14	5	5	125354	190727	136953	226394	143832	101711	0.989186	1.00382
Q68FR9	Elongation factor 1-delta OS=Rattus norvegicus OX=10116 GN=Eef1d PE=1 SV=2	Eef1d	21	4	4	71463.8	149385	183137	230336	105430	144772	0.620425	1.21604
Q68FS4	Cytosol aminopeptidase OS=Rattus norvegicus OX=10116 GN=Lap3 PE=1 SV=1	Lap3	18	8	8	340224	335558	382127	363447	340728	341569	0.834943	-1.01035
Q68FT3	Pyridine nucleotide-disulfide oxidoreductase domain-containing protein 2 OS=Rattus norvegicus OX=10116 GN=Pyroxd2 PE=2 SV=1	Pyroxd2	26	12	12	785351	794147	920376	525458	368686	438729	0.00509798	-1.89022
Q68FT5	S-methylmethionine--homocysteine S-methyltransferase BHMT2 OS=Rattus norvegicus OX=10116 GN=Bhmt2 PE=2 SV=1	Bhmt2	15	5	2	1.72307e+06	1.29812e+06	1.92909e+06	1.38918e+06	2.10061e+06	1.15227e+06	0.716178	-1.08669
Q68FT7	Phenylalanyl-tRNA synthetase subunit beta OS=Rattus norvegicus OX=10116 GN=Farsb PE=1 SV=1	Farsb	7	4	4	9942.91	33771.7	27969.7	72956.4	42575.5	38817.4	0.117732	2.34152
Q68FU3	Electron transfer flavoprotein subunit beta OS=Rattus norvegicus OX=10116 GN=Etfb PE=1 SV=3	Etfb	44	12	12	889242	750244	918441	1.15578e+06	1.05895e+06	1.78246e+06	0.0704513	1.52698
Q68FV1	Trimeric intracellular cation channel type B OS=Rattus norvegicus OX=10116 GN=Tmem38b PE=2 SV=1	Tmem38b	14	3	3	150687	152313	196229	193094	263593	330852	0.0693217	1.5521
Q68FW4	Syntaxin-18 OS=Rattus norvegicus OX=10116 GN=Stx18 PE=2 SV=1	Stx18	9	2	2	300389	259189	452933	706402	372490	539709	0.136355	1.59098
Q68FX0	Isocitrate dehydrogenase [NAD] subunit beta, mitochondrial OS=Rattus norvegicus OX=10116 GN=Idh3B PE=2 SV=1	Idh3B	23	7	7	113963	70361.8	73576.3	237944	66069.6	692834	0.235396	2.64295
Q68FY0	Cytochrome b-c1 complex subunit 1, mitochondrial OS=Rattus norvegicus OX=10116 GN=Uqcrc1 PE=1 SV=1	Uqcrc1	40	17	16	1.4061e+06	2.10992e+06	1.89177e+06	1.50544e+06	1.06448e+06	2.16939e+06	0.540126	-1.17311
Q68FY4	Group specific component OS=Rattus norvegicus OX=10116 GN=Gc PE=1 SV=1	Gc	44	16	16	314965	652115	791284	695137	579212	588397	0.683656	1.13384
Q68FZ8	Propionyl coenzyme A carboxylase, beta polypeptide OS=Rattus norvegicus OX=10116 GN=Pccb PE=1 SV=1	Pccb	34	12	12	334576	210132	226081	347975	212815	454851	0.398596	1.28447
Q68G19	UDP-glucuronosyltransferase OS=Rattus norvegicus OX=10116 GN=Ugt2b35 PE=1 SV=1	Ugt2b35	60	40	4	3.53716e+06	3.92114e+06	4.97838e+06	4.82725e+06	3.30561e+06	6.10244e+06	0.60648	1.12142
Q68G31	Phenazine biosynthesis-like domain-containing protein OS=Rattus norvegicus OX=10116 GN=Pbld PE=2 SV=1	Pbld	9	2	2	50385.4	26292.1	73063.4	37256.6	40998.4	85000.3	0.817029	1.10286
Q68G38	Torsin-1A OS=Rattus norvegicus OX=10116 GN=Tor1a PE=1 SV=1	Tor1a	14	4	4	121519	156897	177682	163009	130630	174559	0.838233	1.03141
Q6AXM8	Serum paraoxonase/arylesterase 2 OS=Rattus norvegicus OX=10116 GN=Pon2 PE=2 SV=1	Pon2	34	10	10	1.72902e+06	1.68848e+06	2.33493e+06	2.10185e+06	1.81849e+06	2.5297e+06	0.456364	1.12358
Q6AXN3	Transmembrane emp24 domain-containing protein 5 OS=Rattus norvegicus OX=10116 GN=Tmed5 PE=2 SV=1	Tmed5	30	6	6	805367	875442	1.0636e+06	910336	787910	1.18347e+06	0.789534	1.04219
Q6AXS5	Plasminogen activator inhibitor 1 RNA-binding protein OS=Rattus norvegicus OX=10116 GN=Serbp1 PE=1 SV=2	Serbp1	7	2	2	4977.67	19364.3	24627.6	119938	13030.5	1220.1	0.961322	-1.07575
Q6AXT5	Ras-related protein Rab-21 OS=Rattus norvegicus OX=10116 GN=Rab21 PE=2 SV=1	Rab21	47	9	8	1.39569e+06	1.15911e+06	1.22247e+06	1.28124e+06	996608	1.27953e+06	0.559443	-1.06573
Q6AXV4	Sorting and assembly machinery component 50 homolog OS=Rattus norvegicus OX=10116 GN=Samm50 PE=1 SV=1	Samm50	32	13	13	640654	598392	441936	650686	604105	724784	0.2404	1.18916
Q6AXX5	Retinol dehydrogenase 11 OS=Rattus norvegicus OX=10116 GN=Rdh11 PE=1 SV=1	Rdh11	32	9	9	960448	822728	1.38671e+06	1.06104e+06	1.17521e+06	1.35385e+06	0.44491	1.15496
Q6AXX6	Peroxiredoxin-like 2A OS=Rattus norvegicus OX=10116 GN=Prxl2a PE=1 SV=1	Prxl2a	40	9	9	1.15814e+06	829714	1.04261e+06	1.2892e+06	1.26275e+06	1.66883e+06	0.0669811	1.39449
Q6AXY8	Dehydrogenase/reductase (SDR family) member 1 OS=Rattus norvegicus OX=10116 GN=Dhrs1 PE=1 SV=1	Dhrs1	82	40	40	4.69994e+07	3.03608e+07	5.23827e+07	3.34018e+07	2.64118e+07	4.32841e+07	0.365228	-1.25093
Q6AY04	m-AAA protease-interacting protein 1, mitochondrial OS=Rattus norvegicus OX=10116 GN=Maip1 PE=2 SV=1	Maip1	8	2	2	83634.8	92211	104430	93089	65737.5	128447	0.970185	-1.00814
Q6AY09	Heterogeneous nuclear ribonucleoprotein H2 OS=Rattus norvegicus OX=10116 GN=Hnrnph2 PE=1 SV=1	Hnrnph2	9	3	3	281676	295337	273170	311071	212447	398625	0.802614	1.05049
Q6AY18	SAR1 gene homolog A (S. cerevisiae), isoform CRA_b OS=Rattus norvegicus OX=10116 GN=Sar1a PE=1 SV=1	Sar1a	61	18	9	1.1082e+06	1.99161e+06	2.23886e+06	4.47398e+06	3.30487e+06	6.89575e+06	0.0296323	2.7428
Q6AY20	Cation-dependent mannose-6-phosphate receptor OS=Rattus norvegicus OX=10116 GN=M6pr PE=1 SV=1	M6pr	26	7	7	395051	555901	539014	447422	341927	582064	0.640923	-1.09954
Q6AY30	Saccharopine dehydrogenase-like oxidoreductase OS=Rattus norvegicus OX=10116 GN=Sccpdh PE=1 SV=1	Sccpdh	73	56	56	6.63985e+07	3.63925e+07	6.24638e+07	5.61005e+07	7.67585e+07	4.19273e+07	0.828883	1.06153
Q6AY58	B-cell receptor-associated protein 31 OS=Rattus norvegicus OX=10116 GN=Bcap31 PE=1 SV=1	Bcap31	44	14	14	1.11313e+06	864799	1.57746e+06	1.48842e+06	1.2874e+06	3.15387e+06	0.23286	1.58473
Q6AY86	Vacuolar protein sorting-associated protein 26A OS=Rattus norvegicus OX=10116 GN=Vps26a PE=1 SV=1	Vps26a	11	3	2	3584.13	6577.84	25176	4403.77	1372.21	26731	0.697503	-1.54312
Q6AYA6	Cytochrome b-245 chaperone 1 OS=Rattus norvegicus OX=10116 GN=Cybc1 PE=1 SV=1	Cybc1	22	4	4	274135	199289	192638	188098	181870	276007	0.846116	-1.03683
Q6AYB5	Signal recognition particle 54 kDa protein OS=Rattus norvegicus OX=10116 GN=Srp54 PE=2 SV=1	Srp54	17	7	7	771329	662042	569710	561799	609922	502661	0.167861	-1.19092
Q6AYC2	Immunity-related GTPase family M protein OS=Rattus norvegicus OX=10116 GN=Irgm PE=2 SV=1	Irgm	24	10	9	2.19534e+06	1.84928e+06	1.92138e+06	1.80053e+06	1.9387e+06	1.66315e+06	0.222791	-1.10346
Q6AYC8	SH2 domain-containing protein 4A OS=Rattus norvegicus OX=10116 GN=Sh2d4a PE=2 SV=1	Sh2d4a	7	2	2	26855.6	13415.8	13722.7	63433.3	11180.9	15428.9	0.671484	1.3032
Q6AYD3	Proliferation-associated protein 2G4 OS=Rattus norvegicus OX=10116 GN=Pa2g4 PE=1 SV=1	Pa2g4	18	6	6	199787	342816	404802	554644	402531	378086	0.202847	1.44937
Q6AYG5	Ethylmalonyl-CoA decarboxylase OS=Rattus norvegicus OX=10116 GN=Echdc1 PE=1 SV=1	Echdc1	15	4	4	94771.2	105984	104129	136931	118836	398299	0.18787	1.83678
Q6AYQ0	PDZ domain-containing protein MAGIX OS=Rattus norvegicus OX=10116 GN=Magix PE=2 SV=1	Magix	17	5	5	137104	142430	129178	93160.3	175526	49122.1	0.359327	-1.46441
Q6AYQ4	Transmembrane protein 109 OS=Rattus norvegicus OX=10116 GN=Tmem109 PE=2 SV=1	Tmem109	9	2	2	695605	494843	487425	513875	660515	558356	0.782575	1.04145
Q6AYQ8	Acylpyruvase FAHD1, mitochondrial OS=Rattus norvegicus OX=10116 GN=Fahd1 PE=1 SV=1	Fahd1	11	2	2	127897	85222.7	121716	140465	70837.1	161551	0.83335	1.06609
Q6AYR1	RCG52996, isoform CRA_a OS=Rattus norvegicus OX=10116 GN=Tfg PE=1 SV=1	Tfg	28	8	8	298618	413800	274715	514168	221715	861318	0.44143	1.42482
Q6AYS8	Estradiol 17-beta-dehydrogenase 11 OS=Rattus norvegicus OX=10116 GN=Hsd17b11 PE=2 SV=1	Hsd17b11	84	77	72	1.94291e+08	1.78533e+08	2.15868e+08	1.77214e+08	1.86719e+08	1.32858e+08	0.210725	-1.19425
Q6AYT3	RNA-splicing ligase RtcB homolog OS=Rattus norvegicus OX=10116 GN=Rtcb PE=2 SV=1	Rtcb	23	9	9	137825	179868	223968	285094	191617	286504	0.148862	1.41263
Q6AYT7	Lysophosphatidylserine lipase ABHD12 OS=Rattus norvegicus OX=10116 GN=Abhd12 PE=2 SV=1	Abhd12	8	3	3	96967	102670	92408.6	133748	94948.3	114015	0.218131	1.16319
Q6AYT9	Acyl-coenzyme A synthetase ACSM5, mitochondrial OS=Rattus norvegicus OX=10116 GN=Acsm5 PE=2 SV=1	Acsm5	5	4	3	115508	143590	116635	197997	228436	166440	0.0173917	1.57291
Q6AYU2	Pcbp2 protein OS=Rattus norvegicus OX=10116 GN=Pcbp2 PE=2 SV=1	Pcbp2	43	13	12	880751	1.50853e+06	1.38446e+06	2.1028e+06	1.0394e+06	2.6449e+06	0.307748	1.46476
Q6AYY8	Acetyl-coenzyme A transporter 1 OS=Rattus norvegicus OX=10116 GN=Slc33a1 PE=2 SV=1	Slc33a1	15	8	8	504622	577307	576375	547082	648973	622587	0.249414	1.09597
Q6AYZ1	Tubulin alpha-1C chain OS=Rattus norvegicus OX=10116 GN=Tuba1c PE=1 SV=1	Tuba1c	72	33	3	2.44886e+06	2.47766e+06	2.24245e+06	2.22484e+06	1.399e+06	3.05882e+06	0.631131	-1.12638
Q6DGF2	Clathrin interactor 1 OS=Rattus norvegicus OX=10116 GN=Clint1 PE=1 SV=1	Clint1	24	9	9	418642	260106	461210	416865	223729	378652	0.677546	-1.12455
Q6DGG1	Protein ABHD14B OS=Rattus norvegicus OX=10116 GN=Abhd14b PE=2 SV=1	Abhd14b	37	6	6	234620	270265	225055	164647	204253	283775	0.468626	-1.14353
Q6GMM8	Long-chain fatty acid transport protein 1 OS=Rattus norvegicus OX=10116 GN=Slc27a1 PE=1 SV=1	Slc27a1	13	6	6	485801	124257	106894	282117	115515	349030	0.764309	1.208
Q6GMN2	Brain-specific angiogenesis inhibitor 1-associated protein 2 OS=Rattus norvegicus OX=10116 GN=Baiap2 PE=1 SV=1	Baiap2	12	5	5	95524.4	68070.6	86308.2	186178	91444.9	80237.9	0.349495	1.34518
Q6GT74	Basigin OS=Rattus norvegicus OX=10116 GN=Bsg PE=2 SV=1	Bsg	43	15	15	5.59286e+06	5.45959e+06	5.86651e+06	4.49027e+06	5.32294e+06	5.75255e+06	0.311271	-1.09219
Q6I7R1	Dehydrogenase/reductase (SDR family) member 7 OS=Rattus norvegicus OX=10116 GN=Dhrs7l1 PE=1 SV=1	Dhrs7l1	42	15	9	1.19442e+06	2.40184e+06	1.04655e+06	2.07879e+06	970446	2.27441e+06	0.724207	1.15185
Q6I7R3	Isochorismatase domain-containing protein 1 OS=Rattus norvegicus OX=10116 GN=Isoc1 PE=1 SV=1	Isoc1	8	2	2	33344.8	40835	58756.9	72341.4	61023	61287.9	0.0809984	1.50099
Q6IFW6	Keratin, type I cytoskeletal 10 OS=Rattus norvegicus OX=10116 GN=Krt10 PE=3 SV=1	Krt10	15	9	7	49509.5	287436	94526.2	2.24799e+06	197464	55095.2	0.466632	2.62949
Q6IG02	Keratin, type II cytoskeletal 2 epidermal OS=Rattus norvegicus OX=10116 GN=Krt2 PE=3 SV=1	Krt2	13	9	3	23020.6	89739.9	11123.2	881471	19187.1	10449.8	0.67718	1.97393
Q6IMF3	Keratin, type II cytoskeletal 1 OS=Rattus norvegicus OX=10116 GN=Krt1 PE=2 SV=1	Krt1	8	7	2	189878	142745	95764.3	1.04423e+06	122599	68538.7	0.658416	1.50081
Q6IMX7	Hsp70-binding protein 1 OS=Rattus norvegicus OX=10116 GN=Hspbp1 PE=1 SV=1	Hspbp1	17	5	5	84638.8	314641	190159	362121	223613	814790	0.186409	2.35305
Q6IMY8	Heterogeneous nuclear ribonucleoprotein U OS=Rattus norvegicus OX=10116 GN=Hnrnpu PE=1 SV=1	Hnrnpu	15	10	10	691511	593957	785598	888127	738056	704735	0.327686	1.12706
Q6IMZ3	Annexin OS=Rattus norvegicus OX=10116 GN=Anxa6 PE=1 SV=1	Anxa6	50	32	31	990338	1.16751e+06	1.63898e+06	1.14725e+06	1.22088e+06	1.92018e+06	0.623658	1.12379
Q6IN01	Protein phosphatase 1 regulatory subunit 3B OS=Rattus norvegicus OX=10116 GN=Ppp1r3b PE=1 SV=1	Ppp1r3b	8	2	2	94903.1	131374	150930	185782	151043	257890	0.0967602	1.56672
Q6IRE4	Tumor susceptibility gene 101 protein OS=Rattus norvegicus OX=10116 GN=Tsg101 PE=1 SV=1	Tsg101	8	3	3	30794.7	78609.8	48879	127219	105688	125180	0.0330479	2.42296
Q6IV57	RING finger protein 141 OS=Rattus norvegicus OX=10116 GN=Rnf141 PE=2 SV=1	Rnf141	17	3	3	347553	369904	398682	396747	329311	315513	0.419373	-1.07531
Q6MG08	ATP-binding cassette sub-family F member 1 OS=Rattus norvegicus OX=10116 GN=Abcf1 PE=1 SV=1	Abcf1	6	4	3	14737.9	51550.8	50043.7	65841	37279.8	36849.8	0.559848	1.33494
Q6MG55	Phosphatidylserine lipase ABHD16A OS=Rattus norvegicus OX=10116 GN=Abhd16a PE=2 SV=1	Abhd16a	10	5	5	193355	168961	182353	191625	167346	246586	0.475858	1.09899
Q6MGB4	H2-K region expressed gene 4, rat orthologue OS=Rattus norvegicus OX=10116 GN=Slc39a7 PE=1 SV=1	Slc39a7	6	2	2	245031	240921	339978	328755	202407	447311	0.635622	1.14039
Q6P0K8	Junction plakoglobin OS=Rattus norvegicus OX=10116 GN=Jup PE=1 SV=1	Jup	59	34	27	2.2088e+06	2.02935e+06	2.43233e+06	1.57822e+06	2.01536e+06	2.0376e+06	0.153005	-1.18932
Q6P3V8	Eukaryotic translation initiation factor 4A1 OS=Rattus norvegicus OX=10116 GN=Eif4a1 PE=1 SV=1	Eif4a1	19	7	6	154915	205447	186175	263744	174851	279178	0.2007	1.29521
Q6P502	T-complex protein 1 subunit gamma OS=Rattus norvegicus OX=10116 GN=Cct3 PE=1 SV=1	Cct3	59	34	34	4.54569e+06	3.7126e+06	3.70561e+06	3.95599e+06	3.92213e+06	3.81882e+06	0.80621	-1.01815
Q6P685	Eukaryotic translation initiation factor 2 subunit beta OS=Rattus norvegicus OX=10116 GN=Eif2s2 PE=1 SV=1	Eif2s2	17	5	5	148760	130698	93650.3	194692	171791	186318	0.0452227	1.507
Q6P691	C2 calcium-dependent domain-containing 2 OS=Rattus norvegicus OX=10116 GN=C2cd2 PE=1 SV=1	C2cd2	12	7	7	572431	484665	592690	369203	526419	577635	0.443747	-1.13566
Q6P6R2	Dihydrolipoyl dehydrogenase, mitochondrial OS=Rattus norvegicus OX=10116 GN=Dld PE=1 SV=1	Dld	30	12	12	552277	441270	453833	672902	622249	1.04657e+06	0.0601073	1.58237
Q6P6S4	Nucleotide exchange factor SIL1 OS=Rattus norvegicus OX=10116 GN=Sil1 PE=2 SV=1	Sil1	4	2	2	29734.8	39123.4	45625.2	43216.8	39633.2	45261.4	0.390053	1.1346
Q6P6S9	Ectonucleoside triphosphate diphosphohydrolase 5 OS=Rattus norvegicus OX=10116 GN=Entpd5 PE=2 SV=1	Entpd5	19	6	6	952405	1.21501e+06	1.51401e+06	1.49051e+06	1.51291e+06	1.64199e+06	0.143211	1.2833
Q6P6V0	Glucose-6-phosphate isomerase OS=Rattus norvegicus OX=10116 GN=Gpi PE=1 SV=1	Gpi	8	3	3	68527.7	66221.3	89567	75746	66488.2	107392	0.609424	1.0999
Q6P6V1	Polypeptide N-acetylgalactosaminyltransferase 11 OS=Rattus norvegicus OX=10116 GN=Galnt11 PE=1 SV=1	Galnt11	21	11	11	202325	287145	383490	174616	162062	258841	0.189889	-1.44889
Q6P6V6	Protein GPR108 OS=Rattus norvegicus OX=10116 GN=Gpr108 PE=2 SV=1	Gpr108	3	2	2	2.02646e+06	1.73409e+06	2.1774e+06	1.92533e+06	1.59736e+06	2.01984e+06	0.518196	-1.07195
Q6P734	Plasma protease C1 inhibitor OS=Rattus norvegicus OX=10116 GN=Serping1 PE=2 SV=1	Serping1	6	2	2	127368	202577	190500	171796	197545	190944	0.575879	1.09651
Q6P752	Torsin-1A-interacting protein 2 OS=Rattus norvegicus OX=10116 GN=Tor1aip2 PE=2 SV=1	Tor1aip2	12	4	4	148191	200135	241150	268569	143229	226510	0.793564	1.06803
Q6P767	Pituitary tumor-transforming gene 1 protein-interacting protein OS=Rattus norvegicus OX=10116 GN=Pttg1ip PE=2 SV=1	Pttg1ip	9	2	2	166812	122181	265087	186653	64266.9	206672	0.583595	-1.2965
Q6P790	60S ribosomal protein L6 (Fragment) OS=Rattus norvegicus OX=10116 GN=Rpl6 PE=2 SV=1	Rpl6	40	13	13	1.63078e+06	3.13901e+06	5.07278e+06	3.88778e+06	4.51249e+06	4.87156e+06	0.302114	1.48748
Q6P7A2	Ubiquitin conjugation factor E4 A OS=Rattus norvegicus OX=10116 GN=Ube4a PE=2 SV=1	Ube4a	17	17	17	1.66139e+06	1.03795e+06	518233	1.40911e+06	991240	979400	0.712619	1.15249
Q6P7A7	Dolichyl-diphosphooligosaccharide--protein glycosyltransferase subunit 1 OS=Rattus norvegicus OX=10116 GN=Rpn1 PE=1 SV=1	Rpn1	67	40	40	6.31217e+06	8.47087e+06	8.98169e+06	1.14937e+07	6.60544e+06	1.01279e+07	0.47657	1.16987
Q6P7D4	Cytochrome P450 20A1 OS=Rattus norvegicus OX=10116 GN=Cyp20a1 PE=2 SV=1	Cyp20a1	5	2	2	63388.7	70750.1	79449.9	91622.4	79823.9	94338.6	0.0569342	1.24642
Q6P7R8	Very-long-chain 3-oxoacyl-CoA reductase OS=Rattus norvegicus OX=10116 GN=Hsd17b12 PE=2 SV=1	Hsd17b12	31	8	8	832291	830835	1.48546e+06	1.21942e+06	854689	1.74202e+06	0.537998	1.20908
Q6P7S1	Acid ceramidase OS=Rattus norvegicus OX=10116 GN=Asah1 PE=1 SV=1	Asah1	10	3	3	288404	127615	207007	80828.4	275304	46035.2	0.312047	-1.95197
Q6P9V1	Tetraspanin OS=Rattus norvegicus OX=10116 GN=Cd81 PE=1 SV=1	Cd81	28	6	6	5.40884e+06	3.19955e+06	3.92722e+06	3.03114e+06	3.06846e+06	3.30334e+06	0.163182	-1.30297
Q6PCT8	Succinate dehydrogenase [ubiquinone] cytochrome b small subunit, mitochondrial OS=Rattus norvegicus OX=10116 GN=Sdhd PE=2 SV=1	Sdhd	11	2	2	403507	411484	436441	505369	285125	693214	0.702961	1.11291
Q6PCU4	Emd protein OS=Rattus norvegicus OX=10116 GN=Emd PE=1 SV=1	Emd	34	5	5	145182	118032	124176	133369	117826	125973	0.754359	-1.02437
Q6PDU7	ATP synthase subunit g, mitochondrial OS=Rattus norvegicus OX=10116 GN=Atp5mg PE=1 SV=2	Atp5mg	42	4	4	601048	617185	670802	531008	431609	578532	0.0871356	-1.23348
Q6PDV7	60S ribosomal protein L10 OS=Rattus norvegicus OX=10116 GN=Rpl10 PE=1 SV=3	Rpl10	46	12	12	1.55777e+06	2.5892e+06	3.12802e+06	3.0204e+06	2.21488e+06	3.46669e+06	0.457025	1.22498
Q6PDV8	60S ribosomal protein L22 OS=Rattus norvegicus OX=10116 GN=LOC100360057 PE=1 SV=1	LOC100360057	30	3	3	1.41348e+06	2.01312e+06	2.85535e+06	2.81922e+06	2.43542e+06	2.42442e+06	0.316343	1.27008
Q6PEC3	Protein YIF1B OS=Rattus norvegicus OX=10116 GN=Yif1b PE=2 SV=2	Yif1b	10	2	2	117368	117961	109128	153715	102778	197605	0.27626	1.27369
Q6PSM0	Multidrug resistance protein 1a OS=Rattus norvegicus OX=10116 GN=Mdr1a PE=1 SV=1	Mdr1a	11	13	7	4.00959e+06	3.02995e+06	3.24337e+06	2.16804e+06	4.94752e+06	2.78345e+06	0.738528	-1.09689
Q6Q7Y5	Guanine nucleotide-binding protein subunit alpha-13 OS=Rattus norvegicus OX=10116 GN=Gna13 PE=1 SV=1	Gna13	30	10	8	434326	392959	237592	277920	354509	334111	0.746338	-1.07198
Q6QA69	1-acylglycerol-3-phosphate O-acyltransferase ABHD5 OS=Rattus norvegicus OX=10116 GN=Abhd5 PE=1 SV=1	Abhd5	57	15	15	1.16366e+07	989174	1.19905e+06	2.36901e+06	2.82384e+06	815305	0.743273	-1.36271
Q6RUV5	Ras-related C3 botulinum toxin substrate 1 OS=Rattus norvegicus OX=10116 GN=Rac1 PE=1 SV=1	Rac1	46	8	4	1.37774e+06	1.01549e+06	1.18749e+06	1.07961e+06	868075	1.2537e+06	0.450933	-1.12241
Q6TUD4	Protein YIPF3 OS=Rattus norvegicus OX=10116 GN=Yipf3 PE=2 SV=1	Yipf3	22	6	6	388848	1.07282e+06	1.02906e+06	865345	484628	763995	0.807896	-1.10243
Q6TUG0	DnaJ homolog subfamily B member 11 OS=Rattus norvegicus OX=10116 GN=Dnajb11 PE=2 SV=1	Dnajb11	33	9	9	558432	645101	770037	812115	674746	885719	0.203405	1.20498
Q6TXG7	Serine hydroxymethyltransferase OS=Rattus norvegicus OX=10116 GN=Shmt1 PE=1 SV=1	Shmt1	10	6	6	90031.9	97422.4	138157	78411.5	89755.3	75020.4	0.123325	-1.31907
Q6UPE0	Choline dehydrogenase, mitochondrial OS=Rattus norvegicus OX=10116 GN=Chdh PE=1 SV=1	Chdh	58	34	34	3.53666e+06	4.45404e+06	6.27975e+06	3.01872e+06	3.18673e+06	3.90932e+06	0.155416	-1.38041
Q6UPE1	Electron transfer flavoprotein-ubiquinone oxidoreductase, mitochondrial OS=Rattus norvegicus OX=10116 GN=Etfdh PE=1 SV=1	Etfdh	55	27	27	4.58851e+06	6.5152e+06	6.15886e+06	4.83335e+06	3.34395e+06	5.18023e+06	0.205583	-1.30041
Q6UPR8	Endoplasmic reticulum metallopeptidase 1 OS=Rattus norvegicus OX=10116 GN=Ermp1 PE=1 SV=1	Ermp1	4	3	3	141402	160555	130660	173513	166081	165186	0.0637978	1.17076
Q6VBQ5	Myeloid-associated differentiation marker OS=Rattus norvegicus OX=10116 GN=Myadm PE=1 SV=1	Myadm	7	2	2	390800	272830	290304	301958	321959	435366	0.545669	1.10994
Q6W3E4	Inositol trisphosphate receptor type 2 OS=Rattus norvegicus OX=10116 PE=2 SV=1	Q6W3E4	27	65	60	1.18564e+06	946928	1.19261e+06	872722	1.43828e+06	1.02995e+06	0.947049	-1.01176
Q704E8	ATP-binding cassette sub-family B member 7, mitochondrial OS=Rattus norvegicus OX=10116 GN=Abcb7 PE=1 SV=1	Abcb7	7	4	4	186349	203067	214650	152663	129807	177233	0.0475234	-1.32243
Q704S8	Carnitine O-acetyltransferase OS=Rattus norvegicus OX=10116 GN=Crat PE=1 SV=1	Crat	8	5	5	17194.3	10728.7	12813.9	59247.2	11710.3	198530	0.178482	3.87688
Q71TY3	40S ribosomal protein S27 OS=Rattus norvegicus OX=10116 GN=Rps27 PE=1 SV=3	Rps27	39	5	2	350582	446339	630649	731553	571843	785656	0.109751	1.49338
Q75N33	Protein transport protein Sec16B OS=Rattus norvegicus OX=10116 GN=Sec16b PE=1 SV=1	Sec16b	34	24	23	1.6168e+06	1.74106e+06	1.56218e+06	2.24685e+06	2.05316e+06	2.60853e+06	0.0119692	1.39872
Q75Q39	Mitochondrial import receptor subunit TOM70 OS=Rattus norvegicus OX=10116 GN=Tomm70 PE=1 SV=1	Tomm70	34	15	14	431103	540371	599850	535123	343558	661845	0.841571	-1.04721
Q75Q41	Mitochondrial import receptor subunit TOM22 homolog OS=Rattus norvegicus OX=10116 GN=Tomm22 PE=1 SV=1	Tomm22	31	3	3	303316	343255	316767	297537	288677	378265	0.959711	-1.005
Q78P75	Dynein light chain 2, cytoplasmic OS=Rattus norvegicus OX=10116 GN=Dynll2 PE=1 SV=1	Dynll2	45	3	2	632445	586891	1.19543e+06	716512	644811	768588	0.764347	-1.07709
Q794E4	Heterogeneous nuclear ribonucleoprotein F OS=Rattus norvegicus OX=10116 GN=Hnrnpf PE=1 SV=3	Hnrnpf	16	6	6	255394	235822	203008	288664	133890	364802	0.885675	1.04865
Q794F9	4F2 cell-surface antigen heavy chain OS=Rattus norvegicus OX=10116 GN=Slc3a2 PE=1 SV=1	Slc3a2	6	2	2	129916	82110.3	108427	187363	84082.8	133307	0.49903	1.21997
Q7M0E3	Destrin OS=Rattus norvegicus OX=10116 GN=Dstn PE=1 SV=3	Dstn	26	4	3	54525.6	69278.5	64039.4	119779	60266.1	60031.5	0.463847	1.21449
Q7TNY6	Golgi resident protein GCP60 OS=Rattus norvegicus OX=10116 GN=Acbd3 PE=1 SV=3	Acbd3	8	3	3	53775.8	118521	147899	66953.2	48005.5	31755.8	0.119536	-2.09808
Q7TP42	Ab2-292 OS=Rattus norvegicus OX=10116 GN=Sec62 PE=1 SV=1	Sec62	4	3	3	274878	348096	371832	287268	173902	455281	0.637148	-1.16084
Q7TP91	Ab1-205 OS=Rattus norvegicus OX=10116 GN=Surf4 PE=1 SV=1	Surf4	8	7	7	1.38313e+06	1.56043e+06	1.39369e+06	1.49603e+06	1.38428e+06	1.66036e+06	0.533695	1.0456
Q7TPB1	T-complex protein 1 subunit delta OS=Rattus norvegicus OX=10116 GN=Cct4 PE=1 SV=3	Cct4	60	26	25	2.37461e+06	2.28467e+06	2.25257e+06	2.32558e+06	2.02153e+06	2.4125e+06	0.680497	-1.02519
Q7TQ16	Cytochrome b-c1 complex subunit 8 OS=Rattus norvegicus OX=10116 GN=Uqcrq PE=3 SV=1	Uqcrq	33	4	4	619832	808629	943441	575848	335075	1.15765e+06	0.545792	-1.28402
Q7TSU1	Brefeldin A-inhibited guanine nucleotide-exchange protein 2 OS=Rattus norvegicus OX=10116 GN=Arfgef2 PE=1 SV=1	Arfgef2	11	18	15	220889	236960	215508	241387	165538	289185	0.96386	1.00807
Q7TT49	Serine/threonine-protein kinase MRCK beta OS=Rattus norvegicus OX=10116 GN=Cdc42bpb PE=1 SV=1	Cdc42bpb	8	10	9	195709	167756	173220	200056	196500	199996	0.0846882	1.11399
Q80W57	Broad substrate specificity ATP-binding cassette transporter ABCG2 OS=Rattus norvegicus OX=10116 GN=Abcg2 PE=1 SV=1	Abcg2	7	4	3	72583	94689.7	66281.8	28524	70066.6	23722.1	0.098286	-2.12595
Q80W89	NADH dehydrogenase [ubiquinone] 1 alpha subcomplex subunit 11 OS=Rattus norvegicus OX=10116 GN=Ndufa11 PE=2 SV=1	Ndufa11	28	2	2	411621	441918	376218	358476	242924	569473	0.69043	-1.11333
Q80W92	Protein VAC14 homolog OS=Rattus norvegicus OX=10116 GN=Vac14 PE=1 SV=1	Vac14	5	3	3	40670.2	55500.9	57057.9	62953.2	17095.6	93279.4	0.881782	-1.08659
Q80ZF7	Retinol dehydrogenase 10 OS=Rattus norvegicus OX=10116 GN=Rdh10 PE=1 SV=1	Rdh10	52	24	24	1.32743e+07	1.21316e+07	1.11979e+07	1.21151e+07	1.64451e+07	8.32468e+06	0.897323	-1.02828
Q811A2	Bone marrow stromal antigen 2 OS=Rattus norvegicus OX=10116 GN=Bst2 PE=1 SV=1	Bst2	11	2	2	587502	801965	352843	555693	648822	684096	0.623076	1.14054
Q812E9	Neuronal membrane glycoprotein M6-a OS=Rattus norvegicus OX=10116 GN=Gpm6a PE=1 SV=1	Gpm6a	11	3	3	68301.5	45693	64428.7	50061.8	36569.6	57192	0.299156	-1.24298
Q8BHI5	O-acyltransferase OS=Rattus norvegicus OX=10116 GN=Dgat1 PE=1 SV=1	Dgat1	16	5	5	476398	336530	380655	532168	364592	541410	0.332418	1.19845
Q8CF97	Deubiquitinating protein VCIP135 OS=Rattus norvegicus OX=10116 GN=Vcpip1 PE=1 SV=2	Vcpip1	9	9	9	116706	167370	229188	216850	147699	250919	0.480511	1.21535
Q8CFM6	Stabilin-2 (Fragment) OS=Rattus norvegicus OX=10116 GN=Stab2 PE=1 SV=1	Stab2	1	2	2	31363.2	40519.4	49997.1	41397.1	26288.2	52257.7	0.886324	-1.03765
Q8CFN2	Cell division control protein 42 homolog OS=Rattus norvegicus OX=10116 GN=Cdc42 PE=1 SV=2	Cdc42	48	9	9	1.16264e+06	1.06934e+06	1.22271e+06	841673	617115	1.39413e+06	0.362423	-1.28043
Q8CG45	Aflatoxin B1 aldehyde reductase member 2 OS=Rattus norvegicus OX=10116 GN=Akr7a2 PE=1 SV=2	Akr7a2	7	2	2	166097	162832	153308	146494	176195	156176	0.881721	-1.00944
Q8CHM7	2-hydroxyacyl-CoA lyase 1 OS=Rattus norvegicus OX=10116 GN=Hacl1 PE=1 SV=1	Hacl1	25	12	12	608782	476144	432017	462578	585716	943206	0.365348	1.26841
Q8CHN6	Sphingosine-1-phosphate lyase 1 OS=Rattus norvegicus OX=10116 GN=Sgpl1 PE=2 SV=1	Sgpl1	23	12	12	846529	749842	770730	983310	767840	1.20148e+06	0.200931	1.22854
Q8K1P8	Monocarboxylate transporter 8 OS=Rattus norvegicus OX=10116 GN=SLC16A2 PE=1 SV=1	SLC16A2	10	5	5	982407	850941	1.00017e+06	667964	807772	1.08499e+06	0.472931	-1.12616
Q8K3R0	Carboxylic ester hydrolase OS=Rattus norvegicus OX=10116 GN=Ces2a PE=2 SV=1	Ces2a	44	18	7	1.75607e+06	1.34241e+06	2.36383e+06	1.66107e+06	1.81645e+06	1.68028e+06	0.858537	-1.03201
Q8K4B7	Dimethylaniline monooxygenase [N-oxide-forming] 4 OS=Rattus norvegicus OX=10116 GN=Fmo4 PE=1 SV=3	Fmo4	10	7	4	22418.3	47231.8	53330	41330.6	38313.6	58246.7	0.614612	1.17768
Q8K4C0	Dimethylaniline monooxygenase [N-oxide-forming] 5 OS=Rattus norvegicus OX=10116 GN=Fmo5 PE=1 SV=3	Fmo5	57	32	2	176495	222020	431910	169029	270143	606756	0.738882	1.17856
Q8K4G6	ADP-ribose glycohydrolase MACROD1 (Fragment) OS=Rattus norvegicus OX=10116 GN=Macrod1 PE=2 SV=2	Macrod1	13	3	3	310788	193027	202773	160990	255256	197548	0.5403	-1.14433
Q8K4V4	Sorting nexin-27 OS=Rattus norvegicus OX=10116 GN=Snx27 PE=1 SV=2	Snx27	6	3	3	87204.3	75168.3	72843	93207.3	44836.8	85405.4	0.703657	-1.10187
Q8K4Y7	Soluble calcium-activated nucleotidase 1 OS=Rattus norvegicus OX=10116 GN=Cant1 PE=1 SV=1	Cant1	37	12	11	123581	276091	297368	166586	147796	174443	0.372233	-1.33183
Q8R2H2	Integrin beta-3 OS=Rattus norvegicus OX=10116 GN=Itgb3 PE=2 SV=1	Itgb3	17	10	10	646926	589003	584536	481683	324427	573759	0.152165	-1.35433
Q8R431	Monoglyceride lipase OS=Rattus norvegicus OX=10116 GN=Mgll PE=1 SV=1	Mgll	53	12	12	809850	1.49713e+06	1.14931e+06	1.60931e+06	719459	1.30128e+06	0.934916	1.02637
Q8R491	EH domain-containing protein 3 OS=Rattus norvegicus OX=10116 GN=Ehd3 PE=1 SV=2	Ehd3	19	8	3	102344	111616	155817	171715	93068.4	164752	0.609023	1.13941
Q8R4A1	ERO1-like protein alpha OS=Rattus norvegicus OX=10116 GN=Ero1a PE=1 SV=1	Ero1a	25	9	8	175942	257405	305042	314957	338664	389498	0.102889	1.44342
Q8R500	Mitofusin-2 OS=Rattus norvegicus OX=10116 GN=Mfn2 PE=1 SV=1	Mfn2	9	5	5	228876	251975	276675	290219	253720	314879	0.209743	1.13266
Q8VD45	UDP-glucuronosyltransferase OS=Rattus norvegicus OX=10116 PE=2 SV=1	Q8VD45	44	23	10	1.08948e+06	1.16717e+06	1.10797e+06	1.21085e+06	1.34136e+06	1.78856e+06	0.111732	1.27278
Q8VHI8	Vesicle transport protein SEC20 OS=Rattus norvegicus OX=10116 GN=Bnip1 PE=2 SV=1	Bnip1	43	9	9	265146	259902	428417	593648	349114	437228	0.171078	1.45328
Q8VHK0	Acyl-coenzyme A thioesterase 8 OS=Rattus norvegicus OX=10116 GN=Acot8 PE=1 SV=1	Acot8	10	3	3	88714.9	66163.6	60792.2	99761.9	59201.6	113417	0.411958	1.23359
Q8VHT6	Arsenite methyltransferase OS=Rattus norvegicus OX=10116 GN=As3mt PE=1 SV=1	As3mt	12	4	4	108474	137870	110793	170847	82672.9	386516	0.428905	1.48802
Q8VID1	Dehydrogenase/reductase SDR family member 4 OS=Rattus norvegicus OX=10116 GN=Dhrs4 PE=2 SV=2	Dhrs4	44	12	12	2.49856e+06	2.97773e+06	3.84475e+06	2.65272e+06	2.43994e+06	3.67301e+06	0.744685	-1.06361
Q8VIF7	Methanethiol oxidase OS=Rattus norvegicus OX=10116 GN=Selenbp1 PE=1 SV=1	Selenbp1	4	2	2	46131.4	58884.4	99888.2	55335.5	100067	70673	0.69102	1.12983
Q8VII6	Choline transporter-like protein 1 OS=Rattus norvegicus OX=10116 GN=Slc44a1 PE=1 SV=1	Slc44a1	6	3	3	795479	1.06092e+06	1.14643e+06	880075	761694	693126	0.135578	-1.27698
Q8VIP2	Carbohydrate-responsive element-binding protein OS=Rattus norvegicus OX=10116 GN=Mlxipl PE=1 SV=1	Mlxipl	13	8	8	65833.2	155003	175031	175783	115616	192806	0.490765	1.29939
Q91XU8	Phosphatidate cytidylyltransferase 2 OS=Rattus norvegicus OX=10116 GN=Cds2 PE=1 SV=1	Cds2	12	3	3	193345	230080	255155	360061	267187	267669	0.0998015	1.31399
Q91ZW1	Transcription factor A, mitochondrial OS=Rattus norvegicus OX=10116 GN=Tfam PE=2 SV=1	Tfam	14	3	3	248815	346615	352863	241000	121831	256548	0.152883	-1.59268
Q920L2	Succinate dehydrogenase [ubiquinone] flavoprotein subunit, mitochondrial OS=Rattus norvegicus OX=10116 GN=Sdha PE=1 SV=1	Sdha	38	22	22	2.26545e+06	2.68283e+06	3.41705e+06	3.12901e+06	2.11007e+06	4.27823e+06	0.687299	1.10796
Q920L7	Elongation of very long chain fatty acids protein 5 OS=Rattus norvegicus OX=10116 GN=Elovl5 PE=1 SV=1	Elovl5	10	3	3	795375	883976	1.05643e+06	1.02931e+06	866167	871837	0.887222	1.01526
Q920R3	Acyl-CoA (8-3)-desaturase OS=Rattus norvegicus OX=10116 GN=Fads1 PE=1 SV=1	Fads1	28	12	11	792876	797421	843027	746047	776513	736103	0.0424501	-1.07719
Q923K9	APOBEC1 complementation factor OS=Rattus norvegicus OX=10116 GN=A1cf PE=1 SV=1	A1cf	23	11	10	123333	198910	325530	310968	222057	318125	0.328494	1.40115
Q924C3	Ectonucleotide pyrophosphatase/phosphodiesterase family member 1 OS=Rattus norvegicus OX=10116 GN=Enpp1 PE=1 SV=2	Enpp1	33	25	25	1.84697e+06	1.43804e+06	1.6447e+06	1.0939e+06	1.24258e+06	1.34185e+06	0.0359616	-1.33794
Q924S5	Lon protease homolog, mitochondrial OS=Rattus norvegicus OX=10116 GN=Lonp1 PE=2 SV=1	Lonp1	8	6	6	158920	121762	109107	154839	143650	176518	0.178393	1.22973
Q925D4	Transmembrane protein 176B OS=Rattus norvegicus OX=10116 GN=Tmem176b PE=1 SV=1	Tmem176b	10	2	2	79227	75643.5	122649	79841.4	26634.3	218649	0.819651	-1.16492
Q99J82	Integrin-linked protein kinase OS=Rattus norvegicus OX=10116 GN=Ilk PE=2 SV=1	Ilk	29	12	12	825587	637659	809017	726701	609965	955236	0.99055	-1.00195
Q99JD4	CLIP-associating protein 2 OS=Rattus norvegicus OX=10116 GN=Clasp2 PE=1 SV=1	Clasp2	5	5	5	69110.7	64283.8	81006	310214	118003	104925	0.087269	2.20169
Q99M64	Phosphatidylinositol 4-kinase type 2-alpha OS=Rattus norvegicus OX=10116 GN=Pi4k2a PE=1 SV=1	Pi4k2a	4	2	2	20664.3	21285.3	15362.1	28731.1	14345.6	20286.3	0.768978	1.0736
Q99MA2	Xaa-Pro aminopeptidase 2 OS=Rattus norvegicus OX=10116 GN=Xpnpep2 PE=1 SV=1	Xpnpep2	16	9	9	409195	486875	410551	272385	361912	332968	0.040608	-1.35574
Q99ML5	Prenylcysteine oxidase OS=Rattus norvegicus OX=10116 GN=Pcyox1 PE=1 SV=1	Pcyox1	34	12	12	596834	599848	715906	871303	708953	862734	0.0533463	1.27635
Q99MZ8	LIM and SH3 domain protein 1 OS=Rattus norvegicus OX=10116 GN=Lasp1 PE=1 SV=1	Lasp1	14	3	3	70530.9	94011.6	142092	86685	42614.1	152132	0.70312	-1.18797
Q99NA5	Isocitrate dehydrogenase [NAD] subunit alpha, mitochondrial OS=Rattus norvegicus OX=10116 GN=Idh3a PE=1 SV=1	Idh3a	19	6	6	143290	107887	105173	258056	93442.2	628543	0.25428	2.10459
Q99P75	Ras-related protein Rab-9A OS=Rattus norvegicus OX=10116 GN=Rab9a PE=1 SV=2	Rab9a	53	9	7	657907	672231	715770	656214	455582	624200	0.206555	-1.19263
Q99PD4	Actin-related protein 2/3 complex subunit 1A OS=Rattus norvegicus OX=10116 GN=Arpc1a PE=2 SV=1	Arpc1a	35	12	12	517318	373379	447832	322838	932878	467448	0.643581	1.17627
Q99PS8	Histidine-rich glycoprotein OS=Rattus norvegicus OX=10116 GN=Hrg PE=1 SV=1	Hrg	18	7	7	115395	161710	164403	145227	156130	129827	0.919049	-1.01386
Q99PV2	Syntaxin binding protein 3, isoform CRA_a OS=Rattus norvegicus OX=10116 GN=Stxbp3 PE=1 SV=1	Stxbp3	9	5	5	190206	156044	200441	145931	173020	140632	0.158655	-1.18771
Q99PW1	Tyrosine-protein kinase (Fragment) OS=Rattus norvegicus OX=10116 GN=Yes1 PE=2 SV=1	Yes1	19	9	5	379997	301538	283592	337446	245120	303833	0.544692	-1.08943
Q9EPH8	Polyadenylate-binding protein 1 OS=Rattus norvegicus OX=10116 GN=Pabpc1 PE=1 SV=1	Pabpc1	32	20	16	570332	765390	869541	860741	736104	654346	0.852155	1.02985
Q9EQ25	Sodium-coupled neutral amino acid transporter 4 OS=Rattus norvegicus OX=10116 GN=Slc38a4 PE=1 SV=1	Slc38a4	7	4	4	218747	202390	296190	234627	186817	242934	0.651526	-1.07186
Q9EQ76	Dimethylaniline monooxygenase [N-oxide-forming] 3 OS=Rattus norvegicus OX=10116 GN=Fmo3 PE=1 SV=1	Fmo3	57	38	35	5.05187e+06	6.63663e+06	1.05914e+07	1.07752e+07	8.20001e+06	1.10487e+07	0.226861	1.40088
Q9EQS5	Lathosterol oxidase OS=Rattus norvegicus OX=10116 GN=Sc5d PE=1 SV=1	Sc5d	13	4	4	110985	127058	91037.8	114089	157233	167916	0.138058	1.32882
Q9EQV6	Tripeptidyl-peptidase 1 OS=Rattus norvegicus OX=10116 GN=Tpp1 PE=1 SV=1	Tpp1	7	3	3	320274	124862	292494	101317	186016	110970	0.181006	-1.77504
Q9ER24	Ataxin-10 OS=Rattus norvegicus OX=10116 GN=Atxn10 PE=1 SV=1	Atxn10	9	4	4	37696.7	53154.9	47938.3	37949.1	14146.4	77512.6	0.609217	-1.32161
Q9ER28	Endothelial type gp91-phox OS=Rattus norvegicus OX=10116 GN=Cybb PE=2 SV=1	Cybb	13	6	6	79635.2	104450	77155.5	97415.2	90811.7	169829	0.267167	1.3278
Q9ER34	Aconitate hydratase, mitochondrial OS=Rattus norvegicus OX=10116 GN=Aco2 PE=1 SV=2	Aco2	38	28	28	554070	365189	313958	661106	603270	2.48524e+06	0.133762	2.49881
Q9ES21	Phosphatidylinositide phosphatase SAC1 OS=Rattus norvegicus OX=10116 GN=Sacm1l PE=1 SV=1	Sacm1l	50	31	31	2.64014e+06	2.40674e+06	2.41101e+06	2.68607e+06	2.59084e+06	2.93825e+06	0.117138	1.10102
Q9ES38	Bile acyl-CoA synthetase OS=Rattus norvegicus OX=10116 GN=Slc27a5 PE=1 SV=1	Slc27a5	44	31	31	6.20227e+06	4.01119e+06	4.29104e+06	3.64914e+06	4.9013e+06	7.21303e+06	0.80501	1.06515
Q9ES40	PRA1 family protein 3 OS=Rattus norvegicus OX=10116 GN=Arl6ip5 PE=1 SV=1	Arl6ip5	11	2	2	421015	493673	462759	466231	541993	618557	0.159658	1.17569
Q9ES53	Ubiquitin recognition factor in ER-associated degradation protein 1 OS=Rattus norvegicus OX=10116 GN=Ufd1 PE=1 SV=1	Ufd1	12	3	3	295235	161863	220520	227923	255610	151084	0.811667	-1.06184
Q9ESH6	Glutaredoxin-1 OS=Rattus norvegicus OX=10116 GN=Glrx PE=3 SV=3	Glrx	11	2	2	118808	125926	109780	233758	181323	542716	0.0577844	2.41048
Q9JHW1	Carboxypeptidase D OS=Rattus norvegicus OX=10116 GN=Cpd PE=1 SV=2	Cpd	2	3	3	35481.8	83937.4	144694	41523.7	31097.7	85584.2	0.422367	-1.57398
Q9JHY1	Junctional adhesion molecule A OS=Rattus norvegicus OX=10116 GN=F11r PE=1 SV=1	F11r	26	7	7	2.45403e+06	1.76398e+06	1.93572e+06	1.32849e+06	1.9603e+06	2.00461e+06	0.395403	-1.17085
Q9JHZ9	Sodium-coupled neutral amino acid transporter 3 OS=Rattus norvegicus OX=10116 GN=Slc38a3 PE=2 SV=1	Slc38a3	12	6	6	1.19168e+06	1.43351e+06	2.12976e+06	1.40063e+06	1.40936e+06	1.82046e+06	0.983898	-1.00413
Q9JI61	Lecithin retinol acyltransferase OS=Rattus norvegicus OX=10116 GN=Lrat PE=1 SV=1	Lrat	8	2	2	71031.4	117441	85521	134611	150729	86521.2	0.251537	1.35006
Q9JI66	Electrogenic sodium bicarbonate cotransporter 1 OS=Rattus norvegicus OX=10116 GN=Slc4a4 PE=1 SV=1	Slc4a4	8	7	7	186491	128337	166853	129174	157556	212662	0.890165	1.0272
Q9JI85	Nucleobindin-2 OS=Rattus norvegicus OX=10116 GN=Nucb2 PE=1 SV=1	Nucb2	9	3	3	72724.5	122286	141250	73258.4	81633.3	103137	0.352307	-1.26756
Q9JID2	Guanine nucleotide-binding protein subunit alpha-11 OS=Rattus norvegicus OX=10116 GN=Gna11 PE=2 SV=1	Gna11	25	9	4	7.94218e+06	5.75305e+06	4.61131e+06	4.16294e+06	1.17683e+07	3.71734e+06	0.908992	-1.0498
Q9JIH7	Serine/threonine-protein kinase WNK1 OS=Rattus norvegicus OX=10116 GN=Wnk1 PE=1 SV=2	Wnk1	2	4	4	65209.3	99873.3	99809.3	162326	65614	192103	0.351218	1.46554
Q9JJ05	Glycoprotein-N-acetylgalactosamine 3-beta-galactosyltransferase 1 OS=Rattus norvegicus OX=10116 GN=C1galt1 PE=1 SV=1	C1galt1	16	4	4	641964	689089	752690	505070	302748	604147	0.114108	-1.53324
Q9JJ19	Na(+)/H(+) exchange regulatory cofactor NHE-RF1 OS=Rattus norvegicus OX=10116 GN=Slc9a3r1 PE=1 SV=3	Slc9a3r1	8	2	2	98007.4	97698.2	120807	68007.1	138645	121424	0.988785	-1.00344
Q9JJ22	Endoplasmic reticulum aminopeptidase 1 OS=Rattus norvegicus OX=10116 GN=Erap1 PE=2 SV=2	Erap1	14	13	13	332193	391003	417729	524489	369667	397721	0.40649	1.12431
Q9JJ31	Cullin-5 OS=Rattus norvegicus OX=10116 GN=Cul5 PE=1 SV=3	Cul5	9	6	6	47412	67842.5	65206.6	67388.8	37449.3	120290	0.746254	1.13117
Q9JJ40	Na(+)/H(+) exchange regulatory cofactor NHE-RF3 OS=Rattus norvegicus OX=10116 GN=Pdzk1 PE=1 SV=2	Pdzk1	41	15	14	809940	726156	918372	549373	570371	711675	0.0490262	-1.34297
Q9JJ46	3-beta-hydroxysteroid-Delta(8),Delta(7)-isomerase OS=Rattus norvegicus OX=10116 GN=Ebp PE=2 SV=3	Ebp	15	4	4	4.55736e+06	4.55597e+06	4.62163e+06	5.19722e+06	4.62095e+06	6.19607e+06	0.16183	1.15747
Q9JJ54	Heterogeneous nuclear ribonucleoprotein D0 OS=Rattus norvegicus OX=10116 GN=Hnrnpd PE=1 SV=2	Hnrnpd	6	2	2	102782	94662	165927	189216	109943	139059	0.454947	1.21461
Q9JJK4	Peroxisomal biogenesis factor 3 OS=Rattus norvegicus OX=10116 GN=Pex3 PE=1 SV=1	Pex3	7	3	2	54718.7	81196.5	61795.9	94895.1	66069	127020	0.185344	1.42613
Q9JJW3	ATP synthase membrane subunit DAPIT, mitochondrial OS=Rattus norvegicus OX=10116 GN=Atp5md PE=1 SV=1	Atp5md	43	2	2	418224	517923	724047	425964	257594	701397	0.512275	-1.26782
Q9JK41	High affinity copper uptake protein 1 OS=Rattus norvegicus OX=10116 GN=Slc31a1 PE=2 SV=1	Slc31a1	20	3	3	599241	514630	626487	476131	409215	918550	0.925204	-1.02583
Q9JK71	Membrane-associated guanylate kinase, WW and PDZ domain-containing protein 3 OS=Rattus norvegicus OX=10116 GN=Magi3 PE=1 SV=2	Magi3	1	2	2	32613.4	31789.8	10709.1	9512.65	41200.2	8221.47	0.549743	-1.51041
Q9JKB7	Guanine deaminase OS=Rattus norvegicus OX=10116 GN=Gda PE=1 SV=1	Gda	7	3	3	67015.9	68823	56318.2	86978.1	99219.3	61017.9	0.210737	1.26561
Q9JLA3	UDP-glucose:glycoprotein glucosyltransferase 1 OS=Rattus norvegicus OX=10116 GN=Uggt1 PE=1 SV=2	Uggt1	42	51	51	1.34833e+06	1.1622e+06	1.21569e+06	1.51418e+06	1.64497e+06	1.27367e+06	0.123198	1.1853
Q9JLH7	CDK5 regulatory subunit-associated protein 3 OS=Rattus norvegicus OX=10116 GN=Cdk5rap3 PE=1 SV=1	Cdk5rap3	21	10	9	85592.9	141016	172211	203799	109771	207766	0.414859	1.30767
Q9JLJ3	4-trimethylaminobutyraldehyde dehydrogenase OS=Rattus norvegicus OX=10116 GN=Aldh9a1 PE=1 SV=1	Aldh9a1	33	12	12	879196	878587	753387	906183	798588	807138	0.985941	1.00123
Q9JM53	Apoptosis-inducing factor 1, mitochondrial OS=Rattus norvegicus OX=10116 GN=Aifm1 PE=1 SV=1	Aifm1	39	21	21	1.91129e+06	2.52389e+06	2.4977e+06	1.94625e+06	1.70039e+06	2.55952e+06	0.479649	-1.12463
Q9QUL6	Vesicle-fusing ATPase OS=Rattus norvegicus OX=10116 GN=Nsf PE=1 SV=1	Nsf	10	6	6	2.05798e+06	1.94483e+06	1.9762e+06	1.02748e+06	1.97023e+06	1.47281e+06	0.160488	-1.38433
Q9QWE9	Glutathione hydrolase 5 proenzyme OS=Rattus norvegicus OX=10116 GN=Ggt5 PE=2 SV=1	Ggt5	3	2	2	39919.3	57318.2	33266	54198.9	130685	75084.3	0.098916	1.91174
Q9QX79	Fetuin-B OS=Rattus norvegicus OX=10116 GN=Fetub PE=2 SV=2	Fetub	26	7	7	107946	439711	584145	521223	343447	322123	0.676537	1.27645
Q9QXQ0	Alpha-actinin-4 OS=Rattus norvegicus OX=10116 GN=Actn4 PE=1 SV=2	Actn4	78	78	51	1.32475e+07	1.11245e+07	1.55778e+07	9.27227e+06	1.26181e+07	1.10012e+07	0.217432	-1.21274
Q9QXT3	N-acetyltransferase 8 OS=Rattus norvegicus OX=10116 GN=Nat8 PE=1 SV=1	Nat8	31	7	4	988139	1.11718e+06	1.17986e+06	762879	676306	1.12778e+06	0.17475	-1.30813
Q9QY78	Inhibitor of nuclear factor kappa-B kinase subunit beta OS=Rattus norvegicus OX=10116 GN=Ikbkb PE=1 SV=1	Ikbkb	8	5	5	41273.3	51206	52529.3	71287.1	61405.2	113268	0.0667892	1.64681
Q9QYL8	Acyl-protein thioesterase 2 OS=Rattus norvegicus OX=10116 GN=Lypla2 PE=1 SV=1	Lypla2	26	5	5	823583	730945	794072	830193	483646	819218	0.529881	-1.1327
Q9QZA2	Programmed cell death 6-interacting protein OS=Rattus norvegicus OX=10116 GN=Pdcd6ip PE=1 SV=2	Pdcd6ip	21	16	16	97080	101995	98144.1	205223	73261.3	372065	0.286595	1.79218
Q9QZA6	CD151 antigen OS=Rattus norvegicus OX=10116 GN=Cd151 PE=1 SV=2	Cd151	9	2	2	82582.4	25467.9	23788.6	45085.9	5618.2	88705.3	0.786946	-1.30583
Q9QZG1	Solute carrier family 22 member 23 OS=Rattus norvegicus OX=10116 GN=Slc22a23 PE=2 SV=2	Slc22a23	7	4	4	49403.5	46657.8	42637.9	55102.6	49013.2	69409.9	0.124109	1.24016
Q9QZH7	F-box/LRR-repeat protein 20 OS=Rattus norvegicus OX=10116 GN=Fbxl20 PE=1 SV=1	Fbxl20	6	2	2	129451	104632	89053	93443.2	116983	78553.4	0.513545	-1.11994
Q9QZU7	Gamma-butyrobetaine dioxygenase OS=Rattus norvegicus OX=10116 GN=Bbox1 PE=1 SV=1	Bbox1	9	3	3	260924	177879	170716	158996	176077	162989	0.254931	-1.20196
Q9QZX8	Solute carrier organic anion transporter family member 1B2 OS=Rattus norvegicus OX=10116 GN=Slco1b2 PE=1 SV=2	Slco1b2	23	16	15	1.32021e+06	1.34752e+06	1.75933e+06	1.12665e+06	1.21514e+06	1.54263e+06	0.377938	-1.14012
Q9R063	Peroxiredoxin-5, mitochondrial OS=Rattus norvegicus OX=10116 GN=Prdx5 PE=1 SV=1	Prdx5	12	2	2	81738.7	83288.8	117129	90214.5	84886.2	156110	0.582938	1.14452
Q9R066	Coxsackievirus and adenovirus receptor homolog OS=Rattus norvegicus OX=10116 GN=Cxadr PE=1 SV=2	Cxadr	27	9	9	562202	488596	504742	388590	543701	573680	0.745903	-1.04584
Q9R0C9	Sigma non-opioid intracellular receptor 1 OS=Rattus norvegicus OX=10116 GN=Sigmar1 PE=1 SV=1	Sigmar1	32	5	5	883882	1.0303e+06	1.24141e+06	1.01722e+06	991074	972685	0.657184	-1.04856
Q9R0T3	DnaJ homolog subfamily C member 3 OS=Rattus norvegicus OX=10116 GN=Dnajc3 PE=1 SV=3	Dnajc3	36	19	19	1.21716e+06	1.32129e+06	1.46595e+06	1.65593e+06	1.25161e+06	1.92897e+06	0.269964	1.1925
Q9R0T4	Cadherin-1 OS=Rattus norvegicus OX=10116 GN=Cdh1 PE=1 SV=1	Cdh1	10	6	6	543639	448298	514524	379385	368994	406295	0.0147112	-1.30151
Q9R1Z0	Voltage-dependent anion-selective channel protein 3 OS=Rattus norvegicus OX=10116 GN=Vdac3 PE=1 SV=2	Vdac3	59	13	12	1.33923e+06	1.41142e+06	1.80831e+06	1.64581e+06	968924	2.26533e+06	0.947769	1.0186
Q9WTP0	Band 4.1-like protein 1 OS=Rattus norvegicus OX=10116 GN=Epb41l1 PE=1 SV=1	Epb41l1	8	6	4	91906.8	52136.9	43330.4	53275.9	50807.3	115986	0.714112	1.14778
Q9WTW7	Solute carrier family 23 member 1 OS=Rattus norvegicus OX=10116 GN=Slc23a1 PE=2 SV=1	Slc23a1	8	4	4	225257	98727.9	114341	88238.4	58647.9	111328	0.191977	-1.64034
Q9WU61	Chloride channel CLIC-like protein 1 OS=Rattus norvegicus OX=10116 GN=Clcc1 PE=1 SV=1	Clcc1	5	2	2	25272.3	29642.9	33527.1	58761.5	14452.3	41678.3	0.80343	1.12114
Q9WU74	Lipolysis-stimulated lipoprotein receptor OS=Rattus norvegicus OX=10116 GN=Lsr PE=1 SV=1	Lsr	36	16	16	1.53506e+06	1.11759e+06	1.09173e+06	914711	1.07788e+06	917990	0.11899	-1.27431
Q9WU82	Catenin beta-1 OS=Rattus norvegicus OX=10116 GN=Ctnnb1 PE=1 SV=1	Ctnnb1	45	31	24	4.22021e+06	3.05584e+06	3.19812e+06	2.08713e+06	3.59537e+06	2.31251e+06	0.212951	-1.33453
Q9WUF4	Vesicle-associated membrane protein 8 OS=Rattus norvegicus OX=10116 GN=Vamp8 PE=1 SV=1	Vamp8	22	2	2	167794	267089	276477	243431	243440	233245	0.832651	1.03712
Q9WUS0	Adenylate kinase 4, mitochondrial OS=Rattus norvegicus OX=10116 GN=Ak4 PE=2 SV=1	Ak4	30	7	7	406953	280133	296619	362398	208265	589555	0.790536	1.09582
Q9WV57	Macrophage-expressed gene 1 protein OS=Rattus norvegicus OX=10116 GN=Mpeg1 PE=2 SV=2	Mpeg1	3	2	2	71256.3	99437.5	75172.2	124024	68367	134755	0.344186	1.2897
Q9WVC0	Septin-7 OS=Rattus norvegicus OX=10116 GN=Septin7 PE=1 SV=1	Septin7	8	3	2	31588.4	32695.7	38634	37807.4	18072.3	29234.9	0.363424	-1.2594
Q9WVJ4	Synaptojanin-2-binding protein OS=Rattus norvegicus OX=10116 GN=Synj2bp PE=1 SV=2	Synj2bp	58	6	6	335483	343195	376990	379535	316309	415989	0.623659	1.04786
Q9WVK3	Peroxisomal trans-2-enoyl-CoA reductase OS=Rattus norvegicus OX=10116 GN=Pecr PE=2 SV=1	Pecr	38	7	7	826698	1.04284e+06	1.25769e+06	1.46538e+06	1.7628e+06	1.51483e+06	0.0331536	1.53388
Q9WVK7	Hydroxyacyl-coenzyme A dehydrogenase, mitochondrial OS=Rattus norvegicus OX=10116 GN=Hadh PE=2 SV=1	Hadh	35	11	11	940547	676398	894943	842687	881904	1.78264e+06	0.345296	1.32513
Q9Z0V5	Peroxiredoxin-4 OS=Rattus norvegicus OX=10116 GN=Prdx4 PE=2 SV=1	Prdx4	66	16	14	1.41459e+06	1.42416e+06	1.94812e+06	1.82609e+06	2.0329e+06	2.15499e+06	0.110533	1.26792
Q9Z0V6	Thioredoxin-dependent peroxide reductase, mitochondrial OS=Rattus norvegicus OX=10116 GN=Prdx3 PE=1 SV=2	Prdx3	15	3	3	40667.7	33482.1	42339.2	52968.3	74890.3	87947.2	0.0225549	1.8223
Q9Z122	Acyl-CoA 6-desaturase OS=Rattus norvegicus OX=10116 GN=Fads2 PE=1 SV=1	Fads2	35	14	13	1.34953e+06	1.22914e+06	1.91625e+06	1.05892e+06	807509	1.04484e+06	0.0587315	-1.5266
Q9Z136	Hamartin OS=Rattus norvegicus OX=10116 GN=Tsc1 PE=1 SV=1	Tsc1	2	2	2	3960.98	9361.89	14134.2	19631.6	12590.9	20823.2	0.134681	2.14145
Q9Z142	Transmembrane protein 33 OS=Rattus norvegicus OX=10116 GN=Tmem33 PE=2 SV=1	Tmem33	19	5	5	814323	984905	1.18244e+06	1.15408e+06	1.21844e+06	1.39486e+06	0.117009	1.27409
Q9Z1A6	Vigilin OS=Rattus norvegicus OX=10116 GN=Hdlbp PE=1 SV=1	Hdlbp	28	28	28	354643	549739	1.08886e+06	1.08125e+06	669875	648510	0.509359	1.30308
Q9Z1E1	Flotillin-1 OS=Rattus norvegicus OX=10116 GN=Flot1 PE=2 SV=2	Flot1	41	15	15	684469	370019	479212	348296	445165	334557	0.228371	-1.32756
Q9Z1I6	Rho guanine nucleotide exchange factor 1 OS=Rattus norvegicus OX=10116 GN=Arhgef1 PE=2 SV=1	Arhgef1	9	6	6	118760	173562	138184	230548	176342	320103	0.0686076	1.65936
Q9Z1P2	Alpha-actinin-1 OS=Rattus norvegicus OX=10116 GN=Actn1 PE=1 SV=1	Actn1	63	53	25	1.01553e+06	944102	1.06843e+06	1.01673e+06	1.24067e+06	1.18618e+06	0.146215	1.13462
Q9Z1W6	Protein LYRIC OS=Rattus norvegicus OX=10116 GN=Mtdh PE=1 SV=2	Mtdh	40	19	19	867677	972536	1.11599e+06	1.16081e+06	1.14039e+06	1.19043e+06	0.0807111	1.18722
Q9Z1Y3	Cadherin-2 OS=Rattus norvegicus OX=10116 GN=Cdh2 PE=1 SV=1	Cdh2	25	17	14	2.97574e+06	2.14793e+06	2.82756e+06	2.09756e+06	2.56079e+06	2.63862e+06	0.549877	-1.08439
Q9Z250	Protein lin-7 homolog A OS=Rattus norvegicus OX=10116 GN=Lin7a PE=1 SV=2	Lin7a	16	3	3	77850.2	49063.3	95384	47595.1	57840.6	78461.6	0.515607	-1.19036
Q9Z269	Vesicle-associated membrane protein-associated protein B OS=Rattus norvegicus OX=10116 GN=Vapb PE=1 SV=3	Vapb	36	12	10	910683	811101	1.14204e+06	1.23916e+06	1.15739e+06	1.52956e+06	0.0717124	1.37515
Q9Z270	Vesicle-associated membrane protein-associated protein A OS=Rattus norvegicus OX=10116 GN=Vapa PE=1 SV=3	Vapa	53	17	15	2.8839e+06	2.71763e+06	3.8145e+06	3.16352e+06	2.7413e+06	4.3691e+06	0.671672	1.08219
Q9Z2L0	Voltage-dependent anion-selective channel protein 1 OS=Rattus norvegicus OX=10116 GN=Vdac1 PE=1 SV=4	Vdac1	76	21	21	3.75196e+06	4.38057e+06	5.75263e+06	4.72424e+06	3.1258e+06	7.79085e+06	0.833778	1.0676
Q9Z2M4	Peroxisomal 2,4-dienoyl-CoA reductase OS=Rattus norvegicus OX=10116 GN=Decr2 PE=1 SV=1	Decr2	23	6	2	243587	214503	276077	246029	235898	318378	0.525153	1.08604
Q9Z2Q1	Protein transport protein Sec31A OS=Rattus norvegicus OX=10116 GN=Sec31a PE=1 SV=2	Sec31a	25	29	29	426158	727046	591873	785052	444020	1.65816e+06	0.405574	1.46618
Q9Z2S9	Flotillin-2 OS=Rattus norvegicus OX=10116 GN=Flot2 PE=1 SV=1	Flot2	38	14	14	1.02103e+06	760535	1.0822e+06	836859	792917	854052	0.303803	-1.14034
Q9Z2Z8	7-dehydrocholesterol reductase OS=Rattus norvegicus OX=10116 GN=Dhcr7 PE=1 SV=1	Dhcr7	18	8	8	3.26528e+06	3.70322e+06	4.5097e+06	3.40205e+06	4.63463e+06	4.69868e+06	0.509516	1.10754
Q9Z339	Glutathione S-transferase omega-1 OS=Rattus norvegicus OX=10116 GN=Gsto1 PE=1 SV=2	Gsto1	16	3	3	70028.7	78343.6	74739.6	103609	51944.6	174125	0.477362	1.31721
Q9Z340	Partitioning defective 3 homolog OS=Rattus norvegicus OX=10116 GN=Pard3 PE=1 SV=1	Pard3	8	9	9	222156	178238	240189	132530	160674	189072	0.103028	-1.33181
