# Supplementary material for: Lipid droplet membrane proteome remodeling parallels ethanol-induced hepatic steatosis and its resolution
Source: J Lipid Res. 2021 Feb 20;62:100049. doi: 10.1016/j.jlr.2021.100049 (PMC8010705; doi:10.1016/j.jlr.2021.100049)
Supplement: Supplemental Table S6 [file mmc7.xlsx]

## Sheet: Con fast vs con upregulated
Accession	Description	Gene_Names	Coverage (%) CtrlvsCtrlS	#Peptides	#Unique	C45_Ctrl	C48_Ctrl	C50_Ctrl	C83_CtrlS	C88_CtrlS	C89_CtrlS	p-value(Ctrl_Starv vs. Ctrl)	Fold-Change(Ctrl_Starv vs. Ctrl)	Fold-Change(Ctrl_Starv vs. Ctrl) (Description)
A0A0G2JVH4	MICOS complex subunit MIC60 OS=Rattus norvegicus OX=10116 GN=Immt PE=1 SV=1	Immt	40	25	25	998127	1.1922e+06	957574	1.43485e+06	1.48796e+06	1.26274e+06	0.0264782	1.3325	Ctrl_Starv up vs Ctrl
A0A0G2JYD4	Vacuolar protein sorting 13 homolog D OS=Rattus norvegicus OX=10116 GN=Vps13d PE=1 SV=1	Vps13d	2	8	7	229895	257440	243166	338822	285542	384872	0.0265933	1.37283	Ctrl_Starv up vs Ctrl
A0JPQ8	Alkylglycerol monooxygenase OS=Rattus norvegicus OX=10116 GN=Agmo PE=2 SV=1	Agmo	29	13	13	1.57434e+06	1.71479e+06	1.75775e+06	2.09205e+06	2.64352e+06	2.21488e+06	0.0154059	1.37177	Ctrl_Starv up vs Ctrl
B2RYF6	CLPTM1 regulator of GABA type A receptor forward-trafficking OS=Rattus norvegicus OX=10116 GN=Clptm1 PE=1 SV=1	Clptm1	5	3	3	248429	282899	236250	318180	335938	326765	0.0114041	1.28131	Ctrl_Starv up vs Ctrl
B2RYM3	Inter-alpha trypsin inhibitor, heavy chain 1 OS=Rattus norvegicus OX=10116 GN=Itih1 PE=1 SV=1	Itih1	6	4	4	233297	230830	186298	326426	292954	345227	0.0106025	1.4874	Ctrl_Starv up vs Ctrl
B5DEX7	Cation-transporting ATPase (Fragment) OS=Rattus norvegicus OX=10116 GN=Atp13a1 PE=2 SV=1	Atp13a1	16	15	15	303574	285789	254934	335920	435412	367917	0.0318415	1.34498	Ctrl_Starv up vs Ctrl
D3ZEE9	Fatty acid desaturase 6 OS=Rattus norvegicus OX=10116 GN=Fads6 PE=1 SV=1	Fads6	6	2	2	175073	200414	243246	337632	333536	339642	0.00638048	1.64869	Ctrl_Starv up vs Ctrl
D3ZM21	Catechol-O-methyltransferase domain containing 1 (Predicted), isoform CRA_a OS=Rattus norvegicus OX=10116 GN=Comtd1 PE=1 SV=1	Comtd1	8	2	2	160579	142546	135471	203927	259303	202857	0.0122728	1.51238	Ctrl_Starv up vs Ctrl
D3ZV63	Odr-4 GPCR localization factor homolog OS=Rattus norvegicus OX=10116 GN=Odr4 PE=1 SV=1	Odr4	9	4	4	134374	119267	128475	158755	176136	144073	0.0297167	1.25074	Ctrl_Starv up vs Ctrl
D4A9A3	Centromere protein V OS=Rattus norvegicus OX=10116 GN=Cenpv PE=1 SV=3	Cenpv	34	8	8	388086	304704	360052	484860	510846	576687	0.0101585	1.49701	Ctrl_Starv up vs Ctrl
D4AAT7	ATP-dependent (S)-NAD(P)H-hydrate dehydratase OS=Rattus norvegicus OX=10116 GN=Naxd PE=3 SV=1	Naxd	17	4	4	132812	98846.8	91737.7	304493	303636	156709	0.028803	2.29135	Ctrl_Starv up vs Ctrl
D4AEG2	RAB32, member RAS oncogene family OS=Rattus norvegicus OX=10116 GN=Rab32 PE=1 SV=1	Rab32	26	5	3	379052	345782	359054	425109	617927	525416	0.0324053	1.4314	Ctrl_Starv up vs Ctrl
D4AEH9	Amylo-1, 6-glucosidase, 4-alpha-glucanotransferase (Glycogen debranching enzyme, glycogen storage disease type III) (Predicted), isoform CRA_a OS=Rattus norvegicus OX=10116 GN=Agl PE=1 SV=1	Agl	1	2	2	30672.8	39137.1	44647.3	51904	83897.5	67896.3	0.0325128	1.76693	Ctrl_Starv up vs Ctrl
F1LPV0	Asparaginyl-tRNA synthetase OS=Rattus norvegicus OX=10116 GN=Nars PE=1 SV=2	Nars	12	6	6	157057	149519	146304	220928	249455	189156	0.0110779	1.44772	Ctrl_Starv up vs Ctrl
F1M6Z1	Apolipoprotein B-100 OS=Rattus norvegicus OX=10116 GN=Apob PE=1 SV=1	Apob	19	74	74	872921	1.04889e+06	1.03744e+06	1.13296e+06	1.37234e+06	1.52418e+06	0.0443201	1.35628	Ctrl_Starv up vs Ctrl
F7FF10	Cytochrome P450, family 2, subfamily j, polypeptide 4 OS=Rattus norvegicus OX=10116 GN=Cyp2j4 PE=1 SV=2	Cyp2j4	17	8	2	35344.5	30734.6	36559.7	61707.5	60851	64578.2	0.000423669	1.82773	Ctrl_Starv up vs Ctrl
G3V7B6	Phosphatidylglycerophosphatase and protein-tyrosine phosphatase 1 OS=Rattus norvegicus OX=10116 GN=Ptpmt1 PE=1 SV=1	Ptpmt1	26	5	5	332015	321629	327114	433035	520825	511554	0.00258807	1.48924	Ctrl_Starv up vs Ctrl
G3V928	Prolow-density lipoprotein receptor-related protein 1 OS=Rattus norvegicus OX=10116 GN=Lrp1 PE=1 SV=1	Lrp1	13	49	49	824567	830978	811492	981451	1.05576e+06	1.03382e+06	0.000660532	1.2443	Ctrl_Starv up vs Ctrl
M0R9Q1	RCG48334, isoform CRA_e OS=Rattus norvegicus OX=10116 GN=Rbm14 PE=1 SV=1	Rbm14	17	9	9	257825	249682	332493	385536	377217	382364	0.0248076	1.37472	Ctrl_Starv up vs Ctrl
P05178	Cytochrome P450 2C6 OS=Rattus norvegicus OX=10116 GN=Cyp2c6 PE=2 SV=2	Cyp2c6	48	31	3	2.40569e+06	2.5971e+06	3.80164e+06	5.3007e+06	5.132e+06	4.82913e+06	0.0167361	1.76846	Ctrl_Starv up vs Ctrl
P05182	Cytochrome P450 2E1 OS=Rattus norvegicus OX=10116 GN=Cyp2e1 PE=1 SV=4	Cyp2e1	48	27	26	4.48547e+06	6.23088e+06	7.85455e+06	1.53211e+07	1.40744e+07	1.63761e+07	0.00532623	2.52435	Ctrl_Starv up vs Ctrl
P06762	Heme oxygenase 1 OS=Rattus norvegicus OX=10116 GN=Hmox1 PE=1 SV=1	Hmox1	10	2	2	117075	137523	139402	173308	170491	201967	0.0138098	1.38537	Ctrl_Starv up vs Ctrl
P08516	Cytochrome P450 4A10 OS=Rattus norvegicus OX=10116 GN=Cyp4a10 PE=1 SV=2	Cyp4a10	38	19	15	724852	507618	624686	1.25444e+06	1.33448e+06	1.38206e+06	0.00198684	2.15914	Ctrl_Starv up vs Ctrl
P09034	Argininosuccinate synthase OS=Rattus norvegicus OX=10116 GN=Ass1 PE=1 SV=1	Ass1	40	19	19	2.15865e+06	2.05914e+06	2.7223e+06	3.76136e+06	4.13291e+06	2.81159e+06	0.0414697	1.53432	Ctrl_Starv up vs Ctrl
P0C548	Patatin-like phospholipase domain-containing protein 2 OS=Rattus norvegicus OX=10116 GN=Pnpla2 PE=1 SV=1	Pnpla2	31	12	12	878690	570248	572210	1.20641e+06	950978	1.78317e+06	0.0481321	1.92516	Ctrl_Starv up vs Ctrl
P15589	Steryl-sulfatase OS=Rattus norvegicus OX=10116 GN=Sts PE=1 SV=2	Sts	8	5	5	478413	689172	484805	781278	870207	925745	0.0242157	1.57909	Ctrl_Starv up vs Ctrl
P18886	Carnitine O-palmitoyltransferase 2, mitochondrial OS=Rattus norvegicus OX=10116 GN=Cpt2 PE=1 SV=1	Cpt2	37	25	25	1.43914e+06	1.26912e+06	1.14266e+06	1.71429e+06	2.26891e+06	1.58216e+06	0.0480434	1.43398	Ctrl_Starv up vs Ctrl
P20816	Cytochrome P450 4A2 OS=Rattus norvegicus OX=10116 GN=Cyp4a2 PE=1 SV=2	Cyp4a2	50	29	4	2.03798e+06	2.83783e+06	2.75397e+06	6.47354e+06	9.38324e+06	1.50116e+07	0.00705723	3.85412	Ctrl_Starv up vs Ctrl
P43428	Glucose-6-phosphatase OS=Rattus norvegicus OX=10116 GN=G6pc PE=2 SV=1	G6pc	18	6	2	703105	1.083e+06	1.10633e+06	1.66981e+06	1.73473e+06	1.30608e+06	0.0439237	1.64985	Ctrl_Starv up vs Ctrl
P51871	Cytochrome P450 4F6 OS=Rattus norvegicus OX=10116 GN=Cyp4f6 PE=2 SV=1	Cyp4f6	14	7	2	59250.1	58467.1	60142.1	72304.7	84442.4	97210.3	0.0152975	1.4176	Ctrl_Starv up vs Ctrl
P57093	Phytanoyl-CoA dioxygenase, peroxisomal OS=Rattus norvegicus OX=10116 GN=Phyh PE=1 SV=2	Phyh	34	10	10	1.12419e+06	908457	1.09135e+06	1.81486e+06	1.7067e+06	1.79908e+06	0.00150363	1.70994	Ctrl_Starv up vs Ctrl
P62332	ADP-ribosylation factor 6 OS=Rattus norvegicus OX=10116 GN=Arf6 PE=1 SV=2	Arf6	33	4	4	567134	480448	589294	899120	666607	737682	0.0352364	1.40162	Ctrl_Starv up vs Ctrl
P62630	Elongation factor 1-alpha 1 OS=Rattus norvegicus OX=10116 GN=Eef1a1 PE=2 SV=1	Eef1a1	35	15	15	3.95477e+06	4.82952e+06	4.83388e+06	5.24547e+06	6.3733e+06	6.06534e+06	0.0417266	1.29985	Ctrl_Starv up vs Ctrl
P62828	GTP-binding nuclear protein Ran OS=Rattus norvegicus OX=10116 GN=Ran PE=1 SV=3	Ran	15	3	3	92566	101894	106732	221841	158433	193584	0.00391202	1.89069	Ctrl_Starv up vs Ctrl
P62916	Transcription initiation factor IIB OS=Rattus norvegicus OX=10116 GN=Gtf2b PE=2 SV=1	Gtf2b	12	3	3	88087.9	98913.1	91199.4	188624	154603	132304	0.00823964	1.69333	Ctrl_Starv up vs Ctrl
P62963	Profilin-1 OS=Rattus norvegicus OX=10116 GN=Pfn1 PE=1 SV=2	Pfn1	37	4	4	319937	318520	289304	434032	532891	374448	0.0287587	1.43218	Ctrl_Starv up vs Ctrl
P97524	Very long-chain acyl-CoA synthetase OS=Rattus norvegicus OX=10116 GN=Slc27a2 PE=1 SV=1	Slc27a2	57	41	40	6.24941e+06	5.65533e+06	7.43618e+06	9.76054e+06	1.3422e+07	1.13162e+07	0.00910785	1.78012	Ctrl_Starv up vs Ctrl
Q3KR92	Protein-tyrosine sulfotransferase 1 OS=Rattus norvegicus OX=10116 GN=Tpst1 PE=1 SV=1	Tpst1	19	6	5	329142	405680	452681	665013	519208	747112	0.0273053	1.62206	Ctrl_Starv up vs Ctrl
Q53B90	Ras-related protein Rab-43 OS=Rattus norvegicus OX=10116 GN=Rab43 PE=2 SV=1	Rab43	36	9	6	203413	234120	177001	249816	300728	297242	0.0320117	1.38368	Ctrl_Starv up vs Ctrl
Q5EB99	Cytochrome P450-like OS=Rattus norvegicus OX=10116 GN=Cyp2c6v1 PE=2 SV=1	Cyp2c6v1	50	32	2	1.62177e+06	1.79106e+06	2.31088e+06	3.15406e+06	3.47567e+06	3.12075e+06	0.00806937	1.72093	Ctrl_Starv up vs Ctrl
Q5FVN1	Starch-binding domain-containing protein 1 OS=Rattus norvegicus OX=10116 GN=Stbd1 PE=1 SV=1	Stbd1	53	17	17	2.03904e+06	1.85454e+06	1.97784e+06	2.66229e+06	2.89427e+06	2.30701e+06	0.0159303	1.33454	Ctrl_Starv up vs Ctrl
Q5M963	Cytidine monophosphate N-acetylneuraminic acid synthetase OS=Rattus norvegicus OX=10116 GN=Cmas PE=1 SV=1	Cmas	22	8	8	366529	210955	228859	444406	455831	618856	0.0321451	1.92059	Ctrl_Starv up vs Ctrl
Q5PQU1	Kininogen 1 OS=Rattus norvegicus OX=10116 GN=Kng2 PE=2 SV=1	Kng2	13	4	4	93236.2	84681.2	94976.6	209077	139497	129487	0.0244261	1.7141	Ctrl_Starv up vs Ctrl
Q5RK23	Protein ABHD1 OS=Rattus norvegicus OX=10116 GN=Abhd1 PE=2 SV=1	Abhd1	7	3	3	193352	173284	176878	222188	281936	309116	0.0191688	1.4839	Ctrl_Starv up vs Ctrl
Q5XIH3	NADH dehydrogenase [ubiquinone] flavoprotein 1, mitochondrial OS=Rattus norvegicus OX=10116 GN=Ndufv1 PE=1 SV=1	Ndufv1	25	9	9	694093	832576	699435	918285	934469	864320	0.0340275	1.22427	Ctrl_Starv up vs Ctrl
Q60587	Trifunctional enzyme subunit beta, mitochondrial OS=Rattus norvegicus OX=10116 GN=Hadhb PE=1 SV=1	Hadhb	51	25	25	4.67657e+06	4.40496e+06	4.07144e+06	5.91394e+06	6.41993e+06	5.57786e+06	0.00570459	1.36171	Ctrl_Starv up vs Ctrl
Q64550	UDP-glucuronosyltransferase 1-1 OS=Rattus norvegicus OX=10116 GN=Ugt1a1 PE=1 SV=1	Ugt1a1	42	24	13	5.53858e+06	6.37146e+06	6.83464e+06	8.02492e+06	8.36826e+06	9.56106e+06	0.0159319	1.38594	Ctrl_Starv up vs Ctrl
Q6AYQ8	Acylpyruvase FAHD1, mitochondrial OS=Rattus norvegicus OX=10116 GN=Fahd1 PE=1 SV=1	Fahd1	18	3	3	249074	141629	172087	362820	459427	368405	0.0133515	2.16272	Ctrl_Starv up vs Ctrl
Q6AYR1	RCG52996, isoform CRA_a OS=Rattus norvegicus OX=10116 GN=Tfg PE=1 SV=1	Tfg	19	6	6	372300	397245	495839	650913	827572	818052	0.00689312	1.81805	Ctrl_Starv up vs Ctrl
Q6P685	Eukaryotic translation initiation factor 2 subunit beta OS=Rattus norvegicus OX=10116 GN=Eif2s2 PE=1 SV=1	Eif2s2	6	2	2	181344	172710	139193	203629	224726	213661	0.0353071	1.30896	Ctrl_Starv up vs Ctrl
Q8R500	Mitofusin-2 OS=Rattus norvegicus OX=10116 GN=Mfn2 PE=1 SV=1	Mfn2	9	6	6	321403	380377	465266	614219	575547	513701	0.0313241	1.47248	Ctrl_Starv up vs Ctrl
Q8VD45	UDP-glucuronosyltransferase OS=Rattus norvegicus OX=10116 PE=2 SV=1	Q8VD45	34	18	7	915764	1.00478e+06	966589	1.20663e+06	1.08379e+06	1.24565e+06	0.0156399	1.22351	Ctrl_Starv up vs Ctrl
Q9JID2	Guanine nucleotide-binding protein subunit alpha-11 OS=Rattus norvegicus OX=10116 GN=Gna11 PE=2 SV=1	Gna11	25	9	4	8.00696e+06	5.84538e+06	4.89803e+06	9.86725e+06	1.36593e+07	2.5447e+07	0.0449131	2.46407	Ctrl_Starv up vs Ctrl

## Sheet: Con fast vs con downregulated
Accession	Description	Gene_Names	Coverage (%) CtrlvsCtrlS	#Peptides	#Unique	C45_Ctrl	C48_Ctrl	C50_Ctrl	C83_CtrlS	C88_CtrlS	C89_CtrlS	p-value(Ctrl_Starv vs. Ctrl)	Fold-Change(Ctrl_Starv vs. Ctrl)	Fold-Change(Ctrl_Starv vs. Ctrl) (Description)
A0A096P6L8	Fibronectin OS=Rattus norvegicus OX=10116 GN=Fn1 PE=1 SV=2	Fn1	41	74	74	2.38796e+06	1.53594e+06	1.88322e+06	936674	793057	862950	0.00435309	-2.20872	Ctrl_Starv down vs Ctrl
A0A0G2JSK9	Betaine--homocysteine S-methyltransferase 1 OS=Rattus norvegicus OX=10116 GN=Bhmt PE=1 SV=1	Bhmt	43	18	18	4.32604e+06	4.0725e+06	5.28487e+06	2.79902e+06	2.90204e+06	1.62839e+06	0.03266	-1.91649	Ctrl_Starv down vs Ctrl
A0A0G2JU05	LLGL scribble cell polarity complex component 2 OS=Rattus norvegicus OX=10116 GN=Llgl2 PE=1 SV=1	Llgl2	6	5	5	144584	155597	172792	123941	134100	123344	0.021715	-1.23773	Ctrl_Starv down vs Ctrl
A0A0G2JUG7	IQ motif and Sec7 domain ArfGEF 1 OS=Rattus norvegicus OX=10116 GN=Iqsec1 PE=1 SV=1	Iqsec1	6	4	4	128696	141798	173673	95417.5	53838.2	86927.6	0.0299822	-1.92175	Ctrl_Starv down vs Ctrl
A0A0G2JVC8	Terpene cyclase/mutase family member OS=Rattus norvegicus OX=10116 GN=Lss PE=1 SV=1	Lss	58	43	3	8.23359e+06	4.87062e+06	6.39707e+06	2.54559e+06	3.49654e+06	4.03719e+06	0.032446	-1.92553	Ctrl_Starv down vs Ctrl
A0A0G2JXT8	Filamin B OS=Rattus norvegicus OX=10116 GN=Flnb PE=1 SV=1	Flnb	17	32	30	400823	280095	388076	270446	189255	197622	0.0386527	-1.62706	Ctrl_Starv down vs Ctrl
A0A0G2JY08	Unconventional myosin-XVIIIa OS=Rattus norvegicus OX=10116 GN=Myo18a PE=1 SV=1	Myo18a	22	35	35	384704	359789	518681	329597	272806	272392	0.0499083	-1.43114	Ctrl_Starv down vs Ctrl
A0A0G2JY79	Hepatic triacylglycerol lipase OS=Rattus norvegicus OX=10116 GN=Lipc PE=1 SV=1	Lipc	14	6	6	232422	317600	339788	120560	176225	144742	0.0120214	-2.01295	Ctrl_Starv down vs Ctrl
A0A0G2JYC6	RCG62582, isoform CRA_c OS=Rattus norvegicus OX=10116 GN=Ubap2l PE=1 SV=1	Ubap2l	4	3	3	53690	42328.1	59794.8	27327.1	17976.1	19587.4	0.00569872	-2.41717	Ctrl_Starv down vs Ctrl
A0A0G2K1E2	Integrin alpha 5 (Mapped) OS=Rattus norvegicus OX=10116 GN=Itga5 PE=1 SV=1	Itga5	9	7	6	447535	332007	395444	169889	121783	185608	0.004195	-2.48258	Ctrl_Starv down vs Ctrl
A0A0G2K1F2	Acetyl-CoA carboxylase beta OS=Rattus norvegicus OX=10116 GN=Acacb PE=1 SV=1	Acacb	3	6	3	126184	37642.3	48107.8	27008.7	10894.9	7766.74	0.0428763	-4.64134	Ctrl_Starv down vs Ctrl
A0A0G2K1M2	Disks large homolog 1 OS=Rattus norvegicus OX=10116 GN=Dlg1 PE=1 SV=1	Dlg1	11	8	8	363044	292914	355823	253450	188317	217995	0.0172131	-1.53781	Ctrl_Starv down vs Ctrl
A0A0G2K1Z9	Histocompatibility 13 (Predicted), isoform CRA_d OS=Rattus norvegicus OX=10116 GN=Hm13 PE=1 SV=1	Hm13	21	7	7	584454	804182	723150	519902	474471	552130	0.0423653	-1.3564	Ctrl_Starv down vs Ctrl
A0A0G2K277	Enoyl-CoA delta isomerase 2, mitochondrial OS=Rattus norvegicus OX=10116 GN=Eci3 PE=1 SV=1	Eci3	21	7	5	167555	242645	246084	75667	76496.7	85774	0.00162461	-2.72126	Ctrl_Starv down vs Ctrl
A0A0G2K2P5	Tight junction protein ZO-1 OS=Rattus norvegicus OX=10116 GN=Tjp1 PE=1 SV=1	Tjp1	22	29	29	543019	551245	759253	347827	182674	356204	0.0347001	-2.15742	Ctrl_Starv down vs Ctrl
A0A0G2K471	Interferon gamma-induced GTPase OS=Rattus norvegicus OX=10116 GN=Igtp PE=1 SV=1	Igtp	60	43	2	862414	762155	968298	519773	608365	560121	0.00672519	-1.53168	Ctrl_Starv down vs Ctrl
A0A0G2K8M3	Tight junction protein 3 OS=Rattus norvegicus OX=10116 GN=Tjp3 PE=1 SV=1	Tjp3	9	6	5	176299	202432	236167	72278.3	28724.8	35839.9	0.00560248	-4.83844	Ctrl_Starv down vs Ctrl
A0A0U1RS25	UPF1, RNA helicase and ATPase OS=Rattus norvegicus OX=10116 GN=Upf1 PE=1 SV=1	Upf1	13	12	12	94847.3	160025	168331	83530.7	66228.4	63400.1	0.0307589	-1.9385	Ctrl_Starv down vs Ctrl
A0A140TAC7	L-gulonolactone oxidase OS=Rattus norvegicus OX=10116 GN=Gulo PE=1 SV=1	Gulo	74	67	67	8.07907e+07	6.95057e+07	1.03327e+08	2.92223e+07	2.70114e+07	5.07561e+07	0.0178436	-2.43752	Ctrl_Starv down vs Ctrl
A0FKI7	Acyl-CoA-binding domain-containing protein 5 OS=Rattus norvegicus OX=10116 GN=Acbd5 PE=1 SV=1	Acbd5	17	7	7	287239	316514	312599	202621	205119	192214	0.000314213	-1.52657	Ctrl_Starv down vs Ctrl
A1L1L2	Transmembrane protein 214 OS=Rattus norvegicus OX=10116 GN=Tmem214 PE=2 SV=1	Tmem214	12	7	7	156724	237881	239348	131410	135776	124934	0.031337	-1.58781	Ctrl_Starv down vs Ctrl
A2IBE0	Carbonic anhydrase 14 OS=Rattus norvegicus OX=10116 GN=Ca14 PE=1 SV=1	Ca14	14	4	4	1.28219e+06	1.14215e+06	1.4675e+06	928125	549709	568451	0.0222411	-1.94958	Ctrl_Starv down vs Ctrl
B0BMT9	Sqrdl protein OS=Rattus norvegicus OX=10116 GN=Sqor PE=1 SV=1	Sqor	48	18	18	1.07314e+06	1.91716e+06	2.04185e+06	665460	795117	250903	0.0493528	-3.16296	Ctrl_Starv down vs Ctrl
B0BNF9	Hydroxyacid oxidase 1 OS=Rattus norvegicus OX=10116 GN=Hao1 PE=1 SV=1	Hao1	27	9	9	606821	934168	770859	291633	272230	341415	0.00282112	-2.52621	Ctrl_Starv down vs Ctrl
B0BNG6	Use1 protein (Fragment) OS=Rattus norvegicus OX=10116 GN=Use1 PE=2 SV=1	Use1	15	4	4	319658	323972	491363	230250	242993	257643	0.0439716	-1.52263	Ctrl_Starv down vs Ctrl
B2GUY2	Transferrin receptor protein 2 OS=Rattus norvegicus OX=10116 GN=Tfr2 PE=2 SV=1	Tfr2	14	9	9	223258	237161	249652	183589	187287	180719	0.00175934	-1.2861	Ctrl_Starv down vs Ctrl
B2GUZ5	F-actin-capping protein subunit alpha-1 OS=Rattus norvegicus OX=10116 GN=Capza1 PE=1 SV=1	Capza1	21	4	3	285392	270713	321246	202654	95455.6	135156	0.0283344	-2.11738	Ctrl_Starv down vs Ctrl
B2GV24	E3 UFM1-protein ligase 1 OS=Rattus norvegicus OX=10116 GN=Ufl1 PE=1 SV=1	Ufl1	22	14	14	372038	333475	464071	278941	244291	205231	0.0231277	-1.60272	Ctrl_Starv down vs Ctrl
B2GV94	Fam134c protein OS=Rattus norvegicus OX=10116 GN=Retreg3 PE=1 SV=1	Retreg3	6	2	2	234354	245452	226430	204250	201970	191773	0.00543272	-1.18081	Ctrl_Starv down vs Ctrl
B2RYN6	AP-1 complex subunit gamma OS=Rattus norvegicus OX=10116 GN=Ap1g1 PE=2 SV=1	Ap1g1	6	6	6	193434	287151	287139	159644	154166	119815	0.0243946	-1.75534	Ctrl_Starv down vs Ctrl
B2RZ72	Actin-related protein 2/3 complex subunit 4 OS=Rattus norvegicus OX=10116 GN=Arpc4 PE=1 SV=1	Arpc4	22	4	4	501633	441978	575931	349686	182409	294460	0.0378681	-1.89439	Ctrl_Starv down vs Ctrl
B2RZD5	RCG41580, isoform CRA_a OS=Rattus norvegicus OX=10116 GN=Rpl22l1 PE=2 SV=1	Rpl22l1	20	2	2	118382	199172	277767	86413.5	72320.1	52929.9	0.0255135	-2.70531	Ctrl_Starv down vs Ctrl
B4F7F3	ARVCF, delta catenin family member OS=Rattus norvegicus OX=10116 GN=Arvcf PE=1 SV=1	Arvcf	13	9	9	225737	196291	209365	180106	133554	150407	0.0306561	-1.36873	Ctrl_Starv down vs Ctrl
B5DF89	Cullin-3 OS=Rattus norvegicus OX=10116 GN=Cul3 PE=1 SV=2	Cul3	4	3	3	23905.9	35103.4	48304.1	13389.7	13526.4	9071.21	0.0115775	-2.91121	Ctrl_Starv down vs Ctrl
C0JPT7	Filamin A OS=Rattus norvegicus OX=10116 GN=Flna PE=1 SV=1	Flna	3	6	5	115448	83726.4	123609	62116.3	58951.1	45273.9	0.0131669	-1.9316	Ctrl_Starv down vs Ctrl
D3ZCS9	5-hydroxyisourate hydrolase OS=Rattus norvegicus OX=10116 GN=RGD1309350 PE=1 SV=1	RGD1309350	15	2	2	152020	185186	156098	65063.4	86846.9	66012.4	0.00186267	-2.27543	Ctrl_Starv down vs Ctrl
D3ZHR2	ATP-binding cassette sub-family D member 1 OS=Rattus norvegicus OX=10116 GN=Abcd1 PE=1 SV=1	Abcd1	5	3	3	141557	132511	154740	57360.2	58283.3	67089.1	0.000219527	-2.3478	Ctrl_Starv down vs Ctrl
D3ZIY3	YTH N(6)-methyladenosine RNA-binding protein 3 OS=Rattus norvegicus OX=10116 GN=Ythdf3 PE=1 SV=1	Ythdf3	5	3	3	109474	133016	141996	75591.2	77050.2	62513.8	0.00488245	-1.78412	Ctrl_Starv down vs Ctrl
D3ZN76	Protein transport protein sec16 OS=Rattus norvegicus OX=10116 GN=Sec16a PE=1 SV=1	Sec16a	14	23	23	469438	589686	628709	351065	263176	190960	0.0179298	-2.14466	Ctrl_Starv down vs Ctrl
D3ZPN7	Uncharacterized protein OS=Rattus norvegicus OX=10116 PE=4 SV=1	D3ZPN7	41	7	7	2.31408e+06	3.13095e+06	3.9911e+06	1.90304e+06	1.89364e+06	1.95943e+06	0.0409834	-1.59989	Ctrl_Starv down vs Ctrl
D3ZT64	Autophagy-related 2A OS=Rattus norvegicus OX=10116 GN=Atg2a PE=1 SV=1	Atg2a	13	19	19	651356	761681	943011	570096	500427	510934	0.0274859	-1.47509	Ctrl_Starv down vs Ctrl
D3ZTP0	10-formyltetrahydrofolate dehydrogenase OS=Rattus norvegicus OX=10116 GN=Aldh1l2 PE=1 SV=3	Aldh1l2	17	13	12	436612	478407	555378	308709	210626	369791	0.0435845	-1.68975	Ctrl_Starv down vs Ctrl
D3ZTR5	RCG21454 OS=Rattus norvegicus OX=10116 GN=Zbed5 PE=4 SV=1	Zbed5	6	3	3	111484	174658	176123	101264	69737	57294.8	0.0340696	-2.0389	Ctrl_Starv down vs Ctrl
D3ZXQ0	Carboxylic ester hydrolase OS=Rattus norvegicus OX=10116 GN=Ces2g PE=1 SV=1	Ces2g	10	5	2	115011	160010	199257	78019.3	100926	95634.7	0.0413187	-1.69496	Ctrl_Starv down vs Ctrl
D3ZYS7	G3BP stress granule assembly factor 1 OS=Rattus norvegicus OX=10116 GN=G3bp1 PE=1 SV=1	G3bp1	7	3	2	18064.2	35710.1	57830.7	6300.13	2072.43	9738.43	0.0294865	-6.64482	Ctrl_Starv down vs Ctrl
D4A1N0	Receptor (chemosensory) transporter protein 3 OS=Rattus norvegicus OX=10116 GN=Rtp3 PE=1 SV=1	Rtp3	14	5	5	169284	143222	176201	58303.2	23887.7	12976.5	0.0144667	-6.18306	Ctrl_Starv down vs Ctrl
D4A4T6	RAD50 interactor 1 OS=Rattus norvegicus OX=10116 GN=Rint1 PE=1 SV=3	Rint1	11	7	7	181237	181818	249427	87030.8	73939.9	79593.5	0.0013365	-2.52232	Ctrl_Starv down vs Ctrl
D4A6G2	Sema domain, immunoglobulin domain (Ig), transmembrane domain (TM) and short cytoplasmic domain, (Semaphorin) 4G (Predicted) OS=Rattus norvegicus OX=10116 GN=Sema4g PE=1 SV=1	Sema4g	3	2	2	165072	167389	214245	126892	81080.1	93808.6	0.018189	-1.83051	Ctrl_Starv down vs Ctrl
D4A8T3	Coatomer subunit zeta OS=Rattus norvegicus OX=10116 GN=Copz1 PE=1 SV=1	Copz1	17	2	2	92255.8	207319	194739	58618.5	61215.4	41824.6	0.0202066	-2.91689	Ctrl_Starv down vs Ctrl
D4A9N5	Tripartite motif-containing 25 OS=Rattus norvegicus OX=10116 GN=Trim25 PE=1 SV=3	Trim25	28	13	13	507515	682909	682891	464707	446204	344474	0.042829	-1.49084	Ctrl_Starv down vs Ctrl
D4AB03	Family with sequence similarity 120A OS=Rattus norvegicus OX=10116 GN=Fam120a PE=1 SV=2	Fam120a	8	7	7	392794	392025	371549	247820	249137	296976	0.00365377	-1.46128	Ctrl_Starv down vs Ctrl
D4ACB8	Chaperonin subunit 8 (Theta) (Predicted), isoform CRA_a OS=Rattus norvegicus OX=10116 GN=Cct8 PE=1 SV=1	Cct8	53	26	26	3.21496e+06	2.62795e+06	3.00148e+06	1.78631e+06	994267	1.65233e+06	0.0203886	-2.05206	Ctrl_Starv down vs Ctrl
D4ADX8	Ras association (RalGDS/AF-6) and pleckstrin homology domains 1 OS=Rattus norvegicus OX=10116 GN=Raph1 PE=1 SV=2	Raph1	2	3	3	208127	177595	206640	174802	162851	156166	0.0422683	-1.19771	Ctrl_Starv down vs Ctrl
F1LNL3	ATP-binding cassette subfamily A member 1 OS=Rattus norvegicus OX=10116 GN=Abca1 PE=1 SV=3	Abca1	1	3	3	71184.2	68275.6	58686.6	46432.3	44055.5	52964.5	0.0158565	-1.38079	Ctrl_Starv down vs Ctrl
F1LNW3	Acyl-coenzyme A oxidase OS=Rattus norvegicus OX=10116 GN=Acox2 PE=1 SV=1	Acox2	53	29	29	2.59017e+06	2.82496e+06	2.39514e+06	1.74523e+06	1.66733e+06	2.11275e+06	0.0158161	-1.41791	Ctrl_Starv down vs Ctrl
F1LPD6	3-ketoacyl-CoA thiolase A, peroxisomal OS=Rattus norvegicus OX=10116 GN=Acaa1a PE=1 SV=2	Acaa1a	45	12	12	867519	826112	1.00689e+06	397911	474154	409360	0.000761304	-2.10618	Ctrl_Starv down vs Ctrl
F1LR02	Collagen type XVIII alpha 1 chain OS=Rattus norvegicus OX=10116 GN=Col18a1 PE=1 SV=2	Col18a1	9	10	9	649994	434346	525894	330865	255661	277196	0.011489	-1.85004	Ctrl_Starv down vs Ctrl
F1LRI5	GCN1 activator of EIF2AK4 OS=Rattus norvegicus OX=10116 GN=Gcn1 PE=1 SV=3	Gcn1	20	45	45	730552	744410	854298	504224	610710	459985	0.0150613	-1.48579	Ctrl_Starv down vs Ctrl
F1LXN6	Sodium/nucleoside cotransporter OS=Rattus norvegicus OX=10116 GN=Slc28a2 PE=1 SV=2	Slc28a2	7	4	4	269267	328744	545176	141244	108344	82958	0.00957804	-3.36239	Ctrl_Starv down vs Ctrl
F1M0U5	NBAS subunit of NRZ tethering complex OS=Rattus norvegicus OX=10116 GN=Nbas PE=1 SV=2	Nbas	14	29	29	439549	431029	775336	267396	261943	281185	0.0258584	-1.95381	Ctrl_Starv down vs Ctrl
F1M9A7	Acyl-coenzyme A oxidase OS=Rattus norvegicus OX=10116 GN=Acox3 PE=1 SV=2	Acox3	23	13	13	324717	411796	421940	167537	157188	195057	0.00161696	-2.22288	Ctrl_Starv down vs Ctrl
G3V6C2	Homogentisate 1, 2-dioxygenase OS=Rattus norvegicus OX=10116 GN=Hgd PE=1 SV=1	Hgd	7	2	2	83147.6	88663.8	102933	60062.9	64494.7	41154.7	0.0273393	-1.68216	Ctrl_Starv down vs Ctrl
G3V6S5	C-1-tetrahydrofolate synthase, cytoplasmic OS=Rattus norvegicus OX=10116 GN=Mthfd1 PE=1 SV=1	Mthfd1	17	15	15	790360	617872	862629	489066	550651	528561	0.0268033	-1.43572	Ctrl_Starv down vs Ctrl
G3V852	RCG55135, isoform CRA_b OS=Rattus norvegicus OX=10116 GN=Tln1 PE=1 SV=1	Tln1	39	78	65	1.40582e+06	1.30348e+06	1.44183e+06	1.19784e+06	804958	954214	0.0418312	-1.42138	Ctrl_Starv down vs Ctrl
G3V8G2	Proteasome (Prosome, macropain) 26S subunit, non-ATPase, 5 (Predicted), isoform CRA_a OS=Rattus norvegicus OX=10116 GN=Psmd5 PE=1 SV=1	Psmd5	15	7	7	266736	294265	273553	154782	203063	122960	0.0180882	-1.77112	Ctrl_Starv down vs Ctrl
G3V8V4	Ceramide synthase 2 OS=Rattus norvegicus OX=10116 GN=Cers2 PE=1 SV=1	Cers2	14	4	4	1.15546e+06	1.20796e+06	1.72631e+06	884636	948535	901703	0.0400011	-1.47123	Ctrl_Starv down vs Ctrl
G3V9N0	Polyadenylate-binding protein OS=Rattus norvegicus OX=10116 GN=Pabpc4 PE=1 SV=2	Pabpc4	10	6	2	65350.7	125278	123905	44725.6	39410.3	32988.4	0.0148693	-2.59356	Ctrl_Starv down vs Ctrl
G3V9T7	ATPase Get3 OS=Rattus norvegicus OX=10116 GN=Get3 PE=1 SV=1	Get3	7	2	2	48043.8	64601.1	101019	24593.2	36167.4	37399	0.0424414	-2.11233	Ctrl_Starv down vs Ctrl
J7P1Z1	Interferon-gamma-inducible GTPase Ifggd2 protein OS=Rattus norvegicus OX=10116 GN=Irgm2 PE=4 SV=1	Irgm2	46	18	2	695596	826954	786789	567511	526745	612482	0.0110082	-1.3521	Ctrl_Starv down vs Ctrl
M0R436	Ring finger protein 170 OS=Rattus norvegicus OX=10116 GN=Rnf170 PE=1 SV=2	Rnf170	15	3	3	147059	192437	174352	133183	103085	90210.9	0.0293216	-1.58526	Ctrl_Starv down vs Ctrl
M0R735	Heterogeneous nuclear ribonucleoprotein Q OS=Rattus norvegicus OX=10116 GN=Syncrip PE=1 SV=2	Syncrip	7	3	3	72956.5	120574	180141	48887.3	55800.3	57276.5	0.0439927	-2.16458	Ctrl_Starv down vs Ctrl
M0RB22	Protein tyrosine phosphatase, receptor type, D OS=Rattus norvegicus OX=10116 GN=Ptprd PE=1 SV=2	Ptprd	6	8	6	224458	169280	201466	153413	112717	141294	0.0368245	-1.46326	Ctrl_Starv down vs Ctrl
O35532	Methylsterol monooxygenase 1 OS=Rattus norvegicus OX=10116 GN=Msmo1 PE=2 SV=1	Msmo1	7	2	2	200016	375870	519828	71268.2	77624.6	103736	0.00965808	-4.08363	Ctrl_Starv down vs Ctrl
O35763	Moesin OS=Rattus norvegicus OX=10116 GN=Msn PE=1 SV=3	Msn	18	14	2	96161.9	121359	155641	66190.1	60678.2	59484.4	0.00907998	-1.96633	Ctrl_Starv down vs Ctrl
O55012	Phosphatidylinositol-binding clathrin assembly protein OS=Rattus norvegicus OX=10116 GN=Picalm PE=1 SV=1	Picalm	5	2	2	112455	133473	148979	90529.7	51980.5	50674	0.0224083	-2.10876	Ctrl_Starv down vs Ctrl
O88813	Long-chain-fatty-acid--CoA ligase 5 OS=Rattus norvegicus OX=10116 GN=Acsl5 PE=1 SV=1	Acsl5	52	36	32	3.93149e+06	2.86129e+06	4.05858e+06	2.7174e+06	2.35035e+06	2.40803e+06	0.0393425	-1.43719	Ctrl_Starv down vs Ctrl
P00481	Ornithine carbamoyltransferase, mitochondrial OS=Rattus norvegicus OX=10116 GN=Otc PE=1 SV=1	Otc	44	13	13	2.37515e+06	2.2604e+06	2.31316e+06	1.61089e+06	1.34675e+06	1.96218e+06	0.0312127	-1.42888	Ctrl_Starv down vs Ctrl
P00507	Aspartate aminotransferase, mitochondrial OS=Rattus norvegicus OX=10116 GN=Got2 PE=1 SV=2	Got2	40	15	15	1.54161e+06	1.5308e+06	1.56031e+06	1.09724e+06	941846	1.15444e+06	0.00361668	-1.45596	Ctrl_Starv down vs Ctrl
P04182	Ornithine aminotransferase, mitochondrial OS=Rattus norvegicus OX=10116 GN=Oat PE=1 SV=1	Oat	16	5	5	200808	235771	357094	103842	59557.6	104579	0.012712	-2.96779	Ctrl_Starv down vs Ctrl
P04762	Catalase OS=Rattus norvegicus OX=10116 GN=Cat PE=1 SV=3	Cat	53	27	27	4.87109e+06	7.10598e+06	6.43251e+06	2.8928e+06	2.17632e+06	3.01507e+06	0.00576655	-2.27212	Ctrl_Starv down vs Ctrl
P04785	Protein disulfide-isomerase OS=Rattus norvegicus OX=10116 GN=P4hb PE=1 SV=2	P4hb	62	37	37	5.0908e+06	5.9824e+06	8.14139e+06	4.31321e+06	4.21628e+06	3.76588e+06	0.0407933	-1.53552	Ctrl_Starv down vs Ctrl
P04799	Cytochrome P450 1A2 OS=Rattus norvegicus OX=10116 GN=Cyp1a2 PE=1 SV=2	Cyp1a2	39	16	16	788990	723812	843598	707924	602902	643549	0.0436248	-1.20598	Ctrl_Starv down vs Ctrl
P07872	Peroxisomal acyl-coenzyme A oxidase 1 OS=Rattus norvegicus OX=10116 GN=Acox1 PE=1 SV=1	Acox1	28	14	13	640504	853198	674517	447890	398284	465755	0.00766571	-1.64316	Ctrl_Starv down vs Ctrl
P07895	Superoxide dismutase [Mn], mitochondrial OS=Rattus norvegicus OX=10116 GN=Sod2 PE=1 SV=2	Sod2	23	4	4	194938	147197	201491	123333	74443.4	99819.6	0.0256356	-1.84775	Ctrl_Starv down vs Ctrl
P08503	Medium-chain specific acyl-CoA dehydrogenase, mitochondrial OS=Rattus norvegicus OX=10116 GN=Acadm PE=1 SV=1	Acadm	40	14	14	1.04583e+06	1.12544e+06	1.31093e+06	952781	926044	916549	0.0332674	-1.2403	Ctrl_Starv down vs Ctrl
P09118	Uricase OS=Rattus norvegicus OX=10116 GN=Uox PE=1 SV=3	Uox	55	19	19	2.81734e+06	7.61413e+06	1.24115e+07	1.01306e+06	1.03185e+06	1.65909e+06	0.0226167	-5.35453	Ctrl_Starv down vs Ctrl
P09414	Nuclear factor 1 A-type OS=Rattus norvegicus OX=10116 GN=Nfia PE=1 SV=2	Nfia	3	2	2	91039.7	119526	171776	67000.2	59775.1	60583	0.0221232	-1.97501	Ctrl_Starv down vs Ctrl
P09895	60S ribosomal protein L5 OS=Rattus norvegicus OX=10116 GN=Rpl5 PE=1 SV=3	Rpl5	23	7	7	684258	781330	1.44111e+06	237451	228947	380471	0.0128452	-3.3397	Ctrl_Starv down vs Ctrl
P10868	Guanidinoacetate N-methyltransferase OS=Rattus norvegicus OX=10116 GN=Gamt PE=1 SV=2	Gamt	18	3	3	258883	318000	249829	188618	199142	116954	0.0497911	-1.6729	Ctrl_Starv down vs Ctrl
P11442	Clathrin heavy chain 1 OS=Rattus norvegicus OX=10116 GN=Cltc PE=1 SV=3	Cltc	50	79	79	5.22919e+06	4.73922e+06	4.9578e+06	3.6195e+06	3.35058e+06	3.15603e+06	0.00134513	-1.47516	Ctrl_Starv down vs Ctrl
P14141	Carbonic anhydrase 3 OS=Rattus norvegicus OX=10116 GN=Ca3 PE=1 SV=3	Ca3	59	13	13	4.55967e+06	4.05284e+06	6.34964e+06	3.60782e+06	2.56953e+06	3.07511e+06	0.0470961	-1.60261	Ctrl_Starv down vs Ctrl
P14604	Enoyl-CoA hydratase, mitochondrial OS=Rattus norvegicus OX=10116 GN=Echs1 PE=1 SV=1	Echs1	16	4	4	237216	229171	299660	162831	110503	134890	0.0105741	-1.88631	Ctrl_Starv down vs Ctrl
P15083	Polymeric immunoglobulin receptor OS=Rattus norvegicus OX=10116 GN=Pigr PE=1 SV=1	Pigr	24	15	15	550504	673420	594000	434856	473341	355247	0.023743	-1.44409	Ctrl_Starv down vs Ctrl
P16970	ATP-binding cassette sub-family D member 3 OS=Rattus norvegicus OX=10116 GN=Abcd3 PE=1 SV=3	Abcd3	32	23	23	2.65893e+06	3.17308e+06	3.10938e+06	1.79082e+06	1.84538e+06	1.71676e+06	0.0010245	-1.66599	Ctrl_Starv down vs Ctrl
P24473	Glutathione S-transferase kappa 1 OS=Rattus norvegicus OX=10116 GN=Gstk1 PE=1 SV=3	Gstk1	23	4	4	289511	366429	402343	271815	253926	204564	0.047147	-1.44593	Ctrl_Starv down vs Ctrl
P27791	cAMP-dependent protein kinase catalytic subunit alpha OS=Rattus norvegicus OX=10116 GN=Prkaca PE=1 SV=2	Prkaca	6	2	2	73114.4	86571	86466.7	57540	50048.4	49300.2	0.00381908	-1.56797	Ctrl_Starv down vs Ctrl
P28480	T-complex protein 1 subunit alpha OS=Rattus norvegicus OX=10116 GN=Tcp1 PE=1 SV=1	Tcp1	45	24	22	1.47781e+06	1.59038e+06	1.64419e+06	686456	443068	741715	0.00441529	-2.5778	Ctrl_Starv down vs Ctrl
P32755	4-hydroxyphenylpyruvate dioxygenase OS=Rattus norvegicus OX=10116 GN=Hpd PE=1 SV=3	Hpd	39	12	12	503788	677102	861622	428259	333631	362687	0.0280461	-1.78335	Ctrl_Starv down vs Ctrl
P34900	Syndecan-2 OS=Rattus norvegicus OX=10116 GN=Sdc2 PE=1 SV=2	Sdc2	17	4	4	169839	201194	227505	140845	124519	118316	0.0113817	-1.55313	Ctrl_Starv down vs Ctrl
P35213	14-3-3 protein beta/alpha OS=Rattus norvegicus OX=10116 GN=Ywhab PE=1 SV=3	Ywhab	28	7	2	85820.6	95375.3	146394	44892.1	37665.2	42384.5	0.00539209	-2.55708	Ctrl_Starv down vs Ctrl
P45592	Cofilin-1 OS=Rattus norvegicus OX=10116 GN=Cfl1 PE=1 SV=3	Cfl1	32	4	3	203650	205758	299661	119335	96251.1	101709	0.00513804	-2.20689	Ctrl_Starv down vs Ctrl
P48450	Lanosterol synthase OS=Rattus norvegicus OX=10116 GN=Lss PE=1 SV=2	Lss	55	42	2	3.99085e+06	2.36081e+06	3.10069e+06	1.23386e+06	1.69479e+06	1.95684e+06	0.032446	-1.92553	Ctrl_Starv down vs Ctrl
P50279	Syntaxin-2 OS=Rattus norvegicus OX=10116 GN=Stx2 PE=1 SV=2	Stx2	11	3	3	19432.3	51008.3	57162.8	14741.6	9915.77	12279.4	0.0332736	-3.16041	Ctrl_Starv down vs Ctrl
P55062	Bax inhibitor 1 OS=Rattus norvegicus OX=10116 GN=Tmbim6 PE=2 SV=2	Tmbim6	9	2	2	303621	269338	316816	212112	200557	178092	0.00443507	-1.5066	Ctrl_Starv down vs Ctrl
P60868	40S ribosomal protein S20 OS=Rattus norvegicus OX=10116 GN=Rps20 PE=3 SV=1	Rps20	25	3	3	577108	627556	981811	418065	381886	472202	0.0425108	-1.67704	Ctrl_Starv down vs Ctrl
P61983	14-3-3 protein gamma OS=Rattus norvegicus OX=10116 GN=Ywhag PE=1 SV=2	Ywhag	31	8	4	48210.6	97505.5	140250	29371.5	28300.3	16783.1	0.0237489	-3.61544	Ctrl_Starv down vs Ctrl
P62260	14-3-3 protein epsilon OS=Rattus norvegicus OX=10116 GN=Ywhae PE=1 SV=1	Ywhae	42	10	7	483926	579319	697823	294029	261957	301941	0.00342134	-2.03376	Ctrl_Starv down vs Ctrl
P62268	40S ribosomal protein S23 OS=Rattus norvegicus OX=10116 GN=Rps23 PE=1 SV=3	Rps23	21	3	3	259340	283337	446305	162586	215843	160288	0.0388558	-1.79981	Ctrl_Starv down vs Ctrl
P63102	14-3-3 protein zeta/delta OS=Rattus norvegicus OX=10116 GN=Ywhaz PE=1 SV=1	Ywhaz	24	6	2	264117	326096	456323	169272	143714	138819	0.00867103	-2.26617	Ctrl_Starv down vs Ctrl
P85970	Actin-related protein 2/3 complex subunit 2 OS=Rattus norvegicus OX=10116 GN=Arpc2 PE=1 SV=1	Arpc2	38	11	11	629296	610569	823278	488402	301438	384244	0.0272071	-1.77494	Ctrl_Starv down vs Ctrl
P97852	Peroxisomal multifunctional enzyme type 2 OS=Rattus norvegicus OX=10116 GN=Hsd17b4 PE=1 SV=3	Hsd17b4	43	26	26	4.26083e+06	4.93142e+06	4.2743e+06	3.86905e+06	2.9683e+06	3.44021e+06	0.0390665	-1.31485	Ctrl_Starv down vs Ctrl
Q07066	Peroxisomal membrane protein 2 OS=Rattus norvegicus OX=10116 GN=Pxmp2 PE=1 SV=2	Pxmp2	30	7	7	752958	862080	1.02444e+06	562800	458800	457158	0.00687934	-1.77932	Ctrl_Starv down vs Ctrl
Q07523	Hydroxyacid oxidase 2 OS=Rattus norvegicus OX=10116 GN=Hao2 PE=1 SV=2	Hao2	11	3	3	176685	272251	285944	84765.8	56246.9	59774.5	0.00291746	-3.64087	Ctrl_Starv down vs Ctrl
Q08163	Adenylyl cyclase-associated protein 1 OS=Rattus norvegicus OX=10116 GN=Cap1 PE=1 SV=3	Cap1	8	3	3	101560	107080	118594	71576	90643.2	75167.2	0.018985	-1.38289	Ctrl_Starv down vs Ctrl
Q0D2L3	Agmatinase, mitochondrial OS=Rattus norvegicus OX=10116 GN=Agmat PE=2 SV=1	Agmat	5	2	2	81806.6	95032.8	109687	79224	60003.9	67204.9	0.0488897	-1.38716	Ctrl_Starv down vs Ctrl
Q1HCL7	NAD kinase 2, mitochondrial OS=Rattus norvegicus OX=10116 GN=Nadk2 PE=1 SV=1	Nadk2	6	2	2	120354	159541	185256	103880	89067.8	103215	0.0322317	-1.55014	Ctrl_Starv down vs Ctrl
Q32Q06	AP-1 complex subunit mu-1 OS=Rattus norvegicus OX=10116 GN=Ap1m1 PE=1 SV=3	Ap1m1	12	4	4	105368	148977	178070	69972.9	64643.7	63347.1	0.00842381	-2.13671	Ctrl_Starv down vs Ctrl
Q3KR97	Brain-specific angiogenesis inhibitor 1-associated protein 2-like protein 1 OS=Rattus norvegicus OX=10116 GN=Baiap2l1 PE=1 SV=1	Baiap2l1	16	5	5	205513	125926	183222	103802	73680.5	102744	0.0321753	-1.82056	Ctrl_Starv down vs Ctrl
Q3MHS9	Chaperonin containing Tcp1, subunit 6A (Zeta 1) OS=Rattus norvegicus OX=10116 GN=Cct6a PE=1 SV=1	Cct6a	40	20	20	1.8468e+06	1.97607e+06	2.19449e+06	1.15386e+06	911478	966332	0.00137397	-1.98995	Ctrl_Starv down vs Ctrl
Q3MIB4	Lon protease homolog 2, peroxisomal OS=Rattus norvegicus OX=10116 GN=Lonp2 PE=1 SV=2	Lonp2	10	7	7	158085	199839	202348	95774.9	78924	96839.1	0.00227329	-2.0593	Ctrl_Starv down vs Ctrl
Q3T1K5	F-actin-capping protein subunit alpha-2 OS=Rattus norvegicus OX=10116 GN=Capza2 PE=1 SV=1	Capza2	40	7	6	573792	543419	678515	387161	301925	359452	0.00563001	-1.71398	Ctrl_Starv down vs Ctrl
Q3ZB99	Tight junction protein 2 OS=Rattus norvegicus OX=10116 GN=Tjp2 PE=1 SV=1	Tjp2	7	7	6	138021	172763	224354	82603	46751.7	88478.6	0.0203731	-2.50169	Ctrl_Starv down vs Ctrl
Q4FZR7	Spg20 protein (Fragment) OS=Rattus norvegicus OX=10116 GN=Spg20 PE=2 SV=1	Spg20	13	4	4	104449	100593	137104	72579.9	57903.1	50540.6	0.0113367	-1.89287	Ctrl_Starv down vs Ctrl
Q4KLF8	Actin-related protein 2/3 complex subunit 5 OS=Rattus norvegicus OX=10116 GN=Arpc5 PE=1 SV=3	Arpc5	17	2	2	132080	112608	186075	76680	42886.5	73116.9	0.0267383	-2.25783	Ctrl_Starv down vs Ctrl
Q4KLN7	ADP-ribosylation factor GTPase-activating protein 3 OS=Rattus norvegicus OX=10116 GN=Arfgap3 PE=1 SV=1	Arfgap3	34	13	13	573785	714012	655301	440391	387688	341382	0.00635126	-1.66384	Ctrl_Starv down vs Ctrl
Q4KLP0	Probable 2-oxoglutarate dehydrogenase E1 component DHKTD1, mitochondrial OS=Rattus norvegicus OX=10116 GN=Dhtkd1 PE=2 SV=1	Dhtkd1	7	4	4	206440	144153	167325	78885.1	46330.4	102573	0.0280838	-2.36825	Ctrl_Starv down vs Ctrl
Q4L1J4	Membrane-associated guanylate kinase, WW and PDZ domain-containing protein 1 OS=Rattus norvegicus OX=10116 GN=Magi1 PE=1 SV=1	Magi1	4	2	2	142011	108851	123432	65806.3	38740	47013.7	0.00593043	-2.51561	Ctrl_Starv down vs Ctrl
Q4V8C2	Centromere/kinetochore protein zw10 homolog OS=Rattus norvegicus OX=10116 GN=Zw10 PE=2 SV=3	Zw10	17	11	11	335294	293750	483693	190975	186752	162095	0.0111897	-2.01986	Ctrl_Starv down vs Ctrl
Q5BK77	Retinoic acid receptor responder (Tazarotene induced) 2 OS=Rattus norvegicus OX=10116 GN=Rarres2 PE=1 SV=1	Rarres2	15	2	2	24243.1	32082.6	37520.2	15452.8	18930.1	12048.1	0.0182096	-2.02309	Ctrl_Starv down vs Ctrl
Q5BQE6	Delta(24)-sterol reductase OS=Rattus norvegicus OX=10116 GN=Dhcr24 PE=2 SV=2	Dhcr24	19	9	9	745479	833539	850272	449072	396209	514800	0.00245161	-1.79341	Ctrl_Starv down vs Ctrl
Q5EB77	Ras-related protein Rab-18 OS=Rattus norvegicus OX=10116 GN=Rab18 PE=2 SV=1	Rab18	67	14	13	1.4477e+07	1.21228e+07	1.57669e+07	7.96839e+06	7.03121e+06	1.13544e+07	0.0397369	-1.63238	Ctrl_Starv down vs Ctrl
Q5PQK5	Radixin OS=Rattus norvegicus OX=10116 GN=Rdx PE=2 SV=1	Rdx	50	34	22	3.19817e+06	3.05772e+06	4.37436e+06	2.14766e+06	1.41046e+06	2.01193e+06	0.0196767	-1.91466	Ctrl_Starv down vs Ctrl
Q5RJR2	Twinfilin-1 OS=Rattus norvegicus OX=10116 GN=Twf1 PE=1 SV=1	Twf1	6	2	2	108279	115851	112893	61211.8	46493	52379.2	0.00079242	-2.11792	Ctrl_Starv down vs Ctrl
Q5RJR9	Serine (Or cysteine) proteinase inhibitor, clade H, member 1, isoform CRA_b OS=Rattus norvegicus OX=10116 GN=Serpinh1 PE=1 SV=1	Serpinh1	21	6	6	260856	174843	218279	83742.9	66491.4	135937	0.0233226	-2.3605	Ctrl_Starv down vs Ctrl
Q5RKI0	WD repeat-containing protein 1 OS=Rattus norvegicus OX=10116 GN=Wdr1 PE=1 SV=3	Wdr1	8	3	3	141062	112160	169909	77475	60529.1	57317.7	0.00718686	-2.15452	Ctrl_Starv down vs Ctrl
Q5SGE0	Leucine-rich PPR motif-containing protein, mitochondrial OS=Rattus norvegicus OX=10116 GN=Lrpprc PE=1 SV=1	Lrpprc	10	12	12	204483	208375	236595	191031	145586	148554	0.0394073	-1.34628	Ctrl_Starv down vs Ctrl
Q5U2R7	LRP chaperone MESD OS=Rattus norvegicus OX=10116 GN=Mesd PE=2 SV=1	Mesd	10	2	2	21789.6	18216.4	40167.6	8729.17	7022.16	4185.66	0.0131418	-3.96089	Ctrl_Starv down vs Ctrl
Q5U2R9	Sec1 family domain-containing 2 OS=Rattus norvegicus OX=10116 GN=Scfd2 PE=1 SV=1	Scfd2	7	4	4	65986.1	107289	176924	9210.95	8882.37	14558.9	0.00206531	-10.169	Ctrl_Starv down vs Ctrl
Q5U2U4	Secretory carrier-associated membrane protein OS=Rattus norvegicus OX=10116 GN=Scamp2 PE=1 SV=1	Scamp2	10	2	2	286826	295732	306020	200997	208969	128009	0.0295609	-1.69012	Ctrl_Starv down vs Ctrl
Q5U3Z7	Serine hydroxymethyltransferase OS=Rattus norvegicus OX=10116 GN=Shmt2 PE=1 SV=1	Shmt2	11	5	4	162743	180890	156215	132034	102318	127015	0.0221857	-1.38904	Ctrl_Starv down vs Ctrl
Q5XI32	F-actin-capping protein subunit beta OS=Rattus norvegicus OX=10116 GN=Capzb PE=1 SV=1	Capzb	33	10	10	537996	495260	714989	410639	177737	248216	0.0427691	-2.19086	Ctrl_Starv down vs Ctrl
Q5XIA4	CCR4-NOT transcription complex subunit 10 OS=Rattus norvegicus OX=10116 GN=Cnot10 PE=2 SV=1	Cnot10	3	2	2	48888	92950.7	133891	43880.8	27685.1	18269.5	0.0467531	-3.01522	Ctrl_Starv down vs Ctrl
Q5XIM9	T-complex protein 1 subunit beta OS=Rattus norvegicus OX=10116 GN=Cct2 PE=1 SV=3	Cct2	30	13	13	565470	776108	923072	340840	222817	311782	0.00805039	-2.57675	Ctrl_Starv down vs Ctrl
Q62720	Zinc transporter 1 OS=Rattus norvegicus OX=10116 GN=Slc30a1 PE=2 SV=1	Slc30a1	15	6	6	314786	258883	299103	223306	193071	189821	0.00956585	-1.43877	Ctrl_Starv down vs Ctrl
Q62839	Golgin subfamily A member 2 OS=Rattus norvegicus OX=10116 GN=Golga2 PE=1 SV=4	Golga2	5	4	4	66080.1	115624	157560	28824.1	33806	23186.6	0.00872333	-3.76293	Ctrl_Starv down vs Ctrl
Q62991	Sec1 family domain-containing protein 1 OS=Rattus norvegicus OX=10116 GN=Scfd1 PE=1 SV=1	Scfd1	19	8	8	243058	301339	414254	89963.4	135279	100926	0.00557455	-2.91235	Ctrl_Starv down vs Ctrl
Q63081	Protein disulfide-isomerase A6 OS=Rattus norvegicus OX=10116 GN=Pdia6 PE=1 SV=2	Pdia6	42	14	14	3.62269e+06	3.79653e+06	4.49159e+06	3.05988e+06	2.97893e+06	2.88867e+06	0.013475	-1.32878	Ctrl_Starv down vs Ctrl
Q63276	Bile acid-CoA:amino acid N-acyltransferase OS=Rattus norvegicus OX=10116 GN=Baat PE=1 SV=2	Baat	48	16	16	1.84731e+06	2.67935e+06	2.57347e+06	954251	973691	1.08735e+06	0.00247042	-2.32744	Ctrl_Starv down vs Ctrl
Q64057	Alpha-aminoadipic semialdehyde dehydrogenase OS=Rattus norvegicus OX=10116 GN=Aldh7a1 PE=1 SV=2	Aldh7a1	43	18	18	976180	895786	958478	726775	607623	690492	0.00473532	-1.4008	Ctrl_Starv down vs Ctrl
Q641Z6	EH domain-containing protein 1 OS=Rattus norvegicus OX=10116 GN=Ehd1 PE=1 SV=1	Ehd1	15	7	2	80563.7	88311.8	97782.9	56718.3	45045.1	41673.2	0.00443382	-1.86952	Ctrl_Starv down vs Ctrl
Q642G4	Peroxisomal membrane protein PEX14 OS=Rattus norvegicus OX=10116 GN=Pex14 PE=1 SV=1	Pex14	20	6	6	208369	197997	207975	166087	104832	121470	0.0269043	-1.5949	Ctrl_Starv down vs Ctrl
Q64380	Sarcosine dehydrogenase, mitochondrial OS=Rattus norvegicus OX=10116 GN=Sardh PE=1 SV=2	Sardh	6	5	5	110719	122393	116148	91086.3	65595	89034.4	0.0300675	-1.43561	Ctrl_Starv down vs Ctrl
Q64604	Receptor-type tyrosine-protein phosphatase F OS=Rattus norvegicus OX=10116 GN=Ptprf PE=2 SV=1	Ptprf	3	4	2	109869	87244.5	110474	54920.2	44989.2	45675.6	0.00177563	-2.1092	Ctrl_Starv down vs Ctrl
Q64611	Cysteine sulfinic acid decarboxylase OS=Rattus norvegicus OX=10116 GN=Csad PE=1 SV=1	Csad	6	3	3	106722	98351.4	118972	74805.3	61361.1	72975	0.00620544	-1.55058	Ctrl_Starv down vs Ctrl
Q64654	Lanosterol 14-alpha demethylase OS=Rattus norvegicus OX=10116 GN=Cyp51a1 PE=1 SV=1	Cyp51a1	33	16	16	744812	872650	1.5092e+06	431033	328729	361511	0.0125205	-2.6754	Ctrl_Starv down vs Ctrl
Q64680	Cytochrome P450 2D4 OS=Rattus norvegicus OX=10116 GN=Cyp2d4 PE=2 SV=1	Cyp2d4	32	20	4	159956	178299	211451	130495	126885	141962	0.0233616	-1.36897	Ctrl_Starv down vs Ctrl
Q66HL0	5' nucleotidase, ecto OS=Rattus norvegicus OX=10116 GN=Nt5e PE=1 SV=2	Nt5e	41	20	20	2.49688e+06	2.28438e+06	2.83853e+06	1.81075e+06	1.36538e+06	1.55307e+06	0.00964754	-1.61555	Ctrl_Starv down vs Ctrl
Q66HL2	Src substrate cortactin OS=Rattus norvegicus OX=10116 GN=Cttn PE=1 SV=1	Cttn	8	4	4	154323	106147	141822	96923.7	72237.4	91494.1	0.0412094	-1.53638	Ctrl_Starv down vs Ctrl
Q66X93	Staphylococcal nuclease domain-containing protein 1 OS=Rattus norvegicus OX=10116 GN=Snd1 PE=1 SV=1	Snd1	28	21	21	486861	577079	717199	267659	299792	269365	0.00323075	-2.10464	Ctrl_Starv down vs Ctrl
Q68FQ0	T-complex protein 1 subunit epsilon OS=Rattus norvegicus OX=10116 GN=Cct5 PE=1 SV=1	Cct5	34	16	16	447114	499503	561409	230247	165853	206581	0.00139071	-2.51426	Ctrl_Starv down vs Ctrl
Q68FR6	Elongation factor 1-gamma OS=Rattus norvegicus OX=10116 GN=Eef1g PE=2 SV=3	Eef1g	11	4	4	128474	189213	145732	104498	100076	83665.4	0.0246555	-1.59384	Ctrl_Starv down vs Ctrl
Q68FR9	Elongation factor 1-delta OS=Rattus norvegicus OX=10116 GN=Eef1d PE=1 SV=2	Eef1d	13	2	2	50862.9	145094	182976	14954.6	15380.1	9108.92	0.00735324	-8.63801	Ctrl_Starv down vs Ctrl
Q68FT3	Pyridine nucleotide-disulfide oxidoreductase domain-containing protein 2 OS=Rattus norvegicus OX=10116 GN=Pyroxd2 PE=2 SV=1	Pyroxd2	26	12	12	782455	793479	952058	554238	607437	382290	0.0305692	-1.66222	Ctrl_Starv down vs Ctrl
Q68FW4	Syntaxin-18 OS=Rattus norvegicus OX=10116 GN=Stx18 PE=2 SV=1	Stx18	9	2	2	268722	215698	380106	127175	95840.3	89163.9	0.00706385	-2.72671	Ctrl_Starv down vs Ctrl
Q6AYQ0	PDZ domain-containing protein MAGIX OS=Rattus norvegicus OX=10116 GN=Magix PE=2 SV=1	Magix	14	4	4	148427	135766	128634	78415	46340.3	65194.2	0.00751023	-2.22005	Ctrl_Starv down vs Ctrl
Q6AYT3	RNA-splicing ligase RtcB homolog OS=Rattus norvegicus OX=10116 GN=Rtcb PE=2 SV=1	Rtcb	14	5	5	134981	175776	225757	109311	102429	123401	0.0461662	-1.57092	Ctrl_Starv down vs Ctrl
Q6IV57	RING finger protein 141 OS=Rattus norvegicus OX=10116 GN=Rnf141 PE=2 SV=1	Rnf141	10	2	2	419855	341278	457103	219645	309725	268746	0.0323457	-1.53013	Ctrl_Starv down vs Ctrl
Q6MG08	ATP-binding cassette sub-family F member 1 OS=Rattus norvegicus OX=10116 GN=Abcf1 PE=1 SV=1	Abcf1	4	3	2	18960.1	59630.1	58999.8	2440.4	12354	5413.44	0.0292886	-7.42116	Ctrl_Starv down vs Ctrl
Q6P0K8	Junction plakoglobin OS=Rattus norvegicus OX=10116 GN=Jup PE=1 SV=1	Jup	55	30	24	1.74255e+06	1.60824e+06	1.79566e+06	1.53761e+06	1.44447e+06	1.49293e+06	0.02074	-1.14918	Ctrl_Starv down vs Ctrl
Q6P6S9	Ectonucleoside triphosphate diphosphohydrolase 5 OS=Rattus norvegicus OX=10116 GN=Entpd5 PE=2 SV=1	Entpd5	17	5	5	925310	1.20142e+06	1.54274e+06	674741	631136	649257	0.0150104	-1.83738	Ctrl_Starv down vs Ctrl
Q6TUG0	DnaJ homolog subfamily B member 11 OS=Rattus norvegicus OX=10116 GN=Dnajb11 PE=2 SV=1	Dnajb11	26	6	6	386094	436506	561240	317105	278102	268213	0.0189464	-1.58726	Ctrl_Starv down vs Ctrl
Q75N33	Protein transport protein Sec16B OS=Rattus norvegicus OX=10116 GN=Sec16b PE=1 SV=1	Sec16b	29	20	19	1.85176e+06	1.6246e+06	1.51631e+06	856000	629616	472973	0.00604167	-2.61563	Ctrl_Starv down vs Ctrl
Q7TPB1	T-complex protein 1 subunit delta OS=Rattus norvegicus OX=10116 GN=Cct4 PE=1 SV=3	Cct4	45	22	21	2.35745e+06	2.28034e+06	2.32374e+06	1.36235e+06	915342	1.32893e+06	0.00642535	-1.96073	Ctrl_Starv down vs Ctrl
Q7TSU1	Brefeldin A-inhibited guanine nucleotide-exchange protein 2 OS=Rattus norvegicus OX=10116 GN=Arfgef2 PE=1 SV=1	Arfgef2	13	22	17	936034	966982	877332	792410	525101	674858	0.0480809	-1.41413	Ctrl_Starv down vs Ctrl
Q8K1P8	Monocarboxylate transporter 8 OS=Rattus norvegicus OX=10116 GN=SLC16A2 PE=1 SV=1	SLC16A2	14	5	5	1.0392e+06	909817	1.08861e+06	705820	465547	774628	0.0481326	-1.59316	Ctrl_Starv down vs Ctrl
Q8R2H2	Integrin beta-3 OS=Rattus norvegicus OX=10116 GN=Itgb3 PE=2 SV=1	Itgb3	24	14	14	929875	1.00254e+06	992663	753887	611016	628233	0.0052053	-1.47327	Ctrl_Starv down vs Ctrl
Q8R431	Monoglyceride lipase OS=Rattus norvegicus OX=10116 GN=Mgll PE=1 SV=1	Mgll	42	9	9	590366	1.16651e+06	954698	351453	383013	357459	0.0128763	-2.39069	Ctrl_Starv down vs Ctrl
Q8R491	EH domain-containing protein 3 OS=Rattus norvegicus OX=10116 GN=Ehd3 PE=1 SV=2	Ehd3	15	6	2	150980	152920	167369	122493	93477.2	99335.4	0.00981668	-1.5033	Ctrl_Starv down vs Ctrl
Q8VHK0	Acyl-coenzyme A thioesterase 8 OS=Rattus norvegicus OX=10116 GN=Acot8 PE=1 SV=1	Acot8	8	2	2	89143.7	60093.7	60465.3	31101.8	11766.5	10289.8	0.0162613	-4.4143	Ctrl_Starv down vs Ctrl
Q920R3	Acyl-CoA (8-3)-desaturase OS=Rattus norvegicus OX=10116 GN=Fads1 PE=1 SV=1	Fads1	21	10	9	715912	717431	867449	285729	361263	444313	0.0060167	-2.13373	Ctrl_Starv down vs Ctrl
Q9EPH8	Polyadenylate-binding protein 1 OS=Rattus norvegicus OX=10116 GN=Pabpc1 PE=1 SV=1	Pabpc1	25	16	5	352651	641183	745075	283737	266330	232654	0.0330837	-2.12403	Ctrl_Starv down vs Ctrl
Q9JJ19	Na(+)/H(+) exchange regulatory cofactor NHE-RF1 OS=Rattus norvegicus OX=10116 GN=Slc9a3r1 PE=1 SV=3	Slc9a3r1	11	3	3	98921.7	109767	118026	91792.9	76595.9	76634.9	0.0217375	-1.33486	Ctrl_Starv down vs Ctrl
Q9JJ22	Endoplasmic reticulum aminopeptidase 1 OS=Rattus norvegicus OX=10116 GN=Erap1 PE=2 SV=2	Erap1	12	11	11	227930	252176	248652	180474	208009	169957	0.0165503	-1.30844	Ctrl_Starv down vs Ctrl
Q9JJ46	3-beta-hydroxysteroid-Delta(8),Delta(7)-isomerase OS=Rattus norvegicus OX=10116 GN=Ebp PE=2 SV=3	Ebp	15	4	4	4.46621e+06	4.49307e+06	4.7294e+06	3.75577e+06	3.40359e+06	3.98481e+06	0.0137467	-1.2305	Ctrl_Starv down vs Ctrl
Q9JK41	High affinity copper uptake protein 1 OS=Rattus norvegicus OX=10116 GN=Slc31a1 PE=2 SV=1	Slc31a1	20	3	3	385991	389354	451647	267402	174738	282780	0.0272139	-1.72547	Ctrl_Starv down vs Ctrl
Q9JLA3	UDP-glucose:glycoprotein glucosyltransferase 1 OS=Rattus norvegicus OX=10116 GN=Uggt1 PE=1 SV=2	Uggt1	38	47	47	1.27611e+06	1.09215e+06	1.19088e+06	717797	710179	946544	0.0168243	-1.50953	Ctrl_Starv down vs Ctrl
Q9QXQ0	Alpha-actinin-4 OS=Rattus norvegicus OX=10116 GN=Actn4 PE=1 SV=2	Actn4	76	73	48	1.31113e+07	1.19921e+07	1.45827e+07	9.42419e+06	6.45092e+06	7.72363e+06	0.0127428	-1.69654	Ctrl_Starv down vs Ctrl
Q9R066	Coxsackievirus and adenovirus receptor homolog OS=Rattus norvegicus OX=10116 GN=Cxadr PE=1 SV=2	Cxadr	12	4	4	421829	373861	413606	298565	147264	192759	0.0313775	-1.97437	Ctrl_Starv down vs Ctrl
Q9R0T3	DnaJ homolog subfamily C member 3 OS=Rattus norvegicus OX=10116 GN=Dnajc3 PE=1 SV=3	Dnajc3	35	17	17	1.18539e+06	1.26527e+06	1.43424e+06	943098	786899	877368	0.00657082	-1.48937	Ctrl_Starv down vs Ctrl
Q9WVK3	Peroxisomal trans-2-enoyl-CoA reductase OS=Rattus norvegicus OX=10116 GN=Pecr PE=2 SV=1	Pecr	29	6	6	889845	1.04329e+06	1.26561e+06	612850	515487	642059	0.0086015	-1.79594	Ctrl_Starv down vs Ctrl
Q9Z122	Acyl-CoA 6-desaturase OS=Rattus norvegicus OX=10116 GN=Fads2 PE=1 SV=1	Fads2	33	13	12	1.3393e+06	1.22554e+06	1.97852e+06	225243	446032	531445	0.0103473	-3.9327	Ctrl_Starv down vs Ctrl
Q9Z1P2	Alpha-actinin-1 OS=Rattus norvegicus OX=10116 GN=Actn1 PE=1 SV=1	Actn1	61	51	28	1.46616e+06	1.37668e+06	1.47063e+06	1.11396e+06	792929	924516	0.012891	-1.53756	Ctrl_Starv down vs Ctrl

## Sheet: Con fast vs con all proteins
Accession	Description	Gene_Names	Coverage (%) CtrlvsCtrlS	#Peptides	#Unique	C45_Ctrl	C48_Ctrl	C50_Ctrl	C83_CtrlS	C88_CtrlS	C89_CtrlS	p-value(Ctrl_Starv vs. Ctrl)	Fold-Change(Ctrl_Starv vs. Ctrl)	Fold-Change(Ctrl_Starv vs. Ctrl) (Description)
A0A023IM54	TAP binding protein OS=Rattus norvegicus OX=10116 GN=Tapbp PE=2 SV=1	Tapbp	8	4	4	411242	301884	348041	392029	361329	256819	0.73399	-1.05902	Ctrl_Starv down vs Ctrl
A0A096MIX2	DEAD (Asp-Glu-Ala-Asp) box polypeptide 17, isoform CRA_a OS=Rattus norvegicus OX=10116 GN=Ddx17 PE=1 SV=1	Ddx17	18	11	5	131616	157081	172060	167661	163469	165523	0.362843	1.08444	Ctrl_Starv up vs Ctrl
A0A096MJM1	Ras homolog family member G (Fragment) OS=Rattus norvegicus OX=10116 GN=Rhog PE=1 SV=6	Rhog	42	6	6	788118	812010	779876	776778	947306	1.01656e+06	0.172996	1.14441	Ctrl_Starv up vs Ctrl
A0A096MJZ2	RCG21429, isoform CRA_b OS=Rattus norvegicus OX=10116 GN=Tbl2 PE=1 SV=1	Tbl2	25	11	11	546999	703481	901529	701239	773723	695600	0.858954	1.02848	Ctrl_Starv up vs Ctrl
A0A096MK50	Dermatopontin (Fragment) OS=Rattus norvegicus OX=10116 GN=Dpt PE=1 SV=1	Dpt	31	2	2	217382	31192.2	53466	32922.2	16601.4	24176.1	0.145373	-3.01608	Ctrl_Starv down vs Ctrl
A0A096MKE0	Aspartate-beta-hydroxylase OS=Rattus norvegicus OX=10116 GN=Asph PE=1 SV=1	Asph	18	9	9	223995	318184	342045	282840	234361	186990	0.272179	-1.25291	Ctrl_Starv down vs Ctrl
A0A096P6L8	Fibronectin OS=Rattus norvegicus OX=10116 GN=Fn1 PE=1 SV=2	Fn1	41	74	74	2.38796e+06	1.53594e+06	1.88322e+06	936674	793057	862950	0.00435309	-2.20872	Ctrl_Starv down vs Ctrl
A0A0G2JSH5	Serum albumin OS=Rattus norvegicus OX=10116 GN=Alb PE=1 SV=1	Alb	63	45	2	2.29822e+06	3.89755e+06	4.36519e+06	2.17777e+06	2.15854e+06	1.66672e+06	0.0683762	-1.7089	Ctrl_Starv down vs Ctrl
A0A0G2JSK1	RCG20603 OS=Rattus norvegicus OX=10116 GN=Serpina3c PE=3 SV=1	Serpina3c	30	10	7	386625	491163	614889	426707	539721	418955	0.705897	-1.06565	Ctrl_Starv down vs Ctrl
A0A0G2JSK5	Integrin beta OS=Rattus norvegicus OX=10116 GN=Itgb1 PE=1 SV=1	Itgb1	25	17	17	744638	492197	809221	505451	297866	475345	0.105089	-1.60626	Ctrl_Starv down vs Ctrl
A0A0G2JSK9	Betaine--homocysteine S-methyltransferase 1 OS=Rattus norvegicus OX=10116 GN=Bhmt PE=1 SV=1	Bhmt	43	18	18	4.32604e+06	4.0725e+06	5.28487e+06	2.79902e+06	2.90204e+06	1.62839e+06	0.03266	-1.91649	Ctrl_Starv down vs Ctrl
A0A0G2JSQ2	Dimethylaniline monooxygenase [N-oxide-forming] OS=Rattus norvegicus OX=10116 GN=Fmo5 PE=1 SV=1	Fmo5	56	36	3	1.51466e+06	1.95996e+06	3.91162e+06	3.9316e+06	1.76266e+06	1.52057e+06	0.940728	-1.0329	Ctrl_Starv down vs Ctrl
A0A0G2JSR7	Matrin-3 OS=Rattus norvegicus OX=10116 GN=Matr3 PE=1 SV=1	Matr3	8	6	6	92288.3	81551.5	85383.1	123517	109836	84263.1	0.181149	1.21168	Ctrl_Starv up vs Ctrl
A0A0G2JSS3	Solute carrier family 22 member 18 OS=Rattus norvegicus OX=10116 GN=Slc22a18 PE=1 SV=1	Slc22a18	19	6	6	994739	1.72612e+06	1.57397e+06	1.55282e+06	1.97137e+06	1.25034e+06	0.618546	1.123	Ctrl_Starv up vs Ctrl
A0A0G2JSS9	Atlastin-3 OS=Rattus norvegicus OX=10116 GN=Atl3 PE=1 SV=1	Atl3	39	17	2	1.5268e+06	1.28751e+06	1.88793e+06	1.26642e+06	1.16126e+06	1.2546e+06	0.11068	-1.26232	Ctrl_Starv down vs Ctrl
A0A0G2JSU8	Cytochrome P450 2D1 OS=Rattus norvegicus OX=10116 GN=Cyp2d1 PE=1 SV=1	Cyp2d1	59	35	8	1.72151e+06	1.95114e+06	2.58682e+06	2.4941e+06	1.93376e+06	2.18757e+06	0.670239	1.06685	Ctrl_Starv up vs Ctrl
A0A0G2JT45	Calcium-binding protein 39-like OS=Rattus norvegicus OX=10116 GN=Cab39l PE=1 SV=1	Cab39l	5	2	2	46282.8	45289.8	64769.2	38463.1	24275.7	44982.3	0.14776	-1.47858	Ctrl_Starv down vs Ctrl
A0A0G2JTA0	FAS-associated factor 2 OS=Rattus norvegicus OX=10116 GN=Faf2 PE=1 SV=1	Faf2	56	22	22	4.67136e+06	2.81105e+06	4.55888e+06	3.96236e+06	4.36331e+06	8.49356e+06	0.362455	1.34864	Ctrl_Starv up vs Ctrl
A0A0G2JTB2	Glucan (1,4-alpha-), branching enzyme 1 OS=Rattus norvegicus OX=10116 GN=Gbe1 PE=1 SV=1	Gbe1	5	3	3	194925	148296	179202	211463	203386	190904	0.149384	1.16594	Ctrl_Starv up vs Ctrl
A0A0G2JTD9	RAB17, member RAS oncogene family OS=Rattus norvegicus OX=10116 GN=Rab17 PE=1 SV=1	Rab17	32	5	5	658276	453554	435371	595794	516939	841282	0.304686	1.25852	Ctrl_Starv up vs Ctrl
A0A0G2JTP6	Perilipin OS=Rattus norvegicus OX=10116 GN=Plin1 PE=1 SV=1	Plin1	31	11	11	788379	89186.4	77137	316787	109107	147573	0.981189	-1.02068	Ctrl_Starv down vs Ctrl
A0A0G2JTT4	RAB30, member RAS oncogene family OS=Rattus norvegicus OX=10116 GN=Rab30 PE=1 SV=1	Rab30	51	11	8	845359	924324	663548	1.15119e+06	1.82387e+06	3.18913e+06	0.0517018	2.34616	Ctrl_Starv up vs Ctrl
A0A0G2JTX5	Dipeptidyl peptidase 4 OS=Rattus norvegicus OX=10116 GN=Dpp4 PE=1 SV=1	Dpp4	53	42	4	9.78208e+06	6.38137e+06	6.4923e+06	9.20762e+06	5.03077e+06	8.12419e+06	0.920039	-1.02501	Ctrl_Starv down vs Ctrl
A0A0G2JTX9	Derlin OS=Rattus norvegicus OX=10116 GN=Derl2 PE=1 SV=1	Derl2	16	4	4	736260	709560	821320	659112	700738	657766	0.0768812	-1.12197	Ctrl_Starv down vs Ctrl
A0A0G2JTY3	Solute carrier family 37 member 4 OS=Rattus norvegicus OX=10116 GN=Slc37a4 PE=1 SV=1	Slc37a4	14	6	6	1.90902e+06	1.52855e+06	2.52385e+06	1.22217e+06	2.00578e+06	1.81466e+06	0.467554	-1.18299	Ctrl_Starv down vs Ctrl
A0A0G2JU05	LLGL scribble cell polarity complex component 2 OS=Rattus norvegicus OX=10116 GN=Llgl2 PE=1 SV=1	Llgl2	6	5	5	144584	155597	172792	123941	134100	123344	0.021715	-1.23773	Ctrl_Starv down vs Ctrl
A0A0G2JU12	Microsomal glutathione S-transferase 2 OS=Rattus norvegicus OX=10116 GN=Mgst2 PE=1 SV=1	Mgst2	29	3	3	1.48578e+06	1.23003e+06	1.93946e+06	1.51907e+06	1.492e+06	1.07338e+06	0.510232	-1.13366	Ctrl_Starv down vs Ctrl
A0A0G2JU49	Metaxin 1 OS=Rattus norvegicus OX=10116 GN=Mtx1 PE=1 SV=1	Mtx1	6	3	3	681613	851170	2.19023e+06	584187	774160	415009	0.186825	-1.89177	Ctrl_Starv down vs Ctrl
A0A0G2JU96	AHNAK nucleoprotein OS=Rattus norvegicus OX=10116 GN=Ahnak PE=1 SV=1	Ahnak	2	7	7	1.11562e+06	427306	405571	417550	282114	329483	0.198996	-1.70786	Ctrl_Starv down vs Ctrl
A0A0G2JUD4	Selenoprotein I OS=Rattus norvegicus OX=10116 GN=Selenoi PE=1 SV=1	Selenoi	9	3	3	449621	430841	525506	489437	624775	431212	0.526387	1.09008	Ctrl_Starv up vs Ctrl
A0A0G2JUG7	IQ motif and Sec7 domain ArfGEF 1 OS=Rattus norvegicus OX=10116 GN=Iqsec1 PE=1 SV=1	Iqsec1	6	4	4	128696	141798	173673	95417.5	53838.2	86927.6	0.0299822	-1.92175	Ctrl_Starv down vs Ctrl
A0A0G2JUJ9	SEC63 homolog, protein translocation regulator OS=Rattus norvegicus OX=10116 GN=Sec63 PE=1 SV=1	Sec63	19	13	13	381278	426178	539468	337313	387826	390630	0.186345	-1.19707	Ctrl_Starv down vs Ctrl
A0A0G2JUS5	Dolichyl pyrophosphate phosphatase 1 (Predicted), isoform CRA_b OS=Rattus norvegicus OX=10116 GN=Dolpp1 PE=1 SV=1	Dolpp1	8	2	2	412.143	776.296	2036.88	309.109	408.033	94610.6	0.64033	2.63574	Ctrl_Starv up vs Ctrl
A0A0G2JV12	Collagen type XV alpha 1 chain OS=Rattus norvegicus OX=10116 GN=Col15a1 PE=1 SV=1	Col15a1	4	4	3	241023	16902.2	29317.7	28018	9331.22	19257.4	0.292617	-2.87334	Ctrl_Starv down vs Ctrl
A0A0G2JV79	Solute carrier organic anion transporter family member OS=Rattus norvegicus OX=10116 GN=Slco2a1 PE=1 SV=1	Slco2a1	15	11	11	823961	594067	662412	1.05244e+06	418473	571692	0.783848	-1.08796	Ctrl_Starv down vs Ctrl
A0A0G2JVC2	SCY1-like pseudokinase 2 OS=Rattus norvegicus OX=10116 GN=Scyl2 PE=1 SV=1	Scyl2	9	7	7	187127	225474	375642	209110	154885	118867	0.149206	-1.60271	Ctrl_Starv down vs Ctrl
A0A0G2JVC8	Terpene cyclase/mutase family member OS=Rattus norvegicus OX=10116 GN=Lss PE=1 SV=1	Lss	58	43	3	8.23359e+06	4.87062e+06	6.39707e+06	2.54559e+06	3.49654e+06	4.03719e+06	0.032446	-1.92553	Ctrl_Starv down vs Ctrl
A0A0G2JVE6	Aminopeptidase OS=Rattus norvegicus OX=10116 GN=Anpep PE=1 SV=1	Anpep	37	32	2	794728	593661	613300	590357	385643	580359	0.192711	-1.29861	Ctrl_Starv down vs Ctrl
A0A0G2JVH4	MICOS complex subunit MIC60 OS=Rattus norvegicus OX=10116 GN=Immt PE=1 SV=1	Immt	40	25	25	998127	1.1922e+06	957574	1.43485e+06	1.48796e+06	1.26274e+06	0.0264782	1.3325	Ctrl_Starv up vs Ctrl
A0A0G2JVL6	NADH dehydrogenase [ubiquinone] 1 alpha subcomplex subunit 8 OS=Rattus norvegicus OX=10116 GN=Ndufa8 PE=1 SV=1	Ndufa8	36	5	5	276070	232971	391787	334168	222241	152047	0.384217	-1.30678	Ctrl_Starv down vs Ctrl
A0A0G2JVM2	Uncharacterized protein OS=Rattus norvegicus OX=10116 GN=Mia3 PE=1 SV=1	Mia3	20	24	24	368686	438028	547948	520534	473318	366325	0.968275	1.0066	Ctrl_Starv up vs Ctrl
A0A0G2JVZ7	Crystallin beta-gamma domain-containing 2 OS=Rattus norvegicus OX=10116 GN=Crybg2 PE=3 SV=1	Crybg2	1	2	2	68462.1	39827.7	31883.6	41342.2	24682.9	30773.9	0.27968	-1.40414	Ctrl_Starv down vs Ctrl
A0A0G2JW01	HP domain-containing protein OS=Rattus norvegicus OX=10116 PE=1 SV=1	A0A0G2JW01	18	5	2	2.64352e+06	1.5475e+06	2.09785e+06	2.62524e+06	2.86233e+06	5.65931e+06	0.137802	1.70486	Ctrl_Starv up vs Ctrl
A0A0G2JW25	Solute carrier family 2 member 9 OS=Rattus norvegicus OX=10116 GN=Slc2a9 PE=1 SV=1	Slc2a9	10	4	4	247846	444127	527348	227483	180162	450429	0.345616	-1.46504	Ctrl_Starv down vs Ctrl
A0A0G2JW29	alpha-1,2-Mannosidase OS=Rattus norvegicus OX=10116 GN=Man1a1 PE=1 SV=1	Man1a1	33	25	23	1.40082e+06	2.43402e+06	2.66007e+06	2.32822e+06	3.66739e+06	2.37133e+06	0.343878	1.30695	Ctrl_Starv up vs Ctrl
A0A0G2JW60	Utrophin OS=Rattus norvegicus OX=10116 GN=Utrn PE=1 SV=1	Utrn	3	8	7	138946	91273.2	85179	90337.4	66110.3	68260	0.149269	-1.3838	Ctrl_Starv down vs Ctrl
A0A0G2JWD6	AP-3 complex subunit beta OS=Rattus norvegicus OX=10116 GN=Ap3b1 PE=1 SV=1	Ap3b1	3	3	3	65001.2	92132.9	88909.6	64135.6	80553.7	69618.4	0.369111	-1.1397	Ctrl_Starv down vs Ctrl
A0A0G2JWG6	Golgin B1 OS=Rattus norvegicus OX=10116 GN=Golgb1 PE=1 SV=1	Golgb1	27	71	71	8.39427e+06	5.58954e+06	7.70839e+06	6.91658e+06	5.63493e+06	8.82368e+06	0.92982	-1.01695	Ctrl_Starv down vs Ctrl
A0A0G2JWH5	Serine/threonine-protein kinase Chk1 OS=Rattus norvegicus OX=10116 GN=Stt3a PE=1 SV=1	Stt3a	19	16	15	2.0856e+06	2.44521e+06	2.72796e+06	2.1948e+06	2.22943e+06	2.02684e+06	0.247312	-1.11942	Ctrl_Starv down vs Ctrl
A0A0G2JWT6	Peroxisomal membrane protein PEX16 OS=Rattus norvegicus OX=10116 GN=Pex16 PE=1 SV=1	Pex16	25	6	6	1.03295e+06	600503	626396	592924	532722	683201	0.357122	-1.21655	Ctrl_Starv down vs Ctrl
A0A0G2JX26	Solute carrier family 17 (Sodium phosphate), member 3, isoform CRA_b OS=Rattus norvegicus OX=10116 GN=Slc17a3 PE=1 SV=1	Slc17a3	6	2	2	226322	147137	160162	139880	125273	182353	0.378246	-1.18621	Ctrl_Starv down vs Ctrl
A0A0G2JXC1	Protein ERGIC-53 OS=Rattus norvegicus OX=10116 GN=Lman1 PE=1 SV=1	Lman1	49	30	2	4.85458e+06	6.76119e+06	8.52557e+06	3.94803e+06	6.64041e+06	4.16394e+06	0.248194	-1.36859	Ctrl_Starv down vs Ctrl
A0A0G2JXG3	Cell cycle control protein OS=Rattus norvegicus OX=10116 GN=Tmem30a PE=1 SV=1	Tmem30a	28	9	9	855704	888220	1.01173e+06	1.33205e+06	638806	967025	0.922739	1.02284	Ctrl_Starv up vs Ctrl
A0A0G2JXN8	Oxysterol-binding protein OS=Rattus norvegicus OX=10116 GN=Osbpl8 PE=1 SV=1	Osbpl8	10	6	6	113872	96589.8	102970	131278	101493	118030	0.284913	1.11563	Ctrl_Starv up vs Ctrl
A0A0G2JXT6	Myotubularin-related protein 6 OS=Rattus norvegicus OX=10116 GN=Mtmr6 PE=1 SV=1	Mtmr6	4	2	2	109433	100539	96113.9	77099.5	68985.8	168145	0.853091	-1.05744	Ctrl_Starv down vs Ctrl
A0A0G2JXT8	Filamin B OS=Rattus norvegicus OX=10116 GN=Flnb PE=1 SV=1	Flnb	17	32	30	400823	280095	388076	270446	189255	197622	0.0386527	-1.62706	Ctrl_Starv down vs Ctrl
A0A0G2JY08	Unconventional myosin-XVIIIa OS=Rattus norvegicus OX=10116 GN=Myo18a PE=1 SV=1	Myo18a	22	35	35	384704	359789	518681	329597	272806	272392	0.0499083	-1.43114	Ctrl_Starv down vs Ctrl
A0A0G2JY43	Aldehyde dehydrogenase family 3 member A2 OS=Rattus norvegicus OX=10116 GN=Aldh3a2 PE=1 SV=1	Aldh3a2	54	43	42	1.29526e+07	1.49785e+07	1.82729e+07	1.74507e+07	2.13579e+07	1.68439e+07	0.199782	1.20984	Ctrl_Starv up vs Ctrl
A0A0G2JY79	Hepatic triacylglycerol lipase OS=Rattus norvegicus OX=10116 GN=Lipc PE=1 SV=1	Lipc	14	6	6	232422	317600	339788	120560	176225	144742	0.0120214	-2.01295	Ctrl_Starv down vs Ctrl
A0A0G2JYC6	RCG62582, isoform CRA_c OS=Rattus norvegicus OX=10116 GN=Ubap2l PE=1 SV=1	Ubap2l	4	3	3	53690	42328.1	59794.8	27327.1	17976.1	19587.4	0.00569872	-2.41717	Ctrl_Starv down vs Ctrl
A0A0G2JYD4	Vacuolar protein sorting 13 homolog D OS=Rattus norvegicus OX=10116 GN=Vps13d PE=1 SV=1	Vps13d	2	8	7	229895	257440	243166	338822	285542	384872	0.0265933	1.37283	Ctrl_Starv up vs Ctrl
A0A0G2JYI0	LPS-responsive beige-like anchor protein OS=Rattus norvegicus OX=10116 GN=Lrba PE=1 SV=1	Lrba	3	7	7	53154.8	109768	86428	67852.4	72110.3	17830.2	0.309944	-1.79467	Ctrl_Starv down vs Ctrl
A0A0G2JYK0	Serine protease inhibitor A3N OS=Rattus norvegicus OX=10116 GN=LOC299282 PE=1 SV=1	LOC299282	30	13	4	169422	207377	281982	186933	248987	168150	0.698741	-1.08176	Ctrl_Starv down vs Ctrl
A0A0G2JYN4	ERGIC and golgi 2 OS=Rattus norvegicus OX=10116 GN=Ergic2 PE=1 SV=1	Ergic2	14	5	5	150024	202299	223704	267167	217819	167745	0.538967	1.12867	Ctrl_Starv up vs Ctrl
A0A0G2JZ48	RCG56136, isoform CRA_a OS=Rattus norvegicus OX=10116 GN=Tmf1 PE=1 SV=1	Tmf1	4	4	4	14828.8	53366.3	60635.3	27537.9	20616.9	10770.1	0.263592	-1.9872	Ctrl_Starv down vs Ctrl
A0A0G2JZF6	NADH:ubiquinone oxidoreductase complex assembly factor 2 OS=Rattus norvegicus OX=10116 GN=Ndufaf2 PE=1 SV=1	Ndufaf2	33	5	5	129768	174719	181592	223105	201039	194291	0.0934734	1.28394	Ctrl_Starv up vs Ctrl
A0A0G2JZI2	Glutamyl-prolyl-tRNA synthetase OS=Rattus norvegicus OX=10116 GN=Eprs PE=1 SV=1	Eprs	6	7	7	93225.6	134385	112385	75232.3	112324	54637.4	0.186942	-1.45014	Ctrl_Starv down vs Ctrl
A0A0G2JZM2	Protein transport protein SEC23 OS=Rattus norvegicus OX=10116 GN=Sec23a PE=1 SV=1	Sec23a	14	7	7	118083	267375	168739	147861	179609	86656.8	0.433396	-1.32286	Ctrl_Starv down vs Ctrl
A0A0G2K047	Acyl-CoA synthetase short-chain family member 3, mitochondrial OS=Rattus norvegicus OX=10116 GN=Acss3 PE=1 SV=1	Acss3	16	8	7	178791	155865	152071	166824	179777	199702	0.186981	1.12222	Ctrl_Starv up vs Ctrl
A0A0G2K059	Mitochondrial calcium uniporter OS=Rattus norvegicus OX=10116 GN=Mcu PE=1 SV=1	Mcu	11	3	3	149704	169053	172614	254362	210468	148275	0.292071	1.22028	Ctrl_Starv up vs Ctrl
A0A0G2K0I8	Phosphoinositide-3-kinase adaptor protein 1 OS=Rattus norvegicus OX=10116 GN=Pik3ap1 PE=1 SV=1	Pik3ap1	17	9	9	410544	271468	287763	287240	276868	241482	0.288039	-1.18642	Ctrl_Starv down vs Ctrl
A0A0G2K0Q7	Myosin light chain kinase OS=Rattus norvegicus OX=10116 GN=Mylk PE=1 SV=1	Mylk	20	32	32	644489	534818	505468	499295	369151	445479	0.0939489	-1.28502	Ctrl_Starv down vs Ctrl
A0A0G2K161	Erythrocyte membrane protein band 4.1 OS=Rattus norvegicus OX=10116 GN=Epb41 PE=1 SV=1	Epb41	29	23	20	2.30871e+06	1.61402e+06	1.95842e+06	2.20754e+06	1.43077e+06	1.98635e+06	0.777354	-1.05168	Ctrl_Starv down vs Ctrl
A0A0G2K174	LIM domain 7 OS=Rattus norvegicus OX=10116 GN=Lmo7 PE=1 SV=1	Lmo7	29	30	30	439342	368280	445048	397836	190505	322191	0.187938	-1.43402	Ctrl_Starv down vs Ctrl
A0A0G2K1E2	Integrin alpha 5 (Mapped) OS=Rattus norvegicus OX=10116 GN=Itga5 PE=1 SV=1	Itga5	9	7	6	447535	332007	395444	169889	121783	185608	0.004195	-2.48258	Ctrl_Starv down vs Ctrl
A0A0G2K1F2	Acetyl-CoA carboxylase beta OS=Rattus norvegicus OX=10116 GN=Acacb PE=1 SV=1	Acacb	3	6	3	126184	37642.3	48107.8	27008.7	10894.9	7766.74	0.0428763	-4.64134	Ctrl_Starv down vs Ctrl
A0A0G2K1J9	Solute carrier family 2, facilitated glucose transporter member 2 OS=Rattus norvegicus OX=10116 GN=Slc2a2 PE=1 SV=1	Slc2a2	17	9	3	714080	410616	602481	470126	255361	391393	0.144523	-1.55494	Ctrl_Starv down vs Ctrl
A0A0G2K1M2	Disks large homolog 1 OS=Rattus norvegicus OX=10116 GN=Dlg1 PE=1 SV=1	Dlg1	11	8	8	363044	292914	355823	253450	188317	217995	0.0172131	-1.53781	Ctrl_Starv down vs Ctrl
A0A0G2K1M5	Divergent protein kinase domain 2A OS=Rattus norvegicus OX=10116 GN=Dipk2a PE=1 SV=1	Dipk2a	31	11	11	290269	504054	493340	467687	860514	524743	0.240612	1.43025	Ctrl_Starv up vs Ctrl
A0A0G2K1Q4	Transmembrane protein 53 OS=Rattus norvegicus OX=10116 GN=Tmem53 PE=1 SV=1	Tmem53	30	6	6	1.08873e+06	821786	1.00865e+06	808784	879253	1.29212e+06	0.973008	1.00603	Ctrl_Starv up vs Ctrl
A0A0G2K1Z5	Aldehyde oxidase 3 OS=Rattus norvegicus OX=10116 GN=Aox3 PE=1 SV=1	Aox3	16	16	14	121389	326324	313494	174070	209239	91246.3	0.343768	-1.55176	Ctrl_Starv down vs Ctrl
A0A0G2K1Z9	Histocompatibility 13 (Predicted), isoform CRA_d OS=Rattus norvegicus OX=10116 GN=Hm13 PE=1 SV=1	Hm13	21	7	7	584454	804182	723150	519902	474471	552130	0.0423653	-1.3564	Ctrl_Starv down vs Ctrl
A0A0G2K277	Enoyl-CoA delta isomerase 2, mitochondrial OS=Rattus norvegicus OX=10116 GN=Eci3 PE=1 SV=1	Eci3	21	7	5	167555	242645	246084	75667	76496.7	85774	0.00162461	-2.72126	Ctrl_Starv down vs Ctrl
A0A0G2K2C7	Ubiquitin-specific peptidase 9, X-linked OS=Rattus norvegicus OX=10116 GN=Usp9x PE=1 SV=1	Usp9x	1	2	2	23853.6	38709.3	29599.8	26973.5	26576.3	7191.55	0.293369	-1.74368	Ctrl_Starv down vs Ctrl
A0A0G2K2J9	MIA SH3 domain ER export factor 2 OS=Rattus norvegicus OX=10116 GN=Mia2 PE=1 SV=1	Mia2	38	25	25	810133	789428	1.18207e+06	830793	729170	713563	0.250741	-1.20481	Ctrl_Starv down vs Ctrl
A0A0G2K2P4	Cytochrome P450, family 2, subfamily t, polypeptide 1 OS=Rattus norvegicus OX=10116 GN=Cyp2t1 PE=1 SV=1	Cyp2t1	15	7	7	288792	318475	376667	327232	369107	307018	0.822139	1.02294	Ctrl_Starv up vs Ctrl
A0A0G2K2P5	Tight junction protein ZO-1 OS=Rattus norvegicus OX=10116 GN=Tjp1 PE=1 SV=1	Tjp1	22	29	29	543019	551245	759253	347827	182674	356204	0.0347001	-2.15742	Ctrl_Starv down vs Ctrl
A0A0G2K2Q2	Glycine C-acetyltransferase OS=Rattus norvegicus OX=10116 GN=Gcat PE=1 SV=1	Gcat	18	5	5	684162	572521	958389	880826	822834	291140	0.647239	-1.2117	Ctrl_Starv down vs Ctrl
A0A0G2K2U7	Glycerol-3-phosphate acyltransferase 1, mitochondrial OS=Rattus norvegicus OX=10116 GN=Gpam PE=1 SV=1	Gpam	27	14	14	443474	422539	410982	415447	422575	339561	0.311056	-1.08911	Ctrl_Starv down vs Ctrl
A0A0G2K2V2	AP complex subunit beta OS=Rattus norvegicus OX=10116 GN=Ap1b1 PE=1 SV=1	Ap1b1	30	27	12	808295	660968	873263	608429	456690	887572	0.367923	-1.23676	Ctrl_Starv down vs Ctrl
A0A0G2K2V7	Tyrosine-protein kinase OS=Rattus norvegicus OX=10116 GN=Yes1 PE=1 SV=1	Yes1	20	9	5	306471	244857	201596	206612	213222	259546	0.542885	-1.09781	Ctrl_Starv down vs Ctrl
A0A0G2K2Z0	EMAP-like 4 OS=Rattus norvegicus OX=10116 GN=Eml4 PE=1 SV=1	Eml4	4	2	2	64708.1	79615.6	107501	73848.4	47136.1	36017	0.125276	-1.6408	Ctrl_Starv down vs Ctrl
A0A0G2K309	Mitochondrial ornithine transporter 1 OS=Rattus norvegicus OX=10116 GN=Slc25a15 PE=1 SV=1	Slc25a15	38	10	10	1.27692e+06	1.78381e+06	2.03414e+06	1.99022e+06	1.59256e+06	1.13045e+06	0.710709	-1.08947	Ctrl_Starv down vs Ctrl
A0A0G2K337	Abhydrolase domain-containing 2 OS=Rattus norvegicus OX=10116 GN=Abhd2 PE=1 SV=1	Abhd2	16	6	6	168400	119763	278610	127481	217187	161148	0.803828	-1.07991	Ctrl_Starv down vs Ctrl
A0A0G2K3C5	Cystathionine gamma-lyase OS=Rattus norvegicus OX=10116 GN=Cth PE=1 SV=1	Cth	42	14	14	1.1024e+06	1.166e+06	1.42837e+06	1.77389e+06	1.4853e+06	1.15439e+06	0.317356	1.18323	Ctrl_Starv up vs Ctrl
A0A0G2K3N1	Golgi brefeldin A-resistant guanine nucleotide exchange factor 1 OS=Rattus norvegicus OX=10116 GN=Gbf1 PE=1 SV=1	Gbf1	9	12	12	137574	201811	179782	181804	278455	178766	0.342011	1.21938	Ctrl_Starv up vs Ctrl
A0A0G2K401	Propionyl-CoA carboxylase alpha chain, mitochondrial OS=Rattus norvegicus OX=10116 GN=Pcca PE=1 SV=1	Pcca	15	10	9	500039	322346	384920	447045	276099	359898	0.587147	-1.11781	Ctrl_Starv down vs Ctrl
A0A0G2K437	Autocrine motility factor receptor OS=Rattus norvegicus OX=10116 GN=Amfr PE=1 SV=1	Amfr	7	2	2	113574	151489	192455	145082	129949	135037	0.604013	-1.09156	Ctrl_Starv down vs Ctrl
A0A0G2K455	Carboxylic ester hydrolase OS=Rattus norvegicus OX=10116 GN=Ces2c PE=1 SV=1	Ces2c	21	9	2	111360	100979	127372	116482	79787.1	85431.4	0.217429	-1.21733	Ctrl_Starv down vs Ctrl
A0A0G2K471	Interferon gamma-induced GTPase OS=Rattus norvegicus OX=10116 GN=Igtp PE=1 SV=1	Igtp	60	43	2	862414	762155	968298	519773	608365	560121	0.00672519	-1.53168	Ctrl_Starv down vs Ctrl
A0A0G2K472	Cytoplasmic FMR1-interacting protein OS=Rattus norvegicus OX=10116 GN=Cyfip1 PE=1 SV=1	Cyfip1	4	4	4	83385.3	85555.3	108817	85811.4	75099.2	89858.3	0.385614	-1.10263	Ctrl_Starv down vs Ctrl
A0A0G2K4N7	Membrane palmitoylated protein 6 OS=Rattus norvegicus OX=10116 GN=Mpp6 PE=1 SV=1	Mpp6	13	6	6	407962	225894	373487	305467	196615	469172	0.840865	-1.06896	Ctrl_Starv down vs Ctrl
A0A0G2K542	UTP--glucose-1-phosphate uridylyltransferase OS=Rattus norvegicus OX=10116 GN=Ugp2 PE=1 SV=1	Ugp2	20	9	9	244967	221390	283324	298074	245557	229525	0.793115	1.03019	Ctrl_Starv up vs Ctrl
A0A0G2K548	A-kinase-anchoring protein 9 OS=Rattus norvegicus OX=10116 GN=Akap9 PE=1 SV=1	Akap9	1	4	4	367932	406776	308134	380155	693969	395809	0.265334	1.31313	Ctrl_Starv up vs Ctrl
A0A0G2K5E4	DnaJ heat shock protein family (Hsp40) member A3 OS=Rattus norvegicus OX=10116 GN=Dnaja3 PE=1 SV=1	Dnaja3	40	14	14	1.11808e+06	1.44751e+06	1.79272e+06	1.98733e+06	1880065	951868	0.816066	1.07022	Ctrl_Starv up vs Ctrl
A0A0G2K5G6	Magnesium transporter protein 1 OS=Rattus norvegicus OX=10116 GN=Magt1 PE=1 SV=1	Magt1	16	6	6	1.07463e+06	1.19497e+06	1.63476e+06	1.44604e+06	1.18793e+06	1.42665e+06	0.732964	1.05295	Ctrl_Starv up vs Ctrl
A0A0G2K5L2	RCG47744, isoform CRA_c OS=Rattus norvegicus OX=10116 GN=LOC100911440 PE=1 SV=1	LOC100911440	37	11	11	554863	795615	900163	1.04209e+06	939790	588274	0.616072	1.1318	Ctrl_Starv up vs Ctrl
A0A0G2K621	Patatin-like phospholipase domain-containing 8 OS=Rattus norvegicus OX=10116 GN=Pnpla8 PE=1 SV=1	Pnpla8	4	2	2	86736.6	127571	145192	139653	84427.5	86101.8	0.535349	-1.16533	Ctrl_Starv down vs Ctrl
A0A0G2K642	3-ketoacyl-CoA thiolase, mitochondrial OS=Rattus norvegicus OX=10116 GN=Acaa2 PE=1 SV=1	Acaa2	76	31	31	7.75156e+06	1.08452e+07	1.30979e+07	1.81716e+07	1.85688e+07	1.27036e+07	0.0826168	1.57311	Ctrl_Starv up vs Ctrl
A0A0G2K654	Histone cluster 1 H1 family member c OS=Rattus norvegicus OX=10116 GN=Hist1h1c PE=1 SV=1	Hist1h1c	36	8	3	1.60054e+06	597497	731698	1.45056e+06	1.04013e+06	1.82079e+06	0.252933	1.57755	Ctrl_Starv up vs Ctrl
A0A0G2K6E7	AarF domain-containing kinase 5 OS=Rattus norvegicus OX=10116 GN=Adck5 PE=1 SV=1	Adck5	10	5	5	116170	188258	249271	237116	253051	120560	0.786404	1.09888	Ctrl_Starv up vs Ctrl
A0A0G2K6G2	Adipocyte plasma membrane-associated protein OS=Rattus norvegicus OX=10116 GN=Apmap PE=1 SV=1	Apmap	64	26	26	2.84388e+06	2.81064e+06	3.69821e+06	2.67529e+06	2.95559e+06	2.30418e+06	0.233848	-1.17506	Ctrl_Starv down vs Ctrl
A0A0G2K6S9	Myosin-11 OS=Rattus norvegicus OX=10116 GN=Myh11 PE=1 SV=1	Myh11	15	31	7	293793	111542	96861.9	36236.9	410937	67615.2	0.660158	-1.46629	Ctrl_Starv down vs Ctrl
A0A0G2K6T9	Protocadherin 1 OS=Rattus norvegicus OX=10116 GN=Pcdh1 PE=1 SV=1	Pcdh1	2	2	2	73358.6	55645.8	71247.2	80745.2	43967.2	67839.3	0.769889	-1.0649	Ctrl_Starv down vs Ctrl
A0A0G2K6V6	Kinesin family member 16B OS=Rattus norvegicus OX=10116 GN=Kif16b PE=3 SV=1	Kif16b	16	19	19	408160	276601	304481	324705	210143	403835	0.759494	-1.07649	Ctrl_Starv down vs Ctrl
A0A0G2K6Z8	Pleckstrin homology domain-containing A7 OS=Rattus norvegicus OX=10116 GN=Plekha7 PE=1 SV=1	Plekha7	13	12	12	221692	180153	177623	187920	108148	175168	0.288279	-1.25839	Ctrl_Starv down vs Ctrl
A0A0G2K719	DEAD-box helicase 3, X-linked OS=Rattus norvegicus OX=10116 GN=Ddx3x PE=1 SV=1	Ddx3x	25	14	13	760568	836932	813766	721468	774803	753184	0.120845	-1.07153	Ctrl_Starv down vs Ctrl
A0A0G2K761	Cullin 2 OS=Rattus norvegicus OX=10116 GN=Cul2 PE=1 SV=1	Cul2	5	4	4	95797.5	117948	162686	156610	116850	64631.2	0.652435	-1.15834	Ctrl_Starv down vs Ctrl
A0A0G2K777	Ras homolog family member T1 OS=Rattus norvegicus OX=10116 GN=Rhot1 PE=1 SV=1	Rhot1	3	2	2	155999	197699	168536	182068	260247	160617	0.472817	1.13552	Ctrl_Starv up vs Ctrl
A0A0G2K781	PPFIA-binding protein 1 OS=Rattus norvegicus OX=10116 GN=Ppfibp1 PE=1 SV=1	Ppfibp1	6	5	5	223009	229512	306472	244691	192163	148684	0.20073	-1.30915	Ctrl_Starv down vs Ctrl
A0A0G2K7G2	ArfGAP with FG repeats 2 OS=Rattus norvegicus OX=10116 GN=Agfg2 PE=1 SV=1	Agfg2	14	5	5	240121	283223	295460	379814	195430	97504.5	0.440246	-1.40548	Ctrl_Starv down vs Ctrl
A0A0G2K860	Rho guanine nucleotide exchange factor 12 OS=Rattus norvegicus OX=10116 GN=Arhgef12 PE=1 SV=1	Arhgef12	3	3	3	49595.3	52523.7	83836.8	50910.4	44800.8	37144.3	0.171631	-1.37114	Ctrl_Starv down vs Ctrl
A0A0G2K875	Actin-binding LIM protein family, member 3 OS=Rattus norvegicus OX=10116 GN=Ablim3 PE=1 SV=1	Ablim3	7	4	4	240591	180803	190535	320804	217355	288165	0.112477	1.34337	Ctrl_Starv up vs Ctrl
A0A0G2K880	Solute carrier organic anion transporter family member OS=Rattus norvegicus OX=10116 GN=Slco2b1 PE=1 SV=1	Slco2b1	12	9	8	227685	195634	230644	185480	130744	165900	0.0542861	-1.36684	Ctrl_Starv down vs Ctrl
A0A0G2K896	Similar to RIKEN cDNA 1300017J02 OS=Rattus norvegicus OX=10116 GN=RGD1310507 PE=1 SV=1	RGD1310507	22	11	11	200506	252074	337297	165619	201923	166518	0.0853605	-1.45201	Ctrl_Starv down vs Ctrl
A0A0G2K8D1	Motile sperm domain-containing 2 OS=Rattus norvegicus OX=10116 GN=Mospd2 PE=1 SV=1	Mospd2	5	3	3	87789.3	93615.8	109546	89825	74258.2	55426.8	0.128238	-1.34537	Ctrl_Starv down vs Ctrl
A0A0G2K8M3	Tight junction protein 3 OS=Rattus norvegicus OX=10116 GN=Tjp3 PE=1 SV=1	Tjp3	9	6	5	176299	202432	236167	72278.3	28724.8	35839.9	0.00560248	-4.83844	Ctrl_Starv down vs Ctrl
A0A0G2K8Q8	Ubiquinol-cytochrome c reductase, complex III subunit X OS=Rattus norvegicus OX=10116 GN=Uqcr10 PE=1 SV=1	Uqcr10	39	2	2	1.17861e+06	1.26348e+06	1.18098e+06	1.67551e+06	1.39813e+06	968459	0.629752	1.08859	Ctrl_Starv up vs Ctrl
A0A0G2K8S6	Glucosidase 1 OS=Rattus norvegicus OX=10116 GN=LOC103692171 PE=1 SV=1	LOC103692171	26	19	19	1.42171e+06	1.843e+06	1.95872e+06	1.99989e+06	2.39955e+06	1.85712e+06	0.21298	1.20196	Ctrl_Starv up vs Ctrl
A0A0G2K8W9	Spectrin beta chain OS=Rattus norvegicus OX=10116 GN=Sptbn1 PE=1 SV=1	Sptbn1	58	124	113	4.94102e+06	2.95215e+06	3.96818e+06	3.25539e+06	1.79531e+06	2.29625e+06	0.0996478	-1.62778	Ctrl_Starv down vs Ctrl
A0A0G2K8Z9	Kinesin family member 13B OS=Rattus norvegicus OX=10116 GN=Kif13b PE=1 SV=1	Kif13b	8	13	13	186106	218247	217951	233441	264892	218646	0.141647	1.15161	Ctrl_Starv up vs Ctrl
A0A0G2K9I6	Ceruloplasmin OS=Rattus norvegicus OX=10116 GN=Cp PE=1 SV=1	Cp	13	11	11	317785	336043	353838	329303	353333	259523	0.489745	-1.0776	Ctrl_Starv down vs Ctrl
A0A0G2K9J2	V-type proton ATPase subunit H OS=Rattus norvegicus OX=10116 GN=Atp6v1h PE=1 SV=1	Atp6v1h	7	2	2	75978.7	114674	100505	156198	115830	74060.8	0.598779	1.15234	Ctrl_Starv up vs Ctrl
A0A0G2K9N0	Small ArfGAP2 OS=Rattus norvegicus OX=10116 GN=Smap2 PE=1 SV=1	Smap2	5	2	2	153611	145470	111219	130005	108774	82670.2	0.202767	-1.28582	Ctrl_Starv down vs Ctrl
A0A0G2K9P5	Component of oligomeric golgi complex 5 OS=Rattus norvegicus OX=10116 GN=Cog5 PE=1 SV=1	Cog5	3	2	2	5934.7	30493.8	26448.9	12351.9	20411.1	5373.84	0.554063	-1.52304	Ctrl_Starv down vs Ctrl
A0A0G2K9T1	E3 ubiquitin-protein ligase OS=Rattus norvegicus OX=10116 GN=Itch PE=1 SV=1	Itch	10	7	6	244397	201136	303081	395546	183509	215914	0.951712	1.01702	Ctrl_Starv up vs Ctrl
A0A0G2KA71	Nectin cell adhesion molecule 2 OS=Rattus norvegicus OX=10116 GN=Nectin2 PE=1 SV=1	Nectin2	30	10	10	704439	510749	809932	849897	955360	922922	0.0890913	1.37004	Ctrl_Starv up vs Ctrl
A0A0G2KA82	Synaptophysin-like 1 OS=Rattus norvegicus OX=10116 GN=Sypl1 PE=1 SV=1	Sypl1	13	3	3	496221	419919	454126	426381	423851	411661	0.180131	-1.08348	Ctrl_Starv down vs Ctrl
A0A0G2KAA3	NADH:ubiquinone oxidoreductase subunit A3 OS=Rattus norvegicus OX=10116 GN=Ndufa3 PE=1 SV=1	Ndufa3	38	2	2	508885	387801	489557	548897	373413	301475	0.486986	-1.16065	Ctrl_Starv down vs Ctrl
A0A0G2KAP1	Endoplasmic reticulum oxidoreductase 1 beta OS=Rattus norvegicus OX=10116 GN=Ero1b PE=1 SV=1	Ero1b	22	8	7	130273	221803	240915	110372	85965.5	139330	0.0803831	-1.73975	Ctrl_Starv down vs Ctrl
A0A0G2KB11	StAR-related lipid transfer domain-containing 10 OS=Rattus norvegicus OX=10116 GN=Stard10 PE=1 SV=1	Stard10	8	2	2	166940	183594	207964	153022	187838	184154	0.534173	-1.06389	Ctrl_Starv down vs Ctrl
A0A0G2QC04	Plastin 1 OS=Rattus norvegicus OX=10116 GN=Pls1 PE=1 SV=1	Pls1	13	7	3	74593.3	63589.6	105362	70392.8	50385.7	54331.2	0.152649	-1.37392	Ctrl_Starv down vs Ctrl
A0A0G2QC06	Serotransferrin OS=Rattus norvegicus OX=10116 GN=Tf PE=1 SV=1	Tf	52	51	9	2.40664e+06	4.13027e+06	5.6008e+06	2.09864e+06	2.12998e+06	2.12422e+06	0.0754386	-1.80319	Ctrl_Starv down vs Ctrl
A0A0H2UHM1	Aquaporin-8 OS=Rattus norvegicus OX=10116 GN=Aqp8 PE=1 SV=1	Aqp8	10	3	3	194277	215698	238263	192582	130303	405657	0.9857	1.00647	Ctrl_Starv up vs Ctrl
A0A0H2UHP9	RCG39700, isoform CRA_d OS=Rattus norvegicus OX=10116 GN=Rab6a PE=1 SV=1	Rab6a	62	15	12	2.10771e+06	2.41548e+06	2.5598e+06	2.48807e+06	3.02102e+06	2.68011e+06	0.146434	1.15624	Ctrl_Starv up vs Ctrl
A0A0H2UHV9	Coatomer subunit gamma OS=Rattus norvegicus OX=10116 GN=Copg2 PE=1 SV=1	Copg2	25	16	15	610299	1.17215e+06	1.28153e+06	950581	951538	614962	0.57788	-1.18122	Ctrl_Starv down vs Ctrl
A0A0U1RS25	UPF1, RNA helicase and ATPase OS=Rattus norvegicus OX=10116 GN=Upf1 PE=1 SV=1	Upf1	13	12	12	94847.3	160025	168331	83530.7	66228.4	63400.1	0.0307589	-1.9385	Ctrl_Starv down vs Ctrl
A0A140TAC7	L-gulonolactone oxidase OS=Rattus norvegicus OX=10116 GN=Gulo PE=1 SV=1	Gulo	74	67	67	8.07907e+07	6.95057e+07	1.03327e+08	2.92223e+07	2.70114e+07	5.07561e+07	0.0178436	-2.43752	Ctrl_Starv down vs Ctrl
A0A140UHX6	Spectrin beta chain OS=Rattus norvegicus OX=10116 GN=Sptb PE=1 SV=1	Sptb	12	23	19	714664	618762	618934	516990	614375	727680	0.634656	-1.05796	Ctrl_Starv down vs Ctrl
A0A1W2Q6E5	Pleckstrin homology like domain, family B, member 2 (Fragment) OS=Rattus norvegicus OX=10116 GN=Phldb2 PE=1 SV=1	Phldb2	5	2	2	117432	116478	125769	143123	71173.8	96406.7	0.410856	-1.20547	Ctrl_Starv down vs Ctrl
A0A2P1NRY9	MHC class Ib, RT1-Uav1 OS=Rattus norvegicus OX=10116 GN=RT1-Uav1 PE=2 SV=1	RT1-Uav1	28	11	2	253799	201107	113033	213116	345016	537856	0.148862	1.89962	Ctrl_Starv up vs Ctrl
A0FKI7	Acyl-CoA-binding domain-containing protein 5 OS=Rattus norvegicus OX=10116 GN=Acbd5 PE=1 SV=1	Acbd5	17	7	7	287239	316514	312599	202621	205119	192214	0.000314213	-1.52657	Ctrl_Starv down vs Ctrl
A0JN30	Canopy 2 homolog (Zebrafish) OS=Rattus norvegicus OX=10116 GN=Cnpy2 PE=1 SV=1	Cnpy2	24	3	3	66187.6	85443.4	144827	80278.4	76595.7	75735.9	0.461406	-1.20707	Ctrl_Starv down vs Ctrl
A0JPQ8	Alkylglycerol monooxygenase OS=Rattus norvegicus OX=10116 GN=Agmo PE=2 SV=1	Agmo	29	13	13	1.57434e+06	1.71479e+06	1.75775e+06	2.09205e+06	2.64352e+06	2.21488e+06	0.0154059	1.37177	Ctrl_Starv up vs Ctrl
A1A5Q1	Poly [ADP-ribose] polymerase OS=Rattus norvegicus OX=10116 GN=Parp9 PE=1 SV=1	Parp9	25	15	15	213210	606678	384242	388127	250570	150005	0.374068	-1.50471	Ctrl_Starv down vs Ctrl
A1L134	Ancient ubiquitous protein 1 OS=Rattus norvegicus OX=10116 GN=Aup1 PE=2 SV=1	Aup1	41	17	17	5.46675e+06	3.51577e+06	4.41445e+06	3.7873e+06	4.19788e+06	6.38316e+06	0.784657	1.06151	Ctrl_Starv up vs Ctrl
A1L1J8	RAB5B, member RAS oncogene family OS=Rattus norvegicus OX=10116 GN=Rab5b PE=1 SV=1	Rab5b	57	11	6	1.28933e+06	1.28928e+06	1.39254e+06	1.30427e+06	1.47438e+06	1.98755e+06	0.260703	1.18193	Ctrl_Starv up vs Ctrl
A1L1J9	Lipase maturation factor 2 OS=Rattus norvegicus OX=10116 GN=Lmf2 PE=2 SV=1	Lmf2	3	2	2	337920	366018	414977	447122	451334	400738	0.0994709	1.16363	Ctrl_Starv up vs Ctrl
A1L1L2	Transmembrane protein 214 OS=Rattus norvegicus OX=10116 GN=Tmem214 PE=2 SV=1	Tmem214	12	7	7	156724	237881	239348	131410	135776	124934	0.031337	-1.58781	Ctrl_Starv down vs Ctrl
A2IBE0	Carbonic anhydrase 14 OS=Rattus norvegicus OX=10116 GN=Ca14 PE=1 SV=1	Ca14	14	4	4	1.28219e+06	1.14215e+06	1.4675e+06	928125	549709	568451	0.0222411	-1.94958	Ctrl_Starv down vs Ctrl
A2RRT9	Cytochrome P450 4V2 OS=Rattus norvegicus OX=10116 GN=Cyp4v2 PE=2 SV=1	Cyp4v2	14	7	7	387653	391400	336575	360519	616598	563028	0.158932	1.34825	Ctrl_Starv up vs Ctrl
A2VCW9	Alpha-aminoadipic semialdehyde synthase, mitochondrial OS=Rattus norvegicus OX=10116 GN=Aass PE=2 SV=1	Aass	7	5	5	231099	225745	339670	196290	134919	103732	0.0524183	-1.8615	Ctrl_Starv down vs Ctrl
A3KN98	Bco2 protein OS=Rattus norvegicus OX=10116 GN=Bco2 PE=1 SV=1	Bco2	15	7	5	336716	177111	202800	113463	163462	182904	0.156026	-1.52766	Ctrl_Starv down vs Ctrl
A7VJC2	Heterogeneous nuclear ribonucleoproteins A2/B1 OS=Rattus norvegicus OX=10116 GN=Hnrnpa2b1 PE=1 SV=1	Hnrnpa2b1	18	6	6	168177	221150	355322	162898	163142	222323	0.329224	-1.30778	Ctrl_Starv down vs Ctrl
A8WCF8	Tumor protein p63-regulated gene 1-like protein OS=Rattus norvegicus OX=10116 GN=Tprg1l PE=1 SV=1	Tprg1l	64	15	15	7.09372e+06	3.71821e+06	7.15229e+06	2.7102e+06	3.82801e+06	1.10648e+07	0.745232	-1.18008	Ctrl_Starv down vs Ctrl
A9UMV8	Histone H2A.J OS=Rattus norvegicus OX=10116 GN=H2afj PE=2 SV=1	H2afj	49	10	3	9.97811e+06	3.41734e+06	3.58696e+06	8.49498e+06	7.10431e+06	1.14885e+07	0.199317	1.78304	Ctrl_Starv up vs Ctrl
B0BMT9	Sqrdl protein OS=Rattus norvegicus OX=10116 GN=Sqor PE=1 SV=1	Sqor	48	18	18	1.07314e+06	1.91716e+06	2.04185e+06	665460	795117	250903	0.0493528	-3.16296	Ctrl_Starv down vs Ctrl
B0BMW0	RAB14, member RAS oncogene family OS=Rattus norvegicus OX=10116 GN=Rab14 PE=1 SV=1	Rab14	78	16	14	4.85126e+06	3.94054e+06	4.78728e+06	4.18854e+06	4.16503e+06	4.4775e+06	0.499046	-1.05421	Ctrl_Starv down vs Ctrl
B0BMZ1	Family with sequence similarity 241 member B OS=Rattus norvegicus OX=10116 GN=Fam241b PE=1 SV=1	Fam241b	22	2	2	369927	436418	509773	440018	442239	399978	0.858972	-1.01877	Ctrl_Starv down vs Ctrl
B0BN06	Bcas3 protein (Fragment) OS=Rattus norvegicus OX=10116 GN=Bcas3 PE=2 SV=1	Bcas3	4	2	2	99353.7	183493	242454	141125	87710.1	51449	0.175599	-1.90752	Ctrl_Starv down vs Ctrl
B0BN19	RAB22A, member RAS oncogene family OS=Rattus norvegicus OX=10116 GN=Rab22a PE=1 SV=1	Rab22a	31	5	5	1.38581e+06	675342	729613	896879	960429	1.4831e+06	0.492841	1.23221	Ctrl_Starv up vs Ctrl
B0BN46	Glyoxylate and hydroxypyruvate reductase OS=Rattus norvegicus OX=10116 GN=Grhpr PE=1 SV=1	Grhpr	8	2	2	81053.5	109414	128378	130211	175598	142833	0.094828	1.42087	Ctrl_Starv up vs Ctrl
B0BN52	Mitochondrial carrier 2 OS=Rattus norvegicus OX=10116 GN=Mtch2 PE=2 SV=1	Mtch2	47	13	13	3.43031e+06	3.74632e+06	4.05506e+06	4.51912e+06	6.0193e+06	3.86645e+06	0.165879	1.26374	Ctrl_Starv up vs Ctrl
B0BN63	Activator of Hsp90 ATPase activity 1 OS=Rattus norvegicus OX=10116 GN=Ahsa1 PE=1 SV=1	Ahsa1	11	3	3	41500.2	81680.1	49290.1	35881.5	45813.8	23658.6	0.157907	-1.62564	Ctrl_Starv down vs Ctrl
B0BN70	Small integral membrane protein 7 OS=Rattus norvegicus OX=10116 GN=Smim7 PE=3 SV=1	Smim7	35	3	3	61132.7	110824	104914	87373.1	118796	135164	0.379707	1.25439	Ctrl_Starv up vs Ctrl
B0BNE5	S-formylglutathione hydrolase OS=Rattus norvegicus OX=10116 GN=Esd PE=2 SV=1	Esd	33	8	8	582035	698052	639223	1.0761e+06	873875	515178	0.408743	1.231	Ctrl_Starv up vs Ctrl
B0BNE6	NADH dehydrogenase (Ubiquinone) Fe-S protein 8 (Predicted), isoform CRA_a OS=Rattus norvegicus OX=10116 GN=Ndufs8 PE=1 SV=1	Ndufs8	12	3	3	71088.3	97118.4	99131	93339.4	70835.7	56377.5	0.326175	-1.22451	Ctrl_Starv down vs Ctrl
B0BNF6	Membrane associated ring-CH-type finger 5 OS=Rattus norvegicus OX=10116 GN=March5 PE=1 SV=1	March5	13	3	3	111362	145380	158537	171374	179783	120818	0.492624	1.13193	Ctrl_Starv up vs Ctrl
B0BNF9	Hydroxyacid oxidase 1 OS=Rattus norvegicus OX=10116 GN=Hao1 PE=1 SV=1	Hao1	27	9	9	606821	934168	770859	291633	272230	341415	0.00282112	-2.52621	Ctrl_Starv down vs Ctrl
B0BNG0	ER membrane protein complex subunit 2 OS=Rattus norvegicus OX=10116 GN=Emc2 PE=2 SV=1	Emc2	19	5	5	436645	525232	667855	551462	491197	458038	0.628944	-1.07275	Ctrl_Starv down vs Ctrl
B0BNG2	Transmembrane 6 superfamily member 2 OS=Rattus norvegicus OX=10116 GN=Tm6sf2 PE=2 SV=1	Tm6sf2	5	2	2	57037.8	182625	156193	234457	64389.1	96642.1	0.948416	-1.037	Ctrl_Starv down vs Ctrl
B0BNG3	Lectin, mannose-binding 2 OS=Rattus norvegicus OX=10116 GN=Lman2 PE=1 SV=1	Lman2	55	16	16	2.78535e+06	3.97988e+06	3.87918e+06	3.02201e+06	2.82701e+06	2.04658e+06	0.145787	-1.34983	Ctrl_Starv down vs Ctrl
B0BNG6	Use1 protein (Fragment) OS=Rattus norvegicus OX=10116 GN=Use1 PE=2 SV=1	Use1	15	4	4	319658	323972	491363	230250	242993	257643	0.0439716	-1.52263	Ctrl_Starv down vs Ctrl
B0BNK1	RAB5C, member RAS oncogene family OS=Rattus norvegicus OX=10116 GN=Rab5c PE=1 SV=1	Rab5c	65	12	7	2.02066e+06	2.17278e+06	2.44536e+06	2.03058e+06	2.26795e+06	2.95374e+06	0.560149	1.08208	Ctrl_Starv up vs Ctrl
B0BNL5	Receptor expression-enhancing protein OS=Rattus norvegicus OX=10116 GN=Reep3 PE=2 SV=1	Reep3	9	2	2	42932	43690.3	78153	57899.3	45046.5	50810.5	0.880367	-1.03421	Ctrl_Starv down vs Ctrl
B0BNL8	Agpat3 protein (Fragment) OS=Rattus norvegicus OX=10116 GN=Agpat3 PE=2 SV=1	Agpat3	10	3	3	114112	67828.1	86265.6	71713.3	103744	86865.9	0.955785	-1.01093	Ctrl_Starv down vs Ctrl
B0BNM7	Sco1 protein (Fragment) OS=Rattus norvegicus OX=10116 GN=Sco1 PE=2 SV=1	Sco1	9	2	2	49918.7	63338.9	81773.2	71336.5	75361.2	40013	0.816626	-1.06323	Ctrl_Starv down vs Ctrl
B0BNN1	Gltpd2 protein OS=Rattus norvegicus OX=10116 GN=Gltpd2 PE=2 SV=1	Gltpd2	33	9	9	349963	956199	797086	646484	1.03182e+06	581422	0.743556	1.1329	Ctrl_Starv up vs Ctrl
B0K020	CDGSH iron-sulfur domain-containing protein 1 OS=Rattus norvegicus OX=10116 GN=Cisd1 PE=3 SV=1	Cisd1	46	5	5	1.99054e+06	2.09525e+06	3.04635e+06	3.25766e+06	2.89801e+06	2.55275e+06	0.231695	1.23787	Ctrl_Starv up vs Ctrl
B0K025	Oligosaccharyltransferase complex subunit OSTC OS=Rattus norvegicus OX=10116 GN=Ostc PE=2 SV=1	Ostc	13	2	2	264868	306535	423967	381600	356717	269687	0.908335	1.02168	Ctrl_Starv up vs Ctrl
B0K026	LETM1 domain-containing 1 OS=Rattus norvegicus OX=10116 GN=Letmd1 PE=1 SV=1	Letmd1	7	2	2	81292.1	150188	202465	216836	179889	166339	0.314481	1.37942	Ctrl_Starv up vs Ctrl
B0K031	60S ribosomal protein L7 OS=Rattus norvegicus OX=10116 GN=Rpl7 PE=1 SV=1	Rpl7	49	18	18	1.30282e+06	2.22816e+06	5.61651e+06	984843	1.7222e+06	1.66056e+06	0.275121	-1.79555	Ctrl_Starv down vs Ctrl
B1A2U8	Growth factor inhibitor OS=Rattus norvegicus OX=10116 GN=Mtus1 PE=1 SV=1	Mtus1	10	9	9	1.312e+07	7.13129e+06	1.70697e+07	1.18046e+07	7.65203e+06	1.28494e+07	0.744231	-1.11226	Ctrl_Starv down vs Ctrl
B1H249	Glucosamine 6-phosphate N-acetyltransferase OS=Rattus norvegicus OX=10116 GN=Gnpnat1 PE=1 SV=1	Gnpnat1	16	2	2	44288.1	42193.3	36896.4	115193	84644.4	25957.4	0.396971	1.54261	Ctrl_Starv up vs Ctrl
B1H250	Glycine-N-acyltransferase-like 1 OS=Rattus norvegicus OX=10116 GN=Glyatl1 PE=1 SV=1	Glyatl1	14	3	2	247656	193175	257131	177698	168659	229634	0.213367	-1.2136	Ctrl_Starv down vs Ctrl
B1H270	Succinate--CoA ligase [GDP-forming] subunit beta, mitochondrial OS=Rattus norvegicus OX=10116 GN=Suclg2 PE=2 SV=1	Suclg2	27	10	10	574597	388164	484582	576312	649195	506165	0.236554	1.20557	Ctrl_Starv up vs Ctrl
B1H282	Collagen beta(1-O)galactosyltransferase 1 OS=Rattus norvegicus OX=10116 GN=Colgalt1 PE=1 SV=1	Colgalt1	13	8	8	220396	277554	373843	203887	265446	241761	0.338464	-1.20456	Ctrl_Starv down vs Ctrl
B1WBS4	Similar to Vacuolar protein sorting 26 homolog (VPS26 protein homolog), isoform CRA_a OS=Rattus norvegicus OX=10116 GN=Vps26b PE=1 SV=1	Vps26b	5	2	2	37771.9	48738.8	43769.6	28990.9	44780.5	17850.5	0.206388	-1.51497	Ctrl_Starv down vs Ctrl
B1WBX5	Solute carrier family 43, member 1 OS=Rattus norvegicus OX=10116 GN=Slc43a1 PE=2 SV=1	Slc43a1	7	3	3	365890	285479	226718	317098	188070	302300	0.696176	-1.09518	Ctrl_Starv down vs Ctrl
B1WBY5	DnaJ (Hsp40) homolog, subfamily C, member 11 OS=Rattus norvegicus OX=10116 GN=Dnajc11 PE=1 SV=1	Dnajc11	16	8	8	311983	287956	372979	516222	369785	321340	0.276329	1.22331	Ctrl_Starv up vs Ctrl
B1WBY7	ER lipid raft-associated 1 OS=Rattus norvegicus OX=10116 GN=Erlin1 PE=1 SV=1	Erlin1	37	11	8	471147	486962	590422	559335	522619	454961	0.950619	-1.00615	Ctrl_Starv down vs Ctrl
B1WC34	Protein kinase C substrate 80K-H OS=Rattus norvegicus OX=10116 GN=Prkcsh PE=1 SV=1	Prkcsh	12	7	7	278219	257363	466153	345601	239222	238790	0.476862	-1.1913	Ctrl_Starv down vs Ctrl
B1WC61	Complex I assembly factor ACAD9, mitochondrial OS=Rattus norvegicus OX=10116 GN=Acad9 PE=1 SV=1	Acad9	19	9	9	380326	312039	285806	333252	424731	307379	0.554352	1.08653	Ctrl_Starv up vs Ctrl
B1WC88	UPF0729 protein C18orf32 homolog OS=Rattus norvegicus OX=10116 PE=3 SV=1	CR032	43	3	3	214103	186405	201892	108026	196722	248637	0.605756	-1.15102	Ctrl_Starv down vs Ctrl
B2GUY0	Endoplasmic reticulum mannosyl-oligosaccharide 1,2-alpha-mannosidase OS=Rattus norvegicus OX=10116 GN=Man1b1 PE=2 SV=2	Man1b1	17	11	11	166014	295899	305376	217603	336282	795230	0.351843	1.57125	Ctrl_Starv up vs Ctrl
B2GUY2	Transferrin receptor protein 2 OS=Rattus norvegicus OX=10116 GN=Tfr2 PE=2 SV=1	Tfr2	14	9	9	223258	237161	249652	183589	187287	180719	0.00175934	-1.2861	Ctrl_Starv down vs Ctrl
B2GUZ5	F-actin-capping protein subunit alpha-1 OS=Rattus norvegicus OX=10116 GN=Capza1 PE=1 SV=1	Capza1	21	4	3	285392	270713	321246	202654	95455.6	135156	0.0283344	-2.11738	Ctrl_Starv down vs Ctrl
B2GV15	Dihydrolipoamide acetyltransferase component of pyruvate dehydrogenase complex OS=Rattus norvegicus OX=10116 GN=Dbt PE=1 SV=1	Dbt	14	6	6	203447	139914	168137	204965	139497	168654	0.987876	1.00251	Ctrl_Starv up vs Ctrl
B2GV24	E3 UFM1-protein ligase 1 OS=Rattus norvegicus OX=10116 GN=Ufl1 PE=1 SV=1	Ufl1	22	14	14	372038	333475	464071	278941	244291	205231	0.0231277	-1.60272	Ctrl_Starv down vs Ctrl
B2GV35	Galactosylgalactosylxylosylprotein 3-beta-glucuronosyltransferase OS=Rattus norvegicus OX=10116 GN=B3gat3 PE=1 SV=1	B3gat3	13	4	4	131844	306951	339094	216165	379622	134233	0.871313	-1.07601	Ctrl_Starv down vs Ctrl
B2GV39	Alpha-1,3-mannosyl-glycoprotein 4-beta-N-acetylglucosaminyltransferase B OS=Rattus norvegicus OX=10116 GN=Mgat4b PE=1 SV=1	Mgat4b	7	3	3	56834.3	149724	148965	54552.5	113529	89049.3	0.513638	-1.31971	Ctrl_Starv down vs Ctrl
B2GV54	Neutral cholesterol ester hydrolase 1 OS=Rattus norvegicus OX=10116 GN=Nceh1 PE=1 SV=1	Nceh1	12	4	4	90718.9	122953	186714	114352	124455	107228	0.652903	-1.10922	Ctrl_Starv down vs Ctrl
B2GV73	Actin-related protein 2/3 complex subunit 3 OS=Rattus norvegicus OX=10116 GN=Arpc3 PE=1 SV=1	Arpc3	20	5	5	646437	758814	835298	645514	414676	456981	0.0586936	-1.49623	Ctrl_Starv down vs Ctrl
B2GV94	Fam134c protein OS=Rattus norvegicus OX=10116 GN=Retreg3 PE=1 SV=1	Retreg3	6	2	2	234354	245452	226430	204250	201970	191773	0.00543272	-1.18081	Ctrl_Starv down vs Ctrl
B2RYC4	Syvn1 protein OS=Rattus norvegicus OX=10116 GN=Syvn1 PE=2 SV=1	Syvn1	6	4	4	137423	186000	162346	242257	152816	117766	0.945978	1.0166	Ctrl_Starv up vs Ctrl
B2RYD7	RCG25591, isoform CRA_a OS=Rattus norvegicus OX=10116 GN=Stt3b PE=1 SV=1	Stt3b	20	14	13	1.06672e+06	1.29005e+06	1.47063e+06	1.31955e+06	1.33645e+06	1.41714e+06	0.503456	1.07286	Ctrl_Starv up vs Ctrl
B2RYE8	Fam69a protein OS=Rattus norvegicus OX=10116 GN=Dipk1a PE=2 SV=1	Dipk1a	10	3	3	86573.9	209647	228629	190218	295247	135675	0.625135	1.22455	Ctrl_Starv up vs Ctrl
B2RYF6	CLPTM1 regulator of GABA type A receptor forward-trafficking OS=Rattus norvegicus OX=10116 GN=Clptm1 PE=1 SV=1	Clptm1	5	3	3	248429	282899	236250	318180	335938	326765	0.0114041	1.28131	Ctrl_Starv up vs Ctrl
B2RYH2	Trim14 protein OS=Rattus norvegicus OX=10116 GN=Trim14 PE=1 SV=1	Trim14	10	4	4	113088	122283	127109	142271	71681.5	89784.7	0.347974	-1.24283	Ctrl_Starv down vs Ctrl
B2RYI2	Signal recognition particle subunit SRP68 OS=Rattus norvegicus OX=10116 GN=Srp68 PE=1 SV=1	Srp68	16	7	7	192402	202658	177029	279858	332282	176758	0.207394	1.33537	Ctrl_Starv up vs Ctrl
B2RYJ3	Cullin 4A OS=Rattus norvegicus OX=10116 GN=Cul4a PE=1 SV=1	Cul4a	3	2	2	59353.3	59904.3	69826.1	67986.2	40077.3	33088.2	0.20239	-1.40166	Ctrl_Starv down vs Ctrl
B2RYM3	Inter-alpha trypsin inhibitor, heavy chain 1 OS=Rattus norvegicus OX=10116 GN=Itih1 PE=1 SV=1	Itih1	6	4	4	233297	230830	186298	326426	292954	345227	0.0106025	1.4874	Ctrl_Starv up vs Ctrl
B2RYN6	AP-1 complex subunit gamma OS=Rattus norvegicus OX=10116 GN=Ap1g1 PE=2 SV=1	Ap1g1	6	6	6	193434	287151	287139	159644	154166	119815	0.0243946	-1.75534	Ctrl_Starv down vs Ctrl
B2RYS2	Cytochrome b-c1 complex subunit 7 OS=Rattus norvegicus OX=10116 GN=Uqcrb PE=1 SV=1	Uqcrb	56	6	6	173192	271114	429652	348438	264061	178939	0.845447	-1.07009	Ctrl_Starv down vs Ctrl
B2RYS8	NADH dehydrogenase [ubiquinone] 1 beta subcomplex subunit 8, mitochondrial OS=Rattus norvegicus OX=10116 GN=Ndufb8 PE=1 SV=1	Ndufb8	21	3	3	468079	485599	530837	575050	460385	315108	0.530871	-1.1309	Ctrl_Starv down vs Ctrl
B2RYT5	Cox7a2l protein OS=Rattus norvegicus OX=10116 GN=Cox7a2l PE=2 SV=1	Cox7a2l	38	4	4	241211	302577	365081	316277	276956	205157	0.495631	-1.1403	Ctrl_Starv down vs Ctrl
B2RYW3	NADH dehydrogenase (Ubiquinone) 1 beta subcomplex, 9 OS=Rattus norvegicus OX=10116 GN=Ndufb9 PE=1 SV=1	Ndufb9	32	4	4	316904	372892	429498	473430	356978	242742	0.755371	-1.07352	Ctrl_Starv down vs Ctrl
B2RZ24	Succinate-CoA ligase subunit beta (Fragment) OS=Rattus norvegicus OX=10116 GN=Sucla2 PE=2 SV=1	Sucla2	32	10	10	515888	455767	506140	600615	430845	329717	0.566314	-1.1173	Ctrl_Starv down vs Ctrl
B2RZ37	Receptor expression-enhancing protein 5 OS=Rattus norvegicus OX=10116 GN=Reep5 PE=1 SV=1	Reep5	16	4	4	648388	470909	369508	718075	489101	423688	0.704628	1.09666	Ctrl_Starv up vs Ctrl
B2RZ72	Actin-related protein 2/3 complex subunit 4 OS=Rattus norvegicus OX=10116 GN=Arpc4 PE=1 SV=1	Arpc4	22	4	4	501633	441978	575931	349686	182409	294460	0.0378681	-1.89439	Ctrl_Starv down vs Ctrl
B2RZ76	Dehydrogenase/reductase X-linked OS=Rattus norvegicus OX=10116 GN=Dhrsx PE=1 SV=1	Dhrsx	6	2	2	102041	72390	145429	127053	120041	175757	0.26231	1.35636	Ctrl_Starv up vs Ctrl
B2RZA8	Slc30a6 protein OS=Rattus norvegicus OX=10116 GN=Slc30a6 PE=1 SV=1	Slc30a6	9	3	3	92262.8	201482	237117	129292	195654	91008.8	0.585751	-1.24173	Ctrl_Starv down vs Ctrl
B2RZD1	Protein transport protein Sec61 subunit beta OS=Rattus norvegicus OX=10116 GN=Sec61b PE=1 SV=1	Sec61b	38	3	3	786945	978741	1.23006e+06	1.30834e+06	1.08756e+06	785205	0.794293	1.05651	Ctrl_Starv up vs Ctrl
B2RZD5	RCG41580, isoform CRA_a OS=Rattus norvegicus OX=10116 GN=Rpl22l1 PE=2 SV=1	Rpl22l1	20	2	2	118382	199172	277767	86413.5	72320.1	52929.9	0.0255135	-2.70531	Ctrl_Starv down vs Ctrl
B2RZD6	NDUFA4, mitochondrial complex-associated OS=Rattus norvegicus OX=10116 GN=Ndufa4 PE=1 SV=1	Ndufa4	56	6	6	2.76207e+06	2.85014e+06	3.39428e+06	3.78311e+06	3.67917e+06	2.42343e+06	0.648134	1.08075	Ctrl_Starv up vs Ctrl
B3DMA2	Acyl-CoA dehydrogenase family member 11 OS=Rattus norvegicus OX=10116 GN=Acad11 PE=1 SV=1	Acad11	16	11	11	425976	416975	281402	370195	251776	259219	0.256261	-1.2742	Ctrl_Starv down vs Ctrl
B4F768	Multifunctional fusion protein (Fragment) OS=Rattus norvegicus OX=10116 GN=Aldh4a1 PE=2 SV=1	Aldh4a1	27	14	14	1.22153e+06	1.06586e+06	1.09711e+06	937920	885262	1.04458e+06	0.0596498	-1.18093	Ctrl_Starv down vs Ctrl
B4F7F3	ARVCF, delta catenin family member OS=Rattus norvegicus OX=10116 GN=Arvcf PE=1 SV=1	Arvcf	13	9	9	225737	196291	209365	180106	133554	150407	0.0306561	-1.36873	Ctrl_Starv down vs Ctrl
B5D5N9	Cationic amino acid transporter 2 OS=Rattus norvegicus OX=10116 GN=Slc7a2 PE=1 SV=1	Slc7a2	9	5	5	192453	190841	285202	286815	309601	245024	0.178154	1.27591	Ctrl_Starv up vs Ctrl
B5DEF6	RGD1310159 protein OS=Rattus norvegicus OX=10116 GN=RGD1310159 PE=2 SV=1	RGD1310159	6	5	5	118324	78254.3	69230.1	136128	128313	95784.9	0.176698	1.37683	Ctrl_Starv up vs Ctrl
B5DEH2	Erlin-2 OS=Rattus norvegicus OX=10116 GN=Erlin2 PE=1 SV=1	Erlin2	36	11	8	943672	798171	957718	975920	879016	727760	0.666919	-1.04935	Ctrl_Starv down vs Ctrl
B5DEL8	NADH dehydrogenase (Ubiquinone) Fe-S protein 5 OS=Rattus norvegicus OX=10116 GN=Ndufs5 PE=1 SV=1	Ndufs5	42	4	4	249489	267235	363920	360029	257066	182995	0.62586	-1.12731	Ctrl_Starv down vs Ctrl
B5DEX7	Cation-transporting ATPase (Fragment) OS=Rattus norvegicus OX=10116 GN=Atp13a1 PE=2 SV=1	Atp13a1	16	15	15	303574	285789	254934	335920	435412	367917	0.0318415	1.34498	Ctrl_Starv up vs Ctrl
B5DF32	Chuk protein OS=Rattus norvegicus OX=10116 GN=Chuk PE=2 SV=1	Chuk	2	2	2	28258.7	63124.2	61742.8	41464.9	18592.8	8992.13	0.14765	-2.51391	Ctrl_Starv down vs Ctrl
B5DF46	Phosphomannomutase OS=Rattus norvegicus OX=10116 GN=Pmm2 PE=1 SV=1	Pmm2	18	4	4	58864.8	43962.9	70697.8	133588	100998	34343.5	0.517207	1.36309	Ctrl_Starv up vs Ctrl
B5DF50	Polypeptide N-acetylgalactosaminyltransferase (Fragment) OS=Rattus norvegicus OX=10116 GN=Galnt2 PE=2 SV=1	Galnt2	34	17	16	549098	879346	766950	549560	1.00378e+06	781629	0.831838	1.05203	Ctrl_Starv up vs Ctrl
B5DF51	Membrane magnesium transporter 1 OS=Rattus norvegicus OX=10116 GN=Mmgt1 PE=2 SV=1	Mmgt1	25	2	2	204330	245973	274728	248013	199847	154045	0.291136	-1.21834	Ctrl_Starv down vs Ctrl
B5DF57	Erythrocyte membrane protein band 4.2 OS=Rattus norvegicus OX=10116 GN=Epb42 PE=1 SV=1	Epb42	6	3	3	194863	48251.9	67742.7	51994.7	44269.8	69728.9	0.356156	-1.58322	Ctrl_Starv down vs Ctrl
B5DF89	Cullin-3 OS=Rattus norvegicus OX=10116 GN=Cul3 PE=1 SV=2	Cul3	4	3	3	23905.9	35103.4	48304.1	13389.7	13526.4	9071.21	0.0115775	-2.91121	Ctrl_Starv down vs Ctrl
B5DFA3	Bucs1 protein OS=Rattus norvegicus OX=10116 GN=Acsm1 PE=2 SV=1	Acsm1	71	37	36	2.95745e+06	5.26806e+06	7.56491e+06	6.04912e+06	2.11154e+06	8.1924e+06	0.939815	-1.04045	Ctrl_Starv down vs Ctrl
B5DFC9	Nidogen-2 OS=Rattus norvegicus OX=10116 GN=Nid2 PE=2 SV=1	Nid2	10	8	7	317131	6687.82	6749.46	46341.5	8082.74	8762.36	0.744429	-1.63386	Ctrl_Starv down vs Ctrl
B5DFJ2	FAM3 metabolism-regulating-signaling molecule A OS=Rattus norvegicus OX=10116 GN=Fam3a PE=1 SV=1	Fam3a	12	3	3	2.22906e+06	1.8354e+06	3.51576e+06	1.80962e+06	2.71322e+06	1.66541e+06	0.484456	-1.20715	Ctrl_Starv down vs Ctrl
B5DFK0	Leng4 protein OS=Rattus norvegicus OX=10116 GN=Mboat7 PE=2 SV=1	Mboat7	4	3	3	45790.5	71613.4	57352.8	52448	74289.2	68594.6	0.520744	1.12428	Ctrl_Starv up vs Ctrl
B5DFK1	Coatomer subunit alpha OS=Rattus norvegicus OX=10116 GN=Copa PE=2 SV=1	Copa	40	46	46	1.99025e+06	2.94998e+06	3.32308e+06	2.15582e+06	2.47625e+06	2.28388e+06	0.382849	-1.16967	Ctrl_Starv down vs Ctrl
B5DFK6	Adaptor-related protein complex 3 subunit delta 1 OS=Rattus norvegicus OX=10116 GN=Ap3d1 PE=1 SV=1	Ap3d1	7	6	6	53194.9	74936.4	114445	52980.6	78024.3	32989.8	0.293629	-1.49559	Ctrl_Starv down vs Ctrl
B5DFK8	Pdxdc1 protein OS=Rattus norvegicus OX=10116 GN=Pdxdc1 PE=1 SV=1	Pdxdc1	34	19	19	503437	1.09959e+06	1.15031e+06	750411	1.0431e+06	503011	0.663058	-1.1738	Ctrl_Starv down vs Ctrl
B6DTP5	DEAD (Asp-Glu-Ala-Asp) box polypeptide 5 (Fragment) OS=Rattus norvegicus OX=10116 GN=Ddx5 PE=2 SV=1	Ddx5	31	20	14	636470	542628	646888	627188	571402	603321	0.869302	-1.01098	Ctrl_Starv down vs Ctrl
C0JPT7	Filamin A OS=Rattus norvegicus OX=10116 GN=Flna PE=1 SV=1	Flna	3	6	5	115448	83726.4	123609	62116.3	58951.1	45273.9	0.0131669	-1.9316	Ctrl_Starv down vs Ctrl
D3Z865	Mannose-P-dolichol utilization defect 1 OS=Rattus norvegicus OX=10116 GN=Mpdu1 PE=1 SV=1	Mpdu1	10	2	2	351696	348388	488199	334196	554258	451141	0.577545	1.11789	Ctrl_Starv up vs Ctrl
D3Z8B6	Abhydrolase domain-containing 15 OS=Rattus norvegicus OX=10116 GN=Abhd15 PE=1 SV=1	Abhd15	4	2	2	81891.5	47314.1	44878	89192.8	59609.6	53424.5	0.544779	1.17772	Ctrl_Starv up vs Ctrl
D3Z8I7	Glutathione S-transferase, theta 3 OS=Rattus norvegicus OX=10116 GN=Gstt3 PE=1 SV=1	Gstt3	28	7	6	808552	5.81478e+06	4.01423e+06	3.97573e+06	2.31552e+06	1.68729e+06	0.925821	-1.06708	Ctrl_Starv down vs Ctrl
D3Z8L7	Ras-related protein R-Ras OS=Rattus norvegicus OX=10116 GN=Rras PE=1 SV=1	Rras	21	4	2	560898	439000	473987	471075	385025	556672	0.726722	-1.04949	Ctrl_Starv down vs Ctrl
D3Z8X6	Deltex E3 ubiquitin ligase 3L OS=Rattus norvegicus OX=10116 GN=Dtx3l PE=1 SV=1	Dtx3l	18	11	11	206182	614605	377832	377200	259940	170378	0.419606	-1.42046	Ctrl_Starv down vs Ctrl
D3Z9I1	Cytochrome C oxidase assembly factor 3 OS=Rattus norvegicus OX=10116 GN=Coa3 PE=1 SV=1	Coa3	29	3	3	207001	138709	170945	344328	161157	138308	0.650535	1.16068	Ctrl_Starv up vs Ctrl
D3Z9J9	Patatin-like phospholipase domain-containing 3 OS=Rattus norvegicus OX=10116 GN=Pnpla3 PE=1 SV=2	Pnpla3	47	20	20	1.34551e+07	1.42651e+06	1.87693e+06	1.36463e+06	1.03402e+06	1.48342e+06	0.255384	-2.58187	Ctrl_Starv down vs Ctrl
D3Z9L0	Acylglycerol kinase OS=Rattus norvegicus OX=10116 GN=Agk PE=1 SV=2	Agk	14	5	5	109032	122445	162631	165562	160830	71848.8	0.894376	-1.04308	Ctrl_Starv down vs Ctrl
D3Z9Z0	Ankyrin 1 OS=Rattus norvegicus OX=10116 GN=Ank1 PE=1 SV=1	Ank1	5	7	7	295748	106187	149730	82343.1	79271.2	134246	0.18033	-1.75074	Ctrl_Starv down vs Ctrl
D3ZA84	Talin 2 OS=Rattus norvegicus OX=10116 GN=Tln2 PE=1 SV=3	Tln2	28	53	39	2.99679e+06	1.71109e+06	2.27596e+06	1.86777e+06	2.08341e+06	4.29123e+06	0.717161	1.12684	Ctrl_Starv up vs Ctrl
D3ZAC0	Integrin subunit alpha 2b OS=Rattus norvegicus OX=10116 GN=Itga2b PE=1 SV=2	Itga2b	24	17	17	1.03949e+06	741148	865500	962683	813137	1.24465e+06	0.467759	1.13475	Ctrl_Starv up vs Ctrl
D3ZAF6	ATP synthase subunit f, mitochondrial OS=Rattus norvegicus OX=10116 GN=Atp5mf PE=1 SV=1	Atp5mf	32	3	3	2.88752e+06	3.51393e+06	4.054e+06	4.25796e+06	4.38525e+06	3.03618e+06	0.524575	1.11286	Ctrl_Starv up vs Ctrl
D3ZAN3	Alpha glucosidase 2 alpha neutral subunit (Predicted) OS=Rattus norvegicus OX=10116 GN=Ganab PE=1 SV=1	Ganab	38	31	31	2.86859e+06	3.35371e+06	3.61936e+06	2.83865e+06	3.36215e+06	3.32903e+06	0.745256	-1.031	Ctrl_Starv down vs Ctrl
D3ZAS9	DDRGK domain-containing 1 OS=Rattus norvegicus OX=10116 GN=Ddrgk1 PE=1 SV=1	Ddrgk1	19	3	3	269253	304901	370495	255278	330371	262238	0.439265	-1.11207	Ctrl_Starv down vs Ctrl
D3ZAW4	Abhydrolase domain containing 4 (Predicted) OS=Rattus norvegicus OX=10116 GN=Abhd4 PE=1 SV=1	Abhd4	30	9	9	953399	801989	745846	697204	674328	1.24736e+06	0.967161	1.00935	Ctrl_Starv up vs Ctrl
D3ZBB3	Similar to transmembrane 4 superfamily member 10 (Predicted) OS=Rattus norvegicus OX=10116 GN=Tmem47 PE=1 SV=1	Tmem47	10	2	2	169316	104130	135205	148584	85224.8	142122	0.700982	-1.09822	Ctrl_Starv down vs Ctrl
D3ZBN0	Histone H1.5 OS=Rattus norvegicus OX=10116 GN=H1-5 PE=1 SV=1	H1-5	22	4	3	310301	149053	130047	202137	131986	135612	0.606047	-1.18463	Ctrl_Starv down vs Ctrl
D3ZBN4	Ergosterol biosynthesis 28 homolog OS=Rattus norvegicus OX=10116 GN=Erg28 PE=1 SV=1	Erg28	12	2	2	430289	405001	724761	609958	660094	397924	0.760163	1.08251	Ctrl_Starv up vs Ctrl
D3ZC56	Dystonin OS=Rattus norvegicus OX=10116 GN=Dst PE=1 SV=3	Dst	1	5	5	51973.2	42805.3	52348	66545.3	41323.2	48550.8	0.783087	1.04659	Ctrl_Starv up vs Ctrl
D3ZCF8	ATP-binding cassette, subfamily A (ABC1), member 8a OS=Rattus norvegicus OX=10116 GN=Abca8a PE=1 SV=3	Abca8a	27	37	34	4.30716e+06	1.28846e+06	1.75013e+06	2.02826e+06	2.6102e+06	1.67277e+06	0.940033	-1.03126	Ctrl_Starv down vs Ctrl
D3ZCG3	MON2 homolog, regulator of endosome-to-Golgi-trafficking OS=Rattus norvegicus OX=10116 GN=Mon2 PE=1 SV=3	Mon2	8	12	12	77463.8	103511	100047	272517	200024	60578.9	0.370127	1.60264	Ctrl_Starv up vs Ctrl
D3ZCQ2	ALG11, alpha-1,2-mannosyltransferase OS=Rattus norvegicus OX=10116 GN=Alg11 PE=1 SV=2	Alg11	7	2	2	105757	63651.5	152713	78752.7	99901.7	93123.3	0.690198	-1.11952	Ctrl_Starv down vs Ctrl
D3ZCS9	5-hydroxyisourate hydrolase OS=Rattus norvegicus OX=10116 GN=RGD1309350 PE=1 SV=1	RGD1309350	15	2	2	152020	185186	156098	65063.4	86846.9	66012.4	0.00186267	-2.27543	Ctrl_Starv down vs Ctrl
D3ZD05	KN motif and ankyrin repeat domain-containing protein 2 OS=Rattus norvegicus OX=10116 GN=Kank2 PE=1 SV=2	Kank2	12	8	8	404745	232835	208079	234358	112676	144156	0.140239	-1.72705	Ctrl_Starv down vs Ctrl
D3ZD09	Cytochrome c oxidase subunit OS=Rattus norvegicus OX=10116 GN=Cox6b1 PE=1 SV=1	Cox6b1	48	4	4	300667	325181	688670	634447	375111	246852	0.910528	-1.04651	Ctrl_Starv down vs Ctrl
D3ZD11	Signal peptidase complex subunit 2 OS=Rattus norvegicus OX=10116 GN=Spcs2 PE=1 SV=1	Spcs2	53	10	10	893560	1.11724e+06	1.26165e+06	760734	874400	1.27999e+06	0.520341	-1.13943	Ctrl_Starv down vs Ctrl
D3ZD31	Mannose receptor, C type 1 OS=Rattus norvegicus OX=10116 GN=Mrc1 PE=1 SV=3	Mrc1	11	14	14	199487	262803	222358	211937	246550	214238	0.892531	-1.01359	Ctrl_Starv down vs Ctrl
D3ZDR2	Charged multivesicular body protein 6 OS=Rattus norvegicus OX=10116 GN=Chmp6 PE=1 SV=1	Chmp6	12	2	2	337021	325364	322491	314997	251675	521236	0.821632	1.05328	Ctrl_Starv up vs Ctrl
D3ZE15	NADH:ubiquinone oxidoreductase subunit A13 OS=Rattus norvegicus OX=10116 GN=Ndufa13 PE=1 SV=1	Ndufa13	40	5	5	600648	721395	830884	835191	705576	496653	0.720256	-1.07148	Ctrl_Starv down vs Ctrl
D3ZEA0	Fibronectin type III domain containing 3a (Predicted), isoform CRA_a OS=Rattus norvegicus OX=10116 GN=Fndc3a PE=1 SV=2	Fndc3a	4	4	4	54096.6	59947.8	79726.5	46817.2	69055.4	52141.9	0.433587	-1.15324	Ctrl_Starv down vs Ctrl
D3ZEE9	Fatty acid desaturase 6 OS=Rattus norvegicus OX=10116 GN=Fads6 PE=1 SV=1	Fads6	6	2	2	175073	200414	243246	337632	333536	339642	0.00638048	1.64869	Ctrl_Starv up vs Ctrl
D3ZEZ9	Supervillin OS=Rattus norvegicus OX=10116 GN=Svil PE=1 SV=3	Svil	4	6	6	135274	80307.5	86252.2	84893.7	43554.2	68052.2	0.161157	-1.55	Ctrl_Starv down vs Ctrl
D3ZF12	Signal peptidase complex subunit 3 OS=Rattus norvegicus OX=10116 GN=Spcs3 PE=1 SV=1	Spcs3	26	4	4	407507	705799	777881	495697	444760	407552	0.219504	-1.3554	Ctrl_Starv down vs Ctrl
D3ZF21	GPRIN family member 3 OS=Rattus norvegicus OX=10116 GN=Gprin3 PE=1 SV=2	Gprin3	7	3	3	89152.2	65262.5	66942.9	118706	138507	78848.6	0.109775	1.49307	Ctrl_Starv up vs Ctrl
D3ZF26	Tankyrase 1-binding protein 1 OS=Rattus norvegicus OX=10116 GN=Tnks1bp1 PE=1 SV=1	Tnks1bp1	1	2	2	0	2471.54	17880.8	16169.6	491.917	24413.9	0.394673	352.878	Ctrl_Starv up vs Ctrl
D3ZF54	Anoctamin OS=Rattus norvegicus OX=10116 GN=Ano10 PE=1 SV=2	Ano10	8	4	4	183779	136131	153522	200626	362244	225228	0.0737606	1.62129	Ctrl_Starv up vs Ctrl
D3ZF97	Endoplasmic reticulum lectin 1 OS=Rattus norvegicus OX=10116 GN=Erlec1 PE=1 SV=2	Erlec1	18	7	7	142655	141593	176081	163818	105401	143314	0.462074	-1.12854	Ctrl_Starv down vs Ctrl
D3ZFB0	Golgi transport 1A OS=Rattus norvegicus OX=10116 GN=Golt1a PE=4 SV=1	Golt1a	13	2	2	110570	181820	212500	131631	193382	157629	0.930827	-1.02112	Ctrl_Starv down vs Ctrl
D3ZFC5	Phospholipid-transporting ATPase OS=Rattus norvegicus OX=10116 GN=Atp11c PE=1 SV=3	Atp11c	33	33	33	1.776e+06	1.94489e+06	2.08623e+06	2.66648e+06	1.55426e+06	2.14306e+06	0.691938	1.07217	Ctrl_Starv up vs Ctrl
D3ZFJ6	Lactamase, beta OS=Rattus norvegicus OX=10116 GN=Lactb PE=1 SV=1	Lactb	29	13	13	674346	1.1082e+06	956382	1.18589e+06	1.17152e+06	663513	0.743295	1.08852	Ctrl_Starv up vs Ctrl
D3ZFK5	RCG42279 OS=Rattus norvegicus OX=10116 GN=Spcs1 PE=1 SV=3	Spcs1	17	3	3	307566	444958	639608	342578	323173	307715	0.21488	-1.36965	Ctrl_Starv down vs Ctrl
D3ZFK8	FERM, ARH/RhoGEF and pleckstrin domain protein 2 OS=Rattus norvegicus OX=10116 GN=Farp2 PE=1 SV=1	Farp2	23	20	20	606053	424275	471244	570547	390798	416534	0.604029	-1.09271	Ctrl_Starv down vs Ctrl
D3ZFQ8	Cytochrome c-1 OS=Rattus norvegicus OX=10116 GN=Cyc1 PE=1 SV=3	Cyc1	37	11	11	1.65783e+06	1.9126e+06	2.27184e+06	2.30428e+06	2.31567e+06	1.64208e+06	0.677349	1.06747	Ctrl_Starv up vs Ctrl
D3ZG43	NADH dehydrogenase (Ubiquinone) Fe-S protein 3 (Predicted), isoform CRA_c OS=Rattus norvegicus OX=10116 GN=Ndufs3 PE=1 SV=1	Ndufs3	25	5	5	1.14148e+06	1.36706e+06	1.21232e+06	1.42863e+06	1.50877e+06	972332	0.828943	1.03473	Ctrl_Starv up vs Ctrl
D3ZH41	Cytoskeleton-associated protein 4 OS=Rattus norvegicus OX=10116 GN=Ckap4 PE=1 SV=2	Ckap4	8	2	2	50746.1	19144.3	33551.3	27406	42824.9	28128.7	0.989952	1.00426	Ctrl_Starv up vs Ctrl
D3ZHA1	Beta-1,4-glucuronyltransferase 1 OS=Rattus norvegicus OX=10116 GN=B4gat1 PE=1 SV=1	B4gat1	16	5	5	153646	261689	240007	210149	311306	196464	0.684762	1.10025	Ctrl_Starv up vs Ctrl
D3ZHG0	Very-long-chain (3R)-3-hydroxyacyl-CoA dehydratase OS=Rattus norvegicus OX=10116 GN=Hacd2 PE=1 SV=3	Hacd2	14	3	3	384567	287299	421538	387774	571098	368320	0.358785	1.20538	Ctrl_Starv up vs Ctrl
D3ZHR2	ATP-binding cassette sub-family D member 1 OS=Rattus norvegicus OX=10116 GN=Abcd1 PE=1 SV=1	Abcd1	5	3	3	141557	132511	154740	57360.2	58283.3	67089.1	0.000219527	-2.3478	Ctrl_Starv down vs Ctrl
D3ZHV2	Microtubule-actin cross-linking factor 1 OS=Rattus norvegicus OX=10116 GN=Macf1 PE=1 SV=1	Macf1	5	22	21	658197	495745	710467	678169	598392	1.01911e+06	0.377271	1.21282	Ctrl_Starv up vs Ctrl
D3ZIC2	Urocanate hydratase 1 OS=Rattus norvegicus OX=10116 GN=Uroc1 PE=1 SV=2	Uroc1	11	6	6	248277	215230	251064	215099	342844	171143	0.927547	-1.02057	Ctrl_Starv down vs Ctrl
D3ZIK0	Glucuronic acid epimerase OS=Rattus norvegicus OX=10116 GN=Glce PE=4 SV=1	Glce	4	2	2	40374.1	71860	146973	40895.9	111716	79376.3	0.915178	-1.05547	Ctrl_Starv down vs Ctrl
D3ZIL6	Enoyl CoA hydratase domain-containing 2 OS=Rattus norvegicus OX=10116 GN=Echdc2 PE=1 SV=1	Echdc2	14	3	3	139866	171979	149862	64609.9	130164	204626	0.509575	-1.27951	Ctrl_Starv down vs Ctrl
D3ZIY3	YTH N(6)-methyladenosine RNA-binding protein 3 OS=Rattus norvegicus OX=10116 GN=Ythdf3 PE=1 SV=1	Ythdf3	5	3	3	109474	133016	141996	75591.2	77050.2	62513.8	0.00488245	-1.78412	Ctrl_Starv down vs Ctrl
D3ZJ32	Extended synaptotagmin 2 OS=Rattus norvegicus OX=10116 GN=Esyt2 PE=1 SV=3	Esyt2	16	10	10	425114	342637	457422	418340	324090	408644	0.63255	-1.06342	Ctrl_Starv down vs Ctrl
D3ZJ50	Plakophilin 3 OS=Rattus norvegicus OX=10116 GN=Pkp3 PE=1 SV=1	Pkp3	28	21	21	392357	377399	395158	591152	370853	408706	0.376017	1.15262	Ctrl_Starv up vs Ctrl
D3ZJB7	Solute carrier family 30, member 10 OS=Rattus norvegicus OX=10116 GN=Slc30a10 PE=1 SV=1	Slc30a10	14	4	4	521781	413548	504646	424139	293015	295032	0.0630576	-1.4374	Ctrl_Starv down vs Ctrl
D3ZJD3	Ribosomal_L28e domain-containing protein OS=Rattus norvegicus OX=10116 PE=4 SV=1	D3ZJD3	42	7	7	966569	1.75292e+06	2.70692e+06	738269	1.50817e+06	1.09804e+06	0.291536	-1.55381	Ctrl_Starv down vs Ctrl
D3ZJN9	Ecotropic viral integration site 5 OS=Rattus norvegicus OX=10116 GN=Evi5 PE=1 SV=3	Evi5	3	2	2	85355.6	125357	174343	87555.8	104126	117241	0.452168	-1.20398	Ctrl_Starv down vs Ctrl
D3ZJR7	Desmocollin 2 OS=Rattus norvegicus OX=10116 GN=Dsc2 PE=1 SV=3	Dsc2	19	14	14	737444	544373	481654	653162	359958	390235	0.332346	-1.2821	Ctrl_Starv down vs Ctrl
D3ZJX5	Mitochondrial import inner membrane translocase subunit TIM50 OS=Rattus norvegicus OX=10116 GN=Timm50 PE=1 SV=2	Timm50	23	6	6	529058	596497	620699	741351	704987	425863	0.827777	1.0435	Ctrl_Starv up vs Ctrl
D3ZJZ0	RGD1563250 (Predicted), isoform CRA_a OS=Rattus norvegicus OX=10116 GN=Tmem205 PE=1 SV=1	Tmem205	27	4	4	7.04682e+06	6.03656e+06	7.51286e+06	7.53452e+06	1.04915e+07	8.66343e+06	0.0934285	1.28923	Ctrl_Starv up vs Ctrl
D3ZK45	Band 4.1-like protein 5 OS=Rattus norvegicus OX=10116 GN=Epb41l5 PE=1 SV=3	Epb41l5	14	6	6	98913.5	108272	166172	116709	71972.9	117104	0.433992	-1.21851	Ctrl_Starv down vs Ctrl
D3ZK56	RAP2C, member of RAS oncogene family OS=Rattus norvegicus OX=10116 GN=Rap2c PE=1 SV=2	Rap2c	20	4	2	152296	96907.7	112923	126538	68159.6	77097.1	0.255568	-1.35836	Ctrl_Starv down vs Ctrl
D3ZKI3	Cell death-inducing DFFA-like effector b OS=Rattus norvegicus OX=10116 GN=Cideb PE=1 SV=2	Cideb	31	9	9	2.09719e+06	1.54963e+06	2.42043e+06	1.09261e+06	1.19255e+06	2.06593e+06	0.208764	-1.42966	Ctrl_Starv down vs Ctrl
D3ZLA3	Copine 3 OS=Rattus norvegicus OX=10116 GN=Cpne3 PE=1 SV=1	Cpne3	10	5	5	140039	144862	141891	164589	167200	118509	0.730448	1.0425	Ctrl_Starv up vs Ctrl
D3ZLC3	ITPR-interacting domain-containing 2 OS=Rattus norvegicus OX=10116 GN=Itprid2 PE=1 SV=1	Itprid2	7	7	7	209054	174528	263862	189812	134708	129647	0.105211	-1.42673	Ctrl_Starv down vs Ctrl
D3ZLR6	UDP-glucuronosyltransferase OS=Rattus norvegicus OX=10116 GN=Ugt2b15 PE=1 SV=3	Ugt2b15	64	43	4	3.74468e+06	3.42917e+06	4.40078e+06	3.86379e+06	3.76147e+06	3.52169e+06	0.694128	-1.03356	Ctrl_Starv down vs Ctrl
D3ZLS5	HECT domain E3 ubiquitin protein ligase 1 OS=Rattus norvegicus OX=10116 GN=Hectd1 PE=1 SV=3	Hectd1	1	2	2	15790.5	54975.9	52722	32906.8	30012.2	18778.1	0.535186	-1.35137	Ctrl_Starv down vs Ctrl
D3ZLT1	NADH dehydrogenase (Ubiquinone) 1 beta subcomplex, 7 (Predicted) OS=Rattus norvegicus OX=10116 GN=Ndufb7 PE=1 SV=1	Ndufb7	21	2	2	304288	287798	284062	464337	367868	287393	0.181143	1.25431	Ctrl_Starv up vs Ctrl
D3ZLT7	Similar to RIKEN cDNA 2510039O18 OS=Rattus norvegicus OX=10116 GN=RGD1305350 PE=1 SV=1	RGD1305350	7	3	3	71860.6	179100	205161	168392	306568	139246	0.457388	1.39632	Ctrl_Starv up vs Ctrl
D3ZM21	Catechol-O-methyltransferase domain containing 1 (Predicted), isoform CRA_a OS=Rattus norvegicus OX=10116 GN=Comtd1 PE=1 SV=1	Comtd1	8	2	2	160579	142546	135471	203927	259303	202857	0.0122728	1.51238	Ctrl_Starv up vs Ctrl
D3ZM69	Erythrocyte membrane protein band 4.1-like 2 OS=Rattus norvegicus OX=10116 GN=Epb41l2 PE=1 SV=2	Epb41l2	6	5	4	62577.4	37021.8	60649.9	30907.6	13317.4	27152.8	0.0538867	-2.32524	Ctrl_Starv down vs Ctrl
D3ZMR2	UHRF1-binding protein 1 OS=Rattus norvegicus OX=10116 GN=Uhrf1bp1 PE=1 SV=3	Uhrf1bp1	1	2	2	13237.2	22489.6	43919	20034.2	37456.6	27720.7	0.712543	1.16742	Ctrl_Starv up vs Ctrl
D3ZMX6	Syntrophin, beta 2 OS=Rattus norvegicus OX=10116 GN=Sntb2 PE=1 SV=3	Sntb2	7	3	3	216085	144495	192931	187666	122333	158149	0.383734	-1.18384	Ctrl_Starv down vs Ctrl
D3ZN19	Ring finger protein 121 OS=Rattus norvegicus OX=10116 GN=Rnf121 PE=1 SV=1	Rnf121	8	2	2	207524	395075	294506	229108	437562	171489	0.75137	-1.11989	Ctrl_Starv down vs Ctrl
D3ZN76	Protein transport protein sec16 OS=Rattus norvegicus OX=10116 GN=Sec16a PE=1 SV=1	Sec16a	14	23	23	469438	589686	628709	351065	263176	190960	0.0179298	-2.14466	Ctrl_Starv down vs Ctrl
D3ZNQ6	Ubiquitin-conjugating enzyme E2M OS=Rattus norvegicus OX=10116 GN=Ube2m PE=1 SV=1	Ube2m	15	3	3	170463	216074	185297	268301	239144	88277.9	0.871223	-1.06412	Ctrl_Starv down vs Ctrl
D3ZNV6	ELMO domain-containing 2 OS=Rattus norvegicus OX=10116 GN=Elmod2 PE=1 SV=1	Elmod2	26	9	9	1.35981e+06	869316	1.53821e+06	1.71456e+06	1.26212e+06	1.74707e+06	0.295448	1.27634	Ctrl_Starv up vs Ctrl
D3ZP13	Sulfhydryl oxidase OS=Rattus norvegicus OX=10116 GN=Qsox2 PE=1 SV=1	Qsox2	6	4	4	1.64633e+06	1.63405e+06	2.06608e+06	1.51257e+06	1.53654e+06	1.61537e+06	0.175253	-1.13972	Ctrl_Starv down vs Ctrl
D3ZPD8	Hexosyltransferase OS=Rattus norvegicus OX=10116 GN=B3galt1 PE=1 SV=1	B3galt1	10	3	3	126987	219893	244326	240041	396238	166238	0.435055	1.32336	Ctrl_Starv up vs Ctrl
D3ZPN7	Uncharacterized protein OS=Rattus norvegicus OX=10116 PE=4 SV=1	D3ZPN7	41	7	7	2.31408e+06	3.13095e+06	3.9911e+06	1.90304e+06	1.89364e+06	1.95943e+06	0.0409834	-1.59989	Ctrl_Starv down vs Ctrl
D3ZPR0	Chromosome segregation 1-like OS=Rattus norvegicus OX=10116 GN=Cse1l PE=1 SV=1	Cse1l	13	11	11	160050	264226	275520	212866	379318	117501	0.865967	-1.07089	Ctrl_Starv down vs Ctrl
D3ZQ57	Plexin B2 OS=Rattus norvegicus OX=10116 GN=Plxnb2 PE=1 SV=1	Plxnb2	14	21	21	524455	488048	448389	486910	394707	418898	0.200321	-1.12546	Ctrl_Starv down vs Ctrl
D3ZQC1	Hexosyltransferase OS=Rattus norvegicus OX=10116 GN=B3galt6 PE=3 SV=1	B3galt6	27	7	7	241449	385523	357356	277880	378674	261489	0.749461	-1.06529	Ctrl_Starv down vs Ctrl
D3ZQL1	ER membrane protein complex subunit 7 OS=Rattus norvegicus OX=10116 GN=Emc7 PE=1 SV=3	Emc7	42	6	6	494199	522186	719083	523064	475235	474192	0.280428	-1.16331	Ctrl_Starv down vs Ctrl
D3ZR49	alpha-1,2-Mannosidase OS=Rattus norvegicus OX=10116 GN=Man1a2 PE=1 SV=3	Man1a2	34	19	17	641114	1.25162e+06	1.17322e+06	906466	1.35922e+06	656629	0.874217	-1.05182	Ctrl_Starv down vs Ctrl
D3ZR64	Zinc finger protein 598 OS=Rattus norvegicus OX=10116 GN=Zfp598 PE=1 SV=2	Zfp598	3	2	2	23657.7	42168.2	29208.7	18068.1	38170.6	25381.9	0.569339	-1.18514	Ctrl_Starv down vs Ctrl
D3ZRK0	Family with sequence similarity 83, member H OS=Rattus norvegicus OX=10116 GN=Fam83h PE=1 SV=1	Fam83h	14	13	13	310024	288479	328161	354708	220763	254712	0.425622	-1.13741	Ctrl_Starv down vs Ctrl
D3ZS58	NADH dehydrogenase [ubiquinone] 1 alpha subcomplex subunit 2 OS=Rattus norvegicus OX=10116 GN=Ndufa2 PE=1 SV=1	Ndufa2	32	3	3	125345	137020	212940	189001	137662	107937	0.721976	-1.09203	Ctrl_Starv down vs Ctrl
D3ZSA9	Nodal modulator 1 OS=Rattus norvegicus OX=10116 GN=Nomo1 PE=1 SV=1	Nomo1	16	17	17	362948	419502	545691	366338	402597	404221	0.42134	-1.11699	Ctrl_Starv down vs Ctrl
D3ZT64	Autophagy-related 2A OS=Rattus norvegicus OX=10116 GN=Atg2a PE=1 SV=1	Atg2a	13	19	19	651356	761681	943011	570096	500427	510934	0.0274859	-1.47509	Ctrl_Starv down vs Ctrl
D3ZT90	Glutaryl-CoA dehydrogenase OS=Rattus norvegicus OX=10116 GN=Gcdh PE=1 SV=1	Gcdh	24	7	7	449300	422760	405953	512968	373681	406241	0.975254	1.00328	Ctrl_Starv up vs Ctrl
D3ZTP0	10-formyltetrahydrofolate dehydrogenase OS=Rattus norvegicus OX=10116 GN=Aldh1l2 PE=1 SV=3	Aldh1l2	17	13	12	436612	478407	555378	308709	210626	369791	0.0435845	-1.68975	Ctrl_Starv down vs Ctrl
D3ZTR5	RCG21454 OS=Rattus norvegicus OX=10116 GN=Zbed5 PE=4 SV=1	Zbed5	6	3	3	111484	174658	176123	101264	69737	57294.8	0.0340696	-2.0389	Ctrl_Starv down vs Ctrl
D3ZTX0	Transmembrane emp24 domain-containing protein 7 OS=Rattus norvegicus OX=10116 GN=Tmed7 PE=1 SV=1	Tmed7	36	10	10	2.28898e+06	3.477e+06	4.90166e+06	4.29388e+06	4.1438e+06	2.97682e+06	0.703403	1.10731	Ctrl_Starv up vs Ctrl
D3ZU13	Eukaryotic translation initiation factor 4 gamma, 1 OS=Rattus norvegicus OX=10116 GN=Eif4g1 PE=1 SV=1	Eif4g1	26	36	34	1.15298e+06	1.09186e+06	1.15278e+06	1.16436e+06	737731	701338	0.145143	-1.34052	Ctrl_Starv down vs Ctrl
D3ZU83	ERGIC and golgi 3 OS=Rattus norvegicus OX=10116 GN=Ergic3 PE=1 SV=1	Ergic3	17	6	6	276227	380671	580537	535047	447250	289361	0.888809	1.04291	Ctrl_Starv up vs Ctrl
D3ZUD8	Transmembrane 9 superfamily member OS=Rattus norvegicus OX=10116 GN=Tm9sf3 PE=1 SV=2	Tm9sf3	23	19	19	1.77175e+06	3.68878e+06	4.76079e+06	2.53002e+06	4.18705e+06	2.2906e+06	0.824538	-1.08641	Ctrl_Starv down vs Ctrl
D3ZUI5	Protein cordon-bleu OS=Rattus norvegicus OX=10116 GN=Cobl PE=1 SV=1	Cobl	5	4	4	94448.5	52802.7	91611	62019.6	22566.6	41196.3	0.119332	-1.99365	Ctrl_Starv down vs Ctrl
D3ZUL3	Collagen type VI alpha 1 chain OS=Rattus norvegicus OX=10116 GN=Col6a1 PE=1 SV=1	Col6a1	16	12	12	837301	68365.9	66722.1	101954	47361.3	101814	0.479461	-1.98055	Ctrl_Starv down vs Ctrl
D3ZUU8	SEC14-like protein 3 OS=Rattus norvegicus OX=10116 GN=Sec14l4 PE=1 SV=1	Sec14l4	24	8	7	1.53819e+06	1.68846e+06	2.09538e+06	1.32182e+06	1.75851e+06	3.1745e+06	0.729623	1.10682	Ctrl_Starv up vs Ctrl
D3ZUX5	MICOS complex subunit OS=Rattus norvegicus OX=10116 GN=Chchd3 PE=1 SV=1	Chchd3	25	6	6	322458	301623	261775	393542	376631	181088	0.94911	1.01776	Ctrl_Starv up vs Ctrl
D3ZUY0	Retinol dehydrogenase 14 OS=Rattus norvegicus OX=10116 GN=Rdh14 PE=1 SV=1	Rdh14	10	3	3	85836	87186	93690.6	117986	98323.2	136655	0.051483	1.3125	Ctrl_Starv up vs Ctrl
D3ZUY8	AP-2 complex subunit alpha OS=Rattus norvegicus OX=10116 GN=Ap2a1 PE=1 SV=1	Ap2a1	24	20	13	491435	382105	390494	494303	372728	524559	0.525912	1.09641	Ctrl_Starv up vs Ctrl
D3ZUZ4	FAM20B, glycosaminoglycan xylosylkinase OS=Rattus norvegicus OX=10116 GN=Fam20b PE=1 SV=1	Fam20b	18	5	5	355599	508921	461942	368409	443873	244439	0.298862	-1.27883	Ctrl_Starv down vs Ctrl
D3ZV26	Vesicle transport protein OS=Rattus norvegicus OX=10116 GN=Sft2d3 PE=1 SV=2	Sft2d3	15	2	2	97960.9	220847	288879	239713	385357	162531	0.515371	1.3393	Ctrl_Starv up vs Ctrl
D3ZV63	Odr-4 GPCR localization factor homolog OS=Rattus norvegicus OX=10116 GN=Odr4 PE=1 SV=1	Odr4	9	4	4	134374	119267	128475	158755	176136	144073	0.0297167	1.25074	Ctrl_Starv up vs Ctrl
D3ZVK5	RCG61997 OS=Rattus norvegicus OX=10116 GN=rCG_61997 PE=1 SV=3	rCG_61997	5	2	2	11727.3	30209.9	21337.8	37439.7	43799.5	17260.6	0.331966	1.55282	Ctrl_Starv up vs Ctrl
D3ZVN7	Protoporphyrinogen oxidase OS=Rattus norvegicus OX=10116 GN=Ppox PE=1 SV=1	Ppox	19	6	6	273299	255761	341365	278851	292734	202704	0.446249	-1.12978	Ctrl_Starv down vs Ctrl
D3ZVQ0	Ubiquitin carboxyl-terminal hydrolase OS=Rattus norvegicus OX=10116 GN=Usp5 PE=1 SV=1	Usp5	3	2	2	48804.9	43997.8	39739.7	33497.3	77302.1	32120.2	0.978051	-1.00859	Ctrl_Starv down vs Ctrl
D3ZVS2	L-2-hydroxyglutarate dehydrogenase OS=Rattus norvegicus OX=10116 GN=L2hgdh PE=1 SV=1	L2hgdh	29	12	12	343251	488209	438640	903333	766974	342236	0.286373	1.47755	Ctrl_Starv up vs Ctrl
D3ZWC6	Syntrophin, basic 1 (Predicted) OS=Rattus norvegicus OX=10116 GN=Sntb1 PE=1 SV=1	Sntb1	5	2	2	193099	113736	140910	110481	67270.2	60850.6	0.0557764	-1.89852	Ctrl_Starv down vs Ctrl
D3ZWS0	Scribble planar cell polarity protein OS=Rattus norvegicus OX=10116 GN=Scrib PE=1 SV=1	Scrib	6	8	8	155953	117740	134572	145321	88039.8	122087	0.413847	-1.16519	Ctrl_Starv down vs Ctrl
D3ZWZ9	Protein GPR107 OS=Rattus norvegicus OX=10116 GN=Gpr107 PE=1 SV=1	Gpr107	5	3	3	64974.9	126136	135688	54822	118006	164453	0.972396	-1.01487	Ctrl_Starv down vs Ctrl
D3ZXB0	PNKD metallo-beta-lactamase domain-containing OS=Rattus norvegicus OX=10116 GN=Pnkd PE=1 SV=1	Pnkd	8	2	2	157356	191557	204810	171724	176048	151383	0.338536	-1.10492	Ctrl_Starv down vs Ctrl
D3ZXQ0	Carboxylic ester hydrolase OS=Rattus norvegicus OX=10116 GN=Ces2g PE=1 SV=1	Ces2g	10	5	2	115011	160010	199257	78019.3	100926	95634.7	0.0413187	-1.69496	Ctrl_Starv down vs Ctrl
D3ZXY4	Aldehyde dehydrogenase 8 family, member A1 OS=Rattus norvegicus OX=10116 GN=Aldh8a1 PE=1 SV=2	Aldh8a1	25	9	9	782488	733904	839207	719485	866605	622379	0.523147	-1.07489	Ctrl_Starv down vs Ctrl
D3ZY54	Solute carrier family 30 (Zinc transporter), member 5 (Predicted) OS=Rattus norvegicus OX=10116 GN=Slc30a5 PE=1 SV=1	Slc30a5	9	4	4	248761	388453	449953	231340	398601	157717	0.321114	-1.44059	Ctrl_Starv down vs Ctrl
D3ZYL0	Receptor (TNFRSF)-interacting serine-threonine kinase 1 (Predicted) OS=Rattus norvegicus OX=10116 GN=Ripk1 PE=1 SV=1	Ripk1	3	2	2	40857.2	55470.1	53047.7	48670.6	26662.5	27532.6	0.136444	-1.49851	Ctrl_Starv down vs Ctrl
D3ZYS7	G3BP stress granule assembly factor 1 OS=Rattus norvegicus OX=10116 GN=G3bp1 PE=1 SV=1	G3bp1	7	3	2	18064.2	35710.1	57830.7	6300.13	2072.43	9738.43	0.0294865	-6.64482	Ctrl_Starv down vs Ctrl
D3ZZ62	Exportin-T OS=Rattus norvegicus OX=10116 GN=Xpot PE=1 SV=1	Xpot	3	2	2	67877.8	58177.6	13502.5	85764.9	111407	59999.4	0.219889	2.20711	Ctrl_Starv up vs Ctrl
D3ZZB2	Peroxisomal biogenesis factor 1 OS=Rattus norvegicus OX=10116 GN=Pex1 PE=1 SV=1	Pex1	11	13	12	154906	215076	246778	98826.1	140223	248004	0.389651	-1.33743	Ctrl_Starv down vs Ctrl
D3ZZC1	RCG43947 OS=Rattus norvegicus OX=10116 GN=Txndc5 PE=1 SV=1	Txndc5	24	7	7	1.64236e+06	890319	1.0879e+06	884701	552344	570486	0.0694904	-1.78697	Ctrl_Starv down vs Ctrl
D3ZZM0	Solute carrier family 39 (Zinc transporter), member 14 (Predicted) OS=Rattus norvegicus OX=10116 GN=Slc39a14 PE=1 SV=1	Slc39a14	9	4	4	752015	697436	894355	573051	378014	727480	0.150745	-1.43849	Ctrl_Starv down vs Ctrl
D3ZZM3	Component of oligomeric golgi complex 4 OS=Rattus norvegicus OX=10116 GN=Cog4 PE=1 SV=1	Cog4	3	2	2	22628.3	60713.6	56245.5	43993.7	42197.3	23146.8	0.632872	-1.21605	Ctrl_Starv down vs Ctrl
D3ZZR9	Peptidylprolyl isomerase OS=Rattus norvegicus OX=10116 GN=Fkbp2 PE=1 SV=1	Fkbp2	31	4	4	456629	631592	1.06426e+06	560169	506850	586490	0.460965	-1.22611	Ctrl_Starv down vs Ctrl
D3ZZT9	Collagen type XIV alpha 1 chain OS=Rattus norvegicus OX=10116 GN=Col14a1 PE=1 SV=3	Col14a1	3	4	4	90386.6	27805.5	16127.3	24647.1	22064.5	9273.77	0.307971	-2.00306	Ctrl_Starv down vs Ctrl
D3ZZU4	Transmembrane protein 160 OS=Rattus norvegicus OX=10116 GN=Tmem160 PE=1 SV=1	Tmem160	11	2	2	193271	292141	263767	423020	399955	254012	0.157977	1.42369	Ctrl_Starv up vs Ctrl
D3ZZZ9	Catenin (Cadherin associated protein), delta 1 (Predicted), isoform CRA_a OS=Rattus norvegicus OX=10116 GN=Ctnnd1 PE=1 SV=1	Ctnnd1	55	41	41	3.20631e+06	2.41281e+06	2.35538e+06	3.00566e+06	1.8e+06	2.59889e+06	0.659484	-1.09026	Ctrl_Starv down vs Ctrl
D4A017	Transmembrane protein 87A OS=Rattus norvegicus OX=10116 GN=Tmem87a PE=1 SV=3	Tmem87a	9	4	4	56636.4	109182	133600	68073.3	77226.9	39973.8	0.236997	-1.57825	Ctrl_Starv down vs Ctrl
D4A054	RAN-binding protein 2 OS=Rattus norvegicus OX=10116 GN=Ranbp2 PE=1 SV=2	Ranbp2	11	25	25	555400	705063	649618	804484	847167	640808	0.178945	1.1974	Ctrl_Starv up vs Ctrl
D4A0T0	NADH:ubiquinone oxidoreductase subunit B10 OS=Rattus norvegicus OX=10116 GN=Ndufb10 PE=1 SV=1	Ndufb10	41	6	6	298091	255684	298075	408823	284831	188836	0.964383	-1.01094	Ctrl_Starv down vs Ctrl
D4A0W1	ER membrane protein complex subunit 4 OS=Rattus norvegicus OX=10116 GN=Emc4 PE=1 SV=1	Emc4	21	3	3	271605	294926	377734	303885	279404	284067	0.501364	-1.07851	Ctrl_Starv down vs Ctrl
D4A132	UDP-glucuronosyltransferase OS=Rattus norvegicus OX=10116 GN=Ugt2b10 PE=1 SV=1	Ugt2b10	30	20	2	1.11761e+06	1.25888e+06	1.4343e+06	1.21262e+06	1.24632e+06	1.29405e+06	0.895225	-1.0105	Ctrl_Starv down vs Ctrl
D4A133	ATPase H+-transporting V1 subunit A OS=Rattus norvegicus OX=10116 GN=Atp6v1a PE=1 SV=1	Atp6v1a	8	4	4	276323	374646	152341	366544	370566	439245	0.176649	1.55817	Ctrl_Starv up vs Ctrl
D4A147	UDP-glucuronosyltransferase OS=Rattus norvegicus OX=10116 GN=Ugt2a3 PE=1 SV=3	Ugt2a3	17	11	5	137693	185973	198677	140840	150746	143017	0.20799	-1.18772	Ctrl_Starv down vs Ctrl
D4A1N0	Receptor (chemosensory) transporter protein 3 OS=Rattus norvegicus OX=10116 GN=Rtp3 PE=1 SV=1	Rtp3	14	5	5	169284	143222	176201	58303.2	23887.7	12976.5	0.0144667	-6.18306	Ctrl_Starv down vs Ctrl
D4A1W8	Microsomal triglyceride transfer protein OS=Rattus norvegicus OX=10116 GN=Mttp PE=1 SV=1	Mttp	51	46	46	3.82765e+06	4.27866e+06	5.48004e+06	3.46929e+06	4.53937e+06	3.72418e+06	0.346749	-1.15235	Ctrl_Starv down vs Ctrl
D4A1Z2	KOW domain-containing protein OS=Rattus norvegicus OX=10116 PE=3 SV=1	D4A1Z2	45	9	9	1.96089e+06	2.84643e+06	4.48777e+06	1.99973e+06	2.42869e+06	3.20776e+06	0.596863	-1.17151	Ctrl_Starv down vs Ctrl
D4A238	Receptor (chemosensory) transporter protein 4 OS=Rattus norvegicus OX=10116 GN=Rtp4 PE=1 SV=1	Rtp4	14	3	3	300874	256810	385530	426009	403596	157630	0.931377	-1.03201	Ctrl_Starv down vs Ctrl
D4A249	Metallo-beta-lactamase domain-containing 2 OS=Rattus norvegicus OX=10116 GN=Mblac2 PE=1 SV=1	Mblac2	17	4	4	134082	106115	176575	144400	102340	119759	0.546833	-1.12388	Ctrl_Starv down vs Ctrl
D4A2K1	4-hydroxy-2-oxoglutarate aldolase 1 OS=Rattus norvegicus OX=10116 GN=Hoga1 PE=1 SV=1	Hoga1	21	6	6	761816	695836	773345	1.05918e+06	888317	799861	0.0835959	1.22445	Ctrl_Starv up vs Ctrl
D4A2Y9	Peroxisomal biogenesis factor 13 OS=Rattus norvegicus OX=10116 GN=Pex13 PE=1 SV=1	Pex13	9	3	3	127918	107479	113731	62069.9	83133.2	182452	0.631337	-1.18425	Ctrl_Starv down vs Ctrl
D4A3I8	Solute carrier family 17 (Sodium phosphate), member 2 (Predicted), isoform CRA_a OS=Rattus norvegicus OX=10116 GN=Slc17a2 PE=1 SV=2	Slc17a2	6	3	3	44668.7	50301	65336.4	59503.2	38321.7	54657.3	0.771288	-1.05609	Ctrl_Starv down vs Ctrl
D4A3T4	Zinc finger FYVE-type-containing 1 OS=Rattus norvegicus OX=10116 GN=Zfyve1 PE=1 SV=1	Zfyve1	12	8	8	266166	351292	308682	303454	322441	363595	0.508659	1.0722	Ctrl_Starv up vs Ctrl
D4A3V2	NADH dehydrogenase [ubiquinone] 1 alpha subcomplex subunit 6 OS=Rattus norvegicus OX=10116 GN=Ndufa6 PE=1 SV=1	Ndufa6	51	6	6	354529	582192	680609	596832	486843	321112	0.637796	-1.14614	Ctrl_Starv down vs Ctrl
D4A3V3	Poly (ADP-ribose) polymerase family, member 12 OS=Rattus norvegicus OX=10116 GN=Parp12 PE=1 SV=2	Parp12	17	10	10	301085	380651	408570	359768	298931	270917	0.271838	-1.17134	Ctrl_Starv down vs Ctrl
D4A3V5	Cingulin-like 1 OS=Rattus norvegicus OX=10116 GN=Cgnl1 PE=1 SV=1	Cgnl1	41	47	46	785398	446458	766188	780927	516393	908940	0.699981	1.10911	Ctrl_Starv up vs Ctrl
D4A414	COX15 homolog, cytochrome c oxidase assembly protein (Yeast), isoform CRA_a OS=Rattus norvegicus OX=10116 GN=Cox15 PE=1 SV=1	Cox15	6	2	2	69295.3	77596.3	105910	86389.3	94321.4	53101	0.697453	-1.0959	Ctrl_Starv down vs Ctrl
D4A4K4	Vacuolar protein sorting 13 homolog C OS=Rattus norvegicus OX=10116 GN=Vps13c PE=1 SV=2	Vps13c	22	68	66	488801	819515	736237	741246	677777	1.10232e+06	0.388088	1.23372	Ctrl_Starv up vs Ctrl
D4A4P8	Protein tweety homolog OS=Rattus norvegicus OX=10116 GN=Ttyh2 PE=1 SV=2	Ttyh2	6	3	3	26968.9	40418.5	52680.5	31132.1	21155.7	24625.5	0.134083	-1.52414	Ctrl_Starv down vs Ctrl
D4A4T6	RAD50 interactor 1 OS=Rattus norvegicus OX=10116 GN=Rint1 PE=1 SV=3	Rint1	11	7	7	181237	181818	249427	87030.8	73939.9	79593.5	0.0013365	-2.52232	Ctrl_Starv down vs Ctrl
D4A4X4	Cingulin OS=Rattus norvegicus OX=10116 GN=Cgn PE=1 SV=2	Cgn	41	45	44	867762	645710	1.01304e+06	519744	280038	561934	0.0657776	-1.90747	Ctrl_Starv down vs Ctrl
D4A4Z9	Kinectin 1 OS=Rattus norvegicus OX=10116 GN=Ktn1 PE=1 SV=2	Ktn1	6	6	6	163499	191124	204576	169503	169375	143666	0.165347	-1.15727	Ctrl_Starv down vs Ctrl
D4A533	Transmembrane anterior posterior transformation 1 OS=Rattus norvegicus OX=10116 GN=Tapt1 PE=1 SV=3	Tapt1	4	2	2	89087.1	57657.4	80544.1	76317.7	71866.6	63210.9	0.700979	-1.06069	Ctrl_Starv down vs Ctrl
D4A565	NADH dehydrogenase (Ubiquinone) 1 beta subcomplex, 5 (Predicted), isoform CRA_b OS=Rattus norvegicus OX=10116 GN=Ndufb5 PE=1 SV=1	Ndufb5	28	5	5	734649	596544	692259	771983	610729	473332	0.543181	-1.10779	Ctrl_Starv down vs Ctrl
D4A5K6	CAAX prenyl protease OS=Rattus norvegicus OX=10116 GN=Zmpste24 PE=1 SV=1	Zmpste24	15	7	7	284078	233598	334265	230908	276786	221056	0.293239	-1.16226	Ctrl_Starv down vs Ctrl
D4A5W8	CDP-diacylglycerol--glycerol-3-phosphate 3-phosphatidyltransferase OS=Rattus norvegicus OX=10116 GN=Pgs1 PE=3 SV=2	Pgs1	17	7	7	213656	121050	299397	162635	183716	277479	0.944938	1.02303	Ctrl_Starv up vs Ctrl
D4A5X1	Stromal interaction molecule 2 OS=Rattus norvegicus OX=10116 GN=Stim2 PE=1 SV=2	Stim2	4	2	2	33359.3	37872.2	24679.2	24955.4	19286.6	16360.8	0.0603086	-1.58203	Ctrl_Starv down vs Ctrl
D4A612	Elongation of very long chain fatty acids protein 2 OS=Rattus norvegicus OX=10116 GN=Elovl2 PE=1 SV=1	Elovl2	10	3	3	49507	38802.5	47162	34997.5	119372	98871.9	0.263104	1.65818	Ctrl_Starv up vs Ctrl
D4A626	Calmin OS=Rattus norvegicus OX=10116 GN=Clmn PE=1 SV=1	Clmn	37	28	28	1.0026e+06	559982	690833	795452	438866	700414	0.56932	-1.16625	Ctrl_Starv down vs Ctrl
D4A631	Brefeldin A-inhibited guanine nucleotide-exchange protein 1 OS=Rattus norvegicus OX=10116 GN=Arfgef1 PE=1 SV=1	Arfgef1	4	7	2	27960	56455.2	61848.4	69510.8	56856.8	32264.1	0.806476	1.0931	Ctrl_Starv up vs Ctrl
D4A678	Spectrin, alpha, erythrocytic 1 OS=Rattus norvegicus OX=10116 GN=Spta1 PE=1 SV=3	Spta1	8	15	14	370126	259279	255195	308555	281892	295475	0.903213	1.01621	Ctrl_Starv up vs Ctrl
D4A6A2	Heterogeneous nuclear ribonucleoprotein A3-like OS=Rattus norvegicus OX=10116 GN=LOC100911361 PE=1 SV=3	LOC100911361	11	3	3	81795.9	78745.1	190538	50277.6	73204.2	101971	0.326392	-1.48428	Ctrl_Starv down vs Ctrl
D4A6G2	Sema domain, immunoglobulin domain (Ig), transmembrane domain (TM) and short cytoplasmic domain, (Semaphorin) 4G (Predicted) OS=Rattus norvegicus OX=10116 GN=Sema4g PE=1 SV=1	Sema4g	3	2	2	165072	167389	214245	126892	81080.1	93808.6	0.018189	-1.83051	Ctrl_Starv down vs Ctrl
D4A6L1	TAP binding protein-like (Predicted) OS=Rattus norvegicus OX=10116 GN=Tapbpl PE=1 SV=1	Tapbpl	8	2	2	84152.9	99802.7	115937	76775.7	156944	80635.1	0.997826	-1.00072	Ctrl_Starv down vs Ctrl
D4A6R4	Hypothetical protein LOC100362216 OS=Rattus norvegicus OX=10116 GN=LOC100362216 PE=1 SV=1	LOC100362216	24	6	6	536458	488733	442572	317063	282362	464806	0.100241	-1.40752	Ctrl_Starv down vs Ctrl
D4A781	Importin 5 OS=Rattus norvegicus OX=10116 GN=Ipo5 PE=1 SV=1	Ipo5	4	4	4	51913.1	64728.4	82294.6	45137.1	54107.6	28004.5	0.121151	-1.59309	Ctrl_Starv down vs Ctrl
D4A7D7	Hexose-6-phosphate dehydrogenase (Glucose 1-dehydrogenase) (Predicted), isoform CRA_b OS=Rattus norvegicus OX=10116 GN=H6pd PE=1 SV=1	H6pd	31	22	22	656899	1.01179e+06	1.20513e+06	604776	759126	812777	0.2745	-1.28997	Ctrl_Starv down vs Ctrl
D4A7L4	NADH dehydrogenase (Ubiquinone) 1 beta subcomplex, 11 (Predicted) OS=Rattus norvegicus OX=10116 GN=Ndufb11 PE=1 SV=1	Ndufb11	21	2	2	457211	717371	670092	890133	567974	399480	0.922166	-1.02858	Ctrl_Starv down vs Ctrl
D4A7R0	Signal recognition particle subunit SRP72 OS=Rattus norvegicus OX=10116 GN=LOC108348180 PE=1 SV=2	LOC108348180	21	11	6	118697	140984	152957	199295	244958	129102	0.213084	1.35036	Ctrl_Starv up vs Ctrl
D4A832	Solute carrier family 43, member 3 OS=Rattus norvegicus OX=10116 GN=Slc43a3 PE=1 SV=1	Slc43a3	11	5	5	774578	502044	713427	440923	349751	538241	0.0918691	-1.49515	Ctrl_Starv down vs Ctrl
D4A8A0	Carbamoyl-phosphate synthetase 2, aspartate transcarbamylase, and dihydroorotase OS=Rattus norvegicus OX=10116 GN=Cad PE=1 SV=2	Cad	2	5	2	36204.8	26726.4	42593.1	18322.3	42884.2	27186.5	0.479335	-1.24491	Ctrl_Starv down vs Ctrl
D4A8N1	Dolichol-phosphate mannosyltransferase subunit 1 OS=Rattus norvegicus OX=10116 GN=Dpm1 PE=1 SV=1	Dpm1	32	7	7	360412	277771	354888	270708	341678	325849	0.645127	-1.05637	Ctrl_Starv down vs Ctrl
D4A8T3	Coatomer subunit zeta OS=Rattus norvegicus OX=10116 GN=Copz1 PE=1 SV=1	Copz1	17	2	2	92255.8	207319	194739	58618.5	61215.4	41824.6	0.0202066	-2.91689	Ctrl_Starv down vs Ctrl
D4A994	ER membrane protein complex subunit 1 OS=Rattus norvegicus OX=10116 GN=Emc1 PE=1 SV=1	Emc1	22	16	16	666734	661730	718800	604113	682081	683800	0.463465	-1.04021	Ctrl_Starv down vs Ctrl
D4A9A3	Centromere protein V OS=Rattus norvegicus OX=10116 GN=Cenpv PE=1 SV=3	Cenpv	34	8	8	388086	304704	360052	484860	510846	576687	0.0101585	1.49701	Ctrl_Starv up vs Ctrl
D4A9D6	DEAH (Asp-Glu-Ala-His) box polypeptide 9 (Predicted) OS=Rattus norvegicus OX=10116 GN=Dhx9 PE=1 SV=1	Dhx9	4	3	3	69806.5	57949.5	92268.8	68767.7	76557.2	110680	0.494188	1.16006	Ctrl_Starv up vs Ctrl
D4A9N5	Tripartite motif-containing 25 OS=Rattus norvegicus OX=10116 GN=Trim25 PE=1 SV=3	Trim25	28	13	13	507515	682909	682891	464707	446204	344474	0.042829	-1.49084	Ctrl_Starv down vs Ctrl
D4A9Y0	RCG36668 OS=Rattus norvegicus OX=10116 GN=Sdf2l1 PE=1 SV=1	Sdf2l1	25	3	3	167022	206178	224195	182023	130995	152122	0.123273	-1.28634	Ctrl_Starv down vs Ctrl
D4AA14	Apoptosis-inducing factor, mitochondria-associated 2 OS=Rattus norvegicus OX=10116 GN=Aifm2 PE=1 SV=1	Aifm2	71	35	35	1.87968e+07	1.20424e+07	1.34782e+07	1.77817e+07	2.13938e+07	2.81935e+07	0.0911377	1.52053	Ctrl_Starv up vs Ctrl
D4AAE9	CDGSH iron sulfur domain 2 OS=Rattus norvegicus OX=10116 GN=Cisd2 PE=1 SV=1	Cisd2	27	3	3	481316	425778	609933	450408	491485	399462	0.395811	-1.12228	Ctrl_Starv down vs Ctrl
D4AAT7	ATP-dependent (S)-NAD(P)H-hydrate dehydratase OS=Rattus norvegicus OX=10116 GN=Naxd PE=3 SV=1	Naxd	17	4	4	132812	98846.8	91737.7	304493	303636	156709	0.028803	2.29135	Ctrl_Starv up vs Ctrl
D4AB03	Family with sequence similarity 120A OS=Rattus norvegicus OX=10116 GN=Fam120a PE=1 SV=2	Fam120a	8	7	7	392794	392025	371549	247820	249137	296976	0.00365377	-1.46128	Ctrl_Starv down vs Ctrl
D4ABI7	Very-long-chain (3R)-3-hydroxyacyl-CoA dehydratase OS=Rattus norvegicus OX=10116 GN=Hacd3 PE=1 SV=2	Hacd3	20	9	9	1.6434e+06	1.38787e+06	1.68068e+06	1.4535e+06	1.7224e+06	1.41368e+06	0.773374	-1.02697	Ctrl_Starv down vs Ctrl
D4ABM1	Cytochrome P450 2C7 OS=Rattus norvegicus OX=10116 GN=Cyp2c7 PE=1 SV=2	Cyp2c7	60	43	14	7.93267e+06	6.87214e+06	1.17041e+07	1.09592e+07	2.19709e+07	1.00655e+07	0.204778	1.56029	Ctrl_Starv up vs Ctrl
D4ABM3	Dishevelled associated activator of morphogenesis 1 (Predicted) OS=Rattus norvegicus OX=10116 GN=Daam1 PE=1 SV=1	Daam1	6	6	6	202234	170605	153794	158088	146116	148478	0.155877	-1.15658	Ctrl_Starv down vs Ctrl
D4AC23	T-complex protein 1 subunit eta OS=Rattus norvegicus OX=10116 GN=Cct7 PE=1 SV=1	Cct7	43	25	24	7.42731e+06	4.82329e+06	6.30777e+06	2.64462e+06	4.03242e+06	7.47866e+06	0.348301	-1.41503	Ctrl_Starv down vs Ctrl
D4AC45	1-acyl-sn-glycerol-3-phosphate acyltransferase OS=Rattus norvegicus OX=10116 GN=Agpat2 PE=1 SV=2	Agpat2	17	3	3	469571	206093	266102	322147	262061	234558	0.753628	-1.09153	Ctrl_Starv down vs Ctrl
D4ACA5	Mitochondrial import inner membrane translocase subunit TIM17 OS=Rattus norvegicus OX=10116 GN=LOC100911130 PE=1 SV=1	LOC100911130	34	4	4	77151.7	99305.6	122774	142745	159121	91939.2	0.283601	1.30453	Ctrl_Starv up vs Ctrl
D4ACB8	Chaperonin subunit 8 (Theta) (Predicted), isoform CRA_a OS=Rattus norvegicus OX=10116 GN=Cct8 PE=1 SV=1	Cct8	53	26	26	3.21496e+06	2.62795e+06	3.00148e+06	1.78631e+06	994267	1.65233e+06	0.0203886	-2.05206	Ctrl_Starv down vs Ctrl
D4ACG2	IlvB (Bacterial acetolactate synthase)-like (Predicted), isoform CRA_c OS=Rattus norvegicus OX=10116 GN=Ilvbl PE=1 SV=1	Ilvbl	24	13	13	985058	653585	858863	703691	752470	627566	0.266945	-1.185	Ctrl_Starv down vs Ctrl
D4ACK1	Nucleoporin 214 (Fragment) OS=Rattus norvegicus OX=10116 GN=Nup214 PE=1 SV=2	Nup214	2	3	3	119369	132728	155370	175126	129434	241998	0.245107	1.30617	Ctrl_Starv up vs Ctrl
D4AD37	Golgi-resident adenosine 3',5'-bisphosphate 3'-phosphatase OS=Rattus norvegicus OX=10116 GN=Impad1 PE=3 SV=1	Impad1	17	6	6	173124	348837	505563	248974	428892	221198	0.830516	-1.08932	Ctrl_Starv down vs Ctrl
D4ADM8	Ras homolog family member D OS=Rattus norvegicus OX=10116 GN=Rhod PE=1 SV=1	Rhod	27	5	5	315577	418727	502017	323214	419574	501767	0.965809	1.00851	Ctrl_Starv up vs Ctrl
D4ADS4	Microsomal glutathione S-transferase 3 OS=Rattus norvegicus OX=10116 GN=Mgst3 PE=1 SV=1	Mgst3	41	4	4	2.01455e+06	1.52969e+06	2.0484e+06	2.63382e+06	2.2475e+06	1.23041e+06	0.858222	1.04885	Ctrl_Starv up vs Ctrl
D4ADS9	EFR3 homolog A OS=Rattus norvegicus OX=10116 GN=Efr3a PE=1 SV=1	Efr3a	14	9	9	307527	115514	183310	259997	138195	245135	0.786326	1.10591	Ctrl_Starv up vs Ctrl
D4ADT5	DEAD (Asp-Glu-Ala-Asp) box polypeptide 58 (Predicted) OS=Rattus norvegicus OX=10116 GN=Ddx58 PE=1 SV=3	Ddx58	14	7	7	440290	427559	393980	424649	543665	258717	0.760232	-1.07483	Ctrl_Starv down vs Ctrl
D4ADX8	Ras association (RalGDS/AF-6) and pleckstrin homology domains 1 OS=Rattus norvegicus OX=10116 GN=Raph1 PE=1 SV=2	Raph1	2	3	3	208127	177595	206640	174802	162851	156166	0.0422683	-1.19771	Ctrl_Starv down vs Ctrl
D4AE09	Cytochrome P450, family 39, subfamily a, polypeptide 1 OS=Rattus norvegicus OX=10116 GN=Cyp39a1 PE=1 SV=1	Cyp39a1	15	6	6	981150	667706	692676	659732	735062	801888	0.722448	-1.05281	Ctrl_Starv down vs Ctrl
D4AE56	Prostaglandin E synthase 2 OS=Rattus norvegicus OX=10116 GN=Ptges2 PE=1 SV=1	Ptges2	28	8	8	385959	382163	507801	412663	433937	314726	0.525473	-1.09945	Ctrl_Starv down vs Ctrl
D4AE58	KN motif and ankyrin repeat domains 1 OS=Rattus norvegicus OX=10116 GN=Kank1 PE=1 SV=2	Kank1	3	4	4	40375.8	44695.6	85526.1	36028.8	14693.3	23690.3	0.0750411	-2.30877	Ctrl_Starv down vs Ctrl
D4AEG2	RAB32, member RAS oncogene family OS=Rattus norvegicus OX=10116 GN=Rab32 PE=1 SV=1	Rab32	26	5	3	379052	345782	359054	425109	617927	525416	0.0324053	1.4314	Ctrl_Starv up vs Ctrl
D4AEH9	Amylo-1, 6-glucosidase, 4-alpha-glucanotransferase (Glycogen debranching enzyme, glycogen storage disease type III) (Predicted), isoform CRA_a OS=Rattus norvegicus OX=10116 GN=Agl PE=1 SV=1	Agl	1	2	2	30672.8	39137.1	44647.3	51904	83897.5	67896.3	0.0325128	1.76693	Ctrl_Starv up vs Ctrl
D4AEL2	Golgi membrane protein 1 OS=Rattus norvegicus OX=10116 GN=Golm1 PE=1 SV=2	Golm1	27	10	10	117764	225479	288348	181209	417752	123571	0.888743	1.06904	Ctrl_Starv up vs Ctrl
E7CXR8	Receptor protein-tyrosine kinase OS=Rattus norvegicus OX=10116 GN=Egfr PE=2 SV=1	Egfr	27	27	27	979333	1.01463e+06	951128	962423	769558	1.02089e+06	0.446056	-1.0772	Ctrl_Starv down vs Ctrl
E9PSJ1	ST3 beta-galactoside alpha-2,3-sialyltransferase 1 OS=Rattus norvegicus OX=10116 GN=St3gal1 PE=1 SV=1	St3gal1	31	9	9	404303	639114	755098	632534	991241	674708	0.331307	1.29429	Ctrl_Starv up vs Ctrl
E9PT23	Putative sodium-coupled neutral amino acid transporter 10 OS=Rattus norvegicus OX=10116 GN=Slc38a10 PE=1 SV=2	Slc38a10	12	9	9	74941.8	175796	196532	112268	190017	77484.1	0.727748	-1.16136	Ctrl_Starv down vs Ctrl
E9PTA5	Phosphatidylinositol glycan anchor biosynthesis, class N OS=Rattus norvegicus OX=10116 GN=Pign PE=1 SV=3	Pign	7	5	5	102865	104537	147533	157205	157750	120274	0.228136	1.23422	Ctrl_Starv up vs Ctrl
E9PTT0	Palmitoyltransferase ZDHHC17 OS=Rattus norvegicus OX=10116 GN=Zdhhc17 PE=1 SV=1	Zdhhc17	4	3	3	107557	122140	144678	109094	147099	94840.2	0.658385	-1.07688	Ctrl_Starv down vs Ctrl
E9PTW1	Secretory carrier-associated membrane protein OS=Rattus norvegicus OX=10116 GN=Scamp3 PE=1 SV=2	Scamp3	33	7	7	684071	686330	705529	725397	757303	645911	0.661151	1.02319	Ctrl_Starv up vs Ctrl
E9PU34	RCG41110 OS=Rattus norvegicus OX=10116 GN=Rmnd1 PE=1 SV=2	Rmnd1	8	3	3	124529	191746	195539	187625	237358	141649	0.65731	1.1055	Ctrl_Starv up vs Ctrl
F1LM22	UDP-glucuronosyltransferase OS=Rattus norvegicus OX=10116 GN=Ugt2b PE=1 SV=2	Ugt2b	58	37	2	204693	126860	4.61577e+06	4.42621e+06	4.71505e+06	68917.7	0.668568	2.28942	Ctrl_Starv up vs Ctrl
F1LM84	Nidogen-1 OS=Rattus norvegicus OX=10116 GN=Nid1 PE=1 SV=1	Nid1	2	3	2	64196.2	1675.36	717.061	7807.12	1399.24	1500.76	0.746284	-1.67556	Ctrl_Starv down vs Ctrl
F1LMV6	Desmoplakin OS=Rattus norvegicus OX=10116 GN=Dsp PE=1 SV=1	Dsp	46	132	131	2.72575e+06	1.98782e+06	3.33384e+06	4.0409e+06	3.02764e+06	2.54331e+06	0.420603	1.19874	Ctrl_Starv up vs Ctrl
F1LN42	Tensin 1 OS=Rattus norvegicus OX=10116 GN=Tns1 PE=1 SV=2	Tns1	3	4	3	130108	81092.4	91820.5	74998.3	33951.9	47963	0.0625646	-1.99434	Ctrl_Starv down vs Ctrl
F1LN59	Eukaryotic translation initiation factor 4, gamma 2 OS=Rattus norvegicus OX=10116 GN=Eif4g2 PE=1 SV=2	Eif4g2	8	6	6	52859.9	102952	129438	84797.4	75850.7	52214.3	0.46502	-1.28006	Ctrl_Starv down vs Ctrl
F1LN92	AFG3-like matrix AAA peptidase subunit 2 OS=Rattus norvegicus OX=10116 GN=Afg3l2 PE=1 SV=1	Afg3l2	7	6	6	54721.7	74573.2	86410.4	101285	101786	52122.3	0.617641	1.15075	Ctrl_Starv up vs Ctrl
F1LNF0	Myosin heavy chain 14 OS=Rattus norvegicus OX=10116 GN=Myh14 PE=1 SV=1	Myh14	9	18	4	180480	126787	91080.6	33246	385942	81314.5	0.771756	-1.25941	Ctrl_Starv down vs Ctrl
F1LNH3	Collagen type VI alpha 2 chain OS=Rattus norvegicus OX=10116 GN=Col6a2 PE=1 SV=2	Col6a2	13	11	11	412016	34198.4	41513.8	51447.9	16203.7	43259.8	0.349065	-2.53133	Ctrl_Starv down vs Ctrl
F1LNL3	ATP-binding cassette subfamily A member 1 OS=Rattus norvegicus OX=10116 GN=Abca1 PE=1 SV=3	Abca1	1	3	3	71184.2	68275.6	58686.6	46432.3	44055.5	52964.5	0.0158565	-1.38079	Ctrl_Starv down vs Ctrl
F1LNW3	Acyl-coenzyme A oxidase OS=Rattus norvegicus OX=10116 GN=Acox2 PE=1 SV=1	Acox2	53	29	29	2.59017e+06	2.82496e+06	2.39514e+06	1.74523e+06	1.66733e+06	2.11275e+06	0.0158161	-1.41791	Ctrl_Starv down vs Ctrl
F1LPD6	3-ketoacyl-CoA thiolase A, peroxisomal OS=Rattus norvegicus OX=10116 GN=Acaa1a PE=1 SV=2	Acaa1a	45	12	12	867519	826112	1.00689e+06	397911	474154	409360	0.000761304	-2.10618	Ctrl_Starv down vs Ctrl
F1LPG2	Dedicator of cytokinesis 8 OS=Rattus norvegicus OX=10116 GN=Dock8 PE=1 SV=2	Dock8	2	4	3	29927.8	25358.9	23099	28566.6	13971.9	26049.7	0.503292	-1.19022	Ctrl_Starv down vs Ctrl
F1LPG5	NADH:ubiquinone oxidoreductase subunit B4 OS=Rattus norvegicus OX=10116 GN=Ndufb4 PE=1 SV=1	Ndufb4	46	5	5	544219	537964	689795	627169	534711	390648	0.420721	-1.15519	Ctrl_Starv down vs Ctrl
F1LPJ7	Ubiquitin carboxyl-terminal hydrolase OS=Rattus norvegicus OX=10116 GN=Usp33 PE=1 SV=3	Usp33	7	4	4	150265	155891	158392	172778	192852	251635	0.0734376	1.31227	Ctrl_Starv up vs Ctrl
F1LPR6	Immunoglobulin heavy constant mu OS=Rattus norvegicus OX=10116 GN=Ighm PE=1 SV=3	Ighm	8	2	2	226228	114298	271291	442985	111294	69388	0.717062	-1.27046	Ctrl_Starv down vs Ctrl
F1LPV0	Asparaginyl-tRNA synthetase OS=Rattus norvegicus OX=10116 GN=Nars PE=1 SV=2	Nars	12	6	6	157057	149519	146304	220928	249455	189156	0.0110779	1.44772	Ctrl_Starv up vs Ctrl
F1LQ09	Atlastin GTPase 2 OS=Rattus norvegicus OX=10116 GN=Atl2 PE=1 SV=1	Atl2	41	18	16	1.23486e+06	767723	1.21666e+06	648144	788327	835235	0.129306	-1.39295	Ctrl_Starv down vs Ctrl
F1LQ48	Heterogeneous nuclear ribonucleoprotein L OS=Rattus norvegicus OX=10116 GN=Hnrnpl PE=1 SV=2	Hnrnpl	5	3	3	111350	103140	120201	163201	100358	155823	0.272513	1.22733	Ctrl_Starv up vs Ctrl
F1LQ55	Non-specific lipid-transfer protein OS=Rattus norvegicus OX=10116 GN=Scp2 PE=1 SV=3	Scp2	48	27	27	2.14124e+06	3.69084e+06	2.81509e+06	3.38393e+06	2.81478e+06	1.19743e+06	0.566078	-1.24946	Ctrl_Starv down vs Ctrl
F1LQP9	Transportin 1 OS=Rattus norvegicus OX=10116 GN=Tnpo1 PE=1 SV=3	Tnpo1	3	2	2	20186.6	18383.3	8724.92	65751	37815.9	14234.2	0.200135	2.21933	Ctrl_Starv up vs Ctrl
F1LQS6	RCG61833 OS=Rattus norvegicus OX=10116 GN=Xdh PE=1 SV=2	Xdh	3	4	3	94182.8	92844.5	111789	138021	133329	71261.8	0.683142	1.10289	Ctrl_Starv up vs Ctrl
F1LR02	Collagen type XVIII alpha 1 chain OS=Rattus norvegicus OX=10116 GN=Col18a1 PE=1 SV=2	Col18a1	9	10	9	649994	434346	525894	330865	255661	277196	0.011489	-1.85004	Ctrl_Starv down vs Ctrl
F1LR10	LIM domain and actin-binding protein 1 OS=Rattus norvegicus OX=10116 GN=Lima1 PE=1 SV=2	Lima1	37	21	21	600299	611428	682748	584830	328754	414737	0.0907926	-1.46476	Ctrl_Starv down vs Ctrl
F1LRI5	GCN1 activator of EIF2AK4 OS=Rattus norvegicus OX=10116 GN=Gcn1 PE=1 SV=3	Gcn1	20	45	45	730552	744410	854298	504224	610710	459985	0.0150613	-1.48579	Ctrl_Starv down vs Ctrl
F1LRL4	Similar to TBC1 domain family, member 8; BUB2-like protein 1; vascular Rab-GAP/TBC-containing (Predicted), isoform CRA_a OS=Rattus norvegicus OX=10116 GN=Tbc1d9b PE=1 SV=2	Tbc1d9b	2	3	3	87251.6	137041	122819	109746	89172.6	435395	0.529075	1.42628	Ctrl_Starv up vs Ctrl
F1LRQ1	Aldehyde oxidase 1 OS=Rattus norvegicus OX=10116 GN=Aox1 PE=1 SV=3	Aox1	4	5	4	150680	120190	190220	195753	172316	111346	0.900453	1.02922	Ctrl_Starv up vs Ctrl
F1LTB8	UDP-glucuronosyltransferase OS=Rattus norvegicus OX=10116 GN=RGD1559459 PE=1 SV=2	RGD1559459	30	17	3	308125	347074	395437	334320	343612	356769	0.895225	-1.0105	Ctrl_Starv down vs Ctrl
F1LTF8	Laminin subunit alpha 4 OS=Rattus norvegicus OX=10116 GN=Lama4 PE=1 SV=3	Lama4	2	3	3	201289	80641.8	53710.5	87036.3	107434	141613	0.754156	1.14948	Ctrl_Starv up vs Ctrl
F1LTJ5	Uncharacterized protein OS=Rattus norvegicus OX=10116 PE=1 SV=3	F1LTJ5	27	46	46	1.33605e+06	406608	387653	567601	318350	483018	0.541007	-1.34125	Ctrl_Starv down vs Ctrl
F1LTX8	Lysophosphatidylglycerol acyltransferase 1 OS=Rattus norvegicus OX=10116 GN=Lpgat1 PE=1 SV=2	Lpgat1	12	5	5	180458	210505	279149	213265	245555	213016	0.907268	1.01703	Ctrl_Starv up vs Ctrl
F1LU27	Focadhesin OS=Rattus norvegicus OX=10116 GN=Focad PE=1 SV=2	Focad	4	6	6	56379	86482.6	84925.5	60135.5	74918.7	32140.3	0.292919	-1.4194	Ctrl_Starv down vs Ctrl
F1LU48	Endoplasmic reticulum-golgi intermediate compartment 1 OS=Rattus norvegicus OX=10116 GN=Ergic1 PE=1 SV=2	Ergic1	24	6	6	639288	856261	998978	764359	711926	564932	0.29528	-1.21165	Ctrl_Starv down vs Ctrl
F1LV13	Heterogeneous nuclear ribonucleoprotein M OS=Rattus norvegicus OX=10116 GN=Hnrnpm PE=1 SV=1	Hnrnpm	42	25	25	900937	1.01966e+06	1.34835e+06	794982	1.01545e+06	1.78147e+06	0.861193	1.05103	Ctrl_Starv up vs Ctrl
F1LVT9	Similar to novel protein OS=Rattus norvegicus OX=10116 GN=RGD1559575 PE=1 SV=2	RGD1559575	39	27	24	924322	619507	574276	1.08174e+06	1.29751e+06	938163	0.057375	1.58796	Ctrl_Starv up vs Ctrl
F1LVX1	DnaJ heat shock protein family (Hsp40) member C1 OS=Rattus norvegicus OX=10116 GN=Dnajc1 PE=1 SV=3	Dnajc1	4	2	2	100084	104491	107093	98361.6	102689	71444.9	0.275633	-1.15778	Ctrl_Starv down vs Ctrl
F1LW74	IQ motif-containing GTPase-activating protein 2 OS=Rattus norvegicus OX=10116 GN=Iqgap2 PE=1 SV=3	Iqgap2	54	71	64	4.04891e+06	3.09867e+06	3.62029e+06	5.752e+06	3.7026e+06	5.16342e+06	0.127405	1.34277	Ctrl_Starv up vs Ctrl
F1LW77	RAB33B, member RAS oncogene family OS=Rattus norvegicus OX=10116 GN=Rab33b PE=1 SV=2	Rab33b	44	9	7	1.01152e+06	1.01427e+06	1.22182e+06	859636	904828	1.12583e+06	0.313035	-1.12701	Ctrl_Starv down vs Ctrl
F1LWK5	Progestin and adipoQ receptor family member 9 OS=Rattus norvegicus OX=10116 GN=Paqr9 PE=1 SV=2	Paqr9	4	2	2	47580.3	219284	136168	42525.9	97692	114608	0.541082	-1.43967	Ctrl_Starv down vs Ctrl
F1LX07	Solute carrier family 25 member 12 OS=Rattus norvegicus OX=10116 GN=Slc25a12 PE=1 SV=3	Slc25a12	17	10	7	212721	295939	289531	309901	352958	233251	0.527571	1.11863	Ctrl_Starv up vs Ctrl
F1LXA0	NADH dehydrogenase [ubiquinone] 1 alpha subcomplex subunit 12 OS=Rattus norvegicus OX=10116 GN=Ndufa12 PE=1 SV=2	Ndufa12	39	5	5	192138	273462	328131	314604	226937	167525	0.638791	-1.12963	Ctrl_Starv down vs Ctrl
F1LXN6	Sodium/nucleoside cotransporter OS=Rattus norvegicus OX=10116 GN=Slc28a2 PE=1 SV=2	Slc28a2	7	4	4	269267	328744	545176	141244	108344	82958	0.00957804	-3.36239	Ctrl_Starv down vs Ctrl
F1LYQ8	FERM, ARHGEF and pleckstrin domain-containing protein 1 OS=Rattus norvegicus OX=10116 GN=Farp1 PE=1 SV=2	Farp1	17	15	14	347405	244240	272615	258213	232916	308069	0.60586	-1.07678	Ctrl_Starv down vs Ctrl
F1LYX9	Desmoglein 2 OS=Rattus norvegicus OX=10116 GN=Dsg2 PE=1 SV=2	Dsg2	39	30	30	1.93548e+06	1.05377e+06	1.26529e+06	1.95285e+06	1.08011e+06	1.21859e+06	0.996085	-1.00133	Ctrl_Starv down vs Ctrl
F1LZ05	Poly [ADP-ribose] polymerase OS=Rattus norvegicus OX=10116 GN=Parp14 PE=1 SV=2	Parp14	6	9	9	163827	190247	164039	153410	164233	155273	0.173116	-1.09332	Ctrl_Starv down vs Ctrl
F1LZW6	Solute carrier family 25 member 13 OS=Rattus norvegicus OX=10116 GN=Slc25a13 PE=1 SV=2	Slc25a13	55	27	24	4.43834e+06	6.32911e+06	6.64899e+06	7.67277e+06	7.64453e+06	5.12152e+06	0.439967	1.17164	Ctrl_Starv up vs Ctrl
F1M0Q9	Peptidase M20 domain-containing 1 OS=Rattus norvegicus OX=10116 GN=Pm20d1 PE=1 SV=3	Pm20d1	33	13	13	618964	552678	532888	485183	493261	527181	0.0767011	-1.13052	Ctrl_Starv down vs Ctrl
F1M0R1	Ring finger protein 213 OS=Rattus norvegicus OX=10116 GN=Rnf213 PE=1 SV=3	Rnf213	1	4	4	49276.1	57299.3	75501.3	48237.6	64728.4	33993.9	0.358354	-1.26169	Ctrl_Starv down vs Ctrl
F1M0U5	NBAS subunit of NRZ tethering complex OS=Rattus norvegicus OX=10116 GN=Nbas PE=1 SV=2	Nbas	14	29	29	439549	431029	775336	267396	261943	281185	0.0258584	-1.95381	Ctrl_Starv down vs Ctrl
F1M124	Cordon-bleu WH2 repeat protein-like 1 OS=Rattus norvegicus OX=10116 GN=Cobll1 PE=1 SV=2	Cobll1	30	28	28	672968	501102	535507	791382	573246	764216	0.184383	1.24285	Ctrl_Starv up vs Ctrl
F1M2K6	Plakophilin 4 OS=Rattus norvegicus OX=10116 GN=Pkp4 PE=1 SV=2	Pkp4	4	4	4	104148	58063.3	69455.3	118393	53263.4	80271.3	0.839641	1.06419	Ctrl_Starv up vs Ctrl
F1M446	Ecm29 proteasome adaptor and scaffold OS=Rattus norvegicus OX=10116 GN=Ecpas PE=1 SV=3	Ecpas	2	3	3	109130	100120	113078	92422.8	106162	129749	0.928761	1.01003	Ctrl_Starv up vs Ctrl
F1M6T3	Junctional cadherin 5-associated OS=Rattus norvegicus OX=10116 GN=Jcad PE=1 SV=3	Jcad	2	2	2	142045	97830.6	57572.2	39044.9	90267.7	192945	0.923591	-1.05567	Ctrl_Starv down vs Ctrl
F1M6Z1	Apolipoprotein B-100 OS=Rattus norvegicus OX=10116 GN=Apob PE=1 SV=1	Apob	19	74	74	872921	1.04889e+06	1.03744e+06	1.13296e+06	1.37234e+06	1.52418e+06	0.0443201	1.35628	Ctrl_Starv up vs Ctrl
F1M775	Protein diaphanous homolog 1 OS=Rattus norvegicus OX=10116 GN=Diaph1 PE=1 SV=3	Diaph1	8	10	10	139497	204131	185123	161765	162638	108681	0.310213	-1.22619	Ctrl_Starv down vs Ctrl
F1M7L9	Uncharacterized protein OS=Rattus norvegicus OX=10116 PE=1 SV=3	F1M7L9	34	23	23	2.18407e+06	1.56673e+06	1.47987e+06	2.40954e+06	1.36132e+06	1.73157e+06	0.861181	1.039	Ctrl_Starv up vs Ctrl
F1M7N8	UDP-glucuronosyltransferase OS=Rattus norvegicus OX=10116 GN=Ugt2b37 PE=1 SV=2	Ugt2b37	52	34	2	4.64991e+06	4.12697e+06	4.66978e+06	4.93323e+06	4.18139e+06	4.21199e+06	0.885917	-1.01036	Ctrl_Starv down vs Ctrl
F1M853	Ribosome-binding protein 1 OS=Rattus norvegicus OX=10116 GN=Rrbp1 PE=1 SV=3	Rrbp1	49	70	70	3.44092e+06	4.83659e+06	5.41657e+06	5.32044e+06	5.24871e+06	3.35726e+06	0.951854	1.01317	Ctrl_Starv up vs Ctrl
F1M8K7	Dol-P-Man:Man(5)GlcNAc(2)-PP-Dol alpha-1,3-mannosyltransferase OS=Rattus norvegicus OX=10116 GN=Alg3 PE=4 SV=2	Alg3	5	2	2	47493.3	43669.1	50779.4	58356.3	96932.1	47543.5	0.221832	1.36684	Ctrl_Starv up vs Ctrl
F1M938	Vesicle transport through interaction with t-SNAREs homolog 1A OS=Rattus norvegicus OX=10116 GN=Vti1a PE=1 SV=2	Vti1a	12	2	2	117313	156464	142842	170961	203739	144122	0.17421	1.24173	Ctrl_Starv up vs Ctrl
F1M953	Stress-70 protein, mitochondrial OS=Rattus norvegicus OX=10116 GN=Hspa9 PE=1 SV=1	Hspa9	29	17	15	440313	393205	519639	617843	346464	372501	0.849753	-1.04105	Ctrl_Starv down vs Ctrl
F1M983	Complement factor H OS=Rattus norvegicus OX=10116 GN=Cfh PE=1 SV=1	Cfh	7	7	7	78483.4	118595	168681	54238.9	92654.9	60555.7	0.117461	-1.72792	Ctrl_Starv down vs Ctrl
F1M9A7	Acyl-coenzyme A oxidase OS=Rattus norvegicus OX=10116 GN=Acox3 PE=1 SV=2	Acox3	23	13	13	324717	411796	421940	167537	157188	195057	0.00161696	-2.22288	Ctrl_Starv down vs Ctrl
F1M9Q3	Listerin E3 ubiquitin protein ligase 1 OS=Rattus norvegicus OX=10116 GN=Ltn1 PE=1 SV=2	Ltn1	1	3	3	14081.3	26107.2	18684.7	20272.4	23721.9	12289	0.86007	-1.05141	Ctrl_Starv down vs Ctrl
F1MA36	Spectrin beta chain OS=Rattus norvegicus OX=10116 GN=Sptbn2 PE=1 SV=2	Sptbn2	53	104	95	3.45493e+06	2.50117e+06	2.71963e+06	2.26031e+06	1.38675e+06	2.12503e+06	0.0815952	-1.52237	Ctrl_Starv down vs Ctrl
F1MA89	Cyclin Y OS=Rattus norvegicus OX=10116 GN=Ccny PE=1 SV=2	Ccny	18	4	4	154004	111423	132356	111112	109504	129172	0.316806	-1.13057	Ctrl_Starv down vs Ctrl
F1MAA5	RAN GTPase-activating protein 1 OS=Rattus norvegicus OX=10116 GN=Rangap1 PE=1 SV=2	Rangap1	11	5	5	154667	239379	194374	164424	141428	122487	0.112055	-1.362	Ctrl_Starv down vs Ctrl
F1MAA7	Laminin subunit gamma 1 OS=Rattus norvegicus OX=10116 GN=Lamc1 PE=1 SV=1	Lamc1	4	5	5	178121	10101.9	11523.9	29498.2	8919.78	11127.6	0.551545	-1.92039	Ctrl_Starv down vs Ctrl
F1MAF8	Autophagy related 2B OS=Rattus norvegicus OX=10116 GN=Atg2b PE=1 SV=2	Atg2b	1	2	2	6026.29	47663.7	47020.4	15040.7	14936.4	2302.83	0.306511	-2.96653	Ctrl_Starv down vs Ctrl
F1MAR6	Proline dehydrogenase OS=Rattus norvegicus OX=10116 GN=Prodh1 PE=1 SV=2	Prodh1	32	15	15	402480	694406	575316	629041	580898	312387	0.697204	-1.12098	Ctrl_Starv down vs Ctrl
F2Z3Q8	Importin subunit beta-1 OS=Rattus norvegicus OX=10116 GN=Kpnb1 PE=1 SV=1	Kpnb1	11	8	8	248614	235371	231397	284518	232219	132269	0.560355	-1.15715	Ctrl_Starv down vs Ctrl
F2Z3T4	Muscleblind-like protein 2 OS=Rattus norvegicus OX=10116 GN=Mbnl2 PE=1 SV=1	Mbnl2	7	3	3	121934	159342	232820	135007	130705	118479	0.250705	-1.29339	Ctrl_Starv down vs Ctrl
F7F0B1	Zinc finger CCCH-type antiviral protein 1 OS=Rattus norvegicus OX=10116 GN=Zc3hav1 PE=1 SV=1	Zc3hav1	15	12	12	126630	200329	207566	232918	216809	120591	0.862375	1.04967	Ctrl_Starv up vs Ctrl
F7F3Z1	Lectin, mannose-binding 2-like OS=Rattus norvegicus OX=10116 GN=Lman2l PE=1 SV=2	Lman2l	13	5	5	67546.7	104215	100564	97106.8	101714	92838.6	0.574947	1.09009	Ctrl_Starv up vs Ctrl
F7FF10	Cytochrome P450, family 2, subfamily j, polypeptide 4 OS=Rattus norvegicus OX=10116 GN=Cyp2j4 PE=1 SV=2	Cyp2j4	17	8	2	35344.5	30734.6	36559.7	61707.5	60851	64578.2	0.000423669	1.82773	Ctrl_Starv up vs Ctrl
F7FNS3	Derlin OS=Rattus norvegicus OX=10116 GN=Derl1 PE=1 SV=1	Derl1	18	5	5	329953	455783	610392	425538	388136	346695	0.448201	-1.17035	Ctrl_Starv down vs Ctrl
F8WFT7	Anion exchange protein OS=Rattus norvegicus OX=10116 GN=Slc4a1 PE=1 SV=1	Slc4a1	31	27	27	2.15872e+06	582576	875087	605519	513125	820685	0.301009	-1.62814	Ctrl_Starv down vs Ctrl
G3V615	Complement factor B OS=Rattus norvegicus OX=10116 GN=Cfb PE=1 SV=1	Cfb	11	7	7	69036.5	91732.9	81992.9	69624.9	83032.3	46311	0.313437	-1.24708	Ctrl_Starv down vs Ctrl
G3V624	Coronin OS=Rattus norvegicus OX=10116 GN=Coro1c PE=1 SV=1	Coro1c	25	12	12	1.05964e+06	631014	719072	825164	442503	609063	0.340771	-1.29305	Ctrl_Starv down vs Ctrl
G3V674	Claudin domain containing 1, isoform CRA_b OS=Rattus norvegicus OX=10116 GN=Cldnd1 PE=1 SV=1	Cldnd1	9	2	2	115249	102431	101608	108176	70164.7	95845.5	0.285207	-1.18139	Ctrl_Starv down vs Ctrl
G3V679	Transferrin receptor protein 1 OS=Rattus norvegicus OX=10116 GN=Tfrc PE=1 SV=1	Tfrc	8	6	6	96045.1	155430	108825	79425.9	162107	56003.9	0.475742	-1.31095	Ctrl_Starv down vs Ctrl
G3V680	Beta-galactoside alpha-2,6-sialyltransferase 1 OS=Rattus norvegicus OX=10116 GN=St6gal1 PE=1 SV=1	St6gal1	40	16	16	1.33098e+06	3.21023e+06	4.71055e+06	2.47873e+06	3.43425e+06	1.56419e+06	0.769017	-1.14765	Ctrl_Starv down vs Ctrl
G3V6C2	Homogentisate 1, 2-dioxygenase OS=Rattus norvegicus OX=10116 GN=Hgd PE=1 SV=1	Hgd	7	2	2	83147.6	88663.8	102933	60062.9	64494.7	41154.7	0.0273393	-1.68216	Ctrl_Starv down vs Ctrl
G3V6D9	Na(+)/H(+) exchange regulatory cofactor NHE-RF OS=Rattus norvegicus OX=10116 GN=Slc9a3r2 PE=1 SV=1	Slc9a3r2	23	5	5	169057	107344	151638	149870	63901.6	74561.5	0.203133	-1.56781	Ctrl_Starv down vs Ctrl
G3V6H0	RCG48149, isoform CRA_b OS=Rattus norvegicus OX=10116 GN=LOC100363782 PE=1 SV=1	LOC100363782	83	20	9	6.43875e+06	7.59083e+06	8.49352e+06	6.51138e+06	8.616e+06	9.19599e+06	0.614807	1.07514	Ctrl_Starv up vs Ctrl
G3V6H5	Mitochondrial 2-oxoglutarate/malate carrier protein OS=Rattus norvegicus OX=10116 GN=Slc25a11 PE=1 SV=1	Slc25a11	48	15	15	798198	1.11395e+06	1.26833e+06	1.35733e+06	1.53157e+06	929349	0.429002	1.19655	Ctrl_Starv up vs Ctrl
G3V6I4	Mitochondrial amidoxime reducing component 1 OS=Rattus norvegicus OX=10116 GN=Marc1 PE=1 SV=1	Marc1	41	14	13	2.2132e+06	2.15314e+06	3.08161e+06	2.37641e+06	2.23166e+06	1.48411e+06	0.329053	-1.23108	Ctrl_Starv down vs Ctrl
G3V6N2	Transmembrane emp24 protein transport domain containing 4 (Predicted), isoform CRA_b OS=Rattus norvegicus OX=10116 GN=Tmed4 PE=1 SV=3	Tmed4	41	7	5	434748	760466	869849	730349	873830	466271	0.969815	1.01145	Ctrl_Starv up vs Ctrl
G3V6P2	Dihydrolipoamide S-succinyltransferase (E2 component of 2-oxo-glutarate complex), isoform CRA_a OS=Rattus norvegicus OX=10116 GN=Dlst PE=1 SV=1	Dlst	6	3	3	192167	230151	266039	267081	175503	218076	0.775159	-1.04801	Ctrl_Starv down vs Ctrl
G3V6P7	Myosin, heavy polypeptide 9, non-muscle OS=Rattus norvegicus OX=10116 GN=Myh9 PE=1 SV=1	Myh9	62	150	115	1.14458e+07	7.97478e+06	1.08161e+07	9.76168e+06	7.14186e+06	9.48361e+06	0.423577	-1.14299	Ctrl_Starv down vs Ctrl
G3V6P8	Guanine nucleotide-binding protein subunit gamma OS=Rattus norvegicus OX=10116 GN=Gng12 PE=1 SV=1	Gng12	38	2	2	268615	176440	266282	204026	161415	236499	0.416598	-1.17455	Ctrl_Starv down vs Ctrl
G3V6S5	C-1-tetrahydrofolate synthase, cytoplasmic OS=Rattus norvegicus OX=10116 GN=Mthfd1 PE=1 SV=1	Mthfd1	17	15	15	790360	617872	862629	489066	550651	528561	0.0268033	-1.43572	Ctrl_Starv down vs Ctrl
G3V6T7	Protein disulfide-isomerase A4 OS=Rattus norvegicus OX=10116 GN=Pdia4 PE=1 SV=1	Pdia4	49	33	33	2.86848e+06	3.32584e+06	4.58816e+06	2.7461e+06	2.76289e+06	2.86099e+06	0.168441	-1.26337	Ctrl_Starv down vs Ctrl
G3V6U3	ALG2, alpha-1,3/1,6-mannosyltransferase OS=Rattus norvegicus OX=10116 GN=Alg2 PE=1 SV=1	Alg2	12	4	4	498657	373872	461133	431382	409192	527993	0.827727	1.02728	Ctrl_Starv up vs Ctrl
G3V6Z7	Golgi autoantigen, golgin subfamily a, 5, isoform CRA_a OS=Rattus norvegicus OX=10116 GN=Golga5 PE=1 SV=1	Golga5	57	30	30	520582	916780	860022	954987	962837	637337	0.625516	1.12603	Ctrl_Starv up vs Ctrl
G3V722	Beta-1,4-galactosyltransferase 1 OS=Rattus norvegicus OX=10116 GN=B4galt1 PE=1 SV=1	B4galt1	19	6	6	130255	248383	268443	163945	242010	169248	0.758999	-1.08953	Ctrl_Starv down vs Ctrl
G3V728	4-nitrophenylphosphatase domain and non-neuronal SNAP25-like protein homolog 1 (C. elegans), isoform CRA_b OS=Rattus norvegicus OX=10116 GN=Nipsnap1 PE=1 SV=1	Nipsnap1	22	4	4	267775	296396	508362	212164	263757	243287	0.157916	-1.43639	Ctrl_Starv down vs Ctrl
G3V741	Phosphate carrier protein, mitochondrial OS=Rattus norvegicus OX=10116 GN=Slc25a3 PE=1 SV=1	Slc25a3	38	14	14	2.89012e+07	2.79336e+07	1.01764e+08	7.7844e+06	2.72287e+07	9.19667e+06	0.0974983	-3.48005	Ctrl_Starv down vs Ctrl
G3V784	ADP-dependent glucokinase OS=Rattus norvegicus OX=10116 GN=Adpgk PE=1 SV=1	Adpgk	16	6	6	149312	185779	264251	168588	176613	135225	0.342424	-1.22105	Ctrl_Starv down vs Ctrl
G3V7B6	Phosphatidylglycerophosphatase and protein-tyrosine phosphatase 1 OS=Rattus norvegicus OX=10116 GN=Ptpmt1 PE=1 SV=1	Ptpmt1	26	5	5	332015	321629	327114	433035	520825	511554	0.00258807	1.48924	Ctrl_Starv up vs Ctrl
G3V7C6	Tubulin beta chain OS=Rattus norvegicus OX=10116 GN=Tubb4b PE=1 SV=2	Tubb4b	62	30	3	6.18065e+06	5.87087e+06	5.89814e+06	5.86304e+06	7.74799e+06	4.11847e+06	0.819111	-1.04585	Ctrl_Starv down vs Ctrl
G3V7I6	O-acyltransferase OS=Rattus norvegicus OX=10116 GN=Soat2 PE=1 SV=1	Soat2	14	7	7	839170	822348	841077	886236	911908	774382	0.647761	1.02543	Ctrl_Starv up vs Ctrl
G3V7J5	Carboxylic ester hydrolase OS=Rattus norvegicus OX=10116 GN=Ces2e PE=1 SV=2	Ces2e	26	11	6	646784	714546	1.17479e+06	429287	679329	484408	0.122894	-1.5664	Ctrl_Starv down vs Ctrl
G3V7M0	CCR4-NOT transcription complex, subunit 1 OS=Rattus norvegicus OX=10116 GN=Cnot1 PE=1 SV=1	Cnot1	6	12	12	135793	195654	214321	186848	134162	155169	0.494546	-1.13545	Ctrl_Starv down vs Ctrl
G3V7N0	Heparan sulfate 2-O-sulfotransferase 1 OS=Rattus norvegicus OX=10116 GN=Hs2st1 PE=1 SV=1	Hs2st1	5	2	2	196174	215792	262045	239257	229228	153141	0.605552	-1.09718	Ctrl_Starv down vs Ctrl
G3V7N8	Galectin OS=Rattus norvegicus OX=10116 GN=Lgals9 PE=1 SV=1	Lgals9	25	6	6	871205	737167	350447	794784	409629	395265	0.632453	-1.20483	Ctrl_Starv down vs Ctrl
G3V7Q7	IQ motif containing GTPase activating protein 1 (Predicted), isoform CRA_b OS=Rattus norvegicus OX=10116 GN=Iqgap1 PE=1 SV=1	Iqgap1	19	27	20	655656	428414	445275	430350	479100	509181	0.706914	-1.06011	Ctrl_Starv down vs Ctrl
G3V7V5	Peptidylprolyl isomerase OS=Rattus norvegicus OX=10116 GN=Fkbp11 PE=1 SV=1	Fkbp11	19	3	3	277546	346290	505497	352210	333786	286114	0.545514	-1.13039	Ctrl_Starv down vs Ctrl
G3V7V6	All-trans-13,14-dihydroretinol saturase, isoform CRA_b OS=Rattus norvegicus OX=10116 GN=Retsat PE=1 SV=1	Retsat	44	32	32	2.19339e+06	2.51609e+06	4.0701e+06	5.76459e+06	3.34637e+06	1.00104e+07	0.122895	2.04856	Ctrl_Starv up vs Ctrl
G3V824	Insulin-like growth factor 2 receptor OS=Rattus norvegicus OX=10116 GN=Igf2r PE=1 SV=1	Igf2r	1	3	3	236915	223138	271460	264264	250604	169396	0.617295	-1.08554	Ctrl_Starv down vs Ctrl
G3V852	RCG55135, isoform CRA_b OS=Rattus norvegicus OX=10116 GN=Tln1 PE=1 SV=1	Tln1	39	78	65	1.40582e+06	1.30348e+06	1.44183e+06	1.19784e+06	804958	954214	0.0418312	-1.42138	Ctrl_Starv down vs Ctrl
G3V857	Growth arrest-specific 2 OS=Rattus norvegicus OX=10116 GN=Gas2 PE=1 SV=1	Gas2	29	7	7	974270	937024	1.07468e+06	1.01623e+06	826857	723356	0.209936	-1.17304	Ctrl_Starv down vs Ctrl
G3V887	V-type proton ATPase subunit a OS=Rattus norvegicus OX=10116 GN=Tcirg1 PE=1 SV=1	Tcirg1	4	2	2	76976.3	49343.9	60348.2	68820.9	63875.5	27340.2	0.54142	-1.24013	Ctrl_Starv down vs Ctrl
G3V8A5	Vacuolar protein sorting-associated protein 35 OS=Rattus norvegicus OX=10116 GN=Vps35 PE=1 SV=1	Vps35	11	7	7	321442	397315	248143	353915	462687	497705	0.139545	1.37006	Ctrl_Starv up vs Ctrl
G3V8C4	Chloride intracellular channel protein OS=Rattus norvegicus OX=10116 GN=Clic4 PE=1 SV=1	Clic4	25	5	5	168262	201215	284162	220087	150884	146466	0.323439	-1.2553	Ctrl_Starv down vs Ctrl
G3V8D0	ST8 alpha-N-acetyl-neuraminide alpha-2,8-sialyltransferase 3 OS=Rattus norvegicus OX=10116 GN=St8sia3 PE=1 SV=1	St8sia3	16	6	6	154764	324844	324615	224751	212996	153256	0.386589	-1.30539	Ctrl_Starv down vs Ctrl
G3V8F5	Mitochondrial import receptor subunit TOM40 homolog OS=Rattus norvegicus OX=10116 GN=Tomm40 PE=1 SV=1	Tomm40	16	4	4	188881	272826	278986	279343	324730	177999	0.869201	1.03946	Ctrl_Starv up vs Ctrl
G3V8G2	Proteasome (Prosome, macropain) 26S subunit, non-ATPase, 5 (Predicted), isoform CRA_a OS=Rattus norvegicus OX=10116 GN=Psmd5 PE=1 SV=1	Psmd5	15	7	7	266736	294265	273553	154782	203063	122960	0.0180882	-1.77112	Ctrl_Starv down vs Ctrl
G3V8L3	Lamin A, isoform CRA_b OS=Rattus norvegicus OX=10116 GN=Lmna PE=1 SV=1	Lmna	38	21	20	1.10065e+06	672725	572357	801520	684176	976426	0.743117	1.08108	Ctrl_Starv up vs Ctrl
G3V8N0	Sideroflexin 2 OS=Rattus norvegicus OX=10116 GN=Sfxn2 PE=1 SV=2	Sfxn2	18	2	2	163879	201136	229324	279521	255457	193686	0.243794	1.22308	Ctrl_Starv up vs Ctrl
G3V8Q8	RCG40648, isoform CRA_b OS=Rattus norvegicus OX=10116 GN=Sec23ip PE=1 SV=1	Sec23ip	4	3	3	29843.3	81175.7	57573.3	35069.8	25899.6	8898.3	0.135637	-2.58417	Ctrl_Starv down vs Ctrl
G3V8U4	Sorting nexin family member 27, isoform CRA_b OS=Rattus norvegicus OX=10116 GN=Snx27 PE=1 SV=3	Snx27	9	4	4	70527.8	66076.2	66031.7	106241	74042.9	62555.5	0.377348	1.1694	Ctrl_Starv up vs Ctrl
G3V8V4	Ceramide synthase 2 OS=Rattus norvegicus OX=10116 GN=Cers2 PE=1 SV=1	Cers2	14	4	4	1.15546e+06	1.20796e+06	1.72631e+06	884636	948535	901703	0.0400011	-1.47123	Ctrl_Starv down vs Ctrl
G3V928	Prolow-density lipoprotein receptor-related protein 1 OS=Rattus norvegicus OX=10116 GN=Lrp1 PE=1 SV=1	Lrp1	13	49	49	824567	830978	811492	981451	1.05576e+06	1.03382e+06	0.000660532	1.2443	Ctrl_Starv up vs Ctrl
G3V940	Coronin OS=Rattus norvegicus OX=10116 GN=Coro1b PE=1 SV=1	Coro1b	17	7	7	520088	384214	502379	486184	397724	503704	0.937496	-1.01012	Ctrl_Starv down vs Ctrl
G3V9A6	Lysoplasmalogenase OS=Rattus norvegicus OX=10116 GN=Tmem86b PE=1 SV=1	Tmem86b	8	2	2	58601.5	105470	298134	88135.1	110052	76395.4	0.566966	-1.35481	Ctrl_Starv down vs Ctrl
G3V9D3	Protein sel-1 homolog 1 OS=Rattus norvegicus OX=10116 GN=Sel1l PE=1 SV=1	Sel1l	16	9	9	284175	354901	280484	273859	223448	277150	0.174803	-1.18593	Ctrl_Starv down vs Ctrl
G3V9F3	Myosin phosphatase Rho-interacting protein OS=Rattus norvegicus OX=10116 GN=Mprip PE=1 SV=1	Mprip	30	25	3	129709	107217	149074	135085	83870.3	103953	0.323876	-1.20743	Ctrl_Starv down vs Ctrl
G3V9H5	Integral membrane transport protein UST4r OS=Rattus norvegicus OX=10116 GN=UST4r PE=1 SV=1	UST4r	24	12	7	1.32224e+06	949635	920557	1.10684e+06	763120	1.04987e+06	0.618796	-1.09237	Ctrl_Starv down vs Ctrl
G3V9H6	PPFIA-binding protein 2 OS=Rattus norvegicus OX=10116 GN=Ppfibp2 PE=1 SV=1	Ppfibp2	6	5	5	79345	118303	125999	83789.2	57256.4	62187.9	0.0683908	-1.58267	Ctrl_Starv down vs Ctrl
G3V9J1	Uncharacterized protein OS=Rattus norvegicus OX=10116 PE=1 SV=3	G3V9J1	30	25	2	48057.9	85049.9	200831	81071	66387.5	91659.5	0.710734	-1.18499	Ctrl_Starv down vs Ctrl
G3V9N0	Polyadenylate-binding protein OS=Rattus norvegicus OX=10116 GN=Pabpc4 PE=1 SV=2	Pabpc4	10	6	2	65350.7	125278	123905	44725.6	39410.3	32988.4	0.0148693	-2.59356	Ctrl_Starv down vs Ctrl
G3V9N7	Protein kinase C and casein kinase substrate in neurons 3 OS=Rattus norvegicus OX=10116 GN=Pacsin3 PE=1 SV=3	Pacsin3	15	5	5	417320	279137	226228	428898	219329	258427	0.925493	-1.02726	Ctrl_Starv down vs Ctrl
G3V9R8	Heterogeneous nuclear ribonucleoprotein C OS=Rattus norvegicus OX=10116 GN=Hnrnpc PE=1 SV=2	Hnrnpc	8	2	2	41416.4	25201.6	45662	31171.7	19644.2	30379.6	0.256831	-1.36833	Ctrl_Starv down vs Ctrl
G3V9T7	ATPase Get3 OS=Rattus norvegicus OX=10116 GN=Get3 PE=1 SV=1	Get3	7	2	2	48043.8	64601.1	101019	24593.2	36167.4	37399	0.0424414	-2.11233	Ctrl_Starv down vs Ctrl
G3V9W2	Tyrosine-protein kinase OS=Rattus norvegicus OX=10116 GN=Jak1 PE=1 SV=1	Jak1	2	2	2	102259	85116.9	121048	122347	75619.3	85045.9	0.611621	-1.10221	Ctrl_Starv down vs Ctrl
G3V9Y1	Myosin, heavy polypeptide 10, non-muscle, isoform CRA_b OS=Rattus norvegicus OX=10116 GN=Myh10 PE=1 SV=1	Myh10	14	30	3	46909.1	36369.5	13252.6	43173.3	34351.1	34154.1	0.532079	1.30848	Ctrl_Starv up vs Ctrl
I6L9G6	RCG31562, isoform CRA_c OS=Rattus norvegicus OX=10116 GN=Tardbp PE=1 SV=1	Tardbp	7	2	2	159243	183578	262506	186807	146109	134440	0.240321	-1.27882	Ctrl_Starv down vs Ctrl
J7P1Z1	Interferon-gamma-inducible GTPase Ifggd2 protein OS=Rattus norvegicus OX=10116 GN=Irgm2 PE=4 SV=1	Irgm2	46	18	2	695596	826954	786789	567511	526745	612482	0.0110082	-1.3521	Ctrl_Starv down vs Ctrl
M0R3V4	Myeloid-derived growth factor OS=Rattus norvegicus OX=10116 GN=Mydgf PE=1 SV=2	Mydgf	17	3	3	102600	129823	232430	105279	94618.1	182437	0.605173	-1.19432	Ctrl_Starv down vs Ctrl
M0R436	Ring finger protein 170 OS=Rattus norvegicus OX=10116 GN=Rnf170 PE=1 SV=2	Rnf170	15	3	3	147059	192437	174352	133183	103085	90210.9	0.0293216	-1.58526	Ctrl_Starv down vs Ctrl
M0R4N4	Dehydrogenase/reductase (SDR family) member 7-like 1 OS=Rattus norvegicus OX=10116 GN=Dhrs7l1 PE=1 SV=2	Dhrs7l1	34	10	4	1.34808e+06	3.25291e+06	1.36236e+06	2.01655e+06	1.63285e+06	1.98932e+06	0.923386	1.03116	Ctrl_Starv up vs Ctrl
M0R5H1	Enhancer trap locus 4 OS=Rattus norvegicus OX=10116 GN=Etl4 PE=1 SV=2	Etl4	19	28	28	548968	300146	423584	357895	210734	285918	0.167735	-1.47921	Ctrl_Starv down vs Ctrl
M0R735	Heterogeneous nuclear ribonucleoprotein Q OS=Rattus norvegicus OX=10116 GN=Syncrip PE=1 SV=2	Syncrip	7	3	3	72956.5	120574	180141	48887.3	55800.3	57276.5	0.0439927	-2.16458	Ctrl_Starv down vs Ctrl
M0R7G4	MICOS complex subunit OS=Rattus norvegicus OX=10116 GN=Apoo PE=1 SV=2	Apoo	13	2	2	267269	318859	398724	373834	320743	245115	0.789133	-1.04955	Ctrl_Starv down vs Ctrl
M0R7Z9	Perilipin-5 OS=Rattus norvegicus OX=10116 GN=Plin5 PE=1 SV=1	Plin5	4	2	2	64990	37335.8	54031.5	98287.8	79923	196473	0.0605376	2.27484	Ctrl_Starv up vs Ctrl
M0R890	ATP-binding cassette subfamily A member 6 OS=Rattus norvegicus OX=10116 GN=Abca6 PE=1 SV=2	Abca6	11	15	14	528378	433291	444921	673454	414626	637974	0.32342	1.20481	Ctrl_Starv up vs Ctrl
M0R9Q1	RCG48334, isoform CRA_e OS=Rattus norvegicus OX=10116 GN=Rbm14 PE=1 SV=1	Rbm14	17	9	9	257825	249682	332493	385536	377217	382364	0.0248076	1.37472	Ctrl_Starv up vs Ctrl
M0R9X8	Cytoplasmic dynein 1 heavy chain 1 OS=Rattus norvegicus OX=10116 GN=Dync1h1 PE=1 SV=2	Dync1h1	8	31	31	2.97783e+06	1.93234e+06	1.88874e+06	1.84317e+06	2.3994e+06	3.68553e+06	0.618184	1.14464	Ctrl_Starv up vs Ctrl
M0RA08	Perilipin OS=Rattus norvegicus OX=10116 GN=Plin3 PE=1 SV=1	Plin3	53	17	17	1.08485e+06	1.39013e+06	1.72028e+06	877944	749585	361644	0.0587836	-2.21727	Ctrl_Starv down vs Ctrl
M0RAP5	SET-binding factor 1 OS=Rattus norvegicus OX=10116 GN=Sbf1 PE=1 SV=1	Sbf1	1	2	2	44443.1	58313.6	50353.1	40486.6	44272.9	31659.1	0.0947527	-1.31993	Ctrl_Starv down vs Ctrl
M0RB22	Protein tyrosine phosphatase, receptor type, D OS=Rattus norvegicus OX=10116 GN=Ptprd PE=1 SV=2	Ptprd	6	8	6	224458	169280	201466	153413	112717	141294	0.0368245	-1.46326	Ctrl_Starv down vs Ctrl
M0RBF1	Complement C3 OS=Rattus norvegicus OX=10116 GN=C3 PE=1 SV=1	C3	48	71	70	3.07704e+06	3.18844e+06	3.98014e+06	2.3289e+06	3.19906e+06	5.09833e+06	0.971367	-1.00926	Ctrl_Starv down vs Ctrl
M0RC65	Cofilin 2 OS=Rattus norvegicus OX=10116 GN=Cfl2 PE=1 SV=1	Cfl2	24	3	2	75189.2	53045.4	139165	45087.7	7958.93	11178	0.0521844	-5.17233	Ctrl_Starv down vs Ctrl
M0RC99	Ras-related protein Rab-5A OS=Rattus norvegicus OX=10116 GN=Rab5a PE=2 SV=1	Rab5a	59	11	7	1.09344e+06	1.0765e+06	1.33293e+06	1.21393e+06	1.32365e+06	1.89003e+06	0.220935	1.24625	Ctrl_Starv up vs Ctrl
M0RCA3	RCG47159, isoform CRA_a OS=Rattus norvegicus OX=10116 GN=Zfpl1 PE=1 SV=1	Zfpl1	17	5	5	249765	521247	557761	345681	538181	295046	0.781144	-1.09777	Ctrl_Starv down vs Ctrl
M0RCJ9	Protein MAL2-like OS=Rattus norvegicus OX=10116 GN=LOC100911027 PE=4 SV=2	LOC100911027	20	2	2	2.24462e+06	1.88074e+06	1.77041e+06	2.3419e+06	1.86713e+06	2.35587e+06	0.364059	1.11289	Ctrl_Starv up vs Ctrl
M0RDK9	Acyl-CoA dehydrogenase family, member 8 OS=Rattus norvegicus OX=10116 GN=Acad8 PE=1 SV=2	Acad8	12	5	5	855411	797460	1.05047e+06	956659	570484	710105	0.297273	-1.22738	Ctrl_Starv down vs Ctrl
M0RDW3	N-acetyltransferase 8 (GCN5-related) family member 4 OS=Rattus norvegicus OX=10116 GN=LOC102556148 PE=1 SV=1	LOC102556148	11	3	2	236021	285136	294403	278115	325763	300016	0.27156	1.11116	Ctrl_Starv up vs Ctrl
O08589	Phospholemman OS=Rattus norvegicus OX=10116 GN=Fxyd1 PE=1 SV=2	Fxyd1	32	2	2	1.27526e+06	1.32787e+06	1.76319e+06	1.9695e+06	737008	1.30618e+06	0.643275	-1.16343	Ctrl_Starv down vs Ctrl
O08590	Membrane primary amine oxidase OS=Rattus norvegicus OX=10116 GN=Aoc3 PE=1 SV=4	Aoc3	30	19	2	507911	29382.8	18646	94608	36178.2	58093.7	0.921705	-1.11855	Ctrl_Starv down vs Ctrl
O08629	Transcription intermediary factor 1-beta OS=Rattus norvegicus OX=10116 GN=Trim28 PE=1 SV=2	Trim28	9	5	5	145058	107961	156245	149614	158622	137515	0.469452	1.10075	Ctrl_Starv up vs Ctrl
O08662	Phosphatidylinositol 4-kinase alpha OS=Rattus norvegicus OX=10116 GN=Pi4ka PE=1 SV=2	Pi4ka	2	3	3	86870.8	68203	85515.5	112244	78613.1	80661.4	0.460108	1.11995	Ctrl_Starv up vs Ctrl
O35048	3 beta-hydroxysteroid dehydrogenase type 7 OS=Rattus norvegicus OX=10116 GN=Hsd3b7 PE=2 SV=1	Hsd3b7	26	8	8	914169	588662	650929	728707	599869	711889	0.801154	-1.04024	Ctrl_Starv down vs Ctrl
O35077	Glycerol-3-phosphate dehydrogenase [NAD(+)], cytoplasmic OS=Rattus norvegicus OX=10116 GN=Gpd1 PE=1 SV=4	Gpd1	48	17	15	1.52623e+06	588775	793029	2.42573e+06	1.35175e+06	759953	0.394202	1.51783	Ctrl_Starv up vs Ctrl
O35094	Mitochondrial import inner membrane translocase subunit TIM44 OS=Rattus norvegicus OX=10116 GN=Timm44 PE=1 SV=1	Timm44	32	13	13	531595	530975	630431	790658	626070	549461	0.306577	1.15191	Ctrl_Starv up vs Ctrl
O35112	CD166 antigen OS=Rattus norvegicus OX=10116 GN=Alcam PE=1 SV=1	Alcam	36	17	17	1.00842e+06	739912	1.06877e+06	974391	580775	624673	0.242536	-1.31151	Ctrl_Starv down vs Ctrl
O35142	Coatomer subunit beta' OS=Rattus norvegicus OX=10116 GN=Copb2 PE=1 SV=3	Copb2	47	33	32	1.10405e+06	1.84122e+06	1.75014e+06	1.2969e+06	1.39487e+06	1.31086e+06	0.456659	-1.14478	Ctrl_Starv down vs Ctrl
O35165	Golgi SNAP receptor complex member 2 OS=Rattus norvegicus OX=10116 GN=Gosr2 PE=1 SV=2	Gosr2	22	5	5	329358	486131	664100	415056	407280	324091	0.367712	-1.24737	Ctrl_Starv down vs Ctrl
O35244	Peroxiredoxin-6 OS=Rattus norvegicus OX=10116 GN=Prdx6 PE=1 SV=3	Prdx6	10	2	2	36925.7	40788.6	55549.4	38046.1	39239	23179.8	0.234184	-1.34216	Ctrl_Starv down vs Ctrl
O35394	Prenylated Rab acceptor protein 1 OS=Rattus norvegicus OX=10116 GN=Rabac1 PE=1 SV=1	Rabac1	20	3	3	388120	604669	450996	530267	1.02541e+06	1.20093e+06	0.0980348	1.83408	Ctrl_Starv up vs Ctrl
O35413	Sorbin and SH3 domain-containing protein 2 OS=Rattus norvegicus OX=10116 GN=Sorbs2 PE=1 SV=2	Sorbs2	22	19	19	1.18606e+06	580481	706287	1.09935e+06	612035	951717	0.756697	1.0961	Ctrl_Starv up vs Ctrl
O35509	Ras-related protein Rab-11B OS=Rattus norvegicus OX=10116 GN=Rab11b PE=1 SV=4	Rab11b	64	15	14	4.50731e+06	4.99112e+06	5.56232e+06	6.04699e+06	5.16622e+06	8.11122e+06	0.181233	1.26515	Ctrl_Starv up vs Ctrl
O35532	Methylsterol monooxygenase 1 OS=Rattus norvegicus OX=10116 GN=Msmo1 PE=2 SV=1	Msmo1	7	2	2	200016	375870	519828	71268.2	77624.6	103736	0.00965808	-4.08363	Ctrl_Starv down vs Ctrl
O35547	Long-chain-fatty-acid--CoA ligase 4 OS=Rattus norvegicus OX=10116 GN=Acsl4 PE=1 SV=2	Acsl4	37	24	22	1.24227e+06	1.14659e+06	1.18544e+06	1.4804e+06	1.17239e+06	1.79362e+06	0.178469	1.2262	Ctrl_Starv up vs Ctrl
O35763	Moesin OS=Rattus norvegicus OX=10116 GN=Msn PE=1 SV=3	Msn	18	14	2	96161.9	121359	155641	66190.1	60678.2	59484.4	0.00907998	-1.96633	Ctrl_Starv down vs Ctrl
O35821	Myb-binding protein 1A OS=Rattus norvegicus OX=10116 GN=Mybbp1a PE=1 SV=2	Mybbp1a	3	3	3	19573.1	17445.5	34892.1	21653.1	39063.4	59874.3	0.256415	1.61989	Ctrl_Starv up vs Ctrl
O35824	DnaJ homolog subfamily A member 2 OS=Rattus norvegicus OX=10116 GN=Dnaja2 PE=1 SV=1	Dnaja2	7	3	3	34758.7	67769.9	72831.5	44624.5	38777.5	26642.1	0.194489	-1.54965	Ctrl_Starv down vs Ctrl
O35826	Bifunctional UDP-N-acetylglucosamine 2-epimerase/N-acetylmannosamine kinase OS=Rattus norvegicus OX=10116 GN=Gne PE=1 SV=1	Gne	6	4	4	1.38101e+06	1.21168e+06	1.50621e+06	1.69018e+06	1.34974e+06	1.00734e+06	0.859058	-1.03127	Ctrl_Starv down vs Ctrl
O35889	Afadin OS=Rattus norvegicus OX=10116 GN=Afdn PE=1 SV=1	Afdn	29	42	42	1.09666e+06	800297	869846	1.01324e+06	527758	896662	0.522123	-1.1677	Ctrl_Starv down vs Ctrl
O35913	Solute carrier organic anion transporter family member 1A4 OS=Rattus norvegicus OX=10116 GN=Slco1a4 PE=2 SV=1	Slco1a4	31	21	12	4.18234e+06	3.25482e+06	3.82578e+06	4.88195e+06	2.18042e+06	4.01472e+06	0.807756	-1.06813	Ctrl_Starv down vs Ctrl
O35952	Hydroxyacylglutathione hydrolase, mitochondrial OS=Rattus norvegicus OX=10116 GN=Hagh PE=1 SV=2	Hagh	8	2	2	64092.1	90912.4	80608	91529.9	70648.3	60372.3	0.717766	-1.06357	Ctrl_Starv down vs Ctrl
O54698	Equilibrative nucleoside transporter 1 OS=Rattus norvegicus OX=10116 GN=Slc29a1 PE=1 SV=3	Slc29a1	6	2	2	500605	560055	475077	442011	302359	393745	0.0647416	-1.36282	Ctrl_Starv down vs Ctrl
O54921	Exocyst complex component 2 OS=Rattus norvegicus OX=10116 GN=Exoc2 PE=1 SV=1	Exoc2	6	5	5	74863.8	110073	110862	102852	63234.5	56089.4	0.247627	-1.35799	Ctrl_Starv down vs Ctrl
O55004	Ribonuclease 4 OS=Rattus norvegicus OX=10116 GN=Rnase4 PE=1 SV=1	Rnase4	16	2	2	105544	129872	125804	99379.9	87700.8	134418	0.416138	-1.13753	Ctrl_Starv down vs Ctrl
O55012	Phosphatidylinositol-binding clathrin assembly protein OS=Rattus norvegicus OX=10116 GN=Picalm PE=1 SV=1	Picalm	5	2	2	112455	133473	148979	90529.7	51980.5	50674	0.0224083	-2.10876	Ctrl_Starv down vs Ctrl
O55171	Acyl-coenzyme A thioesterase 2, mitochondrial OS=Rattus norvegicus OX=10116 GN=Acot2 PE=1 SV=1	Acot2	5	2	2	178942	170000	173399	127779	142457	167979	0.0879727	-1.19933	Ctrl_Starv down vs Ctrl
O70127	Bile salt export pump OS=Rattus norvegicus OX=10116 GN=Abcb11 PE=1 SV=1	Abcb11	41	51	48	5.37117e+06	4.01739e+06	5.72665e+06	3.74684e+06	2.0176e+06	3.81755e+06	0.109392	-1.62384	Ctrl_Starv down vs Ctrl
O70199	UDP-glucose 6-dehydrogenase OS=Rattus norvegicus OX=10116 GN=Ugdh PE=1 SV=1	Ugdh	10	5	5	43539.1	51226.6	32413.9	56284.9	67603	61509.8	0.0530403	1.47933	Ctrl_Starv up vs Ctrl
O70257	Syntaxin-7 OS=Rattus norvegicus OX=10116 GN=Stx7 PE=1 SV=4	Stx7	23	4	4	157160	108680	105628	145964	114283	104795	0.951324	-1.01057	Ctrl_Starv down vs Ctrl
O70351	3-hydroxyacyl-CoA dehydrogenase type-2 OS=Rattus norvegicus OX=10116 GN=Hsd17b10 PE=1 SV=3	Hsd17b10	46	10	10	1.16085e+06	958242	860598	1.03604e+06	880715	1.01919e+06	0.928864	-1.0097	Ctrl_Starv down vs Ctrl
O70352	CD82 antigen OS=Rattus norvegicus OX=10116 GN=Cd82 PE=1 SV=1	Cd82	12	3	3	232788	132653	187203	263581	134406	161412	0.989518	-1.00363	Ctrl_Starv down vs Ctrl
O70377	Synaptosomal-associated protein 23 OS=Rattus norvegicus OX=10116 GN=Snap23 PE=1 SV=1	Snap23	35	5	5	186283	189218	245120	196914	136425	147869	0.143386	-1.29566	Ctrl_Starv down vs Ctrl
O88269	Multidrug resistance-associated protein 6 OS=Rattus norvegicus OX=10116 GN=Abcc6 PE=1 SV=1	Abcc6	30	35	35	4.12217e+06	2.51138e+06	2.94374e+06	3.44235e+06	1.97552e+06	2.79357e+06	0.51009	-1.17061	Ctrl_Starv down vs Ctrl
O88618	Formimidoyltransferase-cyclodeaminase OS=Rattus norvegicus OX=10116 GN=Ftcd PE=1 SV=4	Ftcd	19	8	8	350179	367664	463787	304677	470025	347488	0.714837	-1.06264	Ctrl_Starv down vs Ctrl
O88656	Actin-related protein 2/3 complex subunit 1B OS=Rattus norvegicus OX=10116 GN=Arpc1b PE=1 SV=3	Arpc1b	22	7	7	433971	294836	473790	571122	264154	354921	0.884664	-1.04224	Ctrl_Starv down vs Ctrl
O88813	Long-chain-fatty-acid--CoA ligase 5 OS=Rattus norvegicus OX=10116 GN=Acsl5 PE=1 SV=1	Acsl5	52	36	32	3.93149e+06	2.86129e+06	4.05858e+06	2.7174e+06	2.35035e+06	2.40803e+06	0.0393425	-1.43719	Ctrl_Starv down vs Ctrl
O88867	Kynurenine 3-monooxygenase OS=Rattus norvegicus OX=10116 GN=Kmo PE=1 SV=1	Kmo	40	16	16	1.92687e+06	1.44147e+06	2.01416e+06	2.33843e+06	2.41924e+06	1.49699e+06	0.500617	1.14821	Ctrl_Starv up vs Ctrl
O88884	A-kinase anchor protein 1, mitochondrial OS=Rattus norvegicus OX=10116 GN=Akap1 PE=1 SV=1	Akap1	11	7	7	149989	186895	214022	184464	235844	162466	0.735219	1.05616	Ctrl_Starv up vs Ctrl
O88900	Growth factor receptor-bound protein 14 OS=Rattus norvegicus OX=10116 GN=Grb14 PE=1 SV=1	Grb14	8	4	4	128259	242235	195731	163653	145565	85254	0.253364	-1.44133	Ctrl_Starv down vs Ctrl
O88923	Adhesion G protein-coupled receptor L2 OS=Rattus norvegicus OX=10116 GN=Adgrl2 PE=1 SV=2	Adgrl2	1	2	2	45140.5	41808.3	51509.9	41820.8	32434.4	50252.1	0.448006	-1.12561	Ctrl_Starv down vs Ctrl
O88989	Malate dehydrogenase, cytoplasmic OS=Rattus norvegicus OX=10116 GN=Mdh1 PE=1 SV=3	Mdh1	28	7	7	178252	162912	202365	211667	180734	121763	0.682697	-1.08053	Ctrl_Starv down vs Ctrl
O88994	Mitochondrial amidoxime reducing component 2 OS=Rattus norvegicus OX=10116 GN=Marc2 PE=2 SV=1	Marc2	30	12	11	879478	1.25959e+06	2.18165e+06	1.3583e+06	1.45324e+06	885789	0.742407	-1.11393	Ctrl_Starv down vs Ctrl
O89035	Mitochondrial dicarboxylate carrier OS=Rattus norvegicus OX=10116 GN=Slc25a10 PE=1 SV=1	Slc25a10	40	12	12	1.72144e+06	2.04575e+06	2.06426e+06	2.48564e+06	2.33619e+06	1.44824e+06	0.801295	1.04977	Ctrl_Starv up vs Ctrl
P00173	Cytochrome b5 OS=Rattus norvegicus OX=10116 GN=Cyb5a PE=1 SV=2	Cyb5a	54	9	9	1.68079e+07	1.69465e+07	2.83039e+07	2.5714e+07	2.37876e+07	2.26358e+07	0.364365	1.19755	Ctrl_Starv up vs Ctrl
P00388	NADPH--cytochrome P450 reductase OS=Rattus norvegicus OX=10116 GN=Por PE=1 SV=3	Por	49	32	32	3.63126e+06	4.34746e+06	4.57841e+06	4.06126e+06	4.47738e+06	4.20833e+06	0.814187	1.01921	Ctrl_Starv up vs Ctrl
P00406	Cytochrome c oxidase subunit 2 OS=Rattus norvegicus OX=10116 GN=Mtco2 PE=1 SV=3	Mtco2	44	11	11	4.90571e+06	8.22378e+06	8.59669e+06	6.75524e+06	7.27619e+06	4.78346e+06	0.590181	-1.13834	Ctrl_Starv down vs Ctrl
P00481	Ornithine carbamoyltransferase, mitochondrial OS=Rattus norvegicus OX=10116 GN=Otc PE=1 SV=1	Otc	44	13	13	2.37515e+06	2.2604e+06	2.31316e+06	1.61089e+06	1.34675e+06	1.96218e+06	0.0312127	-1.42888	Ctrl_Starv down vs Ctrl
P00507	Aspartate aminotransferase, mitochondrial OS=Rattus norvegicus OX=10116 GN=Got2 PE=1 SV=2	Got2	40	15	15	1.54161e+06	1.5308e+06	1.56031e+06	1.09724e+06	941846	1.15444e+06	0.00361668	-1.45596	Ctrl_Starv down vs Ctrl
P00762	Anionic trypsin-1 OS=Rattus norvegicus OX=10116 GN=Prss1 PE=1 SV=1	Prss1	12	7	6	8.18811e+07	6.59575e+07	4.37594e+07	7.73208e+07	7.95865e+07	1.00483e+08	0.186969	1.37796	Ctrl_Starv up vs Ctrl
P00763	Anionic trypsin-2 OS=Rattus norvegicus OX=10116 GN=Prss2 PE=1 SV=2	Prss2	12	5	4	415170	182651	139985	279997	296842	591360	0.276536	1.66674	Ctrl_Starv up vs Ctrl
P00884	Fructose-bisphosphate aldolase B OS=Rattus norvegicus OX=10116 GN=Aldob PE=1 SV=2	Aldob	35	11	11	2.7285e+06	2.4302e+06	3.51888e+06	3.01283e+06	2.85177e+06	2.12761e+06	0.624539	-1.08475	Ctrl_Starv down vs Ctrl
P01015	Angiotensinogen OS=Rattus norvegicus OX=10116 GN=Agt PE=1 SV=1	Agt	8	3	3	101012	183635	299167	149712	193465	136065	0.747764	-1.12085	Ctrl_Starv down vs Ctrl
P01835	Ig kappa chain C region, B allele OS=Rattus norvegicus OX=10116 PE=1 SV=1	KACB	27	2	2	301854	230746	220895	325951	161435	104170	0.376714	-1.41061	Ctrl_Starv down vs Ctrl
P01946	Hemoglobin subunit alpha-1/2 OS=Rattus norvegicus OX=10116 GN=Hba1 PE=1 SV=3	Hba1	63	7	7	2.35797e+06	1.5335e+06	2.50472e+06	2.49892e+06	1.74197e+06	1.5216e+06	0.651454	-1.10993	Ctrl_Starv down vs Ctrl
P02401	60S acidic ribosomal protein P2 OS=Rattus norvegicus OX=10116 GN=Rplp2 PE=1 SV=2	Rplp2	56	3	3	202573	305190	577446	200348	147582	210658	0.147273	-1.7896	Ctrl_Starv down vs Ctrl
P02454	Collagen alpha-1(I) chain OS=Rattus norvegicus OX=10116 GN=Col1a1 PE=1 SV=5	Col1a1	3	4	4	634516	50198	51172.2	30908.7	34251.6	37128.5	0.215272	-3.46123	Ctrl_Starv down vs Ctrl
P02466	Collagen alpha-2(I) chain OS=Rattus norvegicus OX=10116 GN=Col1a2 PE=1 SV=3	Col1a2	2	3	3	591783	244071	184419	431682	377888	708369	0.288514	1.63093	Ctrl_Starv up vs Ctrl
P02650	Apolipoprotein E OS=Rattus norvegicus OX=10116 GN=Apoe PE=1 SV=2	Apoe	59	19	19	2.73071e+06	3.97579e+06	4.9938e+06	2.94584e+06	2.93682e+06	2.10595e+06	0.155854	-1.43835	Ctrl_Starv down vs Ctrl
P02680	Fibrinogen gamma chain OS=Rattus norvegicus OX=10116 GN=Fgg PE=1 SV=3	Fgg	46	18	18	2.97877e+06	1.59141e+06	1.85256e+06	1.54133e+06	1.09541e+06	1.33837e+06	0.101096	-1.57222	Ctrl_Starv down vs Ctrl
P02692	Fatty acid-binding protein, liver OS=Rattus norvegicus OX=10116 GN=Fabp1 PE=1 SV=1	Fabp1	52	6	6	1.35021e+06	1.11767e+06	2.28321e+06	1.21642e+06	1.35119e+06	879258	0.310738	-1.33592	Ctrl_Starv down vs Ctrl
P02706	Asialoglycoprotein receptor 1 OS=Rattus norvegicus OX=10116 GN=Asgr1 PE=1 SV=2	Asgr1	61	12	12	3.11254e+06	3.57309e+06	3.77115e+06	4.2935e+06	2.52441e+06	3.37664e+06	0.795341	-1.04647	Ctrl_Starv down vs Ctrl
P02761	Major urinary protein OS=Rattus norvegicus OX=10116 PE=1 SV=1	MUP	69	14	10	2.50208e+06	6.4491e+06	9.85033e+06	2.82675e+06	1.84975e+06	2.03666e+06	0.101302	-2.46213	Ctrl_Starv down vs Ctrl
P02767	Transthyretin OS=Rattus norvegicus OX=10116 GN=Ttr PE=1 SV=1	Ttr	46	5	5	443056	529756	1.18236e+06	350903	390466	427924	0.166958	-1.67899	Ctrl_Starv down vs Ctrl
P02793	Ferritin light chain 1 OS=Rattus norvegicus OX=10116 GN=Ftl1 PE=1 SV=3	Ftl1	51	6	6	420180	401535	684333	532155	194930	487386	0.491223	-1.31688	Ctrl_Starv down vs Ctrl
P04041	Glutathione peroxidase 1 OS=Rattus norvegicus OX=10116 GN=Gpx1 PE=1 SV=4	Gpx1	23	3	3	311793	283922	443593	250376	269977	249493	0.111232	-1.32543	Ctrl_Starv down vs Ctrl
P04166	Cytochrome b5 type B OS=Rattus norvegicus OX=10116 GN=Cyb5b PE=1 SV=2	Cyb5b	58	5	5	2.52993e+06	2.59101e+06	4.07735e+06	3.10699e+06	3.26983e+06	2.44382e+06	0.897626	-1.02488	Ctrl_Starv down vs Ctrl
P04176	Phenylalanine-4-hydroxylase OS=Rattus norvegicus OX=10116 GN=Pah PE=1 SV=3	Pah	32	13	13	383410	432709	500720	384677	342146	315427	0.0742796	-1.26013	Ctrl_Starv down vs Ctrl
P04182	Ornithine aminotransferase, mitochondrial OS=Rattus norvegicus OX=10116 GN=Oat PE=1 SV=1	Oat	16	5	5	200808	235771	357094	103842	59557.6	104579	0.012712	-2.96779	Ctrl_Starv down vs Ctrl
P04636	Malate dehydrogenase, mitochondrial OS=Rattus norvegicus OX=10116 GN=Mdh2 PE=1 SV=2	Mdh2	42	13	13	1.56101e+07	1.12519e+07	1.26621e+07	1.00987e+07	1.38564e+07	2.66024e+07	0.598666	1.18732	Ctrl_Starv up vs Ctrl
P04639	Apolipoprotein A-I OS=Rattus norvegicus OX=10116 GN=Apoa1 PE=1 SV=2	Apoa1	34	8	8	239869	296186	324719	185698	295767	210458	0.236263	-1.25904	Ctrl_Starv down vs Ctrl
P04642	L-lactate dehydrogenase A chain OS=Rattus norvegicus OX=10116 GN=Ldha PE=1 SV=1	Ldha	33	12	12	1.33461e+06	1.26842e+06	1.66213e+06	1.17283e+06	1.53302e+06	1.13383e+06	0.443369	-1.1134	Ctrl_Starv down vs Ctrl
P04644	40S ribosomal protein S17 OS=Rattus norvegicus OX=10116 GN=Rps17 PE=1 SV=3	Rps17	48	4	4	138082	219199	316375	116744	124069	176791	0.181992	-1.55217	Ctrl_Starv down vs Ctrl
P04646	60S ribosomal protein L35a OS=Rattus norvegicus OX=10116 GN=Rpl35a PE=3 SV=1	Rpl35a	40	5	5	1.49021e+06	2.55075e+06	3.04457e+06	1.81366e+06	2.15871e+06	1.83663e+06	0.514411	-1.1719	Ctrl_Starv down vs Ctrl
P04762	Catalase OS=Rattus norvegicus OX=10116 GN=Cat PE=1 SV=3	Cat	53	27	27	4.87109e+06	7.10598e+06	6.43251e+06	2.8928e+06	2.17632e+06	3.01507e+06	0.00576655	-2.27212	Ctrl_Starv down vs Ctrl
P04764	Alpha-enolase OS=Rattus norvegicus OX=10116 GN=Eno1 PE=1 SV=4	Eno1	23	7	7	339653	324686	343995	321295	407472	288885	0.992615	-1.00102	Ctrl_Starv down vs Ctrl
P04785	Protein disulfide-isomerase OS=Rattus norvegicus OX=10116 GN=P4hb PE=1 SV=2	P4hb	62	37	37	5.0908e+06	5.9824e+06	8.14139e+06	4.31321e+06	4.21628e+06	3.76588e+06	0.0407933	-1.53552	Ctrl_Starv down vs Ctrl
P04799	Cytochrome P450 1A2 OS=Rattus norvegicus OX=10116 GN=Cyp1a2 PE=1 SV=2	Cyp1a2	39	16	16	788990	723812	843598	707924	602902	643549	0.0436248	-1.20598	Ctrl_Starv down vs Ctrl
P04897	Guanine nucleotide-binding protein G(i) subunit alpha-2 OS=Rattus norvegicus OX=10116 GN=Gnai2 PE=1 SV=3	Gnai2	23	7	3	671195	404264	511642	626563	474048	483766	0.949983	1.01153	Ctrl_Starv up vs Ctrl
P04904	Glutathione S-transferase alpha-3 OS=Rattus norvegicus OX=10116 GN=Gsta3 PE=1 SV=3	Gsta3	15	4	2	709814	822462	1.47822e+06	1.09412e+06	850551	532166	0.580094	-1.20336	Ctrl_Starv down vs Ctrl
P04905	Glutathione S-transferase Mu 1 OS=Rattus norvegicus OX=10116 GN=Gstm1 PE=1 SV=2	Gstm1	54	13	5	747798	771687	1.06962e+06	613837	754196	720228	0.190379	-1.22786	Ctrl_Starv down vs Ctrl
P04916	Retinol-binding protein 4 OS=Rattus norvegicus OX=10116 GN=Rbp4 PE=1 SV=1	Rbp4	34	7	7	434297	494846	659340	495490	581511	533421	0.847077	1.02746	Ctrl_Starv up vs Ctrl
P05178	Cytochrome P450 2C6 OS=Rattus norvegicus OX=10116 GN=Cyp2c6 PE=2 SV=2	Cyp2c6	48	31	3	2.40569e+06	2.5971e+06	3.80164e+06	5.3007e+06	5.132e+06	4.82913e+06	0.0167361	1.76846	Ctrl_Starv up vs Ctrl
P05182	Cytochrome P450 2E1 OS=Rattus norvegicus OX=10116 GN=Cyp2e1 PE=1 SV=4	Cyp2e1	48	27	26	4.48547e+06	6.23088e+06	7.85455e+06	1.53211e+07	1.40744e+07	1.63761e+07	0.00532623	2.52435	Ctrl_Starv up vs Ctrl
P05183	Cytochrome P450 3A2 OS=Rattus norvegicus OX=10116 GN=Cyp3a2 PE=1 SV=2	Cyp3a2	42	23	9	2.56667e+06	3.35221e+06	3.61633e+06	7.7719e+06	3.90938e+06	5.51126e+06	0.0664157	1.75242	Ctrl_Starv up vs Ctrl
P05197	Elongation factor 2 OS=Rattus norvegicus OX=10116 GN=Eef2 PE=1 SV=4	Eef2	20	15	15	408573	631749	697687	305986	415091	226348	0.0634948	-1.84339	Ctrl_Starv down vs Ctrl
P05369	Farnesyl pyrophosphate synthase OS=Rattus norvegicus OX=10116 GN=Fdps PE=2 SV=2	Fdps	18	7	7	97407.7	182015	168402	85057.4	62589.9	32282.4	0.0517829	-2.58993	Ctrl_Starv down vs Ctrl
P05371	Clusterin OS=Rattus norvegicus OX=10116 GN=Clu PE=1 SV=2	Clu	6	2	2	1.62295e+06	1.17694e+06	1.08903e+06	936277	944785	1.88405e+06	0.79178	-1.07669	Ctrl_Starv down vs Ctrl
P05503	Cytochrome c oxidase subunit 1 OS=Rattus norvegicus OX=10116 GN=Mtco1 PE=2 SV=3	Mtco1	10	4	4	902632	1.36984e+06	1.15567e+06	1.46961e+06	1.45023e+06	890212	0.668203	1.09911	Ctrl_Starv up vs Ctrl
P06399	Fibrinogen alpha chain OS=Rattus norvegicus OX=10116 GN=Fga PE=1 SV=3	Fga	41	28	28	3.13438e+06	1.52433e+06	1.76802e+06	1.31637e+06	894389	1.06918e+06	0.0617191	-1.8862	Ctrl_Starv down vs Ctrl
P06536	Glucocorticoid receptor OS=Rattus norvegicus OX=10116 GN=Nr3c1 PE=1 SV=2	Nr3c1	8	5	5	72652.6	173395	149630	140306	71149.9	68679.9	0.396506	-1.40091	Ctrl_Starv down vs Ctrl
P06685	Sodium/potassium-transporting ATPase subunit alpha-1 OS=Rattus norvegicus OX=10116 GN=Atp1a1 PE=1 SV=1	Atp1a1	45	51	41	7.89421e+06	7.8031e+06	7.90203e+06	8.20738e+06	5.37896e+06	8.85467e+06	0.661996	-1.07584	Ctrl_Starv down vs Ctrl
P06757	Alcohol dehydrogenase 1 OS=Rattus norvegicus OX=10116 GN=Adh1 PE=1 SV=3	Adh1	61	32	12	1.96195e+07	1.6193e+07	1.93383e+07	2.88032e+07	3.83192e+07	1.48883e+07	0.31645	1.38811	Ctrl_Starv up vs Ctrl
P06760	Beta-glucuronidase OS=Rattus norvegicus OX=10116 GN=Gusb PE=2 SV=1	Gusb	8	4	4	145079	218915	259316	150101	200943	172516	0.469798	-1.1654	Ctrl_Starv down vs Ctrl
P06761	Endoplasmic reticulum chaperone BiP OS=Rattus norvegicus OX=10116 GN=Hspa5 PE=1 SV=1	Hspa5	59	42	39	6.79821e+06	7.12826e+06	9.80772e+06	6.23484e+06	5.26101e+06	5.71689e+06	0.0683481	-1.36342	Ctrl_Starv down vs Ctrl
P06762	Heme oxygenase 1 OS=Rattus norvegicus OX=10116 GN=Hmox1 PE=1 SV=1	Hmox1	10	2	2	117075	137523	139402	173308	170491	201967	0.0138098	1.38537	Ctrl_Starv up vs Ctrl
P06866	Haptoglobin OS=Rattus norvegicus OX=10116 GN=Hp PE=1 SV=3	Hp	39	14	14	968847	1.16847e+06	2.03679e+06	941474	868014	673325	0.122914	-1.6122	Ctrl_Starv down vs Ctrl
P07151	Beta-2-microglobulin OS=Rattus norvegicus OX=10116 GN=B2m PE=1 SV=1	B2m	18	2	2	135067	138177	272045	99084.8	105712	122007	0.125263	-1.58381	Ctrl_Starv down vs Ctrl
P07308	Acyl-CoA desaturase 1 OS=Rattus norvegicus OX=10116 GN=Scd1 PE=1 SV=2	Scd1	11	3	3	573620	97509	79137	104639	104864	81452.1	0.447559	-1.70455	Ctrl_Starv down vs Ctrl
P07340	Sodium/potassium-transporting ATPase subunit beta-1 OS=Rattus norvegicus OX=10116 GN=Atp1b1 PE=1 SV=1	Atp1b1	31	9	9	3.00433e+06	3.64254e+06	3.76003e+06	3.31589e+06	1.91716e+06	2.80442e+06	0.189546	-1.32154	Ctrl_Starv down vs Ctrl
P07379	Phosphoenolpyruvate carboxykinase, cytosolic [GTP] OS=Rattus norvegicus OX=10116 GN=Pck1 PE=1 SV=1	Pck1	10	5	5	87300	58143.5	114170	115527	190062	105401	0.160575	1.58654	Ctrl_Starv up vs Ctrl
P07632	Superoxide dismutase [Cu-Zn] OS=Rattus norvegicus OX=10116 GN=Sod1 PE=1 SV=2	Sod1	16	2	2	174617	135221	181088	250874	206175	126284	0.562329	1.1517	Ctrl_Starv up vs Ctrl
P07687	Epoxide hydrolase 1 OS=Rattus norvegicus OX=10116 GN=Ephx1 PE=1 SV=1	Ephx1	73	49	49	1.37803e+07	1.14895e+07	1.80306e+07	1.17856e+07	1.3879e+07	9.79395e+06	0.308364	-1.21237	Ctrl_Starv down vs Ctrl
P07756	Carbamoyl-phosphate synthase [ammonia], mitochondrial OS=Rattus norvegicus OX=10116 GN=Cps1 PE=1 SV=1	Cps1	65	99	96	1.72283e+07	1.27886e+07	1.58674e+07	1.43187e+07	1.34489e+07	1.88594e+07	0.930441	1.01278	Ctrl_Starv up vs Ctrl
P07824	Arginase-1 OS=Rattus norvegicus OX=10116 GN=Arg1 PE=1 SV=2	Arg1	50	12	12	630564	561595	902934	608072	622746	448193	0.300968	-1.23507	Ctrl_Starv down vs Ctrl
P07872	Peroxisomal acyl-coenzyme A oxidase 1 OS=Rattus norvegicus OX=10116 GN=Acox1 PE=1 SV=1	Acox1	28	14	13	640504	853198	674517	447890	398284	465755	0.00766571	-1.64316	Ctrl_Starv down vs Ctrl
P07895	Superoxide dismutase [Mn], mitochondrial OS=Rattus norvegicus OX=10116 GN=Sod2 PE=1 SV=2	Sod2	23	4	4	194938	147197	201491	123333	74443.4	99819.6	0.0256356	-1.84775	Ctrl_Starv down vs Ctrl
P07896	Peroxisomal bifunctional enzyme OS=Rattus norvegicus OX=10116 GN=Ehhadh PE=1 SV=2	Ehhadh	57	33	33	4.72954e+06	3.98232e+06	3.2596e+06	5.84536e+06	4.3836e+06	5.53594e+06	0.115277	1.32202	Ctrl_Starv up vs Ctrl
P08010	Glutathione S-transferase Mu 2 OS=Rattus norvegicus OX=10116 GN=Gstm2 PE=1 SV=2	Gstm2	61	14	5	926444	1.10497e+06	1.69338e+06	1.33117e+06	1.49463e+06	923480	0.936972	1.01959	Ctrl_Starv up vs Ctrl
P08011	Microsomal glutathione S-transferase 1 OS=Rattus norvegicus OX=10116 GN=Mgst1 PE=1 SV=3	Mgst1	63	18	18	3.46953e+07	2.81628e+07	3.94417e+07	3.63861e+07	3.50071e+07	3.00179e+07	0.982744	-1.00264	Ctrl_Starv down vs Ctrl
P08033	Gap junction beta-1 protein OS=Rattus norvegicus OX=10116 GN=Gjb1 PE=1 SV=1	Gjb1	31	11	11	1.59486e+06	1.64423e+06	1.96996e+06	2.38238e+06	1.01887e+06	1.89682e+06	0.890756	-1.03911	Ctrl_Starv down vs Ctrl
P08290	Asialoglycoprotein receptor 2 OS=Rattus norvegicus OX=10116 GN=Asgr2 PE=1 SV=4	Asgr2	30	8	8	1.10559e+06	1.28766e+06	1.05402e+06	1.38375e+06	921639	872962	0.561624	-1.10461	Ctrl_Starv down vs Ctrl
P08413	Calcium/calmodulin-dependent protein kinase type II subunit beta OS=Rattus norvegicus OX=10116 GN=Camk2b PE=1 SV=1	Camk2b	6	2	2	159002	80092.3	124459	116338	42542.5	42909.2	0.160564	-1.95423	Ctrl_Starv down vs Ctrl
P08461	Dihydrolipoyllysine-residue acetyltransferase component of pyruvate dehydrogenase complex, mitochondrial OS=Rattus norvegicus OX=10116 GN=Dlat PE=1 SV=3	Dlat	22	10	10	551369	201805	255351	599630	160083	210133	0.831916	-1.12098	Ctrl_Starv down vs Ctrl
P08503	Medium-chain specific acyl-CoA dehydrogenase, mitochondrial OS=Rattus norvegicus OX=10116 GN=Acadm PE=1 SV=1	Acadm	40	14	14	1.04583e+06	1.12544e+06	1.31093e+06	952781	926044	916549	0.0332674	-1.2403	Ctrl_Starv down vs Ctrl
P08516	Cytochrome P450 4A10 OS=Rattus norvegicus OX=10116 GN=Cyp4a10 PE=1 SV=2	Cyp4a10	38	19	15	724852	507618	624686	1.25444e+06	1.33448e+06	1.38206e+06	0.00198684	2.15914	Ctrl_Starv up vs Ctrl
P08541	UDP-glucuronosyltransferase 2B2 OS=Rattus norvegicus OX=10116 GN=Ugt2b PE=1 SV=1	Ugt2b	58	37	2	43694.9	47968	4.42197e+06	3.8897e+06	4.2685e+06	49844.5	0.518223	4.46962	Ctrl_Starv up vs Ctrl
P08649	Complement C4 OS=Rattus norvegicus OX=10116 GN=C4 PE=1 SV=3	C4	15	21	21	305097	244212	344738	271801	396717	164329	0.675445	-1.13175	Ctrl_Starv down vs Ctrl
P08661	Mannose-binding protein C OS=Rattus norvegicus OX=10116 GN=Mbl2 PE=1 SV=2	Mbl2	11	2	2	142402	258981	308739	124022	94656.5	122296	0.0508803	-1.99421	Ctrl_Starv down vs Ctrl
P08683	Cytochrome P450 2C11 OS=Rattus norvegicus OX=10116 GN=Cyp2c11 PE=1 SV=1	Cyp2c11	62	49	35	2.69282e+07	2.82944e+07	2.79087e+07	2.5155e+07	1.62542e+07	2.21036e+07	0.0938975	-1.33004	Ctrl_Starv down vs Ctrl
P08753	Guanine nucleotide-binding protein G(i) subunit alpha OS=Rattus norvegicus OX=10116 GN=Gnai3 PE=1 SV=3	Gnai3	29	9	5	1.34339e+06	1.04124e+06	1.14841e+06	1.08194e+06	984778	1.45942e+06	0.941953	-1.0109	Ctrl_Starv down vs Ctrl
P09006	Serine protease inhibitor A3N OS=Rattus norvegicus OX=10116 GN=Serpina3n PE=1 SV=3	Serpina3n	32	9	3	184755	152510	205798	163708	187802	139578	0.459012	-1.10556	Ctrl_Starv down vs Ctrl
P09034	Argininosuccinate synthase OS=Rattus norvegicus OX=10116 GN=Ass1 PE=1 SV=1	Ass1	40	19	19	2.15865e+06	2.05914e+06	2.7223e+06	3.76136e+06	4.13291e+06	2.81159e+06	0.0414697	1.53432	Ctrl_Starv up vs Ctrl
P09118	Uricase OS=Rattus norvegicus OX=10116 GN=Uox PE=1 SV=3	Uox	55	19	19	2.81734e+06	7.61413e+06	1.24115e+07	1.01306e+06	1.03185e+06	1.65909e+06	0.0226167	-5.35453	Ctrl_Starv down vs Ctrl
P09139	Serine--pyruvate aminotransferase, mitochondrial OS=Rattus norvegicus OX=10116 GN=Agxt PE=1 SV=1	Agxt	19	6	6	221835	187093	186930	114626	248840	135385	0.391639	-1.26182	Ctrl_Starv down vs Ctrl
P09414	Nuclear factor 1 A-type OS=Rattus norvegicus OX=10116 GN=Nfia PE=1 SV=2	Nfia	3	2	2	91039.7	119526	171776	67000.2	59775.1	60583	0.0221232	-1.97501	Ctrl_Starv down vs Ctrl
P09527	Ras-related protein Rab-7a OS=Rattus norvegicus OX=10116 GN=Rab7a PE=1 SV=2	Rab7a	73	19	18	6.71347e+06	8.80116e+06	1.03351e+07	5.43735e+06	7.3531e+06	9.16934e+06	0.436499	-1.18541	Ctrl_Starv down vs Ctrl
P09606	Glutamine synthetase OS=Rattus norvegicus OX=10116 GN=Glul PE=1 SV=3	Glul	21	6	6	506236	754530	572118	350924	375228	649989	0.242717	-1.36679	Ctrl_Starv down vs Ctrl
P09650	Mast cell protease 1 OS=Rattus norvegicus OX=10116 GN=Mcpt1 PE=1 SV=3	Mcpt1	33	6	6	565017	292621	216561	304540	364296	492767	0.678461	1.1515	Ctrl_Starv up vs Ctrl
P09811	Glycogen phosphorylase, liver form OS=Rattus norvegicus OX=10116 GN=Pygl PE=1 SV=5	Pygl	2	2	2	53464.3	33757	16061.1	34083.8	38816.2	41936.9	0.575609	1.24161	Ctrl_Starv up vs Ctrl
P09875	UDP-glucuronosyltransferase 2B1 OS=Rattus norvegicus OX=10116 GN=Ugt2b1 PE=2 SV=1	Ugt2b1	44	20	16	1.20495e+06	1.44201e+06	2.57223e+06	2.4285e+06	2.39184e+06	1.37829e+06	0.546174	1.21447	Ctrl_Starv up vs Ctrl
P09895	60S ribosomal protein L5 OS=Rattus norvegicus OX=10116 GN=Rpl5 PE=1 SV=3	Rpl5	23	7	7	684258	781330	1.44111e+06	237451	228947	380471	0.0128452	-3.3397	Ctrl_Starv down vs Ctrl
P0C1Q3	Lysophosphatidylcholine acyltransferase 2 OS=Rattus norvegicus OX=10116 GN=Lpcat2 PE=3 SV=1	Lpcat2	4	2	2	29008.7	9111.65	15967.5	35432.1	46725.2	20031.1	0.174803	1.98807	Ctrl_Starv up vs Ctrl
P0C546	Mitochondrial coenzyme A transporter SLC25A42 OS=Rattus norvegicus OX=10116 GN=Slc25a42 PE=2 SV=1	Slc25a42	9	2	2	60644.7	74170.5	83719.6	92553.3	83649.6	87482.2	0.11789	1.21612	Ctrl_Starv up vs Ctrl
P0C548	Patatin-like phospholipase domain-containing protein 2 OS=Rattus norvegicus OX=10116 GN=Pnpla2 PE=1 SV=1	Pnpla2	31	12	12	878690	570248	572210	1.20641e+06	950978	1.78317e+06	0.0481321	1.92516	Ctrl_Starv up vs Ctrl
P0C5Y8	Alsin OS=Rattus norvegicus OX=10116 GN=Als2 PE=1 SV=1	Als2	2	2	2	142433	207272	204076	240205	224073	156837	0.566402	1.11899	Ctrl_Starv up vs Ctrl
P0C6B1	Solute carrier family 35 member E1 OS=Rattus norvegicus OX=10116 GN=Slc35e1 PE=3 SV=1	Slc35e1	9	2	2	182589	331017	386175	263373	341236	167924	0.661915	-1.15644	Ctrl_Starv down vs Ctrl
P0CG51	Polyubiquitin-B OS=Rattus norvegicus OX=10116 GN=Ubb PE=1 SV=1	Ubb	15	5	4	1.12902e+07	9.44192e+06	1.03758e+07	9.64254e+06	8.15425e+06	9.21082e+06	0.121085	-1.1516	Ctrl_Starv down vs Ctrl
P10634	Cytochrome P450 2D26 OS=Rattus norvegicus OX=10116 GN=Cyp2d26 PE=1 SV=2	Cyp2d26	67	40	23	7.02075e+06	9.04305e+06	1.2549e+07	8.93177e+06	7.34232e+06	8.63684e+06	0.559017	-1.12045	Ctrl_Starv down vs Ctrl
P10716	C-type lectin domain family 4 member F OS=Rattus norvegicus OX=10116 GN=Clec4f PE=1 SV=1	Clec4f	12	5	5	194640	178744	183578	184381	174818	178786	0.310247	-1.03486	Ctrl_Starv down vs Ctrl
P10719	ATP synthase subunit beta, mitochondrial OS=Rattus norvegicus OX=10116 GN=Atp5f1b PE=1 SV=2	Atp5f1b	55	32	32	1.07151e+07	1.5359e+07	1.72866e+07	2.09514e+07	1.9987e+07	1.3263e+07	0.336541	1.24981	Ctrl_Starv up vs Ctrl
P10760	Adenosylhomocysteinase OS=Rattus norvegicus OX=10116 GN=Ahcy PE=1 SV=3	Ahcy	29	12	12	590876	590744	572006	613286	594463	554780	0.897904	1.00432	Ctrl_Starv up vs Ctrl
P10860	Glutamate dehydrogenase 1, mitochondrial OS=Rattus norvegicus OX=10116 GN=Glud1 PE=1 SV=2	Glud1	59	34	34	2.99501e+06	3.92506e+06	3.52673e+06	1.98683e+06	1.87248e+06	3.0733e+06	0.0700625	-1.53631	Ctrl_Starv down vs Ctrl
P10868	Guanidinoacetate N-methyltransferase OS=Rattus norvegicus OX=10116 GN=Gamt PE=1 SV=2	Gamt	18	3	3	258883	318000	249829	188618	199142	116954	0.0497911	-1.6729	Ctrl_Starv down vs Ctrl
P10888	Cytochrome c oxidase subunit 4 isoform 1, mitochondrial OS=Rattus norvegicus OX=10116 GN=Cox4i1 PE=1 SV=1	Cox4i1	49	11	11	4.84003e+06	5.52846e+06	5.9831e+06	6.61089e+06	5.41818e+06	4.06478e+06	0.847354	-1.03215	Ctrl_Starv down vs Ctrl
P10959	Carboxylesterase 1C OS=Rattus norvegicus OX=10116 GN=Ces1c PE=1 SV=3	Ces1c	35	17	7	298569	313670	481929	324624	326589	331387	0.612403	-1.08708	Ctrl_Starv down vs Ctrl
P11240	Cytochrome c oxidase subunit 5A, mitochondrial OS=Rattus norvegicus OX=10116 GN=Cox5a PE=1 SV=1	Cox5a	48	5	5	495670	580791	774099	786428	600581	377070	0.780941	-1.07759	Ctrl_Starv down vs Ctrl
P11250	60S ribosomal protein L34 OS=Rattus norvegicus OX=10116 GN=Rpl34 PE=1 SV=3	Rpl34	21	4	4	655202	1.30941e+06	1.82156e+06	1.04415e+06	727312	790645	0.376112	-1.37555	Ctrl_Starv down vs Ctrl
P11345	RAF proto-oncogene serine/threonine-protein kinase OS=Rattus norvegicus OX=10116 GN=Raf1 PE=1 SV=1	Raf1	3	2	2	33523	60123.6	72294.6	62512	59999.3	63641.4	0.517887	1.17883	Ctrl_Starv up vs Ctrl
P11348	Dihydropteridine reductase OS=Rattus norvegicus OX=10116 GN=Qdpr PE=1 SV=1	Qdpr	11	2	2	133435	140297	198611	152936	143150	100539	0.387881	-1.19095	Ctrl_Starv down vs Ctrl
P11442	Clathrin heavy chain 1 OS=Rattus norvegicus OX=10116 GN=Cltc PE=1 SV=3	Cltc	50	79	79	5.22919e+06	4.73922e+06	4.9578e+06	3.6195e+06	3.35058e+06	3.15603e+06	0.00134513	-1.47516	Ctrl_Starv down vs Ctrl
P11497	Acetyl-CoA carboxylase 1 OS=Rattus norvegicus OX=10116 GN=Acaca PE=1 SV=1	Acaca	7	12	9	359364	174833	136824	167362	75500.9	60253.5	0.129563	-2.24341	Ctrl_Starv down vs Ctrl
P11505	Plasma membrane calcium-transporting ATPase 1 OS=Rattus norvegicus OX=10116 GN=Atp2b1 PE=1 SV=3	Atp2b1	14	13	13	325538	340244	439270	348215	312999	382980	0.66674	-1.05241	Ctrl_Starv down vs Ctrl
P11507	Sarcoplasmic/endoplasmic reticulum calcium ATPase 2 OS=Rattus norvegicus OX=10116 GN=Atp2a2 PE=1 SV=1	Atp2a2	35	37	37	3.29462e+06	2.76701e+06	3.71271e+06	2.96319e+06	2.6319e+06	2.60569e+06	0.147385	-1.18536	Ctrl_Starv down vs Ctrl
P11530	Dystrophin OS=Rattus norvegicus OX=10116 GN=Dmd PE=1 SV=2	Dmd	2	7	6	131474	113788	138071	119867	85153.8	100707	0.112065	-1.26189	Ctrl_Starv down vs Ctrl
P11598	Protein disulfide-isomerase A3 OS=Rattus norvegicus OX=10116 GN=Pdia3 PE=1 SV=2	Pdia3	65	34	34	4.74793e+06	6.44175e+06	8.74551e+06	6.20537e+06	4.86413e+06	3.99688e+06	0.289267	-1.30397	Ctrl_Starv down vs Ctrl
P11654	Nuclear pore membrane glycoprotein 210 OS=Rattus norvegicus OX=10116 GN=Nup210 PE=1 SV=1	Nup210	2	4	4	22337.9	19272.8	39451	29288.1	25497	28913.8	0.737694	1.0833	Ctrl_Starv up vs Ctrl
P11711	Cytochrome P450 2A1 OS=Rattus norvegicus OX=10116 GN=Cyp2a1 PE=1 SV=2	Cyp2a1	72	39	8	981300	1.12776e+06	1.31738e+06	1.14669e+06	1.05694e+06	1.06445e+06	0.670645	-1.0416	Ctrl_Starv down vs Ctrl
P11715	Steroid 17-alpha-hydroxylase/17,20 lyase OS=Rattus norvegicus OX=10116 GN=Cyp17a1 PE=1 SV=2	Cyp17a1	17	7	7	740035	438608	361892	651446	810725	1.0166e+06	0.112046	1.65958	Ctrl_Starv up vs Ctrl
P11884	Aldehyde dehydrogenase, mitochondrial OS=Rattus norvegicus OX=10116 GN=Aldh2 PE=1 SV=1	Aldh2	38	18	16	4.30721e+06	3.09361e+06	3.46535e+06	2.99505e+06	2.20689e+06	3.70031e+06	0.301469	-1.23593	Ctrl_Starv down vs Ctrl
P11951	Cytochrome c oxidase subunit 6C-2 OS=Rattus norvegicus OX=10116 GN=Cox6c2 PE=1 SV=3	Cox6c2	62	5	5	1.59423e+06	1.80482e+06	2.37306e+06	2.22564e+06	1.90738e+06	1.51151e+06	0.904792	-1.02093	Ctrl_Starv down vs Ctrl
P11960	2-oxoisovalerate dehydrogenase subunit alpha, mitochondrial (Fragment) OS=Rattus norvegicus OX=10116 GN=Bckdha PE=1 SV=1	Bckdha	15	5	5	4.0119e+06	2.53198e+06	4.84752e+06	2.69622e+06	2.28719e+06	6.11972e+06	0.817706	-1.09273	Ctrl_Starv down vs Ctrl
P12001	60S ribosomal protein L18 OS=Rattus norvegicus OX=10116 GN=Rpl18 PE=1 SV=2	Rpl18	34	6	6	1.16707e+06	3.28169e+06	5.78841e+06	1.50994e+06	2.32174e+06	2.28413e+06	0.526139	-1.40417	Ctrl_Starv down vs Ctrl
P12007	Isovaleryl-CoA dehydrogenase, mitochondrial OS=Rattus norvegicus OX=10116 GN=Ivd PE=1 SV=2	Ivd	15	6	6	434008	399136	448673	502990	272598	434505	0.66181	-1.09267	Ctrl_Starv down vs Ctrl
P12075	Cytochrome c oxidase subunit 5B, mitochondrial OS=Rattus norvegicus OX=10116 GN=Cox5b PE=1 SV=2	Cox5b	36	4	4	744634	869142	1.19799e+06	1.10934e+06	912503	558523	0.692547	-1.111	Ctrl_Starv down vs Ctrl
P12336	Solute carrier family 2, facilitated glucose transporter member 2 OS=Rattus norvegicus OX=10116 GN=Slc2a2 PE=2 SV=1	Slc2a2	17	9	3	5.91543e+06	4.18258e+06	3.68509e+06	3.58791e+06	2.10424e+06	4.00998e+06	0.20675	-1.44411	Ctrl_Starv down vs Ctrl
P12368	cAMP-dependent protein kinase type II-alpha regulatory subunit OS=Rattus norvegicus OX=10116 GN=Prkar2a PE=1 SV=4	Prkar2a	25	7	7	1.71185e+06	1.12417e+06	1.96037e+06	1.5899e+06	1.08835e+06	2.7108e+06	0.828043	1.07531	Ctrl_Starv up vs Ctrl
P12785	Fatty acid synthase OS=Rattus norvegicus OX=10116 GN=Fasn PE=1 SV=3	Fasn	20	37	37	1.5034e+06	372596	258317	510342	224854	106349	0.305538	-2.28029	Ctrl_Starv down vs Ctrl
P12928	Pyruvate kinase PKLR OS=Rattus norvegicus OX=10116 GN=Pklr PE=1 SV=2	Pklr	24	10	10	377564	223109	247126	212434	203758	181863	0.125229	-1.38287	Ctrl_Starv down vs Ctrl
P13086	Succinate--CoA ligase [ADP/GDP-forming] subunit alpha, mitochondrial OS=Rattus norvegicus OX=10116 GN=Suclg1 PE=2 SV=2	Suclg1	35	10	10	588816	341235	755771	616719	715142	497329	0.658747	1.1304	Ctrl_Starv up vs Ctrl
P13107	Cytochrome P450 2B3 OS=Rattus norvegicus OX=10116 GN=Cyp2b3 PE=2 SV=1	Cyp2b3	41	26	19	5.70426e+06	6.18935e+06	7.026e+06	6.79548e+06	7.68574e+06	6.61141e+06	0.221896	1.11656	Ctrl_Starv up vs Ctrl
P13255	Glycine N-methyltransferase OS=Rattus norvegicus OX=10116 GN=Gnmt PE=1 SV=2	Gnmt	17	4	4	408358	391094	308697	359654	281037	162904	0.216927	-1.44131	Ctrl_Starv down vs Ctrl
P13444	S-adenosylmethionine synthase isoform type-1 OS=Rattus norvegicus OX=10116 GN=Mat1a PE=1 SV=2	Mat1a	44	13	13	3.30125e+06	2.47904e+06	2.58478e+06	2.89161e+06	5.21146e+06	2.73383e+06	0.379008	1.2488	Ctrl_Starv up vs Ctrl
P13471	40S ribosomal protein S14 OS=Rattus norvegicus OX=10116 GN=Rps14 PE=2 SV=3	Rps14	30	5	5	1.16523e+06	1.27114e+06	1.32149e+06	1.2451e+06	1.27133e+06	1.63561e+06	0.383007	1.09772	Ctrl_Starv up vs Ctrl
P13803	Electron transfer flavoprotein subunit alpha, mitochondrial OS=Rattus norvegicus OX=10116 GN=Etfa PE=1 SV=4	Etfa	39	10	10	871355	621367	838277	655198	502133	682973	0.178678	-1.26409	Ctrl_Starv down vs Ctrl
P14046	Alpha-1-inhibitor 3 OS=Rattus norvegicus OX=10116 GN=A1i3 PE=1 SV=1	A1i3	43	60	13	926499	1.60497e+06	2.38111e+06	1.4206e+06	1.45e+06	1.17995e+06	0.678956	-1.13361	Ctrl_Starv down vs Ctrl
P14141	Carbonic anhydrase 3 OS=Rattus norvegicus OX=10116 GN=Ca3 PE=1 SV=3	Ca3	59	13	13	4.55967e+06	4.05284e+06	6.34964e+06	3.60782e+06	2.56953e+06	3.07511e+06	0.0470961	-1.60261	Ctrl_Starv down vs Ctrl
P14408	Fumarate hydratase, mitochondrial OS=Rattus norvegicus OX=10116 GN=Fh PE=1 SV=2	Fh	8	3	3	205978	203414	224323	224007	130270	189360	0.33879	-1.1937	Ctrl_Starv down vs Ctrl
P14480	Fibrinogen beta chain OS=Rattus norvegicus OX=10116 GN=Fgb PE=1 SV=4	Fgb	64	27	27	2.08913e+06	989168	1.02844e+06	1.21912e+06	773138	1.0868e+06	0.432166	-1.27542	Ctrl_Starv down vs Ctrl
P14562	Lysosome-associated membrane glycoprotein 1 OS=Rattus norvegicus OX=10116 GN=Lamp1 PE=1 SV=1	Lamp1	8	3	3	185351	133233	202887	159054	117722	151642	0.297761	-1.20841	Ctrl_Starv down vs Ctrl
P14604	Enoyl-CoA hydratase, mitochondrial OS=Rattus norvegicus OX=10116 GN=Echs1 PE=1 SV=1	Echs1	16	4	4	237216	229171	299660	162831	110503	134890	0.0105741	-1.88631	Ctrl_Starv down vs Ctrl
P14630	Apolipoprotein M OS=Rattus norvegicus OX=10116 GN=Apom PE=1 SV=2	Apom	12	2	2	279837	245836	429220	242727	179799	193811	0.0945573	-1.51699	Ctrl_Starv down vs Ctrl
P14740	Dipeptidyl peptidase 4 OS=Rattus norvegicus OX=10116 GN=Dpp4 PE=1 SV=2	Dpp4	50	40	2	887434	397475	417251	918569	519902	739493	0.397715	1.33878	Ctrl_Starv up vs Ctrl
P15083	Polymeric immunoglobulin receptor OS=Rattus norvegicus OX=10116 GN=Pigr PE=1 SV=1	Pigr	24	15	15	550504	673420	594000	434856	473341	355247	0.023743	-1.44409	Ctrl_Starv down vs Ctrl
P15129	Cytochrome P450 4B1 OS=Rattus norvegicus OX=10116 GN=Cyp4b1 PE=1 SV=3	Cyp4b1	5	2	2	169227	162338	185425	226081	184405	175409	0.238103	1.12809	Ctrl_Starv up vs Ctrl
P15149	Cytochrome P450 2A2 OS=Rattus norvegicus OX=10116 GN=Cyp2a2 PE=1 SV=1	Cyp2a2	62	34	9	3.24515e+06	2.65334e+06	3.31796e+06	3.17581e+06	3.00895e+06	2.85155e+06	0.848874	-1.0159	Ctrl_Starv down vs Ctrl
P15304	Hormone-sensitive lipase OS=Rattus norvegicus OX=10116 GN=Lipe PE=1 SV=3	Lipe	6	6	6	245171	159129	192372	157225	153022	205944	0.427676	-1.14845	Ctrl_Starv down vs Ctrl
P15589	Steryl-sulfatase OS=Rattus norvegicus OX=10116 GN=Sts PE=1 SV=2	Sts	8	5	5	478413	689172	484805	781278	870207	925745	0.0242157	1.57909	Ctrl_Starv up vs Ctrl
P15650	Long-chain specific acyl-CoA dehydrogenase, mitochondrial OS=Rattus norvegicus OX=10116 GN=Acadl PE=1 SV=1	Acadl	43	16	16	2.19956e+06	2.34338e+06	2.58394e+06	1.89818e+06	1.34225e+06	1.96261e+06	0.066169	-1.38618	Ctrl_Starv down vs Ctrl
P15651	Short-chain specific acyl-CoA dehydrogenase, mitochondrial OS=Rattus norvegicus OX=10116 GN=Acads PE=1 SV=2	Acads	25	9	9	286287	257873	256038	282179	166807	282006	0.545934	-1.12505	Ctrl_Starv down vs Ctrl
P15684	Aminopeptidase N OS=Rattus norvegicus OX=10116 GN=Anpep PE=1 SV=2	Anpep	37	32	2	4.22874e+06	3.15887e+06	3.26336e+06	3.14129e+06	2.052e+06	3.08809e+06	0.192711	-1.29861	Ctrl_Starv down vs Ctrl
P15709	Bile salt sulfotransferase OS=Rattus norvegicus OX=10116 GN=St2a1 PE=2 SV=3	St2a1	13	3	3	41264.7	107063	118379	59706.7	72054.2	66195.4	0.58349	-1.2246	Ctrl_Starv down vs Ctrl
P15999	ATP synthase subunit alpha, mitochondrial OS=Rattus norvegicus OX=10116 GN=Atp5f1a PE=1 SV=2	Atp5f1a	60	45	17	1.85044e+07	2.5191e+07	2.05987e+07	3.16633e+07	3.30744e+07	2.39655e+07	0.0773383	1.3775	Ctrl_Starv up vs Ctrl
P16232	Corticosteroid 11-beta-dehydrogenase isozyme 1 OS=Rattus norvegicus OX=10116 GN=Hsd11b1 PE=1 SV=2	Hsd11b1	50	17	17	8.58255e+06	6.91051e+06	5.60469e+06	7.89347e+06	2.86849e+06	6.58272e+06	0.469499	-1.30652	Ctrl_Starv down vs Ctrl
P16296	Coagulation factor IX OS=Rattus norvegicus OX=10116 GN=F9 PE=2 SV=2	F9	10	4	4	48894.7	61182.9	74936.2	83101.2	51928.6	71930.9	0.590746	1.11459	Ctrl_Starv up vs Ctrl
P16303	Carboxylesterase 1D OS=Rattus norvegicus OX=10116 GN=Ces1d PE=1 SV=2	Ces1d	59	41	4	2.8033e+06	4.33866e+06	5.97411e+06	3.41165e+06	2.46963e+06	3.72461e+06	0.329664	-1.32294	Ctrl_Starv down vs Ctrl
P16446	Phosphatidylinositol transfer protein alpha isoform OS=Rattus norvegicus OX=10116 GN=Pitpna PE=1 SV=2	Pitpna	60	17	12	1.08237e+06	1.40406e+06	1.33757e+06	727380	1.26851e+06	1.22734e+06	0.378408	-1.21531	Ctrl_Starv down vs Ctrl
P16573	Carcinoembryonic antigen-related cell adhesion molecule 1 OS=Rattus norvegicus OX=10116 GN=Ceacam1 PE=1 SV=4	Ceacam1	22	10	10	1.17429e+06	941984	1.2843e+06	1.18524e+06	660041	934411	0.315824	-1.24793	Ctrl_Starv down vs Ctrl
P16617	Phosphoglycerate kinase 1 OS=Rattus norvegicus OX=10116 GN=Pgk1 PE=1 SV=2	Pgk1	29	9	9	352048	460159	659704	330205	587979	449024	0.79686	-1.07024	Ctrl_Starv down vs Ctrl
P16638	ATP-citrate synthase OS=Rattus norvegicus OX=10116 GN=Acly PE=1 SV=1	Acly	8	7	7	322891	129589	114224	133231	43843.6	57233.8	0.131314	-2.42702	Ctrl_Starv down vs Ctrl
P16970	ATP-binding cassette sub-family D member 3 OS=Rattus norvegicus OX=10116 GN=Abcd3 PE=1 SV=3	Abcd3	32	23	23	2.65893e+06	3.17308e+06	3.10938e+06	1.79082e+06	1.84538e+06	1.71676e+06	0.0010245	-1.66599	Ctrl_Starv down vs Ctrl
P17074	40S ribosomal protein S19 OS=Rattus norvegicus OX=10116 GN=Rps19 PE=2 SV=3	Rps19	56	10	10	2.30756e+06	2.71672e+06	3.6235e+06	3.29158e+06	2.15089e+06	3.6501e+06	0.846948	1.04392	Ctrl_Starv up vs Ctrl
P17077	60S ribosomal protein L9 OS=Rattus norvegicus OX=10116 GN=Rpl9 PE=1 SV=1	Rpl9	65	12	12	1.78215e+06	2.99066e+06	4.24603e+06	1.84825e+06	2.04741e+06	1.89135e+06	0.205462	-1.46775	Ctrl_Starv down vs Ctrl
P17078	60S ribosomal protein L35 OS=Rattus norvegicus OX=10116 GN=Rpl35 PE=1 SV=3	Rpl35	26	3	3	683207	1.62715e+06	2.46199e+06	1.0114e+06	844916	994761	0.365315	-1.47662	Ctrl_Starv down vs Ctrl
P17178	Sterol 26-hydroxylase, mitochondrial OS=Rattus norvegicus OX=10116 GN=Cyp27a1 PE=1 SV=1	Cyp27a1	32	13	13	663262	902939	996727	1.04378e+06	947705	699330	0.789305	1.05038	Ctrl_Starv up vs Ctrl
P17475	Alpha-1-antiproteinase OS=Rattus norvegicus OX=10116 GN=Serpina1 PE=1 SV=2	Serpina1	39	15	15	393542	996559	1.16051e+06	765914	912506	663925	0.986205	1.00646	Ctrl_Starv up vs Ctrl
P17764	Acetyl-CoA acetyltransferase, mitochondrial OS=Rattus norvegicus OX=10116 GN=Acat1 PE=1 SV=1	Acat1	37	12	12	1.41482e+06	878332	913274	953733	858200	1.4842e+06	0.925212	1.02294	Ctrl_Starv up vs Ctrl
P17988	Sulfotransferase 1A1 OS=Rattus norvegicus OX=10116 GN=Sult1a1 PE=1 SV=1	Sult1a1	24	6	6	511553	623441	597522	520213	359026	269422	0.0903609	-1.55871	Ctrl_Starv down vs Ctrl
P18163	Long-chain-fatty-acid--CoA ligase 1 OS=Rattus norvegicus OX=10116 GN=Acsl1 PE=1 SV=1	Acsl1	65	58	54	3.10256e+07	2.23512e+07	2.85465e+07	2.87334e+07	3.36445e+07	2.67922e+07	0.494253	1.09373	Ctrl_Starv up vs Ctrl
P18292	Prothrombin OS=Rattus norvegicus OX=10116 GN=F2 PE=1 SV=1	F2	23	10	10	254089	331048	438327	485513	359186	456517	0.232048	1.29251	Ctrl_Starv up vs Ctrl
P18418	Calreticulin OS=Rattus norvegicus OX=10116 GN=Calr PE=1 SV=1	Calr	71	36	34	7.2276e+06	7.3258e+06	1.18864e+07	6.46912e+06	4.16197e+06	4.59793e+06	0.0622206	-1.71948	Ctrl_Starv down vs Ctrl
P18420	Proteasome subunit alpha type-1 OS=Rattus norvegicus OX=10116 GN=Psma1 PE=1 SV=2	Psma1	9	2	2	121468	215335	233575	263925	112659	116324	0.613082	-1.20882	Ctrl_Starv down vs Ctrl
P18445	60S ribosomal protein L27a OS=Rattus norvegicus OX=10116 GN=Rpl27a PE=1 SV=3	Rpl27a	29	5	5	1.37569e+06	1.83989e+06	2.89605e+06	1.27579e+06	1.30684e+06	1.20014e+06	0.118176	-1.54156	Ctrl_Starv down vs Ctrl
P18484	AP-2 complex subunit alpha-2 OS=Rattus norvegicus OX=10116 GN=Ap2a2 PE=1 SV=3	Ap2a2	29	25	18	1.17736e+06	910148	1.09784e+06	942643	724592	1.33052e+06	0.677289	-1.08985	Ctrl_Starv down vs Ctrl
P18614	Integrin alpha-1 OS=Rattus norvegicus OX=10116 GN=Itga1 PE=1 SV=1	Itga1	14	15	15	349414	250627	328679	293866	178853	270929	0.272658	-1.26438	Ctrl_Starv down vs Ctrl
P18666	Myosin regulatory light chain 12B OS=Rattus norvegicus OX=10116 GN=Myl12b PE=1 SV=3	Myl12b	44	6	6	722007	452030	665941	759363	471572	516464	0.806326	-1.05528	Ctrl_Starv down vs Ctrl
P18886	Carnitine O-palmitoyltransferase 2, mitochondrial OS=Rattus norvegicus OX=10116 GN=Cpt2 PE=1 SV=1	Cpt2	37	25	25	1.43914e+06	1.26912e+06	1.14266e+06	1.71429e+06	2.26891e+06	1.58216e+06	0.0480434	1.43398	Ctrl_Starv up vs Ctrl
P19112	Fructose-1,6-bisphosphatase 1 OS=Rattus norvegicus OX=10116 GN=Fbp1 PE=1 SV=2	Fbp1	37	9	9	809983	823654	1.0419e+06	727734	950426	710898	0.403416	-1.12232	Ctrl_Starv down vs Ctrl
P19225	Cytochrome P450 2C70 OS=Rattus norvegicus OX=10116 GN=Cyp2c70 PE=2 SV=1	Cyp2c70	42	26	20	1.97282e+06	1.99646e+06	1.51469e+06	2.031e+06	2.92996e+06	1.50411e+06	0.559719	1.14479	Ctrl_Starv up vs Ctrl
P19488	UDP-glucuronosyltransferase 2B37 OS=Rattus norvegicus OX=10116 GN=Ugt2b37 PE=2 SV=1	Ugt2b37	49	34	2	2.00645e+06	2.48807e+06	3.44759e+06	3.71641e+06	2.4746e+06	2.12511e+06	0.862411	1.04328	Ctrl_Starv up vs Ctrl
P19511	ATP synthase F(0) complex subunit B1, mitochondrial OS=Rattus norvegicus OX=10116 GN=Atp5pb PE=1 SV=1	Atp5pb	50	14	14	1.22125e+07	9.39198e+06	1.18026e+07	7.35071e+06	8.83099e+06	1.32259e+07	0.473583	-1.16393	Ctrl_Starv down vs Ctrl
P19643	Amine oxidase [flavin-containing] B OS=Rattus norvegicus OX=10116 GN=Maob PE=1 SV=3	Maob	49	24	22	4.57149e+06	4.89309e+06	6.2726e+06	6.34431e+06	6.57415e+06	4.82557e+06	0.429799	1.12779	Ctrl_Starv up vs Ctrl
P19804	Nucleoside diphosphate kinase B OS=Rattus norvegicus OX=10116 GN=Nme2 PE=1 SV=1	Nme2	56	7	7	313842	460059	782803	457843	436356	251000	0.454957	-1.31114	Ctrl_Starv down vs Ctrl
P19814	Trans-Golgi network integral membrane protein TGN38 OS=Rattus norvegicus OX=10116 GN=Ttgn1 PE=1 SV=1	Ttgn1	21	5	5	54369.9	227304	181214	222138	310560	173421	0.304785	1.74812	Ctrl_Starv up vs Ctrl
P19836	Choline-phosphate cytidylyltransferase A OS=Rattus norvegicus OX=10116 GN=Pcyt1a PE=1 SV=2	Pcyt1a	8	2	2	114992	192441	139055	96900.8	112021	140220	0.273055	-1.26446	Ctrl_Starv down vs Ctrl
P19939	Apolipoprotein C-I OS=Rattus norvegicus OX=10116 GN=Apoc1 PE=3 SV=1	Apoc1	42	4	4	499593	299297	699055	409757	256056	532120	0.556892	-1.2325	Ctrl_Starv down vs Ctrl
P19945	60S acidic ribosomal protein P0 OS=Rattus norvegicus OX=10116 GN=Rplp0 PE=1 SV=2	Rplp0	44	14	14	4.47959e+06	6.51731e+06	9.14476e+06	3.80699e+06	3.73854e+06	3.66691e+06	0.0578031	-1.72305	Ctrl_Starv down vs Ctrl
P20059	Hemopexin OS=Rattus norvegicus OX=10116 GN=Hpx PE=1 SV=3	Hpx	33	14	14	575670	777546	935379	523890	699825	471066	0.184665	-1.34336	Ctrl_Starv down vs Ctrl
P20070	NADH-cytochrome b5 reductase 3 OS=Rattus norvegicus OX=10116 GN=Cyb5r3 PE=1 SV=2	Cyb5r3	86	64	64	9.3277e+07	4.399e+07	7.52204e+07	4.98653e+07	6.04401e+07	1.10218e+08	0.943907	1.0248	Ctrl_Starv up vs Ctrl
P20171	GTPase HRas OS=Rattus norvegicus OX=10116 GN=Hras PE=1 SV=2	Hras	38	6	2	213791	177246	213839	195552	122371	162384	0.177648	-1.27758	Ctrl_Starv down vs Ctrl
P20595	Guanylate cyclase soluble subunit beta-1 OS=Rattus norvegicus OX=10116 GN=Gucy1b1 PE=1 SV=2	Gucy1b1	4	2	2	29735.8	42478.3	34781.8	31315.6	36460.9	23390.6	0.374572	-1.18047	Ctrl_Starv down vs Ctrl
P20673	Argininosuccinate lyase OS=Rattus norvegicus OX=10116 GN=Asl PE=2 SV=1	Asl	19	9	9	198713	234306	301621	281907	376016	280663	0.182201	1.28433	Ctrl_Starv up vs Ctrl
P20788	Cytochrome b-c1 complex subunit Rieske, mitochondrial OS=Rattus norvegicus OX=10116 GN=Uqcrfs1 PE=1 SV=2	Uqcrfs1	43	10	10	898467	1.41369e+06	1.47266e+06	1.35586e+06	1.27385e+06	822775	0.70239	-1.09593	Ctrl_Starv down vs Ctrl
P20816	Cytochrome P450 4A2 OS=Rattus norvegicus OX=10116 GN=Cyp4a2 PE=1 SV=2	Cyp4a2	50	29	4	2.03798e+06	2.83783e+06	2.75397e+06	6.47354e+06	9.38324e+06	1.50116e+07	0.00705723	3.85412	Ctrl_Starv up vs Ctrl
P21213	Histidine ammonia-lyase OS=Rattus norvegicus OX=10116 GN=Hal PE=1 SV=1	Hal	4	3	3	48433.7	70605.4	84284.2	67150.2	74408.5	49201.1	0.808937	-1.05446	Ctrl_Starv down vs Ctrl
P21396	Amine oxidase [flavin-containing] A OS=Rattus norvegicus OX=10116 GN=Maoa PE=1 SV=1	Maoa	34	17	15	1.80925e+06	1.77773e+06	2.50843e+06	2.73943e+06	2.52303e+06	1.80613e+06	0.439278	1.15662	Ctrl_Starv up vs Ctrl
P21531	60S ribosomal protein L3 OS=Rattus norvegicus OX=10116 GN=Rpl3 PE=1 SV=3	Rpl3	41	19	17	1.49336e+06	2.90614e+06	3.75972e+06	1.6478e+06	1.76215e+06	1.40444e+06	0.178006	-1.58756	Ctrl_Starv down vs Ctrl
P21571	ATP synthase-coupling factor 6, mitochondrial OS=Rattus norvegicus OX=10116 GN=Atp5pf PE=1 SV=1	Atp5pf	26	2	2	78071.8	135699	126610	282813	231242	127177	0.109403	1.83715	Ctrl_Starv up vs Ctrl
P21913	Succinate dehydrogenase [ubiquinone] iron-sulfur subunit, mitochondrial OS=Rattus norvegicus OX=10116 GN=Sdhb PE=2 SV=2	Sdhb	32	10	10	1.25557e+06	1.33982e+06	1.68062e+06	1.86136e+06	1.53329e+06	1.10257e+06	0.849659	1.03634	Ctrl_Starv up vs Ctrl
P22509	rRNA 2'-O-methyltransferase fibrillarin OS=Rattus norvegicus OX=10116 GN=Fbl PE=1 SV=2	Fbl	9	3	3	100097	66039.6	42067.4	114248	115752	191599	0.0717345	2.08865	Ctrl_Starv up vs Ctrl
P22734	Catechol O-methyltransferase OS=Rattus norvegicus OX=10116 GN=Comt PE=1 SV=2	Comt	40	11	11	2.00404e+06	1.14868e+06	2.22417e+06	1.19754e+06	1.60323e+06	977778	0.252485	-1.39717	Ctrl_Starv down vs Ctrl
P22791	Hydroxymethylglutaryl-CoA synthase, mitochondrial OS=Rattus norvegicus OX=10116 GN=Hmgcs2 PE=1 SV=1	Hmgcs2	44	23	23	8.33088e+06	7.63145e+06	7.4222e+06	8.18028e+06	8.73023e+06	1.23322e+07	0.190323	1.23122	Ctrl_Starv up vs Ctrl
P23358	60S ribosomal protein L12 OS=Rattus norvegicus OX=10116 GN=Rpl12 PE=2 SV=1	Rpl12	59	7	7	2.45831e+06	3.6151e+06	4.57128e+06	1.99073e+06	2.20868e+06	2.28e+06	0.0656589	-1.59431	Ctrl_Starv down vs Ctrl
P23457	3-alpha-hydroxysteroid dehydrogenase OS=Rattus norvegicus OX=10116 GN=Akr1c9 PE=1 SV=1	Akr1c9	33	11	9	668392	690659	688710	1.02439e+06	1.64624e+06	662057	0.18691	1.51999	Ctrl_Starv up vs Ctrl
P23514	Coatomer subunit beta OS=Rattus norvegicus OX=10116 GN=Copb1 PE=1 SV=1	Copb1	43	37	37	1.34705e+06	2.15067e+06	2.76015e+06	1.51879e+06	1.42223e+06	1.12367e+06	0.158093	-1.48797	Ctrl_Starv down vs Ctrl
P23711	Heme oxygenase 2 OS=Rattus norvegicus OX=10116 GN=Hmox2 PE=1 SV=1	Hmox2	36	9	9	396031	330717	482406	328701	404319	370015	0.538713	-1.08714	Ctrl_Starv down vs Ctrl
P23965	Enoyl-CoA delta isomerase 1, mitochondrial OS=Rattus norvegicus OX=10116 GN=Eci1 PE=1 SV=1	Eci1	31	8	8	749769	707147	982842	697998	549474	767011	0.250381	-1.20996	Ctrl_Starv down vs Ctrl
P24008	3-oxo-5-alpha-steroid 4-dehydrogenase 1 OS=Rattus norvegicus OX=10116 GN=Srd5a1 PE=1 SV=2	Srd5a1	19	6	6	3.48344e+06	2.30035e+06	4.77493e+06	3.69451e+06	7.62466e+06	1.92056e+06	0.810508	1.12239	Ctrl_Starv up vs Ctrl
P24049	60S ribosomal protein L17 OS=Rattus norvegicus OX=10116 GN=Rpl17 PE=2 SV=3	Rpl17	43	10	9	2.01897e+06	3.29444e+06	3.11306e+06	2.17494e+06	2.25371e+06	2.30043e+06	0.262608	-1.22456	Ctrl_Starv down vs Ctrl
P24050	40S ribosomal protein S5 OS=Rattus norvegicus OX=10116 GN=Rps5 PE=1 SV=3	Rps5	22	6	6	530581	808931	987046	566907	617443	687974	0.38088	-1.20718	Ctrl_Starv down vs Ctrl
P24090	Alpha-2-HS-glycoprotein OS=Rattus norvegicus OX=10116 GN=Ahsg PE=1 SV=2	Ahsg	18	4	4	152820	253589	403894	166500	164609	129972	0.166362	-1.6379	Ctrl_Starv down vs Ctrl
P24268	Cathepsin D OS=Rattus norvegicus OX=10116 GN=Ctsd PE=1 SV=1	Ctsd	18	5	5	825166	277484	744087	434025	515465	347715	0.514186	-1.29864	Ctrl_Starv down vs Ctrl
P24329	Thiosulfate sulfurtransferase OS=Rattus norvegicus OX=10116 GN=Tst PE=1 SV=3	Tst	40	11	11	1.66412e+06	1.44765e+06	1.62666e+06	1.4547e+06	1.11458e+06	2.36584e+06	0.976225	-1.00714	Ctrl_Starv down vs Ctrl
P24368	Peptidyl-prolyl cis-trans isomerase B OS=Rattus norvegicus OX=10116 GN=Ppib PE=1 SV=3	Ppib	53	12	12	2.95064e+06	4.2084e+06	6.05472e+06	2.54058e+06	1.83477e+06	2.57004e+06	0.0597719	-1.84455	Ctrl_Starv down vs Ctrl
P24389	Type I iodothyronine deiodinase OS=Rattus norvegicus OX=10116 GN=Dio1 PE=1 SV=2	Dio1	38	9	9	2.79919e+06	2.77281e+06	3.21926e+06	1.82232e+06	2.88887e+06	4.79087e+06	0.991757	1.00312	Ctrl_Starv up vs Ctrl
P24470	Cytochrome P450 2C23 OS=Rattus norvegicus OX=10116 GN=Cyp2c23 PE=2 SV=2	Cyp2c23	60	37	31	5.10558e+06	5.93268e+06	1.06981e+07	7.92304e+06	8.33349e+06	7.58131e+06	0.558494	1.15599	Ctrl_Starv up vs Ctrl
P24473	Glutathione S-transferase kappa 1 OS=Rattus norvegicus OX=10116 GN=Gstk1 PE=1 SV=3	Gstk1	23	4	4	289511	366429	402343	271815	253926	204564	0.047147	-1.44593	Ctrl_Starv down vs Ctrl
P24587	A-kinase anchor protein 5 OS=Rattus norvegicus OX=10116 GN=Akap5 PE=1 SV=2	Akap5	12	6	6	44490.4	59256.8	159182	50437.8	26264.4	59021.4	0.289236	-1.75088	Ctrl_Starv down vs Ctrl
P25093	Fumarylacetoacetase OS=Rattus norvegicus OX=10116 GN=Fah PE=1 SV=1	Fah	25	8	8	309828	439476	681326	415429	507247	333092	0.737101	-1.09743	Ctrl_Starv down vs Ctrl
P25113	Phosphoglycerate mutase 1 OS=Rattus norvegicus OX=10116 GN=Pgam1 PE=1 SV=4	Pgam1	13	2	2	90999.5	88077	110962	76302.5	87295.8	50752.7	0.144831	-1.38047	Ctrl_Starv down vs Ctrl
P25235	Dolichyl-diphosphooligosaccharide--protein glycosyltransferase subunit 2 OS=Rattus norvegicus OX=10116 GN=Rpn2 PE=2 SV=2	Rpn2	47	24	24	5.17469e+06	5.897e+06	7.11132e+06	6.05937e+06	5.91364e+06	5.37745e+06	0.710041	-1.0404	Ctrl_Starv down vs Ctrl
P25286	V-type proton ATPase 116 kDa subunit a isoform 1 OS=Rattus norvegicus OX=10116 GN=Atp6v0a1 PE=2 SV=1	Atp6v0a1	9	5	5	498501	390484	356324	365572	422935	558661	0.670857	1.07587	Ctrl_Starv up vs Ctrl
P25886	60S ribosomal protein L29 OS=Rattus norvegicus OX=10116 GN=Rpl29 PE=1 SV=3	Rpl29	12	2	2	397391	587225	1.32248e+06	318029	217058	166859	0.0521113	-2.99231	Ctrl_Starv down vs Ctrl
P26284	Pyruvate dehydrogenase E1 component subunit alpha, somatic form, mitochondrial OS=Rattus norvegicus OX=10116 GN=Pdha1 PE=1 SV=2	Pdha1	18	7	7	1.38626e+06	391168	259643	1.08567e+06	285646	517326	0.948651	1.04448	Ctrl_Starv up vs Ctrl
P26376	Interferon-induced transmembrane protein 3 OS=Rattus norvegicus OX=10116 GN=ifitm3 PE=2 SV=1	ifitm3	18	2	2	244994	101605	240735	143738	164685	117645	0.451473	-1.29103	Ctrl_Starv down vs Ctrl
P26435	Sodium/bile acid cotransporter OS=Rattus norvegicus OX=10116 GN=Slc10a1 PE=1 SV=1	Slc10a1	9	4	4	2.89399e+06	2.7352e+06	3.4306e+06	2.6093e+06	1.05425e+06	1.85857e+06	0.111062	-1.74476	Ctrl_Starv down vs Ctrl
P27274	CD59 glycoprotein OS=Rattus norvegicus OX=10116 GN=Cd59 PE=1 SV=2	Cd59	17	2	2	466199	183715	191721	248589	103913	325953	0.653314	-1.24937	Ctrl_Starv down vs Ctrl
P27364	NADPH-dependent 3-keto-steroid reductase Hsd3b5 OS=Rattus norvegicus OX=10116 GN=Hsd3b5 PE=1 SV=3	Hsd3b5	69	49	35	5.68045e+07	3.69393e+07	4.54725e+07	3.38972e+07	3.53273e+07	8.49643e+07	0.95055	1.02164	Ctrl_Starv up vs Ctrl
P27615	Lysosome membrane protein 2 OS=Rattus norvegicus OX=10116 GN=Scarb2 PE=1 SV=2	Scarb2	19	8	7	1.04105e+06	286679	515811	611552	417614	423215	0.779239	-1.12512	Ctrl_Starv down vs Ctrl
P27791	cAMP-dependent protein kinase catalytic subunit alpha OS=Rattus norvegicus OX=10116 GN=Prkaca PE=1 SV=2	Prkaca	6	2	2	73114.4	86571	86466.7	57540	50048.4	49300.2	0.00381908	-1.56797	Ctrl_Starv down vs Ctrl
P27867	Sorbitol dehydrogenase OS=Rattus norvegicus OX=10116 GN=Sord PE=1 SV=4	Sord	25	8	8	595274	680070	1.06007e+06	785398	831860	549037	0.797144	-1.06159	Ctrl_Starv down vs Ctrl
P27952	40S ribosomal protein S2 OS=Rattus norvegicus OX=10116 GN=Rps2 PE=1 SV=1	Rps2	26	7	7	846680	1.47476e+06	2.02366e+06	882908	914190	1.26968e+06	0.342728	-1.35096	Ctrl_Starv down vs Ctrl
P28037	Cytosolic 10-formyltetrahydrofolate dehydrogenase OS=Rattus norvegicus OX=10116 GN=Aldh1l1 PE=1 SV=3	Aldh1l1	14	9	8	2.98893e+06	2.2385e+06	2.25987e+06	2.19189e+06	2.44845e+06	4.79527e+06	0.536261	1.19396	Ctrl_Starv up vs Ctrl
P28042	Single-stranded DNA-binding protein, mitochondrial OS=Rattus norvegicus OX=10116 GN=Ssbp1 PE=1 SV=2	Ssbp1	28	3	3	102751	180827	189763	145397	129578	81215.9	0.35377	-1.32082	Ctrl_Starv down vs Ctrl
P28480	T-complex protein 1 subunit alpha OS=Rattus norvegicus OX=10116 GN=Tcp1 PE=1 SV=1	Tcp1	45	24	22	1.47781e+06	1.59038e+06	1.64419e+06	686456	443068	741715	0.00441529	-2.5778	Ctrl_Starv down vs Ctrl
P28492	Glutaminase liver isoform, mitochondrial OS=Rattus norvegicus OX=10116 GN=Gls2 PE=2 SV=3	Gls2	14	6	6	1.62726e+06	1.61002e+06	2.16744e+06	1.83914e+06	1.64967e+06	2.47456e+06	0.581588	1.09755	Ctrl_Starv up vs Ctrl
P28494	Alpha-mannosidase 2 OS=Rattus norvegicus OX=10116 GN=Man2a1 PE=1 SV=2	Man2a1	54	64	64	3.02984e+06	5.13888e+06	5.53566e+06	3.82276e+06	6.02494e+06	3.60431e+06	0.962427	-1.01259	Ctrl_Starv down vs Ctrl
P29147	D-beta-hydroxybutyrate dehydrogenase, mitochondrial OS=Rattus norvegicus OX=10116 GN=Bdh1 PE=1 SV=2	Bdh1	56	21	21	1.29653e+07	1.86814e+07	2.26328e+07	2.11335e+07	2.31311e+07	1.58468e+07	0.593956	1.12217	Ctrl_Starv up vs Ctrl
P29266	3-hydroxyisobutyrate dehydrogenase, mitochondrial OS=Rattus norvegicus OX=10116 GN=Hibadh PE=1 SV=3	Hibadh	19	4	4	307229	237417	291517	242983	163545	230118	0.127763	-1.32482	Ctrl_Starv down vs Ctrl
P29314	40S ribosomal protein S9 OS=Rattus norvegicus OX=10116 GN=Rps9 PE=1 SV=4	Rps9	44	11	11	427954	939301	1.35828e+06	398150	519516	923377	0.452823	-1.41924	Ctrl_Starv down vs Ctrl
P29315	Ribonuclease inhibitor OS=Rattus norvegicus OX=10116 GN=Rnh1 PE=1 SV=2	Rnh1	16	6	6	3.83814e+06	2.25754e+06	3.6709e+06	2.34014e+06	1.95394e+06	2.60581e+06	0.159353	-1.38722	Ctrl_Starv down vs Ctrl
P29410	Adenylate kinase 2, mitochondrial OS=Rattus norvegicus OX=10116 GN=Ak2 PE=2 SV=2	Ak2	31	6	6	216564	464940	569200	468973	421369	267834	0.941656	-1.02689	Ctrl_Starv down vs Ctrl
P29418	ATP synthase subunit epsilon, mitochondrial OS=Rattus norvegicus OX=10116 GN=Atp5f1e PE=1 SV=2	Atp5f1e	29	2	2	194041	414522	341566	966471	659473	455533	0.066925	2.19447	Ctrl_Starv up vs Ctrl
P29419	ATP synthase subunit e, mitochondrial OS=Rattus norvegicus OX=10116 GN=Atp5me PE=1 SV=3	Atp5me	35	2	2	1.14895e+06	1.43787e+06	2.14854e+06	2.32363e+06	1.88581e+06	1.37673e+06	0.498905	1.19339	Ctrl_Starv up vs Ctrl
P29826	Rano class II histocompatibility antigen, B-1 beta chain OS=Rattus norvegicus OX=10116 GN=RT1-Bb PE=2 SV=1	RT1-Bb	7	2	2	53339.8	64637.1	50370.5	61302.3	123998	24462.8	0.964109	1.02305	Ctrl_Starv up vs Ctrl
P29994	Inositol 1,4,5-trisphosphate receptor type 1 OS=Rattus norvegicus OX=10116 GN=Itpr1 PE=1 SV=2	Itpr1	3	9	4	108091	67815	81305.6	88867.3	48984.3	67033.7	0.338351	-1.26877	Ctrl_Starv down vs Ctrl
P31000	Vimentin OS=Rattus norvegicus OX=10116 GN=Vim PE=1 SV=2	Vim	61	31	26	6.21017e+06	1.33607e+06	1.03905e+06	1.25756e+06	783068	973387	0.272078	-2.07962	Ctrl_Starv down vs Ctrl
P31210	Aldo-keto reductase family 1 member D1 OS=Rattus norvegicus OX=10116 GN=Akr1d1 PE=1 SV=1	Akr1d1	26	9	7	453739	369034	603039	454722	359234	277013	0.255679	-1.30677	Ctrl_Starv down vs Ctrl
P31394	Vitamin K-dependent protein C OS=Rattus norvegicus OX=10116 GN=Proc PE=2 SV=1	Proc	4	2	2	22342.9	43337.9	67678	75493.5	81975.5	83575.1	0.100328	1.991	Ctrl_Starv up vs Ctrl
P31399	ATP synthase subunit d, mitochondrial OS=Rattus norvegicus OX=10116 GN=Atp5pd PE=1 SV=3	Atp5pd	45	6	6	991401	1.26481e+06	1.67169e+06	1.79037e+06	1.34195e+06	903932	0.964458	1.01188	Ctrl_Starv up vs Ctrl
P31646	Sodium- and chloride-dependent GABA transporter 2 OS=Rattus norvegicus OX=10116 GN=Slc6a13 PE=1 SV=1	Slc6a13	6	2	2	241290	203807	269732	252067	175051	262514	0.781712	-1.04621	Ctrl_Starv down vs Ctrl
P32089	Tricarboxylate transport protein, mitochondrial OS=Rattus norvegicus OX=10116 GN=Slc25a1 PE=1 SV=1	Slc25a1	32	10	10	2.27658e+06	1.97585e+06	2.64383e+06	2.64722e+06	2.0562e+06	1.40762e+06	0.508106	-1.15783	Ctrl_Starv down vs Ctrl
P32198	Carnitine O-palmitoyltransferase 1, liver isoform OS=Rattus norvegicus OX=10116 GN=Cpt1a PE=1 SV=2	Cpt1a	40	29	29	2.22787e+06	2.81557e+06	3.54851e+06	3.75423e+06	4.97688e+06	3.53665e+06	0.100854	1.43722	Ctrl_Starv up vs Ctrl
P32551	Cytochrome b-c1 complex subunit 2, mitochondrial OS=Rattus norvegicus OX=10116 GN=Uqcrc2 PE=1 SV=2	Uqcrc2	38	15	15	1.99794e+06	3.38004e+06	3.14822e+06	3.53769e+06	3.10269e+06	2.3882e+06	0.746036	1.07231	Ctrl_Starv up vs Ctrl
P32755	4-hydroxyphenylpyruvate dioxygenase OS=Rattus norvegicus OX=10116 GN=Hpd PE=1 SV=3	Hpd	39	12	12	503788	677102	861622	428259	333631	362687	0.0280461	-1.78335	Ctrl_Starv down vs Ctrl
P34058	Heat shock protein HSP 90-beta OS=Rattus norvegicus OX=10116 GN=Hsp90ab1 PE=1 SV=4	Hsp90ab1	38	22	14	991554	1.17698e+06	908929	898309	1.05228e+06	794632	0.359411	-1.12193	Ctrl_Starv down vs Ctrl
P34900	Syndecan-2 OS=Rattus norvegicus OX=10116 GN=Sdc2 PE=1 SV=2	Sdc2	17	4	4	169839	201194	227505	140845	124519	118316	0.0113817	-1.55313	Ctrl_Starv down vs Ctrl
P35171	Cytochrome c oxidase subunit 7A2, mitochondrial OS=Rattus norvegicus OX=10116 GN=Cox7a2 PE=1 SV=1	Cox7a2	28	2	2	679316	843810	987307	865175	721466	763313	0.660017	-1.05905	Ctrl_Starv down vs Ctrl
P35213	14-3-3 protein beta/alpha OS=Rattus norvegicus OX=10116 GN=Ywhab PE=1 SV=3	Ywhab	28	7	2	85820.6	95375.3	146394	44892.1	37665.2	42384.5	0.00539209	-2.55708	Ctrl_Starv down vs Ctrl
P35280	Ras-related protein Rab-8A OS=Rattus norvegicus OX=10116 GN=Rab8a PE=1 SV=2	Rab8a	48	12	5	1.23448e+06	1.16465e+06	1.3363e+06	812026	1.04891e+06	1.41555e+06	0.401066	-1.16802	Ctrl_Starv down vs Ctrl
P35427	60S ribosomal protein L13a OS=Rattus norvegicus OX=10116 GN=Rpl13a PE=1 SV=2	Rpl13a	26	6	6	1.48818e+06	3.04122e+06	4.83809e+06	1.55385e+06	2.0643e+06	2.34879e+06	0.383834	-1.42708	Ctrl_Starv down vs Ctrl
P35434	ATP synthase subunit delta, mitochondrial OS=Rattus norvegicus OX=10116 GN=Atp5f1d PE=1 SV=2	Atp5f1d	18	2	2	304783	445698	444151	608864	574157	396904	0.205788	1.31995	Ctrl_Starv up vs Ctrl
P35435	ATP synthase subunit gamma, mitochondrial OS=Rattus norvegicus OX=10116 GN=Atp5f1c PE=1 SV=2	Atp5f1c	45	12	12	1.7291e+06	2.30269e+06	2.8891e+06	3.17958e+06	2.55113e+06	1.59594e+06	0.883284	1.04016	Ctrl_Starv up vs Ctrl
P35565	Calnexin OS=Rattus norvegicus OX=10116 GN=Canx PE=1 SV=1	Canx	50	35	35	4.82826e+06	5.52643e+06	6.55293e+06	5.52472e+06	5.65176e+06	4.89964e+06	0.675722	-1.04553	Ctrl_Starv down vs Ctrl
P35571	Glycerol-3-phosphate dehydrogenase, mitochondrial OS=Rattus norvegicus OX=10116 GN=Gpd2 PE=1 SV=1	Gpd2	14	9	9	218427	276150	319858	274217	274509	253356	0.974678	-1.00386	Ctrl_Starv down vs Ctrl
P36201	Cysteine-rich protein 2 OS=Rattus norvegicus OX=10116 GN=Crip2 PE=2 SV=1	Crip2	19	2	2	167399	111280	152206	122296	79372.9	61512.6	0.092105	-1.6808	Ctrl_Starv down vs Ctrl
P36365	Dimethylaniline monooxygenase [N-oxide-forming] 1 OS=Rattus norvegicus OX=10116 GN=Fmo1 PE=1 SV=2	Fmo1	44	22	21	1.78666e+06	3.59409e+06	3.20067e+06	3.31285e+06	1.47618e+06	2.6141e+06	0.649799	-1.17148	Ctrl_Starv down vs Ctrl
P36370	Antigen peptide transporter 1 OS=Rattus norvegicus OX=10116 GN=Tap1 PE=1 SV=2	Tap1	9	5	3	354586	313864	301490	385327	533547	338627	0.165882	1.27545	Ctrl_Starv up vs Ctrl
P36372	Antigen peptide transporter 2 OS=Rattus norvegicus OX=10116 GN=Tap2 PE=1 SV=1	Tap2	15	9	2	185481	173112	162831	200002	245892	137985	0.642062	1.09081	Ctrl_Starv up vs Ctrl
P36511	UDP-glucuronosyltransferase 2B15 OS=Rattus norvegicus OX=10116 GN=Ugt2b15 PE=1 SV=1	Ugt2b15	57	39	4	2.43973e+06	2.34085e+06	3.4345e+06	4.15638e+06	4.19186e+06	3.20077e+06	0.0813955	1.41666	Ctrl_Starv up vs Ctrl
P36860	Ras-related protein Ral-B OS=Rattus norvegicus OX=10116 GN=Ralb PE=2 SV=1	Ralb	27	5	3	321361	272735	404550	354675	334381	442305	0.41162	1.13945	Ctrl_Starv up vs Ctrl
P37397	Calponin-3 OS=Rattus norvegicus OX=10116 GN=Cnn3 PE=1 SV=1	Cnn3	9	3	3	128642	157583	157349	137202	90724	64369.2	0.114599	-1.58488	Ctrl_Starv down vs Ctrl
P38652	Phosphoglucomutase-1 OS=Rattus norvegicus OX=10116 GN=Pgm1 PE=1 SV=2	Pgm1	16	8	8	206364	182292	227517	256982	264101	208700	0.162374	1.18284	Ctrl_Starv up vs Ctrl
P38718	Mitochondrial pyruvate carrier 2 OS=Rattus norvegicus OX=10116 GN=Mpc2 PE=2 SV=1	Mpc2	32	5	5	250424	376055	441252	459291	396907	269893	0.819792	1.05792	Ctrl_Starv up vs Ctrl
P39032	60S ribosomal protein L36 OS=Rattus norvegicus OX=10116 GN=Rpl36 PE=1 SV=2	Rpl36	21	4	4	727660	1.05107e+06	1.15231e+06	695169	730217	693403	0.0965638	-1.3579	Ctrl_Starv down vs Ctrl
P41034	Alpha-tocopherol transfer protein OS=Rattus norvegicus OX=10116 GN=Ttpa PE=1 SV=1	Ttpa	28	5	5	252113	147716	222823	198446	236222	247401	0.558357	1.11805	Ctrl_Starv up vs Ctrl
P41123	60S ribosomal protein L13 OS=Rattus norvegicus OX=10116 GN=Rpl13 PE=1 SV=2	Rpl13	48	10	10	1.91504e+06	4.0665e+06	5.55433e+06	1.82828e+06	2.41885e+06	2.49656e+06	0.241327	-1.57645	Ctrl_Starv down vs Ctrl
P41350	Caveolin-1 OS=Rattus norvegicus OX=10116 GN=Cav1 PE=1 SV=3	Cav1	41	6	3	1.79633e+06	125717	111563	383976	85781.6	193221	0.671868	-1.58191	Ctrl_Starv down vs Ctrl
P41498	Low molecular weight phosphotyrosine protein phosphatase OS=Rattus norvegicus OX=10116 GN=Acp1 PE=1 SV=3	Acp1	13	2	2	120786	67511.1	39144.5	302723	113790	95659.9	0.183306	2.1774	Ctrl_Starv up vs Ctrl
P41542	General vesicular transport factor p115 OS=Rattus norvegicus OX=10116 GN=Uso1 PE=1 SV=1	Uso1	31	25	25	445412	774865	768024	624402	853865	294384	0.657394	-1.19087	Ctrl_Starv down vs Ctrl
P41562	Isocitrate dehydrogenase [NADP] cytoplasmic OS=Rattus norvegicus OX=10116 GN=Idh1 PE=1 SV=1	Idh1	32	13	11	292607	282377	326968	301140	282295	214894	0.310582	-1.13931	Ctrl_Starv down vs Ctrl
P42667	Signal peptidase complex catalytic subunit SEC11A OS=Rattus norvegicus OX=10116 GN=Sec11a PE=2 SV=1	Sec11a	37	7	6	626529	796122	645042	721473	736698	673004	0.682643	1.03595	Ctrl_Starv up vs Ctrl
P43428	Glucose-6-phosphatase OS=Rattus norvegicus OX=10116 GN=G6pc PE=2 SV=1	G6pc	18	6	2	703105	1.083e+06	1.10633e+06	1.66981e+06	1.73473e+06	1.30608e+06	0.0439237	1.64985	Ctrl_Starv up vs Ctrl
P43527	Caspase-1 OS=Rattus norvegicus OX=10116 GN=Casp1 PE=2 SV=1	Casp1	7	3	3	56445.2	84561.6	90710.6	134818	94260.7	22962	0.825902	-1.14057	Ctrl_Starv down vs Ctrl
P45380	Sulfate anion transporter 1 OS=Rattus norvegicus OX=10116 GN=Slc26a1 PE=1 SV=1	Slc26a1	21	14	14	2.54816e+06	1.44816e+06	1.82905e+06	1.34411e+06	1.08113e+06	1.55796e+06	0.135692	-1.43924	Ctrl_Starv down vs Ctrl
P45592	Cofilin-1 OS=Rattus norvegicus OX=10116 GN=Cfl1 PE=1 SV=3	Cfl1	32	4	3	203650	205758	299661	119335	96251.1	101709	0.00513804	-2.20689	Ctrl_Starv down vs Ctrl
P45953	Very long-chain specific acyl-CoA dehydrogenase, mitochondrial OS=Rattus norvegicus OX=10116 GN=Acadvl PE=1 SV=1	Acadvl	45	28	28	1.10863e+06	1.75628e+06	1.29467e+06	1.01217e+06	921117	749114	0.0572706	-1.53394	Ctrl_Starv down vs Ctrl
P46462	Transitional endoplasmic reticulum ATPase OS=Rattus norvegicus OX=10116 GN=Vcp PE=1 SV=3	Vcp	52	36	35	2.06544e+06	1.59089e+06	1.80609e+06	1.90693e+06	1.59414e+06	1.72157e+06	0.670715	-1.0428	Ctrl_Starv down vs Ctrl
P46720	Solute carrier organic anion transporter family member 1A1 OS=Rattus norvegicus OX=10116 GN=Slco1a1 PE=1 SV=1	Slco1a1	29	20	12	1.01516e+06	1.01461e+06	1.65558e+06	1.0498e+06	598582	1.45651e+06	0.535879	-1.23049	Ctrl_Starv down vs Ctrl
P47853	Biglycan OS=Rattus norvegicus OX=10116 GN=Bgn PE=1 SV=1	Bgn	8	2	2	166942	35676.9	43558.3	31020.4	32292.1	25795.4	0.191316	-2.15731	Ctrl_Starv down vs Ctrl
P48056	Sodium- and chloride-dependent betaine transporter OS=Rattus norvegicus OX=10116 GN=Slc6a12 PE=1 SV=1	Slc6a12	7	3	3	793984	683666	528766	720626	460194	657886	0.64034	-1.09574	Ctrl_Starv down vs Ctrl
P48199	C-reactive protein OS=Rattus norvegicus OX=10116 GN=Crp PE=1 SV=1	Crp	18	3	3	368745	398720	651814	356936	354871	348991	0.221817	-1.29424	Ctrl_Starv down vs Ctrl
P48450	Lanosterol synthase OS=Rattus norvegicus OX=10116 GN=Lss PE=1 SV=2	Lss	55	42	2	3.99085e+06	2.36081e+06	3.10069e+06	1.23386e+06	1.69479e+06	1.95684e+06	0.032446	-1.92553	Ctrl_Starv down vs Ctrl
P48500	Triosephosphate isomerase OS=Rattus norvegicus OX=10116 GN=Tpi1 PE=1 SV=2	Tpi1	10	2	2	24261.5	42114.2	52859.5	34258.5	43651.9	17485.8	0.536747	-1.27351	Ctrl_Starv down vs Ctrl
P48675	Desmin OS=Rattus norvegicus OX=10116 GN=Des PE=1 SV=2	Des	18	8	4	344584	143186	94599.6	170017	288948	139278	0.78589	1.13598	Ctrl_Starv up vs Ctrl
P49242	40S ribosomal protein S3a OS=Rattus norvegicus OX=10116 GN=Rps3a PE=1 SV=2	Rps3a	50	13	13	750552	949214	1.18772e+06	783670	755601	1.08828e+06	0.633377	-1.09504	Ctrl_Starv down vs Ctrl
P49432	Pyruvate dehydrogenase E1 component subunit beta, mitochondrial OS=Rattus norvegicus OX=10116 GN=Pdhb PE=1 SV=2	Pdhb	33	9	9	981931	254885	254607	571097	131253	308320	0.61437	-1.40225	Ctrl_Starv down vs Ctrl
P50123	Glutamyl aminopeptidase OS=Rattus norvegicus OX=10116 GN=Enpep PE=1 SV=2	Enpep	11	8	8	147117	70996	103806	93059.1	44908.9	60891.7	0.180468	-1.62115	Ctrl_Starv down vs Ctrl
P50137	Transketolase OS=Rattus norvegicus OX=10116 GN=Tkt PE=1 SV=1	Tkt	17	8	8	287749	279231	311960	312849	317681	344015	0.079685	1.10903	Ctrl_Starv up vs Ctrl
P50170	Retinol dehydrogenase 16 OS=Rattus norvegicus OX=10116 GN=Rdh16 PE=1 SV=1	Rdh16	53	18	5	3.10756e+06	3.55193e+06	2.67271e+06	1.92599e+06	2.59465e+06	3.10155e+06	0.254613	-1.23929	Ctrl_Starv down vs Ctrl
P50237	Sulfotransferase 1C1 OS=Rattus norvegicus OX=10116 GN=Sult1c1 PE=1 SV=1	Sult1c1	16	4	4	101003	124179	164202	100654	89585	82523.6	0.0895687	-1.40401	Ctrl_Starv down vs Ctrl
P50279	Syntaxin-2 OS=Rattus norvegicus OX=10116 GN=Stx2 PE=1 SV=2	Stx2	11	3	3	19432.3	51008.3	57162.8	14741.6	9915.77	12279.4	0.0332736	-3.16041	Ctrl_Starv down vs Ctrl
P50297	Arylamine N-acetyltransferase 1 OS=Rattus norvegicus OX=10116 GN=Nat1 PE=2 SV=1	Nat1	11	3	3	122405	143453	162865	119195	149233	85222.5	0.310911	-1.23562	Ctrl_Starv down vs Ctrl
P50399	Rab GDP dissociation inhibitor beta OS=Rattus norvegicus OX=10116 GN=Gdi2 PE=1 SV=2	Gdi2	11	3	3	103663	111784	156019	134688	115892	73044.9	0.528421	-1.1661	Ctrl_Starv down vs Ctrl
P50878	60S ribosomal protein L4 OS=Rattus norvegicus OX=10116 GN=Rpl4 PE=1 SV=3	Rpl4	42	22	22	2.15527e+06	3.92991e+06	5.99945e+06	1.89612e+06	3.02415e+06	2.69314e+06	0.293379	-1.48738	Ctrl_Starv down vs Ctrl
P51146	Ras-related protein Rab-4B OS=Rattus norvegicus OX=10116 GN=Rab4b PE=2 SV=1	Rab4b	15	4	2	222183	165887	239428	154342	164807	214688	0.348256	-1.17348	Ctrl_Starv down vs Ctrl
P51538	Cytochrome P450 3A9 OS=Rattus norvegicus OX=10116 GN=Cyp3a9 PE=2 SV=2	Cyp3a9	19	10	6	45804.2	53839	100893	135610	52623	43498.2	0.871036	1.07653	Ctrl_Starv up vs Ctrl
P51577	P2X purinoceptor 4 OS=Rattus norvegicus OX=10116 GN=P2rx4 PE=1 SV=1	P2rx4	13	3	3	153617	20618.6	43273.2	49823	39372.2	53204.4	0.885748	-1.09509	Ctrl_Starv down vs Ctrl
P51590	Cytochrome P450 2J3 OS=Rattus norvegicus OX=10116 GN=Cyp2j3 PE=2 SV=1	Cyp2j3	39	17	11	346131	311536	364428	387636	248010	251846	0.352211	-1.1752	Ctrl_Starv down vs Ctrl
P51635	Aldo-keto reductase family 1 member A1 OS=Rattus norvegicus OX=10116 GN=Akr1a1 PE=1 SV=2	Akr1a1	12	3	3	117847	162857	230764	130494	132475	94566.4	0.210569	-1.39405	Ctrl_Starv down vs Ctrl
P51647	Retinal dehydrogenase 1 OS=Rattus norvegicus OX=10116 GN=Aldh1a1 PE=1 SV=3	Aldh1a1	7	4	2	43519.6	39731	51822	47589.4	40005.7	30307.9	0.391313	-1.15801	Ctrl_Starv down vs Ctrl
P51869	Cytochrome P450 4F4 OS=Rattus norvegicus OX=10116 GN=Cyp4f4 PE=2 SV=1	Cyp4f4	29	17	5	664185	848665	1.19429e+06	1.37261e+06	993273	885726	0.41585	1.21505	Ctrl_Starv up vs Ctrl
P51871	Cytochrome P450 4F6 OS=Rattus norvegicus OX=10116 GN=Cyp4f6 PE=2 SV=1	Cyp4f6	14	7	2	59250.1	58467.1	60142.1	72304.7	84442.4	97210.3	0.0152975	1.4176	Ctrl_Starv up vs Ctrl
P52020	Squalene monooxygenase OS=Rattus norvegicus OX=10116 GN=Sqle PE=1 SV=1	Sqle	25	10	9	669435	681994	1.0781e+06	519832	531265	745096	0.2095	-1.33738	Ctrl_Starv down vs Ctrl
P52555	Endoplasmic reticulum resident protein 29 OS=Rattus norvegicus OX=10116 GN=Erp29 PE=1 SV=2	Erp29	25	6	6	261650	383855	485306	243001	217578	219501	0.0596248	-1.61342	Ctrl_Starv down vs Ctrl
P52759	2-iminobutanoate/2-iminopropanoate deaminase OS=Rattus norvegicus OX=10116 GN=Rida PE=1 SV=3	Rida	54	5	5	578498	537664	645780	556321	504841	426899	0.140941	-1.18768	Ctrl_Starv down vs Ctrl
P52873	Pyruvate carboxylase, mitochondrial OS=Rattus norvegicus OX=10116 GN=Pc PE=1 SV=2	Pc	50	49	49	6.31267e+06	2.84549e+06	3.10141e+06	4.13807e+06	2.66015e+06	3.80534e+06	0.756765	-1.09971	Ctrl_Starv down vs Ctrl
P53565	Homeobox protein cut-like 1 OS=Rattus norvegicus OX=10116 GN=Cux1 PE=1 SV=2	Cux1	6	7	7	111545	164535	173815	136056	179536	119731	0.882489	-1.02937	Ctrl_Starv down vs Ctrl
P53812	Phosphatidylinositol transfer protein beta isoform OS=Rattus norvegicus OX=10116 GN=Pitpnb PE=1 SV=2	Pitpnb	76	23	18	2.83391e+06	2.77945e+06	3.45795e+06	1.29026e+06	1.97727e+06	2.64356e+06	0.101572	-1.59249	Ctrl_Starv down vs Ctrl
P53987	Monocarboxylate transporter 1 OS=Rattus norvegicus OX=10116 GN=Slc16a1 PE=1 SV=1	Slc16a1	21	11	11	4.31121e+06	4.35921e+06	5.23028e+06	4.18821e+06	2.26527e+06	4.07845e+06	0.213263	-1.36447	Ctrl_Starv down vs Ctrl
P54311	Guanine nucleotide-binding protein G(I)/G(S)/G(T) subunit beta-1 OS=Rattus norvegicus OX=10116 GN=Gnb1 PE=1 SV=4	Gnb1	31	10	4	1.16539e+06	897951	1.04156e+06	858415	653780	948765	0.150395	-1.26972	Ctrl_Starv down vs Ctrl
P54313	Guanine nucleotide-binding protein G(I)/G(S)/G(T) subunit beta-2 OS=Rattus norvegicus OX=10116 GN=Gnb2 PE=1 SV=4	Gnb2	35	12	6	2.72475e+06	1.88767e+06	2.3208e+06	1.90929e+06	1.58179e+06	2.21389e+06	0.250939	-1.21312	Ctrl_Starv down vs Ctrl
P54319	Phospholipase A-2-activating protein OS=Rattus norvegicus OX=10116 GN=Plaa PE=1 SV=3	Plaa	11	7	7	236175	363367	268230	340975	353029	208493	0.898806	1.02923	Ctrl_Starv up vs Ctrl
P54777	Peroxisome assembly factor 2 OS=Rattus norvegicus OX=10116 GN=Pex6 PE=1 SV=1	Pex6	7	6	6	167903	193863	206123	100758	164355	328933	0.851751	-1.07194	Ctrl_Starv down vs Ctrl
P54921	Alpha-soluble NSF attachment protein OS=Rattus norvegicus OX=10116 GN=Napa PE=1 SV=2	Napa	33	7	7	567141	696514	1.11088e+06	531082	422741	170852	0.111695	-2.25326	Ctrl_Starv down vs Ctrl
P55006	Retinol dehydrogenase 7 OS=Rattus norvegicus OX=10116 GN=Rdh7 PE=1 SV=1	Rdh7	57	25	12	1.0092e+07	1.41224e+07	1.35713e+07	1.18291e+07	8.69421e+06	9.87937e+06	0.19648	-1.23936	Ctrl_Starv down vs Ctrl
P55062	Bax inhibitor 1 OS=Rattus norvegicus OX=10116 GN=Tmbim6 PE=2 SV=2	Tmbim6	9	2	2	303621	269338	316816	212112	200557	178092	0.00443507	-1.5066	Ctrl_Starv down vs Ctrl
P55159	Serum paraoxonase/arylesterase 1 OS=Rattus norvegicus OX=10116 GN=Pon1 PE=1 SV=3	Pon1	40	12	12	5.03538e+06	9.47048e+06	9.65261e+06	9.06241e+06	7.72373e+06	6.86364e+06	0.953232	1.01436	Ctrl_Starv up vs Ctrl
P55281	Cadherin-17 OS=Rattus norvegicus OX=10116 GN=Cdh17 PE=2 SV=1	Cdh17	10	6	6	70832.4	105534	162220	20539.1	49601	228803	0.50085	-1.73273	Ctrl_Starv down vs Ctrl
P55797	Apolipoprotein C-IV OS=Rattus norvegicus OX=10116 GN=Apoc4 PE=2 SV=2	Apoc4	16	2	2	265365	238116	293741	235416	224811	472723	0.708674	1.10464	Ctrl_Starv up vs Ctrl
P56571	ES1 protein homolog, mitochondrial OS=Rattus norvegicus OX=10116 PE=1 SV=2	ES1	17	3	3	168230	152868	201056	157765	109460	187736	0.431615	-1.16836	Ctrl_Starv down vs Ctrl
P56574	Isocitrate dehydrogenase [NADP], mitochondrial OS=Rattus norvegicus OX=10116 GN=Idh2 PE=1 SV=2	Idh2	27	11	10	306772	183052	202207	304000	182809	248241	0.779268	1.06705	Ctrl_Starv up vs Ctrl
P56603	Secretory carrier-associated membrane protein 1 OS=Rattus norvegicus OX=10116 GN=Scamp1 PE=1 SV=1	Scamp1	6	2	2	19214.5	27950.3	62038.8	26473.4	34011.6	38234.7	0.977415	1.01097	Ctrl_Starv up vs Ctrl
P56627	Aquaporin-9 OS=Rattus norvegicus OX=10116 GN=Aqp9 PE=2 SV=1	Aqp9	6	2	2	420500	347857	426504	1.51642e+06	231021	352507	0.71184	1.2556	Ctrl_Starv up vs Ctrl
P56745	Claudin-1 OS=Rattus norvegicus OX=10116 GN=Cldn1 PE=1 SV=2	Cldn1	20	3	3	424121	337588	262157	350683	259508	319444	0.632895	-1.08891	Ctrl_Starv down vs Ctrl
P57093	Phytanoyl-CoA dioxygenase, peroxisomal OS=Rattus norvegicus OX=10116 GN=Phyh PE=1 SV=2	Phyh	34	10	10	1.12419e+06	908457	1.09135e+06	1.81486e+06	1.7067e+06	1.79908e+06	0.00150363	1.70994	Ctrl_Starv up vs Ctrl
P57113	Maleylacetoacetate isomerase OS=Rattus norvegicus OX=10116 GN=Gstz1 PE=1 SV=2	Gstz1	50	10	10	887585	939460	1.435e+06	1.41516e+06	1.19534e+06	548468	0.809256	-1.08851	Ctrl_Starv down vs Ctrl
P58200	Vesicle transport through interaction with t-SNAREs homolog 1B OS=Rattus norvegicus OX=10116 GN=Vti1b PE=1 SV=2	Vti1b	18	3	3	120998	131447	147328	127519	92618.3	105157	0.124389	-1.23567	Ctrl_Starv down vs Ctrl
P60711	Actin, cytoplasmic 1 OS=Rattus norvegicus OX=10116 GN=Actb PE=1 SV=1	Actb	82	43	2	7.74779e+07	6.50808e+07	7.91744e+07	6.13054e+07	3.30717e+07	4.97094e+07	0.0746971	-1.58225	Ctrl_Starv down vs Ctrl
P60868	40S ribosomal protein S20 OS=Rattus norvegicus OX=10116 GN=Rps20 PE=3 SV=1	Rps20	25	3	3	577108	627556	981811	418065	381886	472202	0.0425108	-1.67704	Ctrl_Starv down vs Ctrl
P61206	ADP-ribosylation factor 3 OS=Rattus norvegicus OX=10116 GN=Arf3 PE=2 SV=2	Arf3	42	6	3	698361	886273	1.06172e+06	854924	1.17777e+06	632915	0.964585	-1.01028	Ctrl_Starv down vs Ctrl
P61212	ADP-ribosylation factor-like protein 1 OS=Rattus norvegicus OX=10116 GN=Arl1 PE=1 SV=1	Arl1	25	5	5	186917	283416	356893	253326	278750	268396	0.996813	1.00081	Ctrl_Starv up vs Ctrl
P61314	60S ribosomal protein L15 OS=Rattus norvegicus OX=10116 GN=Rpl15 PE=1 SV=2	Rpl15	36	10	10	1.04972e+06	2.14885e+06	4.26531e+06	986918	1.22472e+06	1.11498e+06	0.184893	-1.92552	Ctrl_Starv down vs Ctrl
P61354	60S ribosomal protein L27 OS=Rattus norvegicus OX=10116 GN=Rpl27 PE=2 SV=2	Rpl27	43	9	9	2.78085e+06	3.98075e+06	5.63537e+06	2.90033e+06	2.63761e+06	2.58604e+06	0.138019	-1.46642	Ctrl_Starv down vs Ctrl
P61515	Putative 60S ribosomal protein L37a OS=Rattus norvegicus OX=10116 GN=Rpl37a-ps1 PE=5 SV=2	Rpl37a-ps1	29	3	3	224695	372160	574307	280795	354838	259409	0.511596	-1.22938	Ctrl_Starv down vs Ctrl
P61589	Transforming protein RhoA OS=Rattus norvegicus OX=10116 GN=Rhoa PE=1 SV=1	Rhoa	53	10	9	1.14517e+06	1.50735e+06	1.63371e+06	1.63451e+06	1.5554e+06	1.93099e+06	0.216068	1.20295	Ctrl_Starv up vs Ctrl
P61621	Protein transport protein Sec61 subunit alpha isoform 1 OS=Rattus norvegicus OX=10116 GN=Sec61a1 PE=2 SV=2	Sec61a1	14	7	7	1.42794e+06	2.57033e+06	2.82861e+06	2.08682e+06	1.84545e+06	1.2735e+06	0.391088	-1.28399	Ctrl_Starv down vs Ctrl
P61805	Dolichyl-diphosphooligosaccharide--protein glycosyltransferase subunit DAD1 OS=Rattus norvegicus OX=10116 GN=Dad1 PE=3 SV=3	Dad1	35	4	4	1.34332e+06	1.59752e+06	2.15485e+06	1.73859e+06	1.77187e+06	1.6739e+06	0.806832	1.03698	Ctrl_Starv up vs Ctrl
P61980	Heterogeneous nuclear ribonucleoprotein K OS=Rattus norvegicus OX=10116 GN=Hnrnpk PE=1 SV=1	Hnrnpk	19	6	6	182058	192877	323856	159329	135494	183678	0.158878	-1.42077	Ctrl_Starv down vs Ctrl
P61983	14-3-3 protein gamma OS=Rattus norvegicus OX=10116 GN=Ywhag PE=1 SV=2	Ywhag	31	8	4	48210.6	97505.5	140250	29371.5	28300.3	16783.1	0.0237489	-3.61544	Ctrl_Starv down vs Ctrl
P62083	40S ribosomal protein S7 OS=Rattus norvegicus OX=10116 GN=Rps7 PE=1 SV=1	Rps7	10	2	2	288380	650236	1.07788e+06	373156	317696	281624	0.201031	-1.82254	Ctrl_Starv down vs Ctrl
P62138	Serine/threonine-protein phosphatase PP1-alpha catalytic subunit OS=Rattus norvegicus OX=10116 GN=Ppp1ca PE=1 SV=1	Ppp1ca	23	7	3	217697	215540	246991	248556	140159	176021	0.285358	-1.23638	Ctrl_Starv down vs Ctrl
P62243	40S ribosomal protein S8 OS=Rattus norvegicus OX=10116 GN=Rps8 PE=1 SV=2	Rps8	28	5	5	1.54024e+06	1.89389e+06	2.21767e+06	1.39888e+06	1.61449e+06	1.93135e+06	0.403839	-1.14039	Ctrl_Starv down vs Ctrl
P62246	40S ribosomal protein S15a OS=Rattus norvegicus OX=10116 GN=Rps15a PE=1 SV=2	Rps15a	40	4	4	1.28983e+06	1.40222e+06	2.96296e+06	1.47459e+06	1.15408e+06	1.54961e+06	0.445611	-1.26662	Ctrl_Starv down vs Ctrl
P62250	40S ribosomal protein S16 OS=Rattus norvegicus OX=10116 GN=Rps16 PE=1 SV=2	Rps16	54	9	9	847572	1.22844e+06	1.53549e+06	829653	927577	1.08247e+06	0.315856	-1.24271	Ctrl_Starv down vs Ctrl
P62260	14-3-3 protein epsilon OS=Rattus norvegicus OX=10116 GN=Ywhae PE=1 SV=1	Ywhae	42	10	7	483926	579319	697823	294029	261957	301941	0.00342134	-2.03376	Ctrl_Starv down vs Ctrl
P62268	40S ribosomal protein S23 OS=Rattus norvegicus OX=10116 GN=Rps23 PE=1 SV=3	Rps23	21	3	3	259340	283337	446305	162586	215843	160288	0.0388558	-1.79981	Ctrl_Starv down vs Ctrl
P62271	40S ribosomal protein S18 OS=Rattus norvegicus OX=10116 GN=Rps18 PE=1 SV=3	Rps18	49	10	10	1.15496e+06	1.57072e+06	2.28049e+06	1.13866e+06	1.2024e+06	1.39474e+06	0.278762	-1.29396	Ctrl_Starv down vs Ctrl
P62278	40S ribosomal protein S13 OS=Rattus norvegicus OX=10116 GN=Rps13 PE=1 SV=2	Rps13	52	9	8	679584	928490	1.2439e+06	572258	670163	945019	0.323406	-1.29379	Ctrl_Starv down vs Ctrl
P62282	40S ribosomal protein S11 OS=Rattus norvegicus OX=10116 GN=Rps11 PE=1 SV=3	Rps11	27	6	6	1.17384e+06	994264	1.75622e+06	940253	936607	1.4014e+06	0.476314	-1.18425	Ctrl_Starv down vs Ctrl
P62332	ADP-ribosylation factor 6 OS=Rattus norvegicus OX=10116 GN=Arf6 PE=1 SV=2	Arf6	33	4	4	567134	480448	589294	899120	666607	737682	0.0352364	1.40162	Ctrl_Starv up vs Ctrl
P62425	60S ribosomal protein L7a OS=Rattus norvegicus OX=10116 GN=Rpl7a PE=1 SV=2	Rpl7a	39	13	2	2.51363e+06	4.13955e+06	6.60602e+06	2.28116e+06	3.17818e+06	3.58865e+06	0.355302	-1.38243	Ctrl_Starv down vs Ctrl
P62630	Elongation factor 1-alpha 1 OS=Rattus norvegicus OX=10116 GN=Eef1a1 PE=2 SV=1	Eef1a1	35	15	15	3.95477e+06	4.82952e+06	4.83388e+06	5.24547e+06	6.3733e+06	6.06534e+06	0.0417266	1.29985	Ctrl_Starv up vs Ctrl
P62634	Cellular nucleic acid-binding protein OS=Rattus norvegicus OX=10116 GN=Cnbp PE=2 SV=1	Cnbp	13	2	2	249607	240529	226443	382605	202989	149533	0.859426	-1.05392	Ctrl_Starv down vs Ctrl
P62703	40S ribosomal protein S4, X isoform OS=Rattus norvegicus OX=10116 GN=Rps4x PE=2 SV=2	Rps4x	39	12	12	1.24345e+06	1.34593e+06	1.8932e+06	1.0742e+06	1.23355e+06	1.36195e+06	0.268661	-1.20637	Ctrl_Starv down vs Ctrl
P62718	60S ribosomal protein L18a OS=Rattus norvegicus OX=10116 GN=Rpl18a PE=2 SV=1	Rpl18a	31	6	6	1.0398e+06	1.41735e+06	2.18617e+06	946830	1.14044e+06	884964	0.150853	-1.4995	Ctrl_Starv down vs Ctrl
P62744	AP-2 complex subunit sigma OS=Rattus norvegicus OX=10116 GN=Ap2s1 PE=1 SV=1	Ap2s1	20	3	3	423494	327932	359256	434525	295624	423968	0.850448	1.02964	Ctrl_Starv up vs Ctrl
P62752	60S ribosomal protein L23a OS=Rattus norvegicus OX=10116 GN=Rpl23a PE=2 SV=1	Rpl23a	40	9	9	3.68145e+06	4.89235e+06	6.49848e+06	3.23584e+06	2.96151e+06	3.42209e+06	0.0664652	-1.52822	Ctrl_Starv down vs Ctrl
P62755	40S ribosomal protein S6 OS=Rattus norvegicus OX=10116 GN=Rps6 PE=1 SV=1	Rps6	23	5	5	806604	1.57894e+06	2.05813e+06	656086	892437	1.18982e+06	0.248728	-1.55535	Ctrl_Starv down vs Ctrl
P62804	Histone H4 OS=Rattus norvegicus OX=10116 GN=H4c2 PE=1 SV=2	H4c2	53	10	10	2.82375e+07	9.58389e+06	1.21147e+07	2.40129e+07	2.05306e+07	2.99973e+07	0.220463	1.65227	Ctrl_Starv up vs Ctrl
P62828	GTP-binding nuclear protein Ran OS=Rattus norvegicus OX=10116 GN=Ran PE=1 SV=3	Ran	15	3	3	92566	101894	106732	221841	158433	193584	0.00391202	1.89069	Ctrl_Starv up vs Ctrl
P62832	60S ribosomal protein L23 OS=Rattus norvegicus OX=10116 GN=Rpl23 PE=2 SV=1	Rpl23	50	8	8	1.63203e+06	1.64826e+06	3.23856e+06	1.69937e+06	1.53986e+06	1.35629e+06	0.27349	-1.34895	Ctrl_Starv down vs Ctrl
P62845	40S ribosomal protein S15 OS=Rattus norvegicus OX=10116 GN=Rps15 PE=1 SV=2	Rps15	18	2	2	194383	377171	589319	177545	152963	212408	0.116355	-1.95656	Ctrl_Starv down vs Ctrl
P62850	40S ribosomal protein S24 OS=Rattus norvegicus OX=10116 GN=Rps24 PE=2 SV=1	Rps24	26	3	3	115536	154380	172918	108618	102747	145618	0.256823	-1.2381	Ctrl_Starv down vs Ctrl
P62853	40S ribosomal protein S25 OS=Rattus norvegicus OX=10116 GN=Rps25 PE=2 SV=1	Rps25	30	5	5	753800	1.00191e+06	1.54014e+06	784835	679805	1.02042e+06	0.34995	-1.28795	Ctrl_Starv down vs Ctrl
P62856	40S ribosomal protein S26 OS=Rattus norvegicus OX=10116 GN=Rps26 PE=3 SV=3	Rps26	21	2	2	694050	1.12959e+06	1.36555e+06	814494	725401	1.033e+06	0.455316	-1.20601	Ctrl_Starv down vs Ctrl
P62890	60S ribosomal protein L30 OS=Rattus norvegicus OX=10116 GN=Rpl30 PE=3 SV=2	Rpl30	50	6	2	172513	268298	367255	168846	143039	144818	0.079679	-1.69387	Ctrl_Starv down vs Ctrl
P62898	Cytochrome c, somatic OS=Rattus norvegicus OX=10116 GN=Cycs PE=1 SV=2	Cycs	28	3	3	70811.6	99218.2	162196	78475.7	67666.2	48215.8	0.150684	-1.64493	Ctrl_Starv down vs Ctrl
P62902	60S ribosomal protein L31 OS=Rattus norvegicus OX=10116 GN=Rpl31 PE=2 SV=1	Rpl31	45	6	6	1.58622e+06	2.08799e+06	3.29266e+06	1.65869e+06	1.37125e+06	1.26662e+06	0.122906	-1.55849	Ctrl_Starv down vs Ctrl
P62907	60S ribosomal protein L10a OS=Rattus norvegicus OX=10116 GN=Rpl10a PE=1 SV=2	Rpl10a	34	8	8	2.19055e+06	4.04402e+06	4.94857e+06	2.55748e+06	2.53895e+06	2.27092e+06	0.216984	-1.43789	Ctrl_Starv down vs Ctrl
P62909	40S ribosomal protein S3 OS=Rattus norvegicus OX=10116 GN=Rps3 PE=1 SV=1	Rps3	63	15	15	1.45201e+06	1.80536e+06	2.03083e+06	1.22679e+06	1.26125e+06	1.75325e+06	0.210991	-1.25198	Ctrl_Starv down vs Ctrl
P62912	60S ribosomal protein L32 OS=Rattus norvegicus OX=10116 GN=Rpl32 PE=1 SV=2	Rpl32	27	4	4	602826	995068	1.86945e+06	493228	482894	552932	0.0965956	-2.04203	Ctrl_Starv down vs Ctrl
P62914	60S ribosomal protein L11 OS=Rattus norvegicus OX=10116 GN=Rpl11 PE=1 SV=2	Rpl11	33	6	6	2.75082e+06	3.78664e+06	5.0853e+06	2.57951e+06	2.49481e+06	2.2613e+06	0.076886	-1.53827	Ctrl_Starv down vs Ctrl
P62916	Transcription initiation factor IIB OS=Rattus norvegicus OX=10116 GN=Gtf2b PE=2 SV=1	Gtf2b	12	3	3	88087.9	98913.1	91199.4	188624	154603	132304	0.00823964	1.69333	Ctrl_Starv up vs Ctrl
P62919	60S ribosomal protein L8 OS=Rattus norvegicus OX=10116 GN=Rpl8 PE=2 SV=2	Rpl8	25	7	7	2.84134e+06	6.12821e+06	8.57182e+06	4.5886e+06	4.28896e+06	3.15691e+06	0.446604	-1.3393	Ctrl_Starv down vs Ctrl
P62944	AP-2 complex subunit beta OS=Rattus norvegicus OX=10116 GN=Ap2b1 PE=1 SV=1	Ap2b1	33	30	15	1.16803e+06	879894	1.07967e+06	916121	665916	1.43808e+06	0.759393	-1.08145	Ctrl_Starv down vs Ctrl
P62963	Profilin-1 OS=Rattus norvegicus OX=10116 GN=Pfn1 PE=1 SV=2	Pfn1	37	4	4	319937	318520	289304	434032	532891	374448	0.0287587	1.43218	Ctrl_Starv up vs Ctrl
P63018	Heat shock cognate 71 kDa protein OS=Rattus norvegicus OX=10116 GN=Hspa8 PE=1 SV=1	Hspa8	58	40	30	4.98444e+06	5.27025e+06	7.05056e+06	5.04765e+06	3.97836e+06	3.11099e+06	0.109093	-1.43657	Ctrl_Starv down vs Ctrl
P63025	Vesicle-associated membrane protein 3 OS=Rattus norvegicus OX=10116 GN=Vamp3 PE=1 SV=1	Vamp3	48	3	2	312480	296247	313115	334781	270450	347923	0.74743	1.02813	Ctrl_Starv up vs Ctrl
P63031	Mitochondrial pyruvate carrier 1 OS=Rattus norvegicus OX=10116 GN=Mpc1 PE=3 SV=1	Mpc1	33	5	5	680356	795483	1.18793e+06	1.7304e+06	799666	613446	0.805755	1.09704	Ctrl_Starv up vs Ctrl
P63036	DnaJ homolog subfamily A member 1 OS=Rattus norvegicus OX=10116 GN=Dnaja1 PE=1 SV=1	Dnaja1	32	8	8	314575	478279	655067	319507	341266	296089	0.160696	-1.45066	Ctrl_Starv down vs Ctrl
P63039	60 kDa heat shock protein, mitochondrial OS=Rattus norvegicus OX=10116 GN=Hspd1 PE=1 SV=1	Hspd1	35	17	17	1.69594e+06	1.16003e+06	1.59583e+06	1.10982e+06	720846	1.12335e+06	0.0902392	-1.51735	Ctrl_Starv down vs Ctrl
P63081	V-type proton ATPase 16 kDa proteolipid subunit OS=Rattus norvegicus OX=10116 GN=Atp6v0c PE=2 SV=1	Atp6v0c	12	2	2	209303	154530	143553	174938	177312	175417	0.670764	1.0543	Ctrl_Starv up vs Ctrl
P63095	Guanine nucleotide-binding protein G(s) subunit alpha isoforms short OS=Rattus norvegicus OX=10116 GN=Gnas PE=1 SV=1	Gnas	32	12	10	1.84517e+06	1.2987e+06	1.32302e+06	1.4429e+06	1.02814e+06	1.77154e+06	0.764984	-1.06453	Ctrl_Starv down vs Ctrl
P63102	14-3-3 protein zeta/delta OS=Rattus norvegicus OX=10116 GN=Ywhaz PE=1 SV=1	Ywhaz	24	6	2	264117	326096	456323	169272	143714	138819	0.00867103	-2.26617	Ctrl_Starv down vs Ctrl
P63174	60S ribosomal protein L38 OS=Rattus norvegicus OX=10116 GN=Rpl38 PE=1 SV=2	Rpl38	50	6	6	941822	1.39909e+06	2.03712e+06	1.00665e+06	993399	984735	0.207965	-1.39691	Ctrl_Starv down vs Ctrl
P63322	Ras-related protein Ral-A OS=Rattus norvegicus OX=10116 GN=Rala PE=1 SV=1	Rala	23	4	2	793973	593602	787695	794390	643156	994710	0.544132	1.11036	Ctrl_Starv up vs Ctrl
P63326	40S ribosomal protein S10 OS=Rattus norvegicus OX=10116 GN=Rps10 PE=2 SV=1	Rps10	53	8	8	586978	1.04684e+06	1.26094e+06	636117	769678	962066	0.557264	-1.18045	Ctrl_Starv down vs Ctrl
P67779	Prohibitin OS=Rattus norvegicus OX=10116 GN=Phb PE=1 SV=1	Phb	57	17	12	2.49023e+06	3.39365e+06	3.71915e+06	4.4568e+06	3.72698e+06	2.59588e+06	0.626097	1.11115	Ctrl_Starv up vs Ctrl
P68035	Actin, alpha cardiac muscle 1 OS=Rattus norvegicus OX=10116 GN=Actc1 PE=2 SV=1	Actc1	52	21	3	7.343e+07	6.31058e+07	8.40575e+07	5.91562e+07	3.46521e+07	4.81458e+07	0.0604024	-1.58031	Ctrl_Starv down vs Ctrl
P68101	Eukaryotic translation initiation factor 2 subunit 1 OS=Rattus norvegicus OX=10116 GN=Eif2s1 PE=1 SV=2	Eif2s1	7	2	2	195428	169695	113340	202364	180107	138825	0.642463	1.10415	Ctrl_Starv up vs Ctrl
P69897	Tubulin beta-5 chain OS=Rattus norvegicus OX=10116 GN=Tubb5 PE=1 SV=1	Tubb5	72	29	3	2.699e+06	2.86566e+06	3.23017e+06	2.33853e+06	2.75298e+06	1.51139e+06	0.167418	-1.36934	Ctrl_Starv down vs Ctrl
P70470	Acyl-protein thioesterase 1 OS=Rattus norvegicus OX=10116 GN=Lypla1 PE=1 SV=1	Lypla1	14	3	3	282180	242606	297087	265095	353268	113267	0.565549	-1.24232	Ctrl_Starv down vs Ctrl
P70473	Alpha-methylacyl-CoA racemase OS=Rattus norvegicus OX=10116 GN=Amacr PE=1 SV=3	Amacr	25	8	8	220820	222125	250129	148747	138527	227425	0.115437	-1.37825	Ctrl_Starv down vs Ctrl
P70500	CDP-diacylglycerol--inositol 3-phosphatidyltransferase OS=Rattus norvegicus OX=10116 GN=Cdipt PE=1 SV=1	Cdipt	16	3	3	99625.1	80366.1	86034.6	143749	122610	80221.6	0.265356	1.27087	Ctrl_Starv up vs Ctrl
P70550	Ras-related protein Rab-8B OS=Rattus norvegicus OX=10116 GN=Rab8b PE=1 SV=1	Rab8b	44	10	3	459597	404386	410503	306752	459037	592245	0.886877	1.03011	Ctrl_Starv up vs Ctrl
P70580	Membrane-associated progesterone receptor component 1 OS=Rattus norvegicus OX=10116 GN=Pgrmc1 PE=1 SV=3	Pgrmc1	46	11	10	5.26426e+06	6.69501e+06	7.75936e+06	8.04129e+06	8.04413e+06	7.64687e+06	0.159014	1.2184	Ctrl_Starv up vs Ctrl
P70584	Short/branched chain specific acyl-CoA dehydrogenase, mitochondrial OS=Rattus norvegicus OX=10116 GN=Acadsb PE=1 SV=1	Acadsb	12	4	4	120377	81101.1	104204	130217	85592.6	124654	0.587165	1.10948	Ctrl_Starv up vs Ctrl
P70615	Lamin-B1 OS=Rattus norvegicus OX=10116 GN=Lmnb1 PE=1 SV=3	Lmnb1	27	14	13	377166	148612	213032	296960	274267	416037	0.310581	1.41577	Ctrl_Starv up vs Ctrl
P80254	D-dopachrome decarboxylase OS=Rattus norvegicus OX=10116 GN=Ddt PE=1 SV=3	Ddt	29	3	3	95693.1	118938	232748	108853	104693	87206.2	0.302077	-1.38653	Ctrl_Starv down vs Ctrl
P81155	Voltage-dependent anion-selective channel protein 2 OS=Rattus norvegicus OX=10116 GN=Vdac2 PE=1 SV=2	Vdac2	37	8	7	1.41012e+06	1.76584e+06	2.31146e+06	2.0918e+06	1.67782e+06	1.13459e+06	0.620111	-1.13065	Ctrl_Starv down vs Ctrl
P82471	Guanine nucleotide-binding protein G(q) subunit alpha OS=Rattus norvegicus OX=10116 GN=Gnaq PE=2 SV=2	Gnaq	20	7	2	452449	307776	280439	358394	246913	308499	0.547986	-1.12675	Ctrl_Starv down vs Ctrl
P82995	Heat shock protein HSP 90-alpha OS=Rattus norvegicus OX=10116 GN=Hsp90aa1 PE=1 SV=3	Hsp90aa1	24	17	10	412082	466257	350318	306423	399107	332956	0.214815	-1.18238	Ctrl_Starv down vs Ctrl
P83732	60S ribosomal protein L24 OS=Rattus norvegicus OX=10116 GN=Rpl24 PE=2 SV=1	Rpl24	41	8	8	2.44072e+06	3.80695e+06	4.22503e+06	2.45091e+06	2.66801e+06	2.4777e+06	0.158365	-1.34314	Ctrl_Starv down vs Ctrl
P83883	60S ribosomal protein L36a OS=Rattus norvegicus OX=10116 GN=Rpl36a PE=1 SV=2	Rpl36a	9	2	2	118657	146787	246175	119404	93094.9	163232	0.349537	-1.33197	Ctrl_Starv down vs Ctrl
P84060	Dystrobrevin beta OS=Rattus norvegicus OX=10116 GN=Dtnb PE=1 SV=2	Dtnb	9	5	5	194345	225025	317555	233224	277438	202059	0.912541	-1.02032	Ctrl_Starv down vs Ctrl
P84083	ADP-ribosylation factor 5 OS=Rattus norvegicus OX=10116 GN=Arf5 PE=1 SV=2	Arf5	44	7	4	317877	418113	517498	288975	476400	258849	0.403373	-1.24507	Ctrl_Starv down vs Ctrl
P84092	AP-2 complex subunit mu OS=Rattus norvegicus OX=10116 GN=Ap2m1 PE=1 SV=1	Ap2m1	35	14	14	903877	735053	929823	1.09607e+06	657662	926426	0.884378	1.0263	Ctrl_Starv up vs Ctrl
P84100	60S ribosomal protein L19 OS=Rattus norvegicus OX=10116 GN=Rpl19 PE=1 SV=1	Rpl19	27	5	5	853174	1.43555e+06	3.13482e+06	794345	1.12753e+06	1.081e+06	0.308527	-1.58283	Ctrl_Starv down vs Ctrl
P84245	Histone H3.3 OS=Rattus norvegicus OX=10116 GN=H3-3b PE=1 SV=2	H3-3b	22	4	4	1.59055e+07	6.49864e+06	9.8679e+06	1.83925e+07	1.53262e+07	1.6891e+07	0.123495	1.67127	Ctrl_Starv up vs Ctrl
P84903	Stromal interaction molecule 1 OS=Rattus norvegicus OX=10116 GN=Stim1 PE=1 SV=1	Stim1	16	9	9	263115	257015	387801	257397	234033	233209	0.204087	-1.2313	Ctrl_Starv down vs Ctrl
P85007	Immediate early response 3-interacting protein 1 OS=Rattus norvegicus OX=10116 GN=Ier3ip1 PE=3 SV=1	Ier3ip1	34	2	2	328488	379662	517431	345619	308593	280013	0.155913	-1.29281	Ctrl_Starv down vs Ctrl
P85108	Tubulin beta-2A chain OS=Rattus norvegicus OX=10116 GN=Tubb2a PE=1 SV=1	Tubb2a	73	28	4	1.5691e+06	1.5315e+06	1.42759e+06	1.23852e+06	1.26528e+06	789911	0.0952344	-1.40465	Ctrl_Starv down vs Ctrl
P85125	Caveolae-associated protein 1 OS=Rattus norvegicus OX=10116 GN=Cavin1 PE=1 SV=1	Cavin1	36	10	10	1.92598e+06	111073	167681	316393	66735.6	134840	0.444893	-2.32691	Ctrl_Starv down vs Ctrl
P85834	Elongation factor Tu, mitochondrial OS=Rattus norvegicus OX=10116 GN=Tufm PE=1 SV=1	Tufm	22	7	7	851471	624259	544090	529233	549905	1.02219e+06	0.971898	1.00946	Ctrl_Starv up vs Ctrl
P85970	Actin-related protein 2/3 complex subunit 2 OS=Rattus norvegicus OX=10116 GN=Arpc2 PE=1 SV=1	Arpc2	38	11	11	629296	610569	823278	488402	301438	384244	0.0272071	-1.77494	Ctrl_Starv down vs Ctrl
P85972	Vinculin OS=Rattus norvegicus OX=10116 GN=Vcl PE=1 SV=1	Vcl	41	36	36	1.48827e+06	997297	1.23357e+06	1.23051e+06	649183	919954	0.235334	-1.35566	Ctrl_Starv down vs Ctrl
P85973	Purine nucleoside phosphorylase OS=Rattus norvegicus OX=10116 GN=Pnp PE=1 SV=1	Pnp	30	6	6	226657	241678	274720	235835	227169	171005	0.227546	-1.17989	Ctrl_Starv down vs Ctrl
P97521	Mitochondrial carnitine/acylcarnitine carrier protein OS=Rattus norvegicus OX=10116 GN=Slc25a20 PE=1 SV=1	Slc25a20	47	15	15	1.62981e+06	2.0987e+06	3.17438e+06	2.88256e+06	2.52154e+06	1.86107e+06	0.769334	1.07602	Ctrl_Starv up vs Ctrl
P97524	Very long-chain acyl-CoA synthetase OS=Rattus norvegicus OX=10116 GN=Slc27a2 PE=1 SV=1	Slc27a2	57	41	40	6.24941e+06	5.65533e+06	7.43618e+06	9.76054e+06	1.3422e+07	1.13162e+07	0.00910785	1.78012	Ctrl_Starv up vs Ctrl
P97536	Cullin-associated NEDD8-dissociated protein 1 OS=Rattus norvegicus OX=10116 GN=Cand1 PE=1 SV=1	Cand1	26	29	29	738235	936685	920600	1.52027e+06	1.28349e+06	652053	0.440367	1.25964	Ctrl_Starv up vs Ctrl
P97544	Phospholipid phosphatase 3 OS=Rattus norvegicus OX=10116 GN=Plpp3 PE=1 SV=1	Plpp3	20	6	6	501204	415704	624134	416978	283139	474341	0.222289	-1.32421	Ctrl_Starv down vs Ctrl
P97569	Kallistatin OS=Rattus norvegicus OX=10116 PE=2 SV=1	P97569	13	4	4	134107	200851	213578	128179	158735	117688	0.16261	-1.33933	Ctrl_Starv down vs Ctrl
P97570	85/88 kDa calcium-independent phospholipase A2 OS=Rattus norvegicus OX=10116 GN=Pla2g6 PE=1 SV=2	Pla2g6	3	2	2	63110.3	80306.9	57262.2	59726.5	42440.2	72795.9	0.464638	-1.16294	Ctrl_Starv down vs Ctrl
P97612	Fatty-acid amide hydrolase 1 OS=Rattus norvegicus OX=10116 GN=Faah PE=1 SV=1	Faah	39	20	20	4.27221e+06	3.40368e+06	5.08476e+06	3.64236e+06	5.11122e+06	5.11127e+06	0.631188	1.08773	Ctrl_Starv up vs Ctrl
P97633	Casein kinase I isoform alpha OS=Rattus norvegicus OX=10116 GN=Csnk1a1 PE=2 SV=1	Csnk1a1	11	3	3	126116	129386	168291	123633	101350	112328	0.109494	-1.24956	Ctrl_Starv down vs Ctrl
P97675	Ectonucleotide pyrophosphatase/phosphodiesterase family member 3 OS=Rattus norvegicus OX=10116 GN=Enpp3 PE=1 SV=2	Enpp3	18	12	12	357796	387076	287040	416200	254683	180334	0.398757	-1.27643	Ctrl_Starv down vs Ctrl
P97829	Leukocyte surface antigen CD47 OS=Rattus norvegicus OX=10116 GN=Cd47 PE=1 SV=1	Cd47	19	6	5	1.02539e+06	878623	771805	981391	640531	470914	0.280271	-1.32931	Ctrl_Starv down vs Ctrl
P97849	Long-chain fatty acid transport protein 1 OS=Rattus norvegicus OX=10116 GN=Slc27a1 PE=2 SV=1	Slc27a1	11	6	5	486490	137060	122993	408438	161835	131551	0.973975	1.01971	Ctrl_Starv up vs Ctrl
P97852	Peroxisomal multifunctional enzyme type 2 OS=Rattus norvegicus OX=10116 GN=Hsd17b4 PE=1 SV=3	Hsd17b4	43	26	26	4.26083e+06	4.93142e+06	4.2743e+06	3.86905e+06	2.9683e+06	3.44021e+06	0.0390665	-1.31485	Ctrl_Starv down vs Ctrl
P97874	Cyclin-G-associated kinase OS=Rattus norvegicus OX=10116 GN=Gak PE=1 SV=1	Gak	1	2	2	34334	39298.8	42380.4	48265.8	37398.8	11392.5	0.490099	-1.40621	Ctrl_Starv down vs Ctrl
P97887	Presenilin-1 OS=Rattus norvegicus OX=10116 GN=Psen1 PE=1 SV=1	Psen1	6	2	2	139211	108789	61874.9	153674	75898.7	74430.3	0.943598	-1.0258	Ctrl_Starv down vs Ctrl
P97943	Scavenger receptor class B member 1 OS=Rattus norvegicus OX=10116 GN=Scarb1 PE=1 SV=1	Scarb1	27	12	12	4.29889e+06	2.97902e+06	3.15254e+06	1.5208e+06	1.64536e+06	3.27715e+06	0.119639	-1.70119	Ctrl_Starv down vs Ctrl
Q00238	Intercellular adhesion molecule 1 OS=Rattus norvegicus OX=10116 GN=Icam1 PE=2 SV=1	Icam1	11	5	5	717321	488997	463071	581146	393989	356271	0.321344	-1.25807	Ctrl_Starv down vs Ctrl
Q00715	Histone H2B type 1 OS=Rattus norvegicus OX=10116 PE=1 SV=2	H2B1	58	13	13	2.17742e+07	6.96019e+06	9.65772e+06	1.4988e+07	1.5166e+07	2.15821e+07	0.324891	1.49654	Ctrl_Starv up vs Ctrl
Q01129	Decorin OS=Rattus norvegicus OX=10116 GN=Dcn PE=1 SV=1	Dcn	28	10	10	1.10781e+06	64623.9	108622	74537.2	47766.8	60777.6	0.247735	-3.29999	Ctrl_Starv down vs Ctrl
Q01177	Plasminogen OS=Rattus norvegicus OX=10116 GN=Plg PE=2 SV=2	Plg	60	34	34	1.37411e+06	1.28696e+06	1.62643e+06	1.23468e+06	1.20488e+06	1.14519e+06	0.075497	-1.19074	Ctrl_Starv down vs Ctrl
Q02253	Methylmalonate-semialdehyde dehydrogenase [acylating], mitochondrial OS=Rattus norvegicus OX=10116 GN=Aldh6a1 PE=1 SV=1	Aldh6a1	51	20	20	3.74669e+06	2.95664e+06	3.19714e+06	2.91456e+06	3.08546e+06	4.94891e+06	0.696701	1.07911	Ctrl_Starv up vs Ctrl
Q02353	Bifunctional heparan sulfate N-deacetylase/N-sulfotransferase 1 OS=Rattus norvegicus OX=10116 GN=Ndst1 PE=1 SV=1	Ndst1	18	14	13	225054	349399	526835	280305	407886	210959	0.593242	-1.19758	Ctrl_Starv down vs Ctrl
Q02734	CMP-N-acetylneuraminate-beta-1,4-galactoside alpha-2,3-sialyltransferase OS=Rattus norvegicus OX=10116 GN=St3gal3 PE=1 SV=1	St3gal3	5	2	2	39751.2	49920.5	55605.7	45355.2	59839.1	38060.3	0.900205	-1.02224	Ctrl_Starv down vs Ctrl
Q02769	Squalene synthase OS=Rattus norvegicus OX=10116 GN=Fdft1 PE=2 SV=1	Fdft1	23	8	8	725972	1.06779e+06	995449	372398	907977	330408	0.131266	-1.90442	Ctrl_Starv down vs Ctrl
Q02874	Core histone macro-H2A.1 OS=Rattus norvegicus OX=10116 GN=H2afy PE=1 SV=4	H2afy	28	8	7	878831	340276	406584	769439	738131	1.20322e+06	0.156648	1.77796	Ctrl_Starv up vs Ctrl
Q02974	Ketohexokinase OS=Rattus norvegicus OX=10116 GN=Khk PE=1 SV=1	Khk	12	3	3	295681	179929	298788	264711	210891	168223	0.455313	-1.19177	Ctrl_Starv down vs Ctrl
Q03248	Beta-ureidopropionase OS=Rattus norvegicus OX=10116 GN=Upb1 PE=1 SV=1	Upb1	18	5	5	367995	293627	404939	354551	260683	164705	0.22	-1.42181	Ctrl_Starv down vs Ctrl
Q03336	Regucalcin OS=Rattus norvegicus OX=10116 GN=Rgn PE=1 SV=3	Rgn	31	7	7	747693	756303	1.08586e+06	808294	953202	662555	0.722336	-1.0635	Ctrl_Starv down vs Ctrl
Q05096	Unconventional myosin-Ib OS=Rattus norvegicus OX=10116 GN=Myo1b PE=1 SV=1	Myo1b	24	26	26	673428	625757	686272	850421	603380	960278	0.279017	1.19438	Ctrl_Starv up vs Ctrl
Q05343	Retinoic acid receptor RXR-alpha OS=Rattus norvegicus OX=10116 GN=Rxra PE=1 SV=1	Rxra	9	3	3	70456.5	99128.2	110252	73903.4	47505.4	52164.9	0.065922	-1.61401	Ctrl_Starv down vs Ctrl
Q05511	Serine protease hepsin OS=Rattus norvegicus OX=10116 GN=Hpn PE=2 SV=1	Hpn	33	10	10	562877	535237	685769	519238	362929	518319	0.151423	-1.28366	Ctrl_Starv down vs Ctrl
Q05961	2'-5'-oligoadenylate synthase 1A OS=Rattus norvegicus OX=10116 GN=Oas1a PE=2 SV=1	Oas1a	27	8	7	1.01269e+06	533003	386402	1.52137e+06	1.57313e+06	754993	0.124229	2.05384	Ctrl_Starv up vs Ctrl
Q06486	Casein kinase I isoform delta OS=Rattus norvegicus OX=10116 GN=Csnk1d PE=1 SV=2	Csnk1d	9	3	3	143780	103196	146675	144060	81933	132749	0.629198	-1.11573	Ctrl_Starv down vs Ctrl
Q06647	ATP synthase subunit O, mitochondrial OS=Rattus norvegicus OX=10116 GN=Atp5po PE=1 SV=1	Atp5po	51	13	13	3.13173e+06	3.18153e+06	3.7449e+06	4.14535e+06	3.69679e+06	2.6729e+06	0.838856	1.03158	Ctrl_Starv up vs Ctrl
Q06QG6	NADH-ubiquinone oxidoreductase chain 5 OS=Rattus norvegicus OX=10116 GN=ND5 PE=3 SV=1	ND5	10	4	4	279854	315153	308056	369048	310778	208981	0.82029	-1.04267	Ctrl_Starv down vs Ctrl
Q07014	Tyrosine-protein kinase Lyn OS=Rattus norvegicus OX=10116 GN=Lyn PE=1 SV=3	Lyn	26	12	8	559720	461894	519950	614802	401236	461373	0.707251	-1.05705	Ctrl_Starv down vs Ctrl
Q07066	Peroxisomal membrane protein 2 OS=Rattus norvegicus OX=10116 GN=Pxmp2 PE=1 SV=2	Pxmp2	30	7	7	752958	862080	1.02444e+06	562800	458800	457158	0.00687934	-1.77932	Ctrl_Starv down vs Ctrl
Q07116	Sulfite oxidase, mitochondrial OS=Rattus norvegicus OX=10116 GN=Suox PE=1 SV=2	Suox	12	5	5	122909	213178	255563	243713	184574	138876	0.936649	-1.02341	Ctrl_Starv down vs Ctrl
Q07523	Hydroxyacid oxidase 2 OS=Rattus norvegicus OX=10116 GN=Hao2 PE=1 SV=2	Hao2	11	3	3	176685	272251	285944	84765.8	56246.9	59774.5	0.00291746	-3.64087	Ctrl_Starv down vs Ctrl
Q07969	Platelet glycoprotein 4 OS=Rattus norvegicus OX=10116 GN=Cd36 PE=1 SV=3	Cd36	24	11	10	2.84966e+06	293063	296888	886811	177316	323792	0.585144	-1.69499	Ctrl_Starv down vs Ctrl
Q07984	Translocon-associated protein subunit delta OS=Rattus norvegicus OX=10116 GN=Ssr4 PE=2 SV=1	Ssr4	25	4	4	2.06757e+06	2.3505e+06	2.45378e+06	2.56321e+06	2.67953e+06	2.4048e+06	0.14594	1.11469	Ctrl_Starv up vs Ctrl
Q08013	Translocon-associated protein subunit gamma OS=Rattus norvegicus OX=10116 GN=Ssr3 PE=1 SV=2	Ssr3	12	3	3	756459	793953	950074	797653	968588	690822	0.861758	-1.02252	Ctrl_Starv down vs Ctrl
Q08163	Adenylyl cyclase-associated protein 1 OS=Rattus norvegicus OX=10116 GN=Cap1 PE=1 SV=3	Cap1	8	3	3	101560	107080	118594	71576	90643.2	75167.2	0.018985	-1.38289	Ctrl_Starv down vs Ctrl
Q08201	Phosphatidylcholine translocator ABCB4 OS=Rattus norvegicus OX=10116 GN=Abcb4 PE=1 SV=1	Abcb4	25	26	17	568699	521621	496634	807249	617021	1.11743e+06	0.0657459	1.55746	Ctrl_Starv up vs Ctrl
Q08850	Syntaxin-4 OS=Rattus norvegicus OX=10116 GN=Stx4 PE=1 SV=1	Stx4	27	7	7	395255	289276	284534	371318	237053	321965	0.800313	-1.04707	Ctrl_Starv down vs Ctrl
Q08851	Syntaxin-5 OS=Rattus norvegicus OX=10116 GN=Stx5 PE=1 SV=2	Stx5	35	9	9	428218	728378	736080	526856	745890	470478	0.765715	-1.07485	Ctrl_Starv down vs Ctrl
Q09073	ADP/ATP translocase 2 OS=Rattus norvegicus OX=10116 GN=Slc25a5 PE=1 SV=3	Slc25a5	60	25	12	8.5172e+06	1.28055e+07	1.6357e+07	1.53897e+07	1.57472e+07	9.60897e+06	0.739613	1.09288	Ctrl_Starv up vs Ctrl
Q09325	Alpha-1,3-mannosyl-glycoprotein 2-beta-N-acetylglucosaminyltransferase OS=Rattus norvegicus OX=10116 GN=Mgat1 PE=2 SV=1	Mgat1	48	17	17	1.16907e+06	2.11544e+06	1.80146e+06	1.84766e+06	2.99761e+06	1.34116e+06	0.592382	1.18578	Ctrl_Starv up vs Ctrl
Q09326	Alpha-1,6-mannosyl-glycoprotein 2-beta-N-acetylglucosaminyltransferase OS=Rattus norvegicus OX=10116 GN=Mgat2 PE=1 SV=1	Mgat2	36	14	14	561844	1.14032e+06	1.2629e+06	843258	1.04684e+06	558251	0.626927	-1.17972	Ctrl_Starv down vs Ctrl
Q0D2L3	Agmatinase, mitochondrial OS=Rattus norvegicus OX=10116 GN=Agmat PE=2 SV=1	Agmat	5	2	2	81806.6	95032.8	109687	79224	60003.9	67204.9	0.0488897	-1.38716	Ctrl_Starv down vs Ctrl
Q0H8B9	C-type lectin domain family 2 member D11 OS=Rattus norvegicus OX=10116 GN=Clec2d11 PE=1 SV=1	Clec2d11	15	3	3	227227	199304	218924	231636	184377	195124	0.503746	-1.05962	Ctrl_Starv down vs Ctrl
Q10473	Polypeptide N-acetylgalactosaminyltransferase 1 OS=Rattus norvegicus OX=10116 GN=Galnt1 PE=1 SV=1	Galnt1	28	13	13	247661	519441	524528	300731	508747	234708	0.566844	-1.23401	Ctrl_Starv down vs Ctrl
Q10758	Keratin, type II cytoskeletal 8 OS=Rattus norvegicus OX=10116 GN=Krt8 PE=1 SV=3	Krt8	88	76	60	1.15737e+08	1.04507e+08	1.16166e+08	1.2698e+08	82032704	1.10171e+08	0.639252	-1.0698	Ctrl_Starv down vs Ctrl
Q156J1	Bcl-2-interacting death suppressor OS=Rattus norvegicus OX=10116 PE=2 SV=1	Q156J1	5	3	3	27190.8	68427.5	87290	41028.3	18053.7	98861	0.683893	-1.30411	Ctrl_Starv down vs Ctrl
Q1H5H1	Thioredoxin reductase-like selenoprotein T OS=Rattus norvegicus OX=10116 GN=Selenot PE=1 SV=2	Selenot	12	2	2	214507	247260	333628	159536	237407	328258	0.657328	-1.12486	Ctrl_Starv down vs Ctrl
Q1HCL7	NAD kinase 2, mitochondrial OS=Rattus norvegicus OX=10116 GN=Nadk2 PE=1 SV=1	Nadk2	6	2	2	120354	159541	185256	103880	89067.8	103215	0.0322317	-1.55014	Ctrl_Starv down vs Ctrl
Q2LC84	Protein numb homolog OS=Rattus norvegicus OX=10116 GN=Numb PE=1 SV=2	Numb	10	6	6	154541	184940	246917	192722	134961	181228	0.485586	-1.14399	Ctrl_Starv down vs Ctrl
Q2MHD8	Truncated form of 17beta-hydroxysteroid dehydrogenase OS=Rattus norvegicus OX=10116 GN=TBER1-S PE=2 SV=1	TBER1-S	31	6	5	150314	119127	149537	178844	128805	78635.4	0.630871	-1.13914	Ctrl_Starv down vs Ctrl
Q2PQA9	Kinesin-1 heavy chain OS=Rattus norvegicus OX=10116 GN=Kif5b PE=1 SV=1	Kif5b	7	6	4	115889	60164.7	63877.9	69633	72490.3	68630.5	0.710248	-1.08736	Ctrl_Starv down vs Ctrl
Q2TA68	Dynamin-like 120 kDa protein, mitochondrial OS=Rattus norvegicus OX=10116 GN=Opa1 PE=1 SV=1	Opa1	14	11	11	258491	273909	363297	337994	256804	198028	0.51161	-1.14382	Ctrl_Starv down vs Ctrl
Q2THW7	Palmitoyltransferase ZDHHC5 OS=Rattus norvegicus OX=10116 GN=Zdhhc5 PE=1 SV=1	Zdhhc5	8	4	4	155954	105068	100831	220630	83885.7	138571	0.662901	1.15786	Ctrl_Starv up vs Ctrl
Q2TL32	E3 ubiquitin-protein ligase UBR4 OS=Rattus norvegicus OX=10116 GN=Ubr4 PE=1 SV=2	Ubr4	1	3	3	45749.3	88260.5	80826.8	45177.9	76007.9	42437.3	0.386314	-1.30835	Ctrl_Starv down vs Ctrl
Q2V057	Hydroxyproline dehydrogenase OS=Rattus norvegicus OX=10116 GN=Prodh2 PE=2 SV=1	Prodh2	47	23	23	1.5885e+06	1.29499e+06	1.95636e+06	2.94395e+06	1.60981e+06	1.1066e+06	0.789284	1.09227	Ctrl_Starv up vs Ctrl
Q32PZ3	Protein unc-45 homolog A OS=Rattus norvegicus OX=10116 GN=Unc45a PE=2 SV=1	Unc45a	10	8	8	142191	161096	191124	226950	165944	96448.2	0.825382	-1.06421	Ctrl_Starv down vs Ctrl
Q32Q06	AP-1 complex subunit mu-1 OS=Rattus norvegicus OX=10116 GN=Ap1m1 PE=1 SV=3	Ap1m1	12	4	4	105368	148977	178070	69972.9	64643.7	63347.1	0.00842381	-2.13671	Ctrl_Starv down vs Ctrl
Q32Q55	Carboxylic ester hydrolase OS=Rattus norvegicus OX=10116 GN=Ces2h PE=1 SV=1	Ces2h	19	9	5	153307	221369	300979	165248	158297	173612	0.241746	-1.31021	Ctrl_Starv down vs Ctrl
Q3B7D0	Oxygen-dependent coproporphyrinogen-III oxidase, mitochondrial OS=Rattus norvegicus OX=10116 GN=Cpox PE=1 SV=1	Cpox	6	2	2	16708.4	55877.3	62304.5	19849.5	32354.5	13087.7	0.263638	-1.90567	Ctrl_Starv down vs Ctrl
Q3B7D1	Ubiquitin-conjugating enzyme E2 Z OS=Rattus norvegicus OX=10116 GN=Ube2z PE=1 SV=2	Ube2z	7	2	2	19793.1	47910.9	20932.5	21587.6	11794.7	9596.28	0.136318	-2.01029	Ctrl_Starv down vs Ctrl
Q3B7U9	Peptidyl-prolyl cis-trans isomerase FKBP8 OS=Rattus norvegicus OX=10116 GN=Fkbp8 PE=2 SV=1	Fkbp8	21	7	7	908123	1.00298e+06	1.27687e+06	1.16257e+06	1.01953e+06	762909	0.628612	-1.0875	Ctrl_Starv down vs Ctrl
Q3B7V0	Dehydrogenase/reductase (SDR family) member 3 OS=Rattus norvegicus OX=10116 GN=Dhrs3 PE=1 SV=1	Dhrs3	57	19	19	1.75661e+07	1.16681e+07	1.68799e+07	9.91743e+06	1.00136e+07	2.05042e+07	0.553468	-1.19327	Ctrl_Starv down vs Ctrl
Q3B8N9	Biphenyl hydrolase-like OS=Rattus norvegicus OX=10116 GN=Bphl PE=1 SV=1	Bphl	8	2	2	2.42968e+06	2.54835e+06	1.88764e+06	2.37791e+06	1.92129e+06	2.63666e+06	0.942762	1.01012	Ctrl_Starv up vs Ctrl
Q3KR92	Protein-tyrosine sulfotransferase 1 OS=Rattus norvegicus OX=10116 GN=Tpst1 PE=1 SV=1	Tpst1	19	6	5	329142	405680	452681	665013	519208	747112	0.0273053	1.62206	Ctrl_Starv up vs Ctrl
Q3KR94	Vitronectin OS=Rattus norvegicus OX=10116 GN=Vtn PE=1 SV=1	Vtn	24	8	8	855526	1.09572e+06	1.2533e+06	660806	991359	626208	0.127946	-1.42011	Ctrl_Starv down vs Ctrl
Q3KR95	Polypeptide N-acetylgalactosaminyltransferase OS=Rattus norvegicus OX=10116 GN=Galnt4 PE=2 SV=1	Galnt4	11	6	5	112670	204591	203491	136197	203893	73084.1	0.479053	-1.32215	Ctrl_Starv down vs Ctrl
Q3KR97	Brain-specific angiogenesis inhibitor 1-associated protein 2-like protein 1 OS=Rattus norvegicus OX=10116 GN=Baiap2l1 PE=1 SV=1	Baiap2l1	16	5	5	205513	125926	183222	103802	73680.5	102744	0.0321753	-1.82056	Ctrl_Starv down vs Ctrl
Q3KRC3	SRP receptor subunit alpha OS=Rattus norvegicus OX=10116 GN=Srpra PE=1 SV=1	Srpra	22	13	13	334391	470340	494825	93745.1	222901	251604	0.0548477	-2.45535	Ctrl_Starv down vs Ctrl
Q3KRC4	G-protein coupled receptor family C group 5 member C OS=Rattus norvegicus OX=10116 GN=Gprc5c PE=1 SV=2	Gprc5c	6	2	2	84844.8	148336	145548	71799.3	40798.6	84377.1	0.0802009	-1.94968	Ctrl_Starv down vs Ctrl
Q3KRD6	Xylosyltransferase 2 OS=Rattus norvegicus OX=10116 GN=Xylt2 PE=2 SV=1	Xylt2	7	5	5	64414.7	180359	174471	112039	176785	61965.7	0.731344	-1.18202	Ctrl_Starv down vs Ctrl
Q3KRE0	ATPase family AAA domain-containing protein 3 OS=Rattus norvegicus OX=10116 GN=Atad3 PE=1 SV=1	Atad3	28	17	16	623750	684569	595428	778993	798926	538734	0.52852	1.09661	Ctrl_Starv up vs Ctrl
Q3KRE2	Methyltransferase like 7A, isoform CRA_b OS=Rattus norvegicus OX=10116 GN=Mettl7a PE=1 SV=1	Mettl7a	57	28	28	5.45639e+07	4.13157e+07	3.8189e+07	4.13942e+07	3.35842e+07	6.34883e+07	0.971258	1.00833	Ctrl_Starv up vs Ctrl
Q3MHC1	N-alpha-acetyltransferase 60 OS=Rattus norvegicus OX=10116 GN=Naa60 PE=2 SV=1	Naa60	11	2	2	105658	60299.9	70127.1	84795.4	149896	218051	0.131561	1.8374	Ctrl_Starv up vs Ctrl
Q3MHS9	Chaperonin containing Tcp1, subunit 6A (Zeta 1) OS=Rattus norvegicus OX=10116 GN=Cct6a PE=1 SV=1	Cct6a	40	20	20	1.8468e+06	1.97607e+06	2.19449e+06	1.15386e+06	911478	966332	0.00137397	-1.98995	Ctrl_Starv down vs Ctrl
Q3MIB4	Lon protease homolog 2, peroxisomal OS=Rattus norvegicus OX=10116 GN=Lonp2 PE=1 SV=2	Lonp2	10	7	7	158085	199839	202348	95774.9	78924	96839.1	0.00227329	-2.0593	Ctrl_Starv down vs Ctrl
Q3MID3	ADP-ribosylation factor GTPase-activating protein 2 OS=Rattus norvegicus OX=10116 GN=Arfgap2 PE=1 SV=1	Arfgap2	40	17	17	1.07205e+06	1.09068e+06	1.22253e+06	1.05426e+06	903394	832845	0.0712787	-1.21692	Ctrl_Starv down vs Ctrl
Q3MIE0	Enoyl-CoA hydratase domain-containing protein 3, mitochondrial OS=Rattus norvegicus OX=10116 GN=Echdc3 PE=2 SV=1	Echdc3	22	6	6	856782	908694	1.34012e+06	1.15814e+06	1.68541e+06	873021	0.527518	1.17766	Ctrl_Starv up vs Ctrl
Q3MIE4	Synaptic vesicle membrane protein VAT-1 homolog OS=Rattus norvegicus OX=10116 GN=Vat1 PE=1 SV=1	Vat1	64	18	18	4.3747e+06	2.63616e+06	2.66528e+06	1.52345e+06	1.92671e+06	2.66312e+06	0.12129	-1.57837	Ctrl_Starv down vs Ctrl
Q3MIF4	Xylulose kinase OS=Rattus norvegicus OX=10116 GN=Xylb PE=2 SV=1	Xylb	39	18	17	1.36622e+06	1.52227e+06	1.77105e+06	1.58817e+06	2.45498e+06	2.39738e+06	0.124662	1.36399	Ctrl_Starv up vs Ctrl
Q3T1G7	Conserved oligomeric Golgi complex subunit 7 OS=Rattus norvegicus OX=10116 GN=Cog7 PE=2 SV=1	Cog7	4	3	2	38877.5	81104.7	121923	123878	71791.6	66065	0.734156	1.15187	Ctrl_Starv up vs Ctrl
Q3T1K5	F-actin-capping protein subunit alpha-2 OS=Rattus norvegicus OX=10116 GN=Capza2 PE=1 SV=1	Capza2	40	7	6	573792	543419	678515	387161	301925	359452	0.00563001	-1.71398	Ctrl_Starv down vs Ctrl
Q3ZB99	Tight junction protein 2 OS=Rattus norvegicus OX=10116 GN=Tjp2 PE=1 SV=1	Tjp2	7	7	6	138021	172763	224354	82603	46751.7	88478.6	0.0203731	-2.50169	Ctrl_Starv down vs Ctrl
Q497A2	D-serine modulator-1 OS=Rattus norvegicus OX=10116 GN=Slc35b2 PE=1 SV=1	Slc35b2	6	3	3	137507	320325	375075	282551	310886	194212	0.976613	1.01076	Ctrl_Starv up vs Ctrl
Q497B0	Omega-amidase NIT2 OS=Rattus norvegicus OX=10116 GN=Nit2 PE=1 SV=1	Nit2	21	4	4	447276	617326	945896	477436	584301	398350	0.307024	-1.32955	Ctrl_Starv down vs Ctrl
Q498C8	Protein RER1 OS=Rattus norvegicus OX=10116 GN=Rer1 PE=1 SV=1	Rer1	34	6	6	824701	1.46544e+06	1.66033e+06	1.17592e+06	1.45826e+06	862156	0.719368	-1.10719	Ctrl_Starv down vs Ctrl
Q498D5	Regulator of microtubule dynamics protein 2 OS=Rattus norvegicus OX=10116 GN=Rmdn2 PE=1 SV=1	Rmdn2	30	12	12	725074	1.10873e+06	1.48026e+06	1.46094e+06	1.35908e+06	1.04713e+06	0.465181	1.20442	Ctrl_Starv up vs Ctrl
Q498S9	LOC498793 protein (Fragment) OS=Rattus norvegicus OX=10116 GN=LOC498793 PE=2 SV=1	LOC498793	6	2	2	171467	213888	241684	129078	195110	144195	0.135025	-1.34641	Ctrl_Starv down vs Ctrl
Q499P3	C1GALT1-specific chaperone 1 OS=Rattus norvegicus OX=10116 GN=C1galt1c1 PE=1 SV=1	C1galt1c1	13	4	4	151972	391912	288346	258038	379168	228892	0.794549	1.09252	Ctrl_Starv up vs Ctrl
Q499P8	RUS1 family protein C16orf58 homolog OS=Rattus norvegicus OX=10116 PE=2 SV=1	RUS1	17	5	5	398239	279201	283492	269448	242201	249483	0.140871	-1.24634	Ctrl_Starv down vs Ctrl
Q4AEF8	Coatomer subunit gamma-1 OS=Rattus norvegicus OX=10116 GN=Copg1 PE=2 SV=1	Copg1	46	31	30	2.10028e+06	3.14156e+06	3.67262e+06	2.40194e+06	2.26571e+06	1.71925e+06	0.180563	-1.3733	Ctrl_Starv down vs Ctrl
Q4FZR7	Spg20 protein (Fragment) OS=Rattus norvegicus OX=10116 GN=Spg20 PE=2 SV=1	Spg20	13	4	4	104449	100593	137104	72579.9	57903.1	50540.6	0.0113367	-1.89287	Ctrl_Starv down vs Ctrl
Q4FZT0	Stomatin-like protein 2, mitochondrial OS=Rattus norvegicus OX=10116 GN=Stoml2 PE=1 SV=1	Stoml2	26	7	7	261137	390016	538504	481726	427866	322042	0.804885	1.06568	Ctrl_Starv up vs Ctrl
Q4JLT5	Sodium/bile acid cotransporter 5 OS=Rattus norvegicus OX=10116 GN=Slc10a5 PE=2 SV=1	Slc10a5	13	5	5	122748	230962	361654	152728	257301	170801	0.708197	-1.15168	Ctrl_Starv down vs Ctrl
Q4KLF8	Actin-related protein 2/3 complex subunit 5 OS=Rattus norvegicus OX=10116 GN=Arpc5 PE=1 SV=3	Arpc5	17	2	2	132080	112608	186075	76680	42886.5	73116.9	0.0267383	-2.25783	Ctrl_Starv down vs Ctrl
Q4KLH5	Arf-GAP domain and FG repeat-containing protein 1 OS=Rattus norvegicus OX=10116 GN=Agfg1 PE=1 SV=1	Agfg1	12	4	4	67819.2	49448.9	63881.8	86245.1	34595.8	27627.1	0.428012	-1.37488	Ctrl_Starv down vs Ctrl
Q4KLK7	NOP56 ribonucleoprotein OS=Rattus norvegicus OX=10116 GN=Nop56 PE=1 SV=1	Nop56	5	2	2	39878.5	19442.2	22162.7	39275.1	48574.5	65982.1	0.067992	1.94215	Ctrl_Starv up vs Ctrl
Q4KLL4	Transmembrane 9 superfamily member 4 OS=Rattus norvegicus OX=10116 GN=Tm9sf4 PE=2 SV=1	Tm9sf4	33	21	21	1.91597e+06	3.05939e+06	3.53296e+06	3.48231e+06	4.76237e+06	3.15459e+06	0.23745	1.36194	Ctrl_Starv up vs Ctrl
Q4KLM4	Kelch-like protein 25 OS=Rattus norvegicus OX=10116 GN=Klhl25 PE=2 SV=1	Klhl25	7	4	4	35155	60493.5	55741.2	26935.8	30383.3	37995.9	0.0859687	-1.56215	Ctrl_Starv down vs Ctrl
Q4KLN7	ADP-ribosylation factor GTPase-activating protein 3 OS=Rattus norvegicus OX=10116 GN=Arfgap3 PE=1 SV=1	Arfgap3	34	13	13	573785	714012	655301	440391	387688	341382	0.00635126	-1.66384	Ctrl_Starv down vs Ctrl
Q4KLP0	Probable 2-oxoglutarate dehydrogenase E1 component DHKTD1, mitochondrial OS=Rattus norvegicus OX=10116 GN=Dhtkd1 PE=2 SV=1	Dhtkd1	7	4	4	206440	144153	167325	78885.1	46330.4	102573	0.0280838	-2.36825	Ctrl_Starv down vs Ctrl
Q4KLZ0	Vanin 1 OS=Rattus norvegicus OX=10116 GN=Vnn1 PE=1 SV=1	Vnn1	12	5	5	260210	413078	467767	375670	414575	515520	0.481856	1.16884	Ctrl_Starv up vs Ctrl
Q4KLZ6	Triokinase/FMN cyclase OS=Rattus norvegicus OX=10116 GN=Tkfc PE=1 SV=1	Tkfc	20	8	8	279437	224060	223473	211756	181911	123108	0.112278	-1.43427	Ctrl_Starv down vs Ctrl
Q4KM07	Integral membrane transport protein UST5r OS=Rattus norvegicus OX=10116 GN=Ust5r PE=1 SV=1	Ust5r	24	13	7	2.81233e+06	2.28832e+06	2.1834e+06	2.32081e+06	1.71713e+06	2.5115e+06	0.463073	-1.11973	Ctrl_Starv down vs Ctrl
Q4KM64	Protein jagunal homolog 1 OS=Rattus norvegicus OX=10116 GN=Jagn1 PE=2 SV=1	Jagn1	13	2	2	205464	238493	254488	257950	272557	244952	0.20138	1.1136	Ctrl_Starv up vs Ctrl
Q4KM71	Splicing factor proline/glutamine rich (Polypyrimidine tract binding protein associated) OS=Rattus norvegicus OX=10116 GN=Sfpq PE=2 SV=1	Sfpq	13	9	8	178583	211651	319215	273521	284814	378831	0.211356	1.34736	Ctrl_Starv up vs Ctrl
Q4KM74	Vesicle-trafficking protein SEC22b OS=Rattus norvegicus OX=10116 GN=Sec22b PE=1 SV=3	Sec22b	60	13	13	2.50553e+06	3.02747e+06	3.25886e+06	2.35624e+06	2.94095e+06	2.62045e+06	0.366778	-1.10829	Ctrl_Starv down vs Ctrl
Q4L1J4	Membrane-associated guanylate kinase, WW and PDZ domain-containing protein 1 OS=Rattus norvegicus OX=10116 GN=Magi1 PE=1 SV=1	Magi1	4	2	2	142011	108851	123432	65806.3	38740	47013.7	0.00593043	-2.51561	Ctrl_Starv down vs Ctrl
Q4QQS6	ALG5, dolichyl-phosphate beta-glucosyltransferase OS=Rattus norvegicus OX=10116 GN=Alg5 PE=1 SV=1	Alg5	25	7	7	1.08584e+06	858073	1.21527e+06	938610	935273	1.06534e+06	0.596895	-1.06582	Ctrl_Starv down vs Ctrl
Q4QQV3	Protein FAM162A OS=Rattus norvegicus OX=10116 GN=Fam162a PE=2 SV=1	Fam162a	28	4	4	265697	311723	380877	335923	327578	200912	0.580112	-1.1258	Ctrl_Starv down vs Ctrl
Q4V797	Interferon-gamma-inducible GTPase Ifgga1 protein OS=Rattus norvegicus OX=10116 GN=RGD1309362 PE=1 SV=1	RGD1309362	24	9	5	254216	356207	410901	157272	437001	139862	0.310421	-1.57013	Ctrl_Starv down vs Ctrl
Q4V7C7	Actin-related protein 3 OS=Rattus norvegicus OX=10116 GN=Actr3 PE=1 SV=1	Actr3	40	12	12	1.5776e+06	1.0502e+06	1.59359e+06	1.2192e+06	760578	1.02284e+06	0.154177	-1.40672	Ctrl_Starv down vs Ctrl
Q4V7D1	Signal sequence receptor, alpha OS=Rattus norvegicus OX=10116 GN=Ssr1 PE=1 SV=1	Ssr1	20	5	4	189475	208701	369790	298966	231628	139044	0.673478	-1.14945	Ctrl_Starv down vs Ctrl
Q4V899	Transmembrane protein 165 OS=Rattus norvegicus OX=10116 GN=Tmem165 PE=2 SV=1	Tmem165	9	2	2	45646.7	113201	141796	97820.9	160421	62005	0.841066	1.09917	Ctrl_Starv up vs Ctrl
Q4V8B7	Inactive hydroxysteroid dehydrogenase-like protein 1 OS=Rattus norvegicus OX=10116 GN=Hsdl1 PE=2 SV=1	Hsdl1	11	2	2	134367	87742.9	123878	102957	105582	148027	0.862841	1.03283	Ctrl_Starv up vs Ctrl
Q4V8C2	Centromere/kinetochore protein zw10 homolog OS=Rattus norvegicus OX=10116 GN=Zw10 PE=2 SV=3	Zw10	17	11	11	335294	293750	483693	190975	186752	162095	0.0111897	-2.01986	Ctrl_Starv down vs Ctrl
Q4V8H8	EH domain-containing protein 2 OS=Rattus norvegicus OX=10116 GN=Ehd2 PE=1 SV=1	Ehd2	18	7	6	353875	49293.3	38502.9	131772	38033.8	41684.9	0.655052	-1.47589	Ctrl_Starv down vs Ctrl
Q4V8K1	Metalloreductase STEAP4 OS=Rattus norvegicus OX=10116 GN=Steap4 PE=1 SV=1	Steap4	40	15	15	2.2393e+06	1.84283e+06	2.40492e+06	3.22355e+06	2.01929e+06	2.26088e+06	0.462536	1.14035	Ctrl_Starv up vs Ctrl
Q4V8N0	Lipocalin 7, isoform CRA_a OS=Rattus norvegicus OX=10116 GN=Tinagl1 PE=1 SV=1	Tinagl1	15	5	5	392083	53819.4	56805.3	147876	27067	104373	0.695022	-1.421	Ctrl_Starv down vs Ctrl
Q505J9	ATPase family AAA domain-containing protein 1 OS=Rattus norvegicus OX=10116 GN=Atad1 PE=1 SV=1	Atad1	21	5	5	400963	456330	396405	443886	461178	338181	0.892214	-1.01565	Ctrl_Starv down vs Ctrl
Q52KJ9	Thioredoxin domain containing 1 OS=Rattus norvegicus OX=10116 GN=Tmx1 PE=1 SV=1	Tmx1	8	2	2	350187	409838	482762	383597	293264	314134	0.141597	-1.2516	Ctrl_Starv down vs Ctrl
Q53B90	Ras-related protein Rab-43 OS=Rattus norvegicus OX=10116 GN=Rab43 PE=2 SV=1	Rab43	36	9	6	203413	234120	177001	249816	300728	297242	0.0320117	1.38368	Ctrl_Starv up vs Ctrl
Q53UA7	Serine/threonine-protein kinase TAO3 OS=Rattus norvegicus OX=10116 GN=Taok3 PE=1 SV=1	Taok3	3	3	3	18418.6	47277.6	48692.2	14168.3	20792.6	17774.9	0.108211	-2.00807	Ctrl_Starv down vs Ctrl
Q561S0	NADH dehydrogenase [ubiquinone] 1 alpha subcomplex subunit 10, mitochondrial OS=Rattus norvegicus OX=10116 GN=Ndufa10 PE=1 SV=1	Ndufa10	24	7	7	391519	506340	570812	542847	397612	312260	0.425585	-1.18853	Ctrl_Starv down vs Ctrl
Q562C4	Methyltransferase-like protein 7B OS=Rattus norvegicus OX=10116 GN=Mettl7b PE=1 SV=1	Mettl7b	75	48	48	3.31266e+08	2.62489e+08	3.70429e+08	2.56468e+08	2.42992e+08	4.61758e+08	0.877773	-1.03829	Ctrl_Starv down vs Ctrl
Q569A6	ER lumen protein-retaining receptor 1 OS=Rattus norvegicus OX=10116 GN=Kdelr1 PE=2 SV=1	Kdelr1	14	2	2	579272	811142	682417	1.10427e+06	1.00508e+06	595420	0.325602	1.27259	Ctrl_Starv up vs Ctrl
Q569C9	Golgi phosphoprotein 3 OS=Rattus norvegicus OX=10116 GN=Golph3 PE=1 SV=1	Golph3	10	2	2	58561.5	176050	189443	76343.5	220199	108511	0.965246	-1.02303	Ctrl_Starv down vs Ctrl
Q569D2	ST3 beta-galactoside alpha-2,3-sialyltransferase 6 OS=Rattus norvegicus OX=10116 GN=St3gal6 PE=1 SV=1	St3gal6	25	8	8	245852	416609	555034	456846	636949	293288	0.700526	1.14503	Ctrl_Starv up vs Ctrl
Q58FK9	Kynurenine--oxoglutarate transaminase 3 OS=Rattus norvegicus OX=10116 GN=Kyat3 PE=2 SV=1	Kyat3	14	5	5	416586	421934	429715	377182	430398	530837	0.682757	1.04492	Ctrl_Starv up vs Ctrl
Q5BJK8	Golgi integral membrane protein 4 OS=Rattus norvegicus OX=10116 GN=Golim4 PE=1 SV=2	Golim4	41	22	22	540418	1.19031e+06	1.37422e+06	903843	1.45464e+06	632311	0.959351	-1.02068	Ctrl_Starv down vs Ctrl
Q5BJM8	Zinc transporter 7 OS=Rattus norvegicus OX=10116 GN=Slc30a7 PE=2 SV=2	Slc30a7	5	2	2	223439	373016	404829	385598	383153	265609	0.832516	1.05163	Ctrl_Starv up vs Ctrl
Q5BJQ0	Atypical kinase COQ8A, mitochondrial OS=Rattus norvegicus OX=10116 GN=Coq8a PE=2 SV=1	Coq8a	26	15	15	897833	1.11743e+06	1.65917e+06	948297	612188	372148	0.103957	-1.97509	Ctrl_Starv down vs Ctrl
Q5BJQ1	Claudin OS=Rattus norvegicus OX=10116 GN=Cldn14 PE=1 SV=1	Cldn14	11	2	2	345826	300870	273322	324625	168654	271095	0.35392	-1.24204	Ctrl_Starv down vs Ctrl
Q5BJT4	Thioredoxin domain-containing protein 15 OS=Rattus norvegicus OX=10116 GN=Txndc15 PE=2 SV=1	Txndc15	8	2	2	91658.9	120870	133179	109342	167352	94863.8	0.803681	1.05568	Ctrl_Starv up vs Ctrl
Q5BJU0	RAS-related 2 OS=Rattus norvegicus OX=10116 GN=Rras2 PE=1 SV=1	Rras2	33	6	4	427522	302880	303034	354032	258689	385919	0.845071	-1.03546	Ctrl_Starv down vs Ctrl
Q5BJY9	Keratin, type I cytoskeletal 18 OS=Rattus norvegicus OX=10116 GN=Krt18 PE=1 SV=3	Krt18	90	76	74	1.05738e+08	8.51196e+07	1.11654e+08	1.40127e+08	6.89107e+07	9.54552e+07	0.902699	-1.02922	Ctrl_Starv down vs Ctrl
Q5BJZ3	Nicotinamide nucleotide transhydrogenase OS=Rattus norvegicus OX=10116 GN=Nnt PE=1 SV=1	Nnt	43	44	44	2.07923e+06	2.23593e+06	2.62821e+06	2.91866e+06	3.00187e+06	2.23403e+06	0.250111	1.17008	Ctrl_Starv up vs Ctrl
Q5BK17	Iodotyrosine deiodinase 1 OS=Rattus norvegicus OX=10116 GN=Iyd PE=2 SV=1	Iyd	21	5	5	827811	698292	743868	678030	639062	506214	0.0928684	-1.25154	Ctrl_Starv down vs Ctrl
Q5BK21	Transmembrane 7 superfamily member 2 OS=Rattus norvegicus OX=10116 GN=Tm7sf2 PE=1 SV=1	Tm7sf2	14	7	7	469758	546712	943433	473374	701223	402298	0.500414	-1.21968	Ctrl_Starv down vs Ctrl
Q5BK63	NADH dehydrogenase [ubiquinone] 1 alpha subcomplex subunit 9, mitochondrial OS=Rattus norvegicus OX=10116 GN=Ndufa9 PE=1 SV=2	Ndufa9	29	12	12	734715	897465	961134	1.04935e+06	873310	588368	0.789526	-1.05534	Ctrl_Starv down vs Ctrl
Q5BK77	Retinoic acid receptor responder (Tazarotene induced) 2 OS=Rattus norvegicus OX=10116 GN=Rarres2 PE=1 SV=1	Rarres2	15	2	2	24243.1	32082.6	37520.2	15452.8	18930.1	12048.1	0.0182096	-2.02309	Ctrl_Starv down vs Ctrl
Q5BK80	Tetraspanin OS=Rattus norvegicus OX=10116 GN=Tspan4 PE=1 SV=1	Tspan4	17	3	3	725749	653310	475918	496841	399960	340262	0.074673	-1.49439	Ctrl_Starv down vs Ctrl
Q5BK85	Transmembrane emp24 domain-containing protein 1 OS=Rattus norvegicus OX=10116 GN=Tmed1 PE=2 SV=1	Tmed1	8	2	2	59913.4	98800.6	101834	86918.6	124141	53283.3	0.960508	-1.0159	Ctrl_Starv down vs Ctrl
Q5BQE6	Delta(24)-sterol reductase OS=Rattus norvegicus OX=10116 GN=Dhcr24 PE=2 SV=2	Dhcr24	19	9	9	745479	833539	850272	449072	396209	514800	0.00245161	-1.79341	Ctrl_Starv down vs Ctrl
Q5DRK1	Ectonucleoside triphosphate diphosphohydrolase 8 OS=Rattus norvegicus OX=10116 GN=Entpd8 PE=1 SV=1	Entpd8	16	5	5	997483	608364	523964	676560	362937	490031	0.288584	-1.38251	Ctrl_Starv down vs Ctrl
Q5EB77	Ras-related protein Rab-18 OS=Rattus norvegicus OX=10116 GN=Rab18 PE=2 SV=1	Rab18	67	14	13	1.4477e+07	1.21228e+07	1.57669e+07	7.96839e+06	7.03121e+06	1.13544e+07	0.0397369	-1.63238	Ctrl_Starv down vs Ctrl
Q5EB99	Cytochrome P450-like OS=Rattus norvegicus OX=10116 GN=Cyp2c6v1 PE=2 SV=1	Cyp2c6v1	50	32	2	1.62177e+06	1.79106e+06	2.31088e+06	3.15406e+06	3.47567e+06	3.12075e+06	0.00806937	1.72093	Ctrl_Starv up vs Ctrl
Q5EBC0	Inter alpha-trypsin inhibitor, heavy chain 4 OS=Rattus norvegicus OX=10116 GN=Itih4 PE=1 SV=1	Itih4	10	9	9	162596	172638	259785	125938	143279	74930.2	0.0851817	-1.7537	Ctrl_Starv down vs Ctrl
Q5FVC4	DnaJ (Hsp40) homolog, subfamily B, member 12 OS=Rattus norvegicus OX=10116 GN=Dnajb12 PE=1 SV=1	Dnajb12	13	4	4	16112.6	88086.2	81891.2	61840	12525.5	17982.1	0.390802	-2.02832	Ctrl_Starv down vs Ctrl
Q5FVL2	ER membrane protein complex subunit 8 OS=Rattus norvegicus OX=10116 GN=Emc8 PE=2 SV=1	Emc8	16	2	2	250382	383526	397793	284477	311331	264455	0.354708	-1.17709	Ctrl_Starv down vs Ctrl
Q5FVM4	Non-POU domain-containing octamer-binding protein OS=Rattus norvegicus OX=10116 GN=Nono PE=1 SV=3	Nono	13	6	5	215755	185260	292086	237452	244044	368384	0.360857	1.22282	Ctrl_Starv up vs Ctrl
Q5FVN0	Lysophospholipid acyltransferase 5 OS=Rattus norvegicus OX=10116 GN=Lpcat3 PE=2 SV=1	Lpcat3	16	7	7	1.1681e+06	1.17784e+06	1.22834e+06	1.05937e+06	1.22051e+06	1.08504e+06	0.252456	-1.06402	Ctrl_Starv down vs Ctrl
Q5FVN1	Starch-binding domain-containing protein 1 OS=Rattus norvegicus OX=10116 GN=Stbd1 PE=1 SV=1	Stbd1	53	17	17	2.03904e+06	1.85454e+06	1.97784e+06	2.66229e+06	2.89427e+06	2.30701e+06	0.0159303	1.33454	Ctrl_Starv up vs Ctrl
Q5FVN2	Transmembrane protein 41B OS=Rattus norvegicus OX=10116 GN=Tmem41b PE=2 SV=1	Tmem41b	7	2	2	44967.6	154353	126049	7378.16	43702.4	119970	0.312445	-2.82798	Ctrl_Starv down vs Ctrl
Q5FVQ4	Malectin OS=Rattus norvegicus OX=10116 GN=Mlec PE=2 SV=1	Mlec	45	14	14	1.33642e+06	1.45066e+06	2.00051e+06	1.61279e+06	1.72464e+06	1.63971e+06	0.687255	1.05551	Ctrl_Starv up vs Ctrl
Q5FVQ6	Interferon-gamma-inducible GTPase Ifgga3 protein OS=Rattus norvegicus OX=10116 GN=MGC108823 PE=1 SV=1	MGC108823	19	6	2	657539	1.26329e+06	1.09324e+06	525269	1.2758e+06	386400	0.364523	-1.51931	Ctrl_Starv down vs Ctrl
Q5FVQ8	NLR family member X1 OS=Rattus norvegicus OX=10116 GN=Nlrx1 PE=2 SV=1	Nlrx1	10	8	8	89235.7	125458	170100	195659	202350	74600.4	0.717396	1.15753	Ctrl_Starv up vs Ctrl
Q5FVR3	CD302 antigen OS=Rattus norvegicus OX=10116 GN=Cd302 PE=2 SV=1	Cd302	26	3	3	312778	349031	338362	332915	230279	216101	0.126056	-1.30641	Ctrl_Starv down vs Ctrl
Q5FVR5	Acyl-coenzyme A amino acid N-acyltransferase 2 OS=Rattus norvegicus OX=10116 GN=Acnat2 PE=2 SV=1	Acnat2	34	12	12	1.0633e+06	1.00898e+06	1.211e+06	739621	416462	881576	0.0885449	-1.68505	Ctrl_Starv down vs Ctrl
Q5GF25	Glycoprotein endo-alpha-1,2-mannosidase OS=Rattus norvegicus OX=10116 GN=Manea PE=1 SV=1	Manea	5	2	2	68607.3	157319	203577	144611	219334	94971.6	0.809081	1.1109	Ctrl_Starv up vs Ctrl
Q5HZX7	Lipid droplet-associated hydrolase OS=Rattus norvegicus OX=10116 GN=Ldah PE=2 SV=1	Ldah	23	6	6	222757	380292	464850	292977	253852	221784	0.282515	-1.33651	Ctrl_Starv down vs Ctrl
Q5HZY0	UBX domain-containing protein 4 OS=Rattus norvegicus OX=10116 GN=Ubxn4 PE=1 SV=1	Ubxn4	36	14	14	1.81474e+06	1.68888e+06	1.92658e+06	1.55235e+06	1.66366e+06	2.81593e+06	0.735688	1.07191	Ctrl_Starv up vs Ctrl
Q5HZY2	GTP-binding protein SAR1b OS=Rattus norvegicus OX=10116 GN=Sar1b PE=2 SV=1	Sar1b	46	9	4	2.24114e+06	3.83111e+06	4.77994e+06	2.07683e+06	1.8532e+06	1.47234e+06	0.0554247	-1.93477	Ctrl_Starv down vs Ctrl
Q5I0C3	Methylcrotonoyl-CoA carboxylase subunit alpha, mitochondrial OS=Rattus norvegicus OX=10116 GN=Mccc1 PE=1 SV=1	Mccc1	12	7	6	127542	99466	132167	138079	58744	91255.5	0.357699	-1.31331	Ctrl_Starv down vs Ctrl
Q5I0E7	Transmembrane emp24 domain-containing protein 9 OS=Rattus norvegicus OX=10116 GN=Tmed9 PE=1 SV=1	Tmed9	47	13	11	3.41572e+06	5.34557e+06	5.94584e+06	5.42082e+06	6.02229e+06	3.94745e+06	0.80087	1.05881	Ctrl_Starv up vs Ctrl
Q5I0F0	Developmentally-regulated GTP-binding protein 1 OS=Rattus norvegicus OX=10116 GN=Drg1 PE=1 SV=1	Drg1	8	3	3	19569.6	44154	67483.5	23015.6	19004.3	22024.5	0.178044	-1.82245	Ctrl_Starv down vs Ctrl
Q5I0H4	Calcium load-activated calcium channel OS=Rattus norvegicus OX=10116 GN=Tmco1 PE=2 SV=1	Tmco1	17	3	3	312390	377765	503836	2.08216e+06	420743	368769	0.380862	1.75803	Ctrl_Starv up vs Ctrl
Q5I0H9	Protein disulfide-isomerase A5 OS=Rattus norvegicus OX=10116 GN=Pdia5 PE=2 SV=1	Pdia5	24	10	10	79053.8	498226	63827	598019	559852	480726	0.101883	4.00047	Ctrl_Starv up vs Ctrl
Q5I0J9	Putative L-aspartate dehydrogenase OS=Rattus norvegicus OX=10116 GN=Aspdh PE=2 SV=1	Aspdh	7	2	2	90346.1	79841	101150	90336.3	86596.6	61414.6	0.376095	-1.14945	Ctrl_Starv down vs Ctrl
Q5I0M1	Apolipoprotein H OS=Rattus norvegicus OX=10116 GN=Apoh PE=1 SV=1	Apoh	29	9	9	264936	374453	478616	259319	275113	216257	0.114492	-1.45458	Ctrl_Starv down vs Ctrl
Q5I0N0	Arylacetamide deacetylase OS=Rattus norvegicus OX=10116 GN=Aadac PE=1 SV=1	Aadac	31	10	10	3.00816e+06	3.41128e+06	4.18446e+06	3.21128e+06	3.20401e+06	2.9511e+06	0.312791	-1.12245	Ctrl_Starv down vs Ctrl
Q5M7T2	SPRY domain-containing protein 7 OS=Rattus norvegicus OX=10116 GN=Spryd7 PE=2 SV=1	Spryd7	15	3	3	47109.2	76803.6	95574.5	67701.5	70901.6	45551.1	0.576865	-1.16509	Ctrl_Starv down vs Ctrl
Q5M7T4	Protein YIPF4 OS=Rattus norvegicus OX=10116 GN=Yipf4 PE=2 SV=1	Yipf4	8	2	2	266317	801077	807383	496272	752818	354274	0.84749	-1.09178	Ctrl_Starv down vs Ctrl
Q5M7T5	Serine (Or cysteine) peptidase inhibitor, clade C (Antithrombin), member 1 OS=Rattus norvegicus OX=10116 GN=Serpinc1 PE=1 SV=1	Serpinc1	29	13	13	454370	476358	699732	406129	505426	389977	0.25149	-1.23682	Ctrl_Starv down vs Ctrl
Q5M7T6	V-type proton ATPase subunit OS=Rattus norvegicus OX=10116 GN=Atp6v0d1 PE=1 SV=1	Atp6v0d1	15	3	3	623348	472366	505577	571293	532545	445201	0.792008	-1.03199	Ctrl_Starv down vs Ctrl
Q5M7U6	Actin-related protein 2 OS=Rattus norvegicus OX=10116 GN=Actr2 PE=2 SV=1	Actr2	34	11	10	1.48477e+06	1.14817e+06	1.33781e+06	1.05905e+06	686247	1.04956e+06	0.086563	-1.44063	Ctrl_Starv down vs Ctrl
Q5M7V3	LOC367586 protein OS=Rattus norvegicus OX=10116 GN=LOC367586 PE=2 SV=1	LOC367586	7	3	2	47379.5	20563.8	9540.97	14329.6	8136.16	5415.86	0.173468	-2.45088	Ctrl_Starv down vs Ctrl
Q5M7W6	Protein FAM234A OS=Rattus norvegicus OX=10116 GN=Fam234a PE=1 SV=1	Fam234a	7	2	2	102152	84585.9	84405.7	120812	61510.6	107775	0.893075	1.0317	Ctrl_Starv up vs Ctrl
Q5M828	Androgen-dependent TFPI-regulating protein OS=Rattus norvegicus OX=10116 GN=Adtrp PE=2 SV=1	Adtrp	10	2	2	277485	273444	410680	380649	544411	331724	0.255393	1.30178	Ctrl_Starv up vs Ctrl
Q5M875	17-beta-hydroxysteroid dehydrogenase 13 OS=Rattus norvegicus OX=10116 GN=Hsd17b13 PE=1 SV=1	Hsd17b13	74	56	50	2.60714e+08	1.55885e+08	2.03298e+08	2.34313e+08	2.52541e+08	5.79304e+08	0.219226	1.60686	Ctrl_Starv up vs Ctrl
Q5M878	Serum amyloid A protein OS=Rattus norvegicus OX=10116 GN=Saa4 PE=1 SV=1	Saa4	32	4	4	2.54103e+06	2.85904e+06	5.77476e+06	9.93525e+06	3.6405e+06	2.96291e+07	0.175732	2.94509	Ctrl_Starv up vs Ctrl
Q5M880	Solute carrier family 66 member 2 OS=Rattus norvegicus OX=10116 GN=Slc66a2 PE=1 SV=2	Slc66a2	6	2	2	197989	279350	628814	322441	462652	240561	0.979972	1.01051	Ctrl_Starv up vs Ctrl
Q5M949	Nipsnap homolog 3A (C. elegans) OS=Rattus norvegicus OX=10116 GN=Nipsnap3b PE=1 SV=1	Nipsnap3b	19	4	4	161532	186734	219453	166900	151484	91005.2	0.165425	-1.42226	Ctrl_Starv down vs Ctrl
Q5M963	Cytidine monophosphate N-acetylneuraminic acid synthetase OS=Rattus norvegicus OX=10116 GN=Cmas PE=1 SV=1	Cmas	22	8	8	366529	210955	228859	444406	455831	618856	0.0321451	1.92059	Ctrl_Starv up vs Ctrl
Q5PPL3	Sterol-4-alpha-carboxylate 3-dehydrogenase, decarboxylating OS=Rattus norvegicus OX=10116 GN=Nsdhl PE=2 SV=1	Nsdhl	78	63	63	1.09865e+08	6.42672e+07	8.40685e+07	4.85961e+07	6.52637e+07	125611533	0.699605	-1.14216	Ctrl_Starv down vs Ctrl
Q5PPN7	Mitochondrial potassium channel OS=Rattus norvegicus OX=10116 GN=Ccdc51 PE=2 SV=2	Ccdc51	14	5	5	68947.4	130079	135326	138131	127861	87261.7	0.775153	1.08289	Ctrl_Starv up vs Ctrl
Q5PQK5	Radixin OS=Rattus norvegicus OX=10116 GN=Rdx PE=2 SV=1	Rdx	50	34	22	3.19817e+06	3.05772e+06	4.37436e+06	2.14766e+06	1.41046e+06	2.01193e+06	0.0196767	-1.91466	Ctrl_Starv down vs Ctrl
Q5PQL2	CCR4-NOT transcription complex subunit 9 OS=Rattus norvegicus OX=10116 GN=Cnot9 PE=1 SV=1	Cnot9	8	2	2	44449	85187.9	124624	51980.1	46827.6	23987.3	0.145771	-2.00681	Ctrl_Starv down vs Ctrl
Q5PQM0	Transmembrane protein 168 OS=Rattus norvegicus OX=10116 GN=Tmem168 PE=1 SV=1	Tmem168	7	3	3	255884	347160	410229	325325	481802	297229	0.706891	1.08532	Ctrl_Starv up vs Ctrl
Q5PQP2	Receptor-binding cancer antigen expressed on SiSo cells OS=Rattus norvegicus OX=10116 GN=Ebag9 PE=1 SV=1	Ebag9	17	3	3	202371	253907	269458	241477	224362	268164	0.881937	1.01618	Ctrl_Starv up vs Ctrl
Q5PQT3	Glycine N-acyltransferase OS=Rattus norvegicus OX=10116 GN=Glyat PE=2 SV=1	Glyat	11	3	3	87918	52979.3	75771.8	100338	59680.5	85249.9	0.597409	1.13092	Ctrl_Starv up vs Ctrl
Q5PQU1	Kininogen 1 OS=Rattus norvegicus OX=10116 GN=Kng2 PE=2 SV=1	Kng2	13	4	4	93236.2	84681.2	94976.6	209077	139497	129487	0.0244261	1.7141	Ctrl_Starv up vs Ctrl
Q5PQX1	Torsin-1A-interacting protein 1 OS=Rattus norvegicus OX=10116 GN=Tor1aip1 PE=1 SV=1	Tor1aip1	6	2	2	80067.5	48705.5	69027.2	104526	88340	109340	0.052061	1.5537	Ctrl_Starv up vs Ctrl
Q5PQZ9	NADH dehydrogenase [ubiquinone] 1 subunit C2 OS=Rattus norvegicus OX=10116 GN=Ndufc2 PE=1 SV=1	Ndufc2	38	5	5	484208	613597	784439	769594	571099	400040	0.709615	-1.0985	Ctrl_Starv down vs Ctrl
Q5RJN0	NADH dehydrogenase (Ubiquinone) Fe-S protein 7 OS=Rattus norvegicus OX=10116 GN=Ndufs7 PE=1 SV=1	Ndufs7	20	3	3	462106	562032	522343	544248	516847	384598	0.570732	-1.07836	Ctrl_Starv down vs Ctrl
Q5RJQ4	NAD-dependent protein deacetylase sirtuin-2 OS=Rattus norvegicus OX=10116 GN=Sirt2 PE=1 SV=1	Sirt2	10	2	2	46336.8	54281.9	44729.8	46772.3	58906	74456.2	0.244337	1.22168	Ctrl_Starv up vs Ctrl
Q5RJR2	Twinfilin-1 OS=Rattus norvegicus OX=10116 GN=Twf1 PE=1 SV=1	Twf1	6	2	2	108279	115851	112893	61211.8	46493	52379.2	0.00079242	-2.11792	Ctrl_Starv down vs Ctrl
Q5RJR8	Leucine-rich repeat-containing protein 59 OS=Rattus norvegicus OX=10116 GN=Lrrc59 PE=1 SV=1	Lrrc59	45	14	14	2.77146e+06	3.84314e+06	4.81647e+06	3.76442e+06	4.37829e+06	3.83863e+06	0.69758	1.07239	Ctrl_Starv up vs Ctrl
Q5RJR9	Serine (Or cysteine) proteinase inhibitor, clade H, member 1, isoform CRA_b OS=Rattus norvegicus OX=10116 GN=Serpinh1 PE=1 SV=1	Serpinh1	21	6	6	260856	174843	218279	83742.9	66491.4	135937	0.0233226	-2.3605	Ctrl_Starv down vs Ctrl
Q5RJS8	Protein-tyrosine sulfotransferase 2 OS=Rattus norvegicus OX=10116 GN=Tpst2 PE=2 SV=1	Tpst2	14	5	4	36465.2	96285.1	154642	102204	182051	56186.7	0.708643	1.24406	Ctrl_Starv up vs Ctrl
Q5RJY4	Dehydrogenase/reductase SDR family member 7B OS=Rattus norvegicus OX=10116 GN=Dhrs7b PE=1 SV=1	Dhrs7b	13	3	3	256112	204602	227150	175616	205224	192583	0.0854077	-1.19696	Ctrl_Starv down vs Ctrl
Q5RK23	Protein ABHD1 OS=Rattus norvegicus OX=10116 GN=Abhd1 PE=2 SV=1	Abhd1	7	3	3	193352	173284	176878	222188	281936	309116	0.0191688	1.4839	Ctrl_Starv up vs Ctrl
Q5RK27	Solute carrier family 12 member 7 OS=Rattus norvegicus OX=10116 GN=Slc12a7 PE=2 SV=2	Slc12a7	4	4	4	72999.5	147538	69581.8	2.96436e+06	123432	203255	0.206119	4.62977	Ctrl_Starv up vs Ctrl
Q5RKH2	Galactokinase 1 OS=Rattus norvegicus OX=10116 GN=Galk1 PE=1 SV=1	Galk1	14	4	4	107786	120581	96058.4	102787	289506	90390.6	0.531767	1.29156	Ctrl_Starv up vs Ctrl
Q5RKH6	Protein OS-9 OS=Rattus norvegicus OX=10116 GN=Os9 PE=1 SV=1	Os9	5	2	2	26979.4	33792.8	62425.7	45495.6	14618.3	10047.3	0.240625	-2.04221	Ctrl_Starv down vs Ctrl
Q5RKI0	WD repeat-containing protein 1 OS=Rattus norvegicus OX=10116 GN=Wdr1 PE=1 SV=3	Wdr1	8	3	3	141062	112160	169909	77475	60529.1	57317.7	0.00718686	-2.15452	Ctrl_Starv down vs Ctrl
Q5RKI5	FLII, actin-remodeling protein OS=Rattus norvegicus OX=10116 GN=Flii PE=1 SV=1	Flii	6	7	7	399158	333136	436875	335651	226537	287773	0.0798507	-1.38468	Ctrl_Starv down vs Ctrl
Q5RKJ9	RAB10, member RAS oncogene family OS=Rattus norvegicus OX=10116 GN=Rab10 PE=1 SV=1	Rab10	62	16	12	2.32721e+06	2.35013e+06	2.91939e+06	3.94156e+06	2.57625e+06	2.66571e+06	0.320214	1.19239	Ctrl_Starv up vs Ctrl
Q5RKL4	Dimethylglycine dehydrogenase OS=Rattus norvegicus OX=10116 GN=Dmgdh PE=1 SV=1	Dmgdh	20	14	14	768464	778876	560924	881979	2.02943e+06	1.3333e+06	0.0680615	1.92274	Ctrl_Starv up vs Ctrl
Q5RKL5	Metalloreductase STEAP3 OS=Rattus norvegicus OX=10116 GN=Steap3 PE=1 SV=1	Steap3	26	12	12	1.45689e+06	718699	903264	731217	507580	683231	0.137073	-1.5508	Ctrl_Starv down vs Ctrl
Q5RLM2	Solute carrier family 22 member 7 OS=Rattus norvegicus OX=10116 GN=Slc22a7 PE=1 SV=1	Slc22a7	21	12	12	1.45558e+06	1.6327e+06	1.73751e+06	1.51654e+06	1.04692e+06	1.59559e+06	0.31708	-1.17686	Ctrl_Starv down vs Ctrl
Q5SGE0	Leucine-rich PPR motif-containing protein, mitochondrial OS=Rattus norvegicus OX=10116 GN=Lrpprc PE=1 SV=1	Lrpprc	10	12	12	204483	208375	236595	191031	145586	148554	0.0394073	-1.34628	Ctrl_Starv down vs Ctrl
Q5U1W6	MICOS complex subunit OS=Rattus norvegicus OX=10116 GN=Apool PE=1 SV=1	Apool	34	8	8	215132	330349	273242	351369	321194	200407	0.823796	1.05214	Ctrl_Starv up vs Ctrl
Q5U1Y1	Ras-related protein Rab-34 OS=Rattus norvegicus OX=10116 GN=Rab34 PE=2 SV=1	Rab34	17	5	3	46149.6	44673.5	45879.1	38644	31771.4	77767.6	0.991355	1.00314	Ctrl_Starv up vs Ctrl
Q5U1Y2	Rac family small GTPase 2 OS=Rattus norvegicus OX=10116 GN=Rac2 PE=1 SV=1	Rac2	30	5	2	536780	402809	429717	562661	472251	524608	0.250716	1.14479	Ctrl_Starv up vs Ctrl
Q5U1Z9	Metaxin 2 OS=Rattus norvegicus OX=10116 GN=Mtx2 PE=1 SV=1	Mtx2	13	3	3	164723	194536	172940	227479	199009	109628	0.880587	-1.03746	Ctrl_Starv down vs Ctrl
Q5U2P5	C2CD2-like OS=Rattus norvegicus OX=10116 GN=C2cd2l PE=1 SV=1	C2cd2l	17	8	8	398954	283925	406025	409126	262784	329409	0.640844	-1.09101	Ctrl_Starv down vs Ctrl
Q5U2P9	Solute carrier family 16, member 4 OS=Rattus norvegicus OX=10116 GN=Slc16a4 PE=1 SV=1	Slc16a4	11	4	4	190795	291700	306786	102959	173980	208184	0.122291	-1.66051	Ctrl_Starv down vs Ctrl
Q5U2R7	LRP chaperone MESD OS=Rattus norvegicus OX=10116 GN=Mesd PE=2 SV=1	Mesd	10	2	2	21789.6	18216.4	40167.6	8729.17	7022.16	4185.66	0.0131418	-3.96089	Ctrl_Starv down vs Ctrl
Q5U2R9	Sec1 family domain-containing 2 OS=Rattus norvegicus OX=10116 GN=Scfd2 PE=1 SV=1	Scfd2	7	4	4	65986.1	107289	176924	9210.95	8882.37	14558.9	0.00206531	-10.169	Ctrl_Starv down vs Ctrl
Q5U2T2	Alkyl transferase OS=Rattus norvegicus OX=10116 GN=Dhdds PE=2 SV=1	Dhdds	13	4	4	82597.7	87618.8	90631.9	47226	74355.4	125574	0.665255	-1.14152	Ctrl_Starv down vs Ctrl
Q5U2U4	Secretory carrier-associated membrane protein OS=Rattus norvegicus OX=10116 GN=Scamp2 PE=1 SV=1	Scamp2	10	2	2	286826	295732	306020	200997	208969	128009	0.0295609	-1.69012	Ctrl_Starv down vs Ctrl
Q5U2U5	Perilipin OS=Rattus norvegicus OX=10116 GN=Plin2 PE=2 SV=1	Plin2	89	77	77	1.86514e+08	1.19185e+08	1.34248e+08	1.34007e+08	1.18593e+08	1.82909e+08	0.964657	-1.0088	Ctrl_Starv down vs Ctrl
Q5U2V8	ER membrane protein complex subunit 3 OS=Rattus norvegicus OX=10116 GN=Emc3 PE=2 SV=3	Emc3	30	6	6	306976	368178	485206	314941	354590	362638	0.51062	-1.10633	Ctrl_Starv down vs Ctrl
Q5U2X6	Coiled-coil domain-containing protein 47 OS=Rattus norvegicus OX=10116 GN=Ccdc47 PE=2 SV=1	Ccdc47	27	12	12	435497	466974	634021	421760	491588	639659	0.958013	1.00943	Ctrl_Starv up vs Ctrl
Q5U2Y0	WD repeat domain phosphoinositide-interacting protein 4 OS=Rattus norvegicus OX=10116 GN=Wdr45 PE=2 SV=1	Wdr45	15	5	5	207787	361489	335890	232391	193955	183560	0.11877	-1.45012	Ctrl_Starv down vs Ctrl
Q5U302	Catenin (Cadherin associated protein), alpha 1 OS=Rattus norvegicus OX=10116 GN=Ctnna1 PE=1 SV=1	Ctnna1	52	43	43	4.96096e+06	3.08578e+06	4.05995e+06	3.35536e+06	2.36497e+06	4.27779e+06	0.411875	-1.22336	Ctrl_Starv down vs Ctrl
Q5U312	Ankycorbin OS=Rattus norvegicus OX=10116 GN=Rai14 PE=1 SV=2	Rai14	26	22	22	288073	232879	320181	364192	209336	199211	0.619242	-1.12248	Ctrl_Starv down vs Ctrl
Q5U316	Ras-related protein Rab-35 OS=Rattus norvegicus OX=10116 GN=Rab35 PE=1 SV=1	Rab35	35	9	5	384825	345588	309822	430350	407233	564098	0.069628	1.33874	Ctrl_Starv up vs Ctrl
Q5U3Y7	Sigma intracellular receptor 2 OS=Rattus norvegicus OX=10116 GN=Tmem97 PE=2 SV=1	Tmem97	13	2	2	557804	671123	1.13233e+06	544654	1.13696e+06	1.139e+06	0.628549	1.18498	Ctrl_Starv up vs Ctrl
Q5U3Z7	Serine hydroxymethyltransferase OS=Rattus norvegicus OX=10116 GN=Shmt2 PE=1 SV=1	Shmt2	11	5	4	162743	180890	156215	132034	102318	127015	0.0221857	-1.38904	Ctrl_Starv down vs Ctrl
Q5UAJ5	ATP synthase protein 8 OS=Rattus norvegicus OX=10116 GN=ATP8 PE=3 SV=1	ATP8	34	2	2	520191	576949	652109	847268	669797	526406	0.406578	1.15139	Ctrl_Starv up vs Ctrl
Q5VLR5	BWK4 OS=Rattus norvegicus OX=10116 GN=Erp44 PE=1 SV=1	Erp44	33	10	10	728873	727430	1.04941e+06	808045	667397	672865	0.356716	-1.15313	Ctrl_Starv down vs Ctrl
Q5XFW8	Protein SEC13 homolog OS=Rattus norvegicus OX=10116 GN=Sec13 PE=1 SV=1	Sec13	17	4	4	435327	537355	544384	390067	281666	169550	0.064498	-1.89789	Ctrl_Starv down vs Ctrl
Q5XI04	RCG45489, isoform CRA_a OS=Rattus norvegicus OX=10116 GN=Stom PE=1 SV=1	Stom	18	4	4	354546	110294	156167	138847	78061.8	103624	0.215542	-1.75844	Ctrl_Starv down vs Ctrl
Q5XI26	Signal transducer and activator of transcription OS=Rattus norvegicus OX=10116 GN=Stat2 PE=1 SV=1	Stat2	4	3	3	68536.4	71222.5	57316.5	41680.8	42444.2	18053.9	0.067041	-2.06141	Ctrl_Starv down vs Ctrl
Q5XI32	F-actin-capping protein subunit beta OS=Rattus norvegicus OX=10116 GN=Capzb PE=1 SV=1	Capzb	33	10	10	537996	495260	714989	410639	177737	248216	0.0427691	-2.19086	Ctrl_Starv down vs Ctrl
Q5XI34	Protein phosphatase 2 (Formerly 2A), regulatory subunit A (PR 65), alpha isoform, isoform CRA_a OS=Rattus norvegicus OX=10116 GN=Ppp2r1a PE=1 SV=1	Ppp2r1a	12	5	5	155698	260085	258233	121522	187478	81226.2	0.122235	-1.78116	Ctrl_Starv down vs Ctrl
Q5XI41	Translocating chain-associated membrane protein 1 OS=Rattus norvegicus OX=10116 GN=Tram1 PE=1 SV=3	Tram1	19	6	6	551364	853330	924208	705855	836150	775928	0.923022	1.01742	Ctrl_Starv up vs Ctrl
Q5XI60	Receptor expression-enhancing protein 6 OS=Rattus norvegicus OX=10116 GN=Reep6 PE=2 SV=1	Reep6	17	3	3	484584	278351	487962	500750	326051	458030	0.860592	1.04348	Ctrl_Starv up vs Ctrl
Q5XI64	Monoacylglycerol lipase ABHD6 OS=Rattus norvegicus OX=10116 GN=Abhd6 PE=1 SV=1	Abhd6	7	2	2	188074	135369	139113	188665	203632	162114	0.206311	1.20702	Ctrl_Starv up vs Ctrl
Q5XI77	Annexin OS=Rattus norvegicus OX=10116 GN=Anxa11 PE=1 SV=1	Anxa11	8	4	3	33215.6	30651	53110.3	27433.5	31456.7	36882.3	0.408645	-1.19321	Ctrl_Starv down vs Ctrl
Q5XI78	2-oxoglutarate dehydrogenase, mitochondrial OS=Rattus norvegicus OX=10116 GN=Ogdh PE=1 SV=1	Ogdh	9	9	9	286004	162682	194408	259561	161632	197912	0.901148	-1.02895	Ctrl_Starv down vs Ctrl
Q5XI85	Aminomethyltransferase OS=Rattus norvegicus OX=10116 GN=Amt PE=2 SV=1	Amt	12	5	5	156551	127620	138123	218876	162468	147813	0.180083	1.23959	Ctrl_Starv up vs Ctrl
Q5XI89	NXPE family member 4 OS=Rattus norvegicus OX=10116 GN=Nxpe4 PE=2 SV=1	Nxpe4	41	21	21	1.06633e+06	2.29605e+06	2.76652e+06	2.68538e+06	3.18119e+06	1.9097e+06	0.422256	1.34045	Ctrl_Starv up vs Ctrl
Q5XI95	Alcohol dehydrogenase 6 OS=Rattus norvegicus OX=10116 GN=Adh6 PE=2 SV=1	Adh6	20	6	3	155129	273010	360079	328283	92834.8	322324	0.777905	-1.1579	Ctrl_Starv down vs Ctrl
Q5XIA1	Nicalin OS=Rattus norvegicus OX=10116 GN=Ncln PE=2 SV=1	Ncln	17	9	9	320504	490073	502876	404266	454076	402657	0.890793	-1.02237	Ctrl_Starv down vs Ctrl
Q5XIA4	CCR4-NOT transcription complex subunit 10 OS=Rattus norvegicus OX=10116 GN=Cnot10 PE=2 SV=1	Cnot10	3	2	2	48888	92950.7	133891	43880.8	27685.1	18269.5	0.0467531	-3.01522	Ctrl_Starv down vs Ctrl
Q5XIA8	Growth hormone-inducible transmembrane protein OS=Rattus norvegicus OX=10116 GN=Ghitm PE=2 SV=1	Ghitm	6	2	2	118862	193792	207869	192258	149905	84048.5	0.493317	-1.25501	Ctrl_Starv down vs Ctrl
Q5XIB4	Ufm1-specific protease 2 OS=Rattus norvegicus OX=10116 GN=Ufsp2 PE=2 SV=1	Ufsp2	20	6	6	310084	231529	314244	273697	281223	265654	0.761802	-1.03333	Ctrl_Starv down vs Ctrl
Q5XID0	Protein YIPF5 OS=Rattus norvegicus OX=10116 GN=Yipf5 PE=2 SV=1	Yipf5	8	2	2	120475	138414	224390	222832	100667	87396.7	0.568241	-1.24043	Ctrl_Starv down vs Ctrl
Q5XIE1	Protein THEM6 OS=Rattus norvegicus OX=10116 GN=Them6 PE=2 SV=1	Them6	23	4	4	127476	92334.1	83605.7	96326.7	126792	106984	0.563868	1.09912	Ctrl_Starv up vs Ctrl
Q5XIE8	Integral membrane protein 2B OS=Rattus norvegicus OX=10116 GN=Itm2b PE=2 SV=1	Itm2b	11	3	3	110837	130413	172870	126497	142731	77954.6	0.444622	-1.21086	Ctrl_Starv down vs Ctrl
Q5XIF0	Testis expressed gene 264 homolog (Mouse), isoform CRA_a OS=Rattus norvegicus OX=10116 GN=Tex264 PE=1 SV=1	Tex264	10	3	3	298704	335540	355800	414691	356755	276348	0.742036	1.04661	Ctrl_Starv up vs Ctrl
Q5XIF3	NADH dehydrogenase [ubiquinone] iron-sulfur protein 4, mitochondrial OS=Rattus norvegicus OX=10116 GN=Ndufs4 PE=1 SV=1	Ndufs4	19	3	3	150377	216266	318835	238480	129286	125623	0.337202	-1.38853	Ctrl_Starv down vs Ctrl
Q5XIF6	Tubulin alpha-4A chain OS=Rattus norvegicus OX=10116 GN=Tuba4a PE=1 SV=1	Tuba4a	63	32	5	2.29752e+06	2.03474e+06	2.03337e+06	2.36113e+06	2.6647e+06	1.70156e+06	0.791191	1.04042	Ctrl_Starv up vs Ctrl
Q5XIG4	OCIA domain-containing protein 1 OS=Rattus norvegicus OX=10116 GN=Ociad1 PE=1 SV=1	Ociad1	43	7	7	548093	598629	719955	727963	735833	552649	0.575088	1.07814	Ctrl_Starv up vs Ctrl
Q5XIG6	N-acetylgalactosamine kinase OS=Rattus norvegicus OX=10116 GN=Galk2 PE=2 SV=1	Galk2	7	3	3	126559	116391	104070	196440	219889	110625	0.160252	1.46077	Ctrl_Starv up vs Ctrl
Q5XIG9	Mitochondrial fission process 1 OS=Rattus norvegicus OX=10116 GN=Mtfp1 PE=1 SV=1	Mtfp1	21	3	3	185879	225726	261680	276358	287457	198847	0.472857	1.12891	Ctrl_Starv up vs Ctrl
Q5XIH1	Asporin OS=Rattus norvegicus OX=10116 GN=Aspn PE=1 SV=1	Aspn	13	3	3	508611	70773.1	78894.3	64312.4	57944.2	77183.2	0.302521	-2.14531	Ctrl_Starv down vs Ctrl
Q5XIH3	NADH dehydrogenase [ubiquinone] flavoprotein 1, mitochondrial OS=Rattus norvegicus OX=10116 GN=Ndufv1 PE=1 SV=1	Ndufv1	25	9	9	694093	832576	699435	918285	934469	864320	0.0340275	1.22427	Ctrl_Starv up vs Ctrl
Q5XIH7	Prohibitin-2 OS=Rattus norvegicus OX=10116 GN=Phb2 PE=1 SV=1	Phb2	60	19	19	3.57686e+06	4.15764e+06	3.96859e+06	4.61249e+06	4.58434e+06	3.39328e+06	0.5878	1.06729	Ctrl_Starv up vs Ctrl
Q5XIL4	Sorbin and SH3 domain containing 3, isoform CRA_b OS=Rattus norvegicus OX=10116 GN=Sorbs3 PE=1 SV=1	Sorbs3	33	16	16	338225	289486	430316	492881	212474	315856	0.77925	-1.084	Ctrl_Starv down vs Ctrl
Q5XIM0	BCS1 homolog, ubiquinol-cytochrome c reductase complex chaperone OS=Rattus norvegicus OX=10116 GN=Bcs1l PE=1 SV=1	Bcs1l	15	4	4	118603	167241	198821	206281	207850	141977	0.503724	1.15569	Ctrl_Starv up vs Ctrl
Q5XIM9	T-complex protein 1 subunit beta OS=Rattus norvegicus OX=10116 GN=Cct2 PE=1 SV=3	Cct2	30	13	13	565470	776108	923072	340840	222817	311782	0.00805039	-2.57675	Ctrl_Starv down vs Ctrl
Q5XIN6	Mitochondrial proton/calcium exchanger protein OS=Rattus norvegicus OX=10116 GN=Letm1 PE=1 SV=1	Letm1	31	17	17	703148	772136	915071	1.0332e+06	961230	796473	0.229283	1.16769	Ctrl_Starv up vs Ctrl
Q5XIN7	Protein O-linked-mannose beta-1,2-N-acetylglucosaminyltransferase 1 OS=Rattus norvegicus OX=10116 GN=Pomgnt1 PE=2 SV=1	Pomgnt1	4	2	2	24393.8	53039.4	46579.3	33686.7	55251.4	24774.6	0.803165	-1.09334	Ctrl_Starv down vs Ctrl
Q5XIP9	Transmembrane protein 43 OS=Rattus norvegicus OX=10116 GN=Tmem43 PE=2 SV=1	Tmem43	6	2	2	197474	32296.1	23996.8	54916.6	33616	48617.5	0.805148	-1.1947	Ctrl_Starv down vs Ctrl
Q5XIT9	Methylcrotonoyl-CoA carboxylase beta chain, mitochondrial OS=Rattus norvegicus OX=10116 GN=Mccc2 PE=2 SV=1	Mccc2	3	2	2	81114.9	90304.6	114371	95462.2	42822.6	66053.7	0.209933	-1.45851	Ctrl_Starv down vs Ctrl
Q5XIU4	B-cell receptor-associated protein 29 OS=Rattus norvegicus OX=10116 GN=Bcap29 PE=1 SV=1	Bcap29	7	2	2	123265	119145	115959	173519	151094	104382	0.359029	1.1713	Ctrl_Starv up vs Ctrl
Q5XIU9	Membrane-associated progesterone receptor component 2 OS=Rattus norvegicus OX=10116 GN=Pgrmc2 PE=1 SV=1	Pgrmc2	52	11	10	1.24134e+06	1.1535e+06	1.60498e+06	900794	1.17434e+06	1.08522e+06	0.14332	-1.26032	Ctrl_Starv down vs Ctrl
Q60587	Trifunctional enzyme subunit beta, mitochondrial OS=Rattus norvegicus OX=10116 GN=Hadhb PE=1 SV=1	Hadhb	51	25	25	4.67657e+06	4.40496e+06	4.07144e+06	5.91394e+06	6.41993e+06	5.57786e+06	0.00570459	1.36171	Ctrl_Starv up vs Ctrl
Q62636	Ras-related protein Rap-1b OS=Rattus norvegicus OX=10116 GN=Rap1b PE=1 SV=2	Rap1b	62	13	3	2.08738e+06	1.51322e+06	1.66178e+06	1.76939e+06	1.659e+06	2.77074e+06	0.479655	1.15717	Ctrl_Starv up vs Ctrl
Q62638	Golgi apparatus protein 1 OS=Rattus norvegicus OX=10116 GN=Glg1 PE=1 SV=1	Glg1	37	32	32	1.26693e+06	1.34169e+06	1.68201e+06	1.26868e+06	1.42059e+06	1.53101e+06	0.9134	-1.01192	Ctrl_Starv down vs Ctrl
Q62662	Tyrosine-protein kinase FRK OS=Rattus norvegicus OX=10116 GN=Frk PE=1 SV=3	Frk	11	5	4	161442	129393	130239	143936	106751	98475.3	0.225028	-1.216	Ctrl_Starv down vs Ctrl
Q62665	Galectin-8 OS=Rattus norvegicus OX=10116 GN=Lgals8 PE=2 SV=1	Lgals8	15	4	4	120285	141005	154098	148712	125805	190973	0.501668	1.10984	Ctrl_Starv up vs Ctrl
Q62720	Zinc transporter 1 OS=Rattus norvegicus OX=10116 GN=Slc30a1 PE=2 SV=1	Slc30a1	15	6	6	314786	258883	299103	223306	193071	189821	0.00956585	-1.43877	Ctrl_Starv down vs Ctrl
Q62730	Estradiol 17-beta-dehydrogenase 2 OS=Rattus norvegicus OX=10116 GN=Hsd17b2 PE=2 SV=1	Hsd17b2	45	23	23	5.8429e+06	1.26198e+07	1.38994e+07	1.06256e+07	8.83142e+06	1.73829e+06	0.39074	-1.84526	Ctrl_Starv down vs Ctrl
Q62733	Lamina-associated polypeptide 2, isoform beta OS=Rattus norvegicus OX=10116 GN=Tmpo PE=1 SV=3	Tmpo	14	5	5	279739	246736	221052	262649	228117	220761	0.611019	-1.04876	Ctrl_Starv down vs Ctrl
Q62736	Non-muscle caldesmon OS=Rattus norvegicus OX=10116 GN=Cald1 PE=1 SV=1	Cald1	5	2	2	73838.5	57293.6	48762.6	90743.9	35739	49991.2	0.800923	-1.08361	Ctrl_Starv down vs Ctrl
Q62740	Secreted phosphoprotein 24 OS=Rattus norvegicus OX=10116 GN=Spp2 PE=1 SV=2	Spp2	11	2	2	163167	188183	215484	173379	220399	126260	0.590479	-1.11101	Ctrl_Starv down vs Ctrl
Q62762	Casein kinase I isoform gamma-2 OS=Rattus norvegicus OX=10116 GN=Csnk1g2 PE=2 SV=2	Csnk1g2	4	2	2	110224	142163	147410	125266	114086	91857.2	0.219891	-1.20727	Ctrl_Starv down vs Ctrl
Q62786	Prostaglandin F2 receptor negative regulator OS=Rattus norvegicus OX=10116 GN=Ptgfrn PE=1 SV=1	Ptgfrn	9	7	7	272255	132698	216317	211623	147725	162200	0.576828	-1.1551	Ctrl_Starv down vs Ctrl
Q62824	Exocyst complex component 4 OS=Rattus norvegicus OX=10116 GN=Exoc4 PE=1 SV=1	Exoc4	10	7	7	85769.7	110428	108547	80298.2	37319.1	46732.4	0.0513294	-1.94354	Ctrl_Starv down vs Ctrl
Q62825	Exocyst complex component 3 OS=Rattus norvegicus OX=10116 GN=Exoc3 PE=1 SV=1	Exoc3	5	3	3	59891.2	88046	114938	75101	54143.6	37736.6	0.170517	-1.58074	Ctrl_Starv down vs Ctrl
Q62839	Golgin subfamily A member 2 OS=Rattus norvegicus OX=10116 GN=Golga2 PE=1 SV=4	Golga2	5	4	4	66080.1	115624	157560	28824.1	33806	23186.6	0.00872333	-3.76293	Ctrl_Starv down vs Ctrl
Q62847	Gamma-adducin OS=Rattus norvegicus OX=10116 GN=Add3 PE=1 SV=2	Add3	5	4	3	36397.5	66900.2	101419	34285.6	22826.6	31023	0.0741053	-2.16668	Ctrl_Starv down vs Ctrl
Q62902	Protein ERGIC-53 OS=Rattus norvegicus OX=10116 GN=Lman1 PE=1 SV=1	Lman1	53	30	2	2.60942e+06	3.84379e+06	3.59688e+06	2.5853e+06	3.05723e+06	2.11577e+06	0.184602	-1.29213	Ctrl_Starv down vs Ctrl
Q62904	3-keto-steroid reductase OS=Rattus norvegicus OX=10116 GN=Hsd17b7 PE=1 SV=1	Hsd17b7	40	12	12	6.74607e+06	5.41433e+06	1.02611e+07	3.22708e+06	3.03627e+06	5.8115e+06	0.0877606	-1.87406	Ctrl_Starv down vs Ctrl
Q62915	Peripheral plasma membrane protein CASK OS=Rattus norvegicus OX=10116 GN=Cask PE=1 SV=1	Cask	21	16	3	325089	256392	242111	290801	218369	341678	0.886557	1.02446	Ctrl_Starv up vs Ctrl
Q62920	PDZ and LIM domain protein 5 OS=Rattus norvegicus OX=10116 GN=Pdlim5 PE=1 SV=2	Pdlim5	37	14	14	679663	588544	801409	542226	252843	300782	0.0507466	-1.98099	Ctrl_Starv down vs Ctrl
Q62931	Golgi SNAP receptor complex member 1 OS=Rattus norvegicus OX=10116 GN=Gosr1 PE=1 SV=1	Gosr1	40	10	10	336496	686087	561919	529761	793900	463504	0.637686	1.1454	Ctrl_Starv up vs Ctrl
Q62975	Protein Z-dependent protease inhibitor OS=Rattus norvegicus OX=10116 GN=Serpina10 PE=2 SV=2	Serpina10	7	2	2	21652.3	39567	35001.1	30106.2	25305.5	22189.1	0.402219	-1.21051	Ctrl_Starv down vs Ctrl
Q62991	Sec1 family domain-containing protein 1 OS=Rattus norvegicus OX=10116 GN=Scfd1 PE=1 SV=1	Scfd1	19	8	8	243058	301339	414254	89963.4	135279	100926	0.00557455	-2.91235	Ctrl_Starv down vs Ctrl
Q63041	Alpha-1-macroglobulin OS=Rattus norvegicus OX=10116 GN=A1m PE=1 SV=1	A1m	38	44	42	1.41782e+06	1.48745e+06	1.55709e+06	1.20611e+06	1.95936e+06	2.46572e+06	0.419192	1.21066	Ctrl_Starv up vs Ctrl
Q63060	Glycerol kinase OS=Rattus norvegicus OX=10116 GN=Gk PE=2 SV=1	Gk	13	7	7	124650	188963	260221	110682	207119	133604	0.459123	-1.26018	Ctrl_Starv down vs Ctrl
Q63081	Protein disulfide-isomerase A6 OS=Rattus norvegicus OX=10116 GN=Pdia6 PE=1 SV=2	Pdia6	42	14	14	3.62269e+06	3.79653e+06	4.49159e+06	3.05988e+06	2.97893e+06	2.88867e+06	0.013475	-1.32878	Ctrl_Starv down vs Ctrl
Q63083	Nucleobindin-1 OS=Rattus norvegicus OX=10116 GN=Nucb1 PE=1 SV=1	Nucb1	14	5	5	63866	91663.1	143586	122835	112974	42107.1	0.785276	-1.12886	Ctrl_Starv down vs Ctrl
Q63089	Solute carrier family 22 member 1 OS=Rattus norvegicus OX=10116 GN=Slc22a1 PE=1 SV=1	Slc22a1	8	5	5	1.03002e+06	1.12914e+06	1.03479e+06	1.13303e+06	779481	1.14414e+06	0.676773	-1.06	Ctrl_Starv down vs Ctrl
Q63108	Carboxylesterase 1E OS=Rattus norvegicus OX=10116 GN=Ces1e PE=2 SV=1	Ces1e	38	18	3	905126	868431	1.5782e+06	921111	878726	990733	0.498722	-1.15654	Ctrl_Starv down vs Ctrl
Q63120	Canalicular multispecific organic anion transporter 1 OS=Rattus norvegicus OX=10116 GN=Abcc2 PE=1 SV=1	Abcc2	31	46	45	4.4648e+06	3.44992e+06	3.88307e+06	3.55141e+06	2.13842e+06	2.81199e+06	0.10512	-1.40959	Ctrl_Starv down vs Ctrl
Q63135	Complement component receptor 1-like protein OS=Rattus norvegicus OX=10116 GN=Cr1l PE=1 SV=1	Cr1l	20	9	9	568420	458911	514221	508922	252705	454307	0.286713	-1.3192	Ctrl_Starv down vs Ctrl
Q63150	Dihydropyrimidinase OS=Rattus norvegicus OX=10116 GN=Dpys PE=1 SV=2	Dpys	13	5	5	83835.9	127756	248403	66315.1	89433.5	72172.6	0.137328	-1.83863	Ctrl_Starv down vs Ctrl
Q63151	Long-chain-fatty-acid--CoA ligase 3 OS=Rattus norvegicus OX=10116 GN=Acsl3 PE=1 SV=1	Acsl3	44	25	23	2.84562e+06	1.52473e+06	2.86204e+06	1.32203e+06	948377	1.63621e+06	0.0840861	-1.82247	Ctrl_Starv down vs Ctrl
Q63203	Low affinity immunoglobulin gamma Fc region receptor II OS=Rattus norvegicus OX=10116 GN=Fcgr2 PE=1 SV=1	Fcgr2	7	2	2	98092.6	147968	180923	96668.9	78900.8	60499.2	0.0619785	-1.78536	Ctrl_Starv down vs Ctrl
Q63270	Cytoplasmic aconitate hydratase OS=Rattus norvegicus OX=10116 GN=Aco1 PE=1 SV=1	Aco1	4	3	3	53084.4	51553.4	58899.7	48895.4	63484.3	34478.7	0.493591	-1.14626	Ctrl_Starv down vs Ctrl
Q63276	Bile acid-CoA:amino acid N-acyltransferase OS=Rattus norvegicus OX=10116 GN=Baat PE=1 SV=2	Baat	48	16	16	1.84731e+06	2.67935e+06	2.57347e+06	954251	973691	1.08735e+06	0.00247042	-2.32744	Ctrl_Starv down vs Ctrl
Q63344	Monocarboxylate transporter 2 OS=Rattus norvegicus OX=10116 GN=Slc16a7 PE=1 SV=1	Slc16a7	6	3	3	56717.6	45267.4	27576.8	56257.2	77636.8	110999	0.0911983	1.89891	Ctrl_Starv up vs Ctrl
Q63355	Unconventional myosin-Ic OS=Rattus norvegicus OX=10116 GN=Myo1c PE=1 SV=2	Myo1c	13	11	11	437247	79806.3	95288.6	188684	70299	176986	0.86219	-1.12304	Ctrl_Starv down vs Ctrl
Q63357	Unconventional myosin-Id OS=Rattus norvegicus OX=10116 GN=Myo1d PE=1 SV=3	Myo1d	37	34	33	911747	771549	881528	975810	594728	780542	0.528796	-1.11036	Ctrl_Starv down vs Ctrl
Q63362	NADH dehydrogenase [ubiquinone] 1 alpha subcomplex subunit 5 OS=Rattus norvegicus OX=10116 GN=Ndufa5 PE=1 SV=3	Ndufa5	25	2	2	164112	160885	301289	213845	146996	97713.6	0.358253	-1.37328	Ctrl_Starv down vs Ctrl
Q63377	Sodium/potassium-transporting ATPase subunit beta-3 OS=Rattus norvegicus OX=10116 GN=Atp1b3 PE=2 SV=1	Atp1b3	44	9	9	3.44169e+06	2.72453e+06	2.93803e+06	2.81626e+06	1.72894e+06	2.53177e+06	0.176107	-1.30742	Ctrl_Starv down vs Ctrl
Q63400	Claudin-3 OS=Rattus norvegicus OX=10116 GN=Cldn3 PE=1 SV=2	Cldn3	19	3	3	1.56474e+06	1.00684e+06	1.16393e+06	1.949e+06	710779	849365	0.683268	-1.15939	Ctrl_Starv down vs Ctrl
Q63416	Inter-alpha-trypsin inhibitor heavy chain H3 OS=Rattus norvegicus OX=10116 GN=Itih3 PE=2 SV=1	Itih3	12	8	8	245305	387305	497350	217545	287914	160020	0.125543	-1.67679	Ctrl_Starv down vs Ctrl
Q63481	Ras-related protein Rab-7L1 OS=Rattus norvegicus OX=10116 GN=Rab29 PE=1 SV=1	Rab29	34	5	4	344109	300200	674429	344766	373835	460311	0.849446	-1.05502	Ctrl_Starv down vs Ctrl
Q63483	RAB38, member RAS oncogene family OS=Rattus norvegicus OX=10116 GN=Rab38 PE=1 SV=1	Rab38	37	7	5	369813	416507	467652	432466	393285	437816	0.89091	1.01113	Ctrl_Starv up vs Ctrl
Q63488	Sodium-dependent phosphate transporter 2 OS=Rattus norvegicus OX=10116 GN=Slc20a2 PE=1 SV=1	Slc20a2	10	3	3	204615	98818.4	95459.2	124733	83412.1	95946.4	0.469143	-1.24581	Ctrl_Starv down vs Ctrl
Q63493	Antigen-presenting glycoprotein CD1d OS=Rattus norvegicus OX=10116 GN=Cd1d PE=2 SV=2	Cd1d	10	3	3	259236	239140	480889	192576	111348	265873	0.176605	-1.73571	Ctrl_Starv down vs Ctrl
Q63507	60S ribosomal protein L14 OS=Rattus norvegicus OX=10116 GN=Rpl14 PE=1 SV=3	Rpl14	23	6	6	2.05015e+06	3.68648e+06	5.1839e+06	1.54159e+06	2.39135e+06	2.04543e+06	0.140901	-1.73202	Ctrl_Starv down vs Ctrl
Q63514	C4b-binding protein alpha chain OS=Rattus norvegicus OX=10116 GN=C4bpa PE=2 SV=1	C4bpa	10	5	5	93978.3	117580	130042	99933.1	126630	110393	0.940279	-1.00945	Ctrl_Starv down vs Ctrl
Q63524	Transmembrane emp24 domain-containing protein 2 OS=Rattus norvegicus OX=10116 GN=Tmed2 PE=1 SV=1	Tmed2	35	7	7	1.67787e+06	3.30555e+06	4.25827e+06	2.99701e+06	3.22728e+06	1.91591e+06	0.814253	-1.0842	Ctrl_Starv down vs Ctrl
Q63584	Transmembrane emp24 domain-containing protein 10 OS=Rattus norvegicus OX=10116 GN=Tmed10 PE=1 SV=2	Tmed10	37	8	8	3.22225e+06	5.36024e+06	7.35717e+06	4.87886e+06	5.67941e+06	3.42798e+06	0.749162	-1.10187	Ctrl_Starv down vs Ctrl
Q63598	Plastin-3 OS=Rattus norvegicus OX=10116 GN=Pls3 PE=1 SV=2	Pls3	59	35	31	4.07825e+06	2.28011e+06	3.20353e+06	3.61074e+06	2.12194e+06	2.97689e+06	0.717671	-1.09309	Ctrl_Starv down vs Ctrl
Q63616	Vacuolar protein sorting-associated protein 33B OS=Rattus norvegicus OX=10116 GN=Vps33b PE=2 SV=1	Vps33b	4	2	2	31271.5	51490.7	49244.8	49525.2	75799.6	70819.8	0.123092	1.49671	Ctrl_Starv up vs Ctrl
Q63617	Hypoxia up-regulated protein 1 OS=Rattus norvegicus OX=10116 GN=Hyou1 PE=1 SV=1	Hyou1	36	30	30	988658	1.60306e+06	1.52075e+06	937946	813250	886654	0.0557586	-1.52745	Ctrl_Starv down vs Ctrl
Q63707	Dihydroorotate dehydrogenase (quinone), mitochondrial OS=Rattus norvegicus OX=10116 GN=Dhodh PE=1 SV=1	Dhodh	11	4	4	92979.9	153357	134225	180446	171004	126362	0.271749	1.2677	Ctrl_Starv up vs Ctrl
Q63716	Peroxiredoxin-1 OS=Rattus norvegicus OX=10116 GN=Prdx1 PE=1 SV=1	Prdx1	49	9	7	634706	738291	1.02693e+06	627630	528896	558958	0.102803	-1.37392	Ctrl_Starv down vs Ctrl
Q63921	Prostaglandin G/H synthase 1 OS=Rattus norvegicus OX=10116 GN=Ptgs1 PE=2 SV=2	Ptgs1	16	8	8	123129	142260	136089	171950	188115	127796	0.214147	1.20141	Ctrl_Starv up vs Ctrl
Q64057	Alpha-aminoadipic semialdehyde dehydrogenase OS=Rattus norvegicus OX=10116 GN=Aldh7a1 PE=1 SV=2	Aldh7a1	43	18	18	976180	895786	958478	726775	607623	690492	0.00473532	-1.4008	Ctrl_Starv down vs Ctrl
Q64119	Myosin light polypeptide 6 OS=Rattus norvegicus OX=10116 GN=Myl6 PE=1 SV=3	Myl6	38	5	5	683088	545654	764442	702376	534989	449104	0.3459	-1.19076	Ctrl_Starv down vs Ctrl
Q641Y0	Dolichyl-diphosphooligosaccharide--protein glycosyltransferase 48 kDa subunit OS=Rattus norvegicus OX=10116 GN=Ddost PE=2 SV=1	Ddost	40	14	14	3.6386e+06	4.12005e+06	5.51567e+06	3.81169e+06	4.0981e+06	3.79092e+06	0.426403	-1.11771	Ctrl_Starv down vs Ctrl
Q641Y2	NADH dehydrogenase [ubiquinone] iron-sulfur protein 2, mitochondrial OS=Rattus norvegicus OX=10116 GN=Ndufs2 PE=1 SV=1	Ndufs2	33	13	13	789843	953066	850904	1.02677e+06	968408	725480	0.758761	1.04041	Ctrl_Starv up vs Ctrl
Q641Y8	ATP-dependent RNA helicase DDX1 OS=Rattus norvegicus OX=10116 GN=Ddx1 PE=1 SV=1	Ddx1	13	7	7	258297	349370	446382	242597	399286	266365	0.536759	-1.16008	Ctrl_Starv down vs Ctrl
Q641Z6	EH domain-containing protein 1 OS=Rattus norvegicus OX=10116 GN=Ehd1 PE=1 SV=1	Ehd1	15	7	2	80563.7	88311.8	97782.9	56718.3	45045.1	41673.2	0.00443382	-1.86952	Ctrl_Starv down vs Ctrl
Q641Z9	Succinate dehydrogenase complex subunit C OS=Rattus norvegicus OX=10116 GN=Sdhc PE=1 SV=1	Sdhc	14	4	4	367911	357937	683580	625274	397526	297734	0.839431	-1.06748	Ctrl_Starv down vs Ctrl
Q64232	Very-long-chain enoyl-CoA reductase OS=Rattus norvegicus OX=10116 GN=Tecr PE=1 SV=1	Tecr	32	13	13	3.38488e+06	3.47395e+06	5.78376e+06	4.3124e+06	4.13605e+06	3.27632e+06	0.807447	-1.05187	Ctrl_Starv down vs Ctrl
Q64240	Protein AMBP OS=Rattus norvegicus OX=10116 GN=Ambp PE=1 SV=1	Ambp	33	9	9	262943	370060	501146	204946	273771	137309	0.0876457	-1.8498	Ctrl_Starv down vs Ctrl
Q64244	ADP-ribosyl cyclase/cyclic ADP-ribose hydrolase 1 OS=Rattus norvegicus OX=10116 GN=Cd38 PE=1 SV=1	Cd38	10	2	2	103390	74775.5	95881.3	141264	110092	101809	0.142992	1.28786	Ctrl_Starv up vs Ctrl
Q642B0	Glypican 4 OS=Rattus norvegicus OX=10116 GN=Gpc4 PE=1 SV=1	Gpc4	8	3	3	165826	140305	168895	147243	122670	124773	0.0890743	-1.2036	Ctrl_Starv down vs Ctrl
Q642G4	Peroxisomal membrane protein PEX14 OS=Rattus norvegicus OX=10116 GN=Pex14 PE=1 SV=1	Pex14	20	6	6	208369	197997	207975	166087	104832	121470	0.0269043	-1.5949	Ctrl_Starv down vs Ctrl
Q64380	Sarcosine dehydrogenase, mitochondrial OS=Rattus norvegicus OX=10116 GN=Sardh PE=1 SV=2	Sardh	6	5	5	110719	122393	116148	91086.3	65595	89034.4	0.0300675	-1.43561	Ctrl_Starv down vs Ctrl
Q64428	Trifunctional enzyme subunit alpha, mitochondrial OS=Rattus norvegicus OX=10116 GN=Hadha PE=1 SV=2	Hadha	57	40	40	7.03652e+06	8.70164e+06	1.27033e+07	1.32311e+07	1.24099e+07	7.20473e+06	0.617937	1.15001	Ctrl_Starv up vs Ctrl
Q64535	Copper-transporting ATPase 2 OS=Rattus norvegicus OX=10116 GN=Atp7b PE=1 SV=1	Atp7b	5	5	5	109883	95487.2	111528	106484	81829.7	96273	0.291018	-1.11734	Ctrl_Starv down vs Ctrl
Q64550	UDP-glucuronosyltransferase 1-1 OS=Rattus norvegicus OX=10116 GN=Ugt1a1 PE=1 SV=1	Ugt1a1	42	24	13	5.53858e+06	6.37146e+06	6.83464e+06	8.02492e+06	8.36826e+06	9.56106e+06	0.0159319	1.38594	Ctrl_Starv up vs Ctrl
Q64563	All-trans-retinol dehydrogenase [NAD(+)] ADH4 OS=Rattus norvegicus OX=10116 GN=Adh4 PE=2 SV=3	Adh4	5	2	2	29748.2	36897.1	34237.4	66281	15404.4	32199.4	0.921698	-1.04558	Ctrl_Starv down vs Ctrl
Q64565	Alanine--glyoxylate aminotransferase 2, mitochondrial OS=Rattus norvegicus OX=10116 GN=Agxt2 PE=1 SV=2	Agxt2	14	6	6	223100	403985	403404	401668	250522	238556	0.620412	-1.14842	Ctrl_Starv down vs Ctrl
Q64566	Calcium-transporting ATPase type 2C member 1 OS=Rattus norvegicus OX=10116 GN=Atp2c1 PE=2 SV=1	Atp2c1	9	6	6	68563.5	153797	192661	112620	151299	73480.6	0.690919	-1.17509	Ctrl_Starv down vs Ctrl
Q64573	Liver carboxylesterase 4 OS=Rattus norvegicus OX=10116 PE=2 SV=2	EST4	66	34	13	3.34091e+06	4.46887e+06	5.54209e+06	3.41836e+06	3.56226e+06	3.77638e+06	0.260352	-1.2163	Ctrl_Starv down vs Ctrl
Q64581	Cytochrome P450 3A18 OS=Rattus norvegicus OX=10116 GN=Cyp3a18 PE=2 SV=1	Cyp3a18	42	25	21	1.42085e+06	2.185e+06	1.47758e+06	5.46415e+06	2.85468e+06	2.47381e+06	0.0642152	2.03375	Ctrl_Starv up vs Ctrl
Q64591	2,4-dienoyl-CoA reductase, mitochondrial OS=Rattus norvegicus OX=10116 GN=Decr1 PE=1 SV=2	Decr1	54	20	20	6.35423e+06	7.01535e+06	7.72836e+06	7.52222e+06	6.39596e+06	6.34431e+06	0.637234	-1.04117	Ctrl_Starv down vs Ctrl
Q64602	Kynurenine/alpha-aminoadipate aminotransferase, mitochondrial OS=Rattus norvegicus OX=10116 GN=Aadat PE=1 SV=1	Aadat	13	4	4	212879	251809	228228	226056	221323	218587	0.493738	-1.03809	Ctrl_Starv down vs Ctrl
Q64604	Receptor-type tyrosine-protein phosphatase F OS=Rattus norvegicus OX=10116 GN=Ptprf PE=2 SV=1	Ptprf	3	4	2	109869	87244.5	110474	54920.2	44989.2	45675.6	0.00177563	-2.1092	Ctrl_Starv down vs Ctrl
Q64611	Cysteine sulfinic acid decarboxylase OS=Rattus norvegicus OX=10116 GN=Csad PE=1 SV=1	Csad	6	3	3	106722	98351.4	118972	74805.3	61361.1	72975	0.00620544	-1.55058	Ctrl_Starv down vs Ctrl
Q64640	Adenosine kinase OS=Rattus norvegicus OX=10116 GN=Adk PE=1 SV=3	Adk	8	3	3	56994.6	48031.8	71486.5	74439.5	71889.4	45616.2	0.725147	1.07647	Ctrl_Starv up vs Ctrl
Q64654	Lanosterol 14-alpha demethylase OS=Rattus norvegicus OX=10116 GN=Cyp51a1 PE=1 SV=1	Cyp51a1	33	16	16	744812	872650	1.5092e+06	431033	328729	361511	0.0125205	-2.6754	Ctrl_Starv down vs Ctrl
Q64680	Cytochrome P450 2D4 OS=Rattus norvegicus OX=10116 GN=Cyp2d4 PE=2 SV=1	Cyp2d4	32	20	4	159956	178299	211451	130495	126885	141962	0.0233616	-1.36897	Ctrl_Starv down vs Ctrl
Q66H15	Regulator of microtubule dynamics protein 3 OS=Rattus norvegicus OX=10116 GN=Rmdn3 PE=1 SV=1	Rmdn3	18	6	6	634256	570474	703380	558482	740312	1.05329e+06	0.406578	1.19608	Ctrl_Starv up vs Ctrl
Q66H80	Coatomer subunit delta OS=Rattus norvegicus OX=10116 GN=Arcn1 PE=2 SV=1	Arcn1	16	8	8	134273	242954	227231	191742	223702	112247	0.635402	-1.15471	Ctrl_Starv down vs Ctrl
Q66HA6	ADP-ribosylation factor-like protein 8B OS=Rattus norvegicus OX=10116 GN=Arl8b PE=2 SV=1	Arl8b	47	7	3	2.12049e+06	1.80252e+06	2.0764e+06	2.05012e+06	2.03332e+06	3.35904e+06	0.33701	1.20834	Ctrl_Starv up vs Ctrl
Q66HC5	Nuclear pore complex protein Nup93 OS=Rattus norvegicus OX=10116 GN=Nup93 PE=1 SV=1	Nup93	4	3	3	63503.1	105441	105506	103527	53822.7	33199.7	0.29433	-1.56306	Ctrl_Starv down vs Ctrl
Q66HD0	Endoplasmin OS=Rattus norvegicus OX=10116 GN=Hsp90b1 PE=1 SV=2	Hsp90b1	53	47	46	1.02851e+07	1.24048e+07	1.12331e+07	1.03477e+07	9.47205e+06	1.05939e+07	0.168347	-1.1134	Ctrl_Starv down vs Ctrl
Q66HF1	NADH-ubiquinone oxidoreductase 75 kDa subunit, mitochondrial OS=Rattus norvegicus OX=10116 GN=Ndufs1 PE=1 SV=1	Ndufs1	35	22	22	1.04711e+06	1.34753e+06	1.33786e+06	1.6418e+06	1.50266e+06	1.06757e+06	0.51401	1.11741	Ctrl_Starv up vs Ctrl
Q66HF2	Transmembrane 9 superfamily member 1 OS=Rattus norvegicus OX=10116 GN=Tm9sf1 PE=2 SV=1	Tm9sf1	21	10	10	381227	790968	851398	563148	1.00423e+06	492383	0.93981	1.02745	Ctrl_Starv up vs Ctrl
Q66HF8	Aldehyde dehydrogenase X, mitochondrial OS=Rattus norvegicus OX=10116 GN=Aldh1b1 PE=1 SV=1	Aldh1b1	12	5	3	297364	95673.8	123632	86168.9	67542.4	81078.4	0.129147	-1.95341	Ctrl_Starv down vs Ctrl
Q66HG5	Transmembrane 9 superfamily member 2 OS=Rattus norvegicus OX=10116 GN=Tm9sf2 PE=2 SV=1	Tm9sf2	26	16	16	2.12254e+06	3.89163e+06	4.85009e+06	3.6967e+06	5.20914e+06	2.99115e+06	0.702881	1.12865	Ctrl_Starv up vs Ctrl
Q66HG9	Mitochondrial antiviral-signaling protein OS=Rattus norvegicus OX=10116 GN=Mavs PE=1 SV=1	Mavs	28	7	7	559250	479049	623638	598018	550321	409171	0.630513	-1.07455	Ctrl_Starv down vs Ctrl
Q66HK8	Cytochrome P450 4F1 OS=Rattus norvegicus OX=10116 GN=Cyp4f1 PE=1 SV=1	Cyp4f1	43	23	11	1.13082e+06	1.31087e+06	1.5732e+06	1.23443e+06	1.41615e+06	1.53196e+06	0.70761	1.0472	Ctrl_Starv up vs Ctrl
Q66HL0	5' nucleotidase, ecto OS=Rattus norvegicus OX=10116 GN=Nt5e PE=1 SV=2	Nt5e	41	20	20	2.49688e+06	2.28438e+06	2.83853e+06	1.81075e+06	1.36538e+06	1.55307e+06	0.00964754	-1.61555	Ctrl_Starv down vs Ctrl
Q66HL2	Src substrate cortactin OS=Rattus norvegicus OX=10116 GN=Cttn PE=1 SV=1	Cttn	8	4	4	154323	106147	141822	96923.7	72237.4	91494.1	0.0412094	-1.53638	Ctrl_Starv down vs Ctrl
Q66HP4	Stau1 protein (Fragment) OS=Rattus norvegicus OX=10116 GN=Stau1 PE=2 SV=1	Stau1	20	9	9	335994	453233	535335	438876	373987	259308	0.354242	-1.2419	Ctrl_Starv down vs Ctrl
Q66X93	Staphylococcal nuclease domain-containing protein 1 OS=Rattus norvegicus OX=10116 GN=Snd1 PE=1 SV=1	Snd1	28	21	21	486861	577079	717199	267659	299792	269365	0.00323075	-2.10464	Ctrl_Starv down vs Ctrl
Q68FP2	Serum paraoxonase/lactonase 3 OS=Rattus norvegicus OX=10116 GN=Pon3 PE=2 SV=1	Pon3	46	12	12	4.46551e+06	4.92221e+06	6.82426e+06	4.9786e+06	4.56721e+06	4.3106e+06	0.352443	-1.15238	Ctrl_Starv down vs Ctrl
Q68FQ0	T-complex protein 1 subunit epsilon OS=Rattus norvegicus OX=10116 GN=Cct5 PE=1 SV=1	Cct5	34	16	16	447114	499503	561409	230247	165853	206581	0.00139071	-2.51426	Ctrl_Starv down vs Ctrl
Q68FR6	Elongation factor 1-gamma OS=Rattus norvegicus OX=10116 GN=Eef1g PE=2 SV=3	Eef1g	11	4	4	128474	189213	145732	104498	100076	83665.4	0.0246555	-1.59384	Ctrl_Starv down vs Ctrl
Q68FR9	Elongation factor 1-delta OS=Rattus norvegicus OX=10116 GN=Eef1d PE=1 SV=2	Eef1d	13	2	2	50862.9	145094	182976	14954.6	15380.1	9108.92	0.00735324	-8.63801	Ctrl_Starv down vs Ctrl
Q68FS4	Cytosol aminopeptidase OS=Rattus norvegicus OX=10116 GN=Lap3 PE=1 SV=1	Lap3	10	4	4	121505	110321	109215	91844.3	109997	93329	0.0934876	-1.15796	Ctrl_Starv down vs Ctrl
Q68FT3	Pyridine nucleotide-disulfide oxidoreductase domain-containing protein 2 OS=Rattus norvegicus OX=10116 GN=Pyroxd2 PE=2 SV=1	Pyroxd2	26	12	12	782455	793479	952058	554238	607437	382290	0.0305692	-1.66222	Ctrl_Starv down vs Ctrl
Q68FT7	Phenylalanyl-tRNA synthetase subunit beta OS=Rattus norvegicus OX=10116 GN=Farsb PE=1 SV=1	Farsb	5	3	3	8868.8	29857.1	26390.3	10446.6	15458.7	16202.5	0.469256	-1.38742	Ctrl_Starv down vs Ctrl
Q68FU3	Electron transfer flavoprotein subunit beta OS=Rattus norvegicus OX=10116 GN=Etfb PE=1 SV=3	Etfb	44	11	11	868347	716423	897794	756366	548757	727550	0.171377	-1.2275	Ctrl_Starv down vs Ctrl
Q68FV1	Trimeric intracellular cation channel type B OS=Rattus norvegicus OX=10116 GN=Tmem38b PE=2 SV=1	Tmem38b	9	2	2	88011.9	85075.5	158658	103368	83378	116867	0.818936	-1.05656	Ctrl_Starv down vs Ctrl
Q68FW4	Syntaxin-18 OS=Rattus norvegicus OX=10116 GN=Stx18 PE=2 SV=1	Stx18	9	2	2	268722	215698	380106	127175	95840.3	89163.9	0.00706385	-2.72671	Ctrl_Starv down vs Ctrl
Q68FX0	Isocitrate dehydrogenase [NAD] subunit beta, mitochondrial OS=Rattus norvegicus OX=10116 GN=Idh3B PE=2 SV=1	Idh3B	5	2	2	114177	93060.2	104177	330561	126296	104492	0.274569	1.57956	Ctrl_Starv up vs Ctrl
Q68FY0	Cytochrome b-c1 complex subunit 1, mitochondrial OS=Rattus norvegicus OX=10116 GN=Uqcrc1 PE=1 SV=1	Uqcrc1	37	16	16	1.56456e+06	1.88002e+06	1.95933e+06	2.32118e+06	2.2847e+06	1.53242e+06	0.49414	1.12138	Ctrl_Starv up vs Ctrl
Q68FY4	Group specific component OS=Rattus norvegicus OX=10116 GN=Gc PE=1 SV=1	Gc	31	11	11	244450	536941	701945	257188	256882	149461	0.110655	-2.10525	Ctrl_Starv down vs Ctrl
Q68FZ8	Propionyl coenzyme A carboxylase, beta polypeptide OS=Rattus norvegicus OX=10116 GN=Pccb PE=1 SV=1	Pccb	21	9	9	363817	226595	226778	321388	154377	243756	0.613762	-1.15626	Ctrl_Starv down vs Ctrl
Q68G19	UDP-glucuronosyltransferase OS=Rattus norvegicus OX=10116 GN=Ugt2b35 PE=1 SV=1	Ugt2b35	62	40	4	2.44571e+06	3.63805e+06	5.2054e+06	5.22421e+06	5.50961e+06	3.31877e+06	0.423605	1.27291	Ctrl_Starv up vs Ctrl
Q68G31	Phenazine biosynthesis-like domain-containing protein OS=Rattus norvegicus OX=10116 GN=Pbld PE=2 SV=1	Pbld	9	2	2	46046	21599.2	70349.5	33248.4	35480	23032.5	0.442867	-1.37066	Ctrl_Starv down vs Ctrl
Q68G38	Torsin-1A OS=Rattus norvegicus OX=10116 GN=Tor1a PE=1 SV=1	Tor1a	9	3	3	87281.8	115966	129695	101607	115681	108973	0.950367	-1.00823	Ctrl_Starv down vs Ctrl
Q6AXM8	Serum paraoxonase/arylesterase 2 OS=Rattus norvegicus OX=10116 GN=Pon2 PE=2 SV=1	Pon2	29	9	9	1.5821e+06	1.5581e+06	2.03825e+06	1.56016e+06	1.52015e+06	2.0328e+06	0.919109	-1.01386	Ctrl_Starv down vs Ctrl
Q6AXN3	Transmembrane emp24 domain-containing protein 5 OS=Rattus norvegicus OX=10116 GN=Tmed5 PE=2 SV=1	Tmed5	30	6	6	823737	880967	1.19246e+06	837936	826584	776944	0.244415	-1.17157	Ctrl_Starv down vs Ctrl
Q6AXT5	Ras-related protein Rab-21 OS=Rattus norvegicus OX=10116 GN=Rab21 PE=2 SV=1	Rab21	47	9	8	1.62212e+06	1.53779e+06	1.6184e+06	2.1003e+06	1.2494e+06	1.94056e+06	0.658732	1.08047	Ctrl_Starv up vs Ctrl
Q6AXV4	Sorting and assembly machinery component 50 homolog OS=Rattus norvegicus OX=10116 GN=Samm50 PE=1 SV=1	Samm50	32	13	13	471761	515972	420961	576022	573773	408880	0.510835	1.09663	Ctrl_Starv up vs Ctrl
Q6AXX5	Retinol dehydrogenase 11 OS=Rattus norvegicus OX=10116 GN=Rdh11 PE=1 SV=1	Rdh11	32	9	9	955727	840226	1.4692e+06	797653	933432	663059	0.212045	-1.33697	Ctrl_Starv down vs Ctrl
Q6AXX6	Peroxiredoxin-like 2A OS=Rattus norvegicus OX=10116 GN=Prxl2a PE=1 SV=1	Prxl2a	35	8	8	1.17506e+06	778426	982464	929156	962864	717057	0.498507	-1.11891	Ctrl_Starv down vs Ctrl
Q6AXY8	Dehydrogenase/reductase (SDR family) member 1 OS=Rattus norvegicus OX=10116 GN=Dhrs1 PE=1 SV=1	Dhrs1	82	38	38	4.64833e+07	3.02009e+07	5.39539e+07	2.6159e+07	3.28611e+07	6.2885e+07	0.739271	-1.119	Ctrl_Starv down vs Ctrl
Q6AY04	m-AAA protease-interacting protein 1, mitochondrial OS=Rattus norvegicus OX=10116 GN=Maip1 PE=2 SV=1	Maip1	8	2	2	126552	130142	144526	182507	162609	108954	0.561443	1.1075	Ctrl_Starv up vs Ctrl
Q6AY09	Heterogeneous nuclear ribonucleoprotein H2 OS=Rattus norvegicus OX=10116 GN=Hnrnph2 PE=1 SV=1	Hnrnph2	10	3	2	229314	251975	290917	343930	229468	161012	0.705766	-1.09775	Ctrl_Starv down vs Ctrl
Q6AY18	SAR1 gene homolog A (S. cerevisiae), isoform CRA_b OS=Rattus norvegicus OX=10116 GN=Sar1a PE=1 SV=1	Sar1a	38	8	3	991267	1.79364e+06	2.11634e+06	1.12138e+06	1.0912e+06	798164	0.152393	-1.56767	Ctrl_Starv down vs Ctrl
Q6AY20	Cation-dependent mannose-6-phosphate receptor OS=Rattus norvegicus OX=10116 GN=M6pr PE=1 SV=1	M6pr	19	5	5	388032	541304	552087	448183	372338	346490	0.167356	-1.26108	Ctrl_Starv down vs Ctrl
Q6AY30	Saccharopine dehydrogenase-like oxidoreductase OS=Rattus norvegicus OX=10116 GN=Sccpdh PE=1 SV=1	Sccpdh	72	57	57	6.59266e+07	3.64129e+07	6.46009e+07	5.57863e+07	5.42889e+07	1.04716e+08	0.456614	1.26931	Ctrl_Starv up vs Ctrl
Q6AY58	B-cell receptor-associated protein 31 OS=Rattus norvegicus OX=10116 GN=Bcap31 PE=1 SV=1	Bcap31	41	12	12	1.26939e+06	1.00378e+06	1.97499e+06	1.35426e+06	1.14838e+06	948687	0.470375	-1.1948	Ctrl_Starv down vs Ctrl
Q6AYA6	Cytochrome b-245 chaperone 1 OS=Rattus norvegicus OX=10116 GN=Cybc1 PE=1 SV=1	Cybc1	22	4	4	223811	176279	179406	215369	216281	197329	0.35027	1.091	Ctrl_Starv up vs Ctrl
Q6AYB5	Signal recognition particle 54 kDa protein OS=Rattus norvegicus OX=10116 GN=Srp54 PE=2 SV=1	Srp54	13	5	5	710494	642223	491710	714388	744990	1.11699e+06	0.14532	1.38376	Ctrl_Starv up vs Ctrl
Q6AYC2	Immunity-related GTPase family M protein OS=Rattus norvegicus OX=10116 GN=Irgm PE=2 SV=1	Irgm	34	12	11	2.22707e+06	1.8949e+06	2.05445e+06	2.80074e+06	3.8345e+06	2.38612e+06	0.0697792	1.43511	Ctrl_Starv up vs Ctrl
Q6AYD3	Proliferation-associated protein 2G4 OS=Rattus norvegicus OX=10116 GN=Pa2g4 PE=1 SV=1	Pa2g4	21	7	7	227841	356541	389647	282590	256783	295695	0.491169	-1.13837	Ctrl_Starv down vs Ctrl
Q6AYQ0	PDZ domain-containing protein MAGIX OS=Rattus norvegicus OX=10116 GN=Magix PE=2 SV=1	Magix	14	4	4	148427	135766	128634	78415	46340.3	65194.2	0.00751023	-2.22005	Ctrl_Starv down vs Ctrl
Q6AYQ4	Transmembrane protein 109 OS=Rattus norvegicus OX=10116 GN=Tmem109 PE=2 SV=1	Tmem109	9	2	2	674014	470995	487099	633833	564733	607343	0.394504	1.12025	Ctrl_Starv up vs Ctrl
Q6AYQ8	Acylpyruvase FAHD1, mitochondrial OS=Rattus norvegicus OX=10116 GN=Fahd1 PE=1 SV=1	Fahd1	18	3	3	249074	141629	172087	362820	459427	368405	0.0133515	2.16272	Ctrl_Starv up vs Ctrl
Q6AYR1	RCG52996, isoform CRA_a OS=Rattus norvegicus OX=10116 GN=Tfg PE=1 SV=1	Tfg	19	6	6	372300	397245	495839	650913	827572	818052	0.00689312	1.81805	Ctrl_Starv up vs Ctrl
Q6AYS8	Estradiol 17-beta-dehydrogenase 11 OS=Rattus norvegicus OX=10116 GN=Hsd17b11 PE=2 SV=1	Hsd17b11	85	85	78	1.92839e+08	178585625	2.23049e+08	2.40262e+08	2.2299e+08	452373843	0.176533	1.4667	Ctrl_Starv up vs Ctrl
Q6AYT3	RNA-splicing ligase RtcB homolog OS=Rattus norvegicus OX=10116 GN=Rtcb PE=2 SV=1	Rtcb	14	5	5	134981	175776	225757	109311	102429	123401	0.0461662	-1.57092	Ctrl_Starv down vs Ctrl
Q6AYT7	Lysophosphatidylserine lipase ABHD12 OS=Rattus norvegicus OX=10116 GN=Abhd12 PE=2 SV=1	Abhd12	8	3	3	97965.3	103711	101994	110897	132164	86414.3	0.619391	1.06918	Ctrl_Starv up vs Ctrl
Q6AYT9	Acyl-coenzyme A synthetase ACSM5, mitochondrial OS=Rattus norvegicus OX=10116 GN=Acsm5 PE=2 SV=1	Acsm5	5	4	3	108123	138050	117660	266590	91574.3	281929	0.28907	1.57661	Ctrl_Starv up vs Ctrl
Q6AYU2	Pcbp2 protein OS=Rattus norvegicus OX=10116 GN=Pcbp2 PE=2 SV=1	Pcbp2	31	9	8	719123	1.45596e+06	1.33871e+06	961244	1.01421e+06	530314	0.336131	-1.39438	Ctrl_Starv down vs Ctrl
Q6AYY8	Acetyl-coenzyme A transporter 1 OS=Rattus norvegicus OX=10116 GN=Slc33a1 PE=2 SV=1	Slc33a1	17	9	9	623691	580278	661917	733311	607145	711700	0.252952	1.09771	Ctrl_Starv up vs Ctrl
Q6AYZ1	Tubulin alpha-1C chain OS=Rattus norvegicus OX=10116 GN=Tuba1c PE=1 SV=1	Tuba1c	66	31	3	2.38785e+06	2.39989e+06	2.22992e+06	2.59389e+06	2.78404e+06	1.6875e+06	0.925139	-1.01595	Ctrl_Starv down vs Ctrl
Q6DGF2	Clathrin interactor 1 OS=Rattus norvegicus OX=10116 GN=Clint1 PE=1 SV=1	Clint1	30	11	11	413010	260261	479737	583599	246220	141313	0.529492	-1.36433	Ctrl_Starv down vs Ctrl
Q6DGG1	Protein ABHD14B OS=Rattus norvegicus OX=10116 GN=Abhd14b PE=2 SV=1	Abhd14b	37	6	6	231473	269995	239214	210841	346997	190408	0.907938	-1.02383	Ctrl_Starv down vs Ctrl
Q6GMN2	Brain-specific angiogenesis inhibitor 1-associated protein 2 OS=Rattus norvegicus OX=10116 GN=Baiap2 PE=1 SV=1	Baiap2	15	7	7	188936	131578	186482	130286	72867.4	99523.4	0.0613222	-1.69926	Ctrl_Starv down vs Ctrl
Q6GT74	Basigin OS=Rattus norvegicus OX=10116 GN=Bsg PE=2 SV=1	Bsg	43	13	13	5.53371e+06	5.44844e+06	6.04409e+06	6.34068e+06	3.52006e+06	5.51042e+06	0.507746	-1.14003	Ctrl_Starv down vs Ctrl
Q6I7R1	Dehydrogenase/reductase (SDR family) member 7 OS=Rattus norvegicus OX=10116 GN=Dhrs7l1 PE=1 SV=1	Dhrs7l1	42	17	11	1.19046e+06	2.43843e+06	1.0879e+06	1.67747e+06	1.16815e+06	1.98216e+06	0.829003	1.07142	Ctrl_Starv up vs Ctrl
Q6I7R3	Isochorismatase domain-containing protein 1 OS=Rattus norvegicus OX=10116 GN=Isoc1 PE=1 SV=1	Isoc1	8	2	2	17421.6	23693.5	35057.5	16644.8	14072.4	13011.9	0.0731466	-1.68075	Ctrl_Starv down vs Ctrl
Q6IFW6	Keratin, type I cytoskeletal 10 OS=Rattus norvegicus OX=10116 GN=Krt10 PE=3 SV=1	Krt10	7	4	2	21793	219630	37244.9	1.09548e+06	454780	56369.1	0.207623	5.40079	Ctrl_Starv up vs Ctrl
Q6IMF3	Keratin, type II cytoskeletal 1 OS=Rattus norvegicus OX=10116 GN=Krt1 PE=2 SV=1	Krt1	8	7	2	311348	250931	230954	2.09075e+06	162395	221247	0.588802	1.6087	Ctrl_Starv up vs Ctrl
Q6IMX7	Hsp70-binding protein 1 OS=Rattus norvegicus OX=10116 GN=Hspbp1 PE=1 SV=1	Hspbp1	9	2	2	85475.2	345001	194965	192401	184417	95770.8	0.724627	-1.19159	Ctrl_Starv down vs Ctrl
Q6IMY8	Heterogeneous nuclear ribonucleoprotein U OS=Rattus norvegicus OX=10116 GN=Hnrnpu PE=1 SV=1	Hnrnpu	12	8	8	716396	645138	824214	624727	621265	667666	0.16044	-1.13703	Ctrl_Starv down vs Ctrl
Q6IMZ3	Annexin OS=Rattus norvegicus OX=10116 GN=Anxa6 PE=1 SV=1	Anxa6	48	30	29	888085	1.07346e+06	1.72863e+06	733300	850445	865285	0.1436	-1.45084	Ctrl_Starv down vs Ctrl
Q6IRK8	Spectrin alpha chain, non-erythrocytic 1 OS=Rattus norvegicus OX=10116 GN=Sptan1 PE=1 SV=1	Sptan1	64	154	6	5.66225e+06	3.24478e+06	5.91081e+06	3.9202e+06	2.1001e+06	3.45698e+06	0.175306	-1.56264	Ctrl_Starv down vs Ctrl
Q6IV57	RING finger protein 141 OS=Rattus norvegicus OX=10116 GN=Rnf141 PE=2 SV=1	Rnf141	10	2	2	419855	341278	457103	219645	309725	268746	0.0323457	-1.53013	Ctrl_Starv down vs Ctrl
Q6MG08	ATP-binding cassette sub-family F member 1 OS=Rattus norvegicus OX=10116 GN=Abcf1 PE=1 SV=1	Abcf1	4	3	2	18960.1	59630.1	58999.8	2440.4	12354	5413.44	0.0292886	-7.42116	Ctrl_Starv down vs Ctrl
Q6MGB4	H2-K region expressed gene 4, rat orthologue OS=Rattus norvegicus OX=10116 GN=Slc39a7 PE=1 SV=1	Slc39a7	6	2	2	243645	254390	399365	265220	232747	182543	0.244091	-1.29994	Ctrl_Starv down vs Ctrl
Q6P0K8	Junction plakoglobin OS=Rattus norvegicus OX=10116 GN=Jup PE=1 SV=1	Jup	55	30	24	1.74255e+06	1.60824e+06	1.79566e+06	1.53761e+06	1.44447e+06	1.49293e+06	0.02074	-1.14918	Ctrl_Starv down vs Ctrl
Q6P3V8	Eukaryotic translation initiation factor 4A1 OS=Rattus norvegicus OX=10116 GN=Eif4a1 PE=1 SV=1	Eif4a1	17	6	6	181752	215912	182975	151658	238471	158008	0.649328	-1.07909	Ctrl_Starv down vs Ctrl
Q6P502	T-complex protein 1 subunit gamma OS=Rattus norvegicus OX=10116 GN=Cct3 PE=1 SV=1	Cct3	55	30	30	4.09814e+06	3.21667e+06	3.31018e+06	2.67226e+06	1.81167e+06	2.93807e+06	0.0881935	-1.45303	Ctrl_Starv down vs Ctrl
Q6P685	Eukaryotic translation initiation factor 2 subunit beta OS=Rattus norvegicus OX=10116 GN=Eif2s2 PE=1 SV=1	Eif2s2	6	2	2	181344	172710	139193	203629	224726	213661	0.0353071	1.30896	Ctrl_Starv up vs Ctrl
Q6P691	C2 calcium-dependent domain-containing 2 OS=Rattus norvegicus OX=10116 GN=C2cd2 PE=1 SV=1	C2cd2	15	9	9	613879	493317	659558	873022	497694	625046	0.609511	1.10785	Ctrl_Starv up vs Ctrl
Q6P6R2	Dihydrolipoyl dehydrogenase, mitochondrial OS=Rattus norvegicus OX=10116 GN=Dld PE=1 SV=1	Dld	17	6	6	357512	301589	361562	314262	219147	258700	0.0944133	-1.29824	Ctrl_Starv down vs Ctrl
Q6P6S9	Ectonucleoside triphosphate diphosphohydrolase 5 OS=Rattus norvegicus OX=10116 GN=Entpd5 PE=2 SV=1	Entpd5	17	5	5	925310	1.20142e+06	1.54274e+06	674741	631136	649257	0.0150104	-1.83738	Ctrl_Starv down vs Ctrl
Q6P6V0	Glucose-6-phosphate isomerase OS=Rattus norvegicus OX=10116 GN=Gpi PE=1 SV=1	Gpi	8	3	3	63929.6	66992.8	86855.3	60254.6	52081.6	28908.7	0.126026	-1.60057	Ctrl_Starv down vs Ctrl
Q6P6V1	Polypeptide N-acetylgalactosaminyltransferase 11 OS=Rattus norvegicus OX=10116 GN=Galnt11 PE=1 SV=1	Galnt11	18	10	10	200575	286863	396508	230600	246507	251416	0.476222	-1.16871	Ctrl_Starv down vs Ctrl
Q6P734	Plasma protease C1 inhibitor OS=Rattus norvegicus OX=10116 GN=Serping1 PE=2 SV=1	Serping1	8	3	3	49177.9	80609.3	106491	56193.3	67117.1	43562.7	0.290382	-1.36966	Ctrl_Starv down vs Ctrl
Q6P752	Torsin-1A-interacting protein 2 OS=Rattus norvegicus OX=10116 GN=Tor1aip2 PE=2 SV=1	Tor1aip2	6	2	2	84868.3	91203	116645	94130.5	80975.8	78184.4	0.283423	-1.14852	Ctrl_Starv down vs Ctrl
Q6P767	Pituitary tumor-transforming gene 1 protein-interacting protein OS=Rattus norvegicus OX=10116 GN=Pttg1ip PE=2 SV=1	Pttg1ip	14	3	3	236830	183526	410603	340100	158523	130835	0.457087	-1.36263	Ctrl_Starv down vs Ctrl
Q6P790	60S ribosomal protein L6 (Fragment) OS=Rattus norvegicus OX=10116 GN=Rpl6 PE=2 SV=1	Rpl6	37	12	12	1.34203e+06	2.54079e+06	4.79005e+06	1.19304e+06	1.4203e+06	1.45792e+06	0.166383	-1.87687	Ctrl_Starv down vs Ctrl
Q6P7A2	Ubiquitin conjugation factor E4 A OS=Rattus norvegicus OX=10116 GN=Ube4a PE=2 SV=1	Ube4a	18	16	16	1.67982e+06	1.09498e+06	484350	1.37372e+06	1.49952e+06	1.63658e+06	0.294764	1.5583	Ctrl_Starv up vs Ctrl
Q6P7A7	Dolichyl-diphosphooligosaccharide--protein glycosyltransferase subunit 1 OS=Rattus norvegicus OX=10116 GN=Rpn1 PE=1 SV=1	Rpn1	65	37	37	6.11854e+06	8.36507e+06	8.95375e+06	6.42875e+06	6.92128e+06	6.83173e+06	0.315774	-1.14664	Ctrl_Starv down vs Ctrl
Q6P7R8	Very-long-chain 3-oxoacyl-CoA reductase OS=Rattus norvegicus OX=10116 GN=Hsd17b12 PE=2 SV=1	Hsd17b12	31	8	8	775599	741603	1.2857e+06	817540	713309	771322	0.411171	-1.18025	Ctrl_Starv down vs Ctrl
Q6P7S1	Acid ceramidase OS=Rattus norvegicus OX=10116 GN=Asah1 PE=1 SV=1	Asah1	10	3	3	353886	188969	301281	269730	184829	229200	0.434098	-1.2081	Ctrl_Starv down vs Ctrl
Q6P9V1	Tetraspanin OS=Rattus norvegicus OX=10116 GN=Cd81 PE=1 SV=1	Cd81	28	5	5	5.50411e+06	3.39771e+06	4.33189e+06	3.32965e+06	2.20843e+06	3.05579e+06	0.0844075	-1.53337	Ctrl_Starv down vs Ctrl
Q6PCT8	Succinate dehydrogenase [ubiquinone] cytochrome b small subunit, mitochondrial OS=Rattus norvegicus OX=10116 GN=Sdhd PE=2 SV=1	Sdhd	11	2	2	413806	420602	460693	654061	519419	407885	0.263691	1.20005	Ctrl_Starv up vs Ctrl
Q6PCU4	Emd protein OS=Rattus norvegicus OX=10116 GN=Emd PE=1 SV=1	Emd	16	2	2	114031	87457.8	77405.7	78222.4	83106.6	73065	0.249461	-1.17572	Ctrl_Starv down vs Ctrl
Q6PDU7	ATP synthase subunit g, mitochondrial OS=Rattus norvegicus OX=10116 GN=Atp5mg PE=1 SV=2	Atp5mg	42	3	3	696904	662101	790992	907788	679327	564089	0.919171	-1.01614	Ctrl_Starv down vs Ctrl
Q6PDV7	60S ribosomal protein L10 OS=Rattus norvegicus OX=10116 GN=Rpl10 PE=1 SV=3	Rpl10	37	9	9	1.71294e+06	2.39868e+06	2.89586e+06	1.36803e+06	1.75068e+06	1.62546e+06	0.0937131	-1.45124	Ctrl_Starv down vs Ctrl
Q6PDV8	60S ribosomal protein L22 OS=Rattus norvegicus OX=10116 GN=LOC100360057 PE=1 SV=1	LOC100360057	30	3	3	1.39625e+06	2.00584e+06	2.91853e+06	993219	1.02124e+06	1.30814e+06	0.0579865	-1.83315	Ctrl_Starv down vs Ctrl
Q6PEC3	Protein YIF1B OS=Rattus norvegicus OX=10116 GN=Yif1b PE=2 SV=2	Yif1b	10	2	2	115213	111555	110916	149008	127181	94385.3	0.603569	1.07857	Ctrl_Starv up vs Ctrl
Q6PSM0	Multidrug resistance protein 1a OS=Rattus norvegicus OX=10116 GN=Mdr1a PE=1 SV=1	Mdr1a	17	19	10	5.01774e+06	4.54332e+06	4.32473e+06	5.20209e+06	3.46921e+06	5.83529e+06	0.899674	1.02222	Ctrl_Starv up vs Ctrl
Q6Q7Y5	Guanine nucleotide-binding protein subunit alpha-13 OS=Rattus norvegicus OX=10116 GN=Gna13 PE=1 SV=1	Gna13	32	11	9	458364	408097	319913	556045	364669	440460	0.455203	1.1428	Ctrl_Starv up vs Ctrl
Q6QA69	1-acylglycerol-3-phosphate O-acyltransferase ABHD5 OS=Rattus norvegicus OX=10116 GN=Abhd5 PE=1 SV=1	Abhd5	54	13	13	1.08919e+07	934823	1.14636e+06	307368	320684	395406	0.0740072	-6.6905	Ctrl_Starv down vs Ctrl
Q6RJR6	Reticulon-3 OS=Rattus norvegicus OX=10116 GN=Rtn3 PE=1 SV=1	Rtn3	7	4	3	1.52955e+06	1.63029e+06	1.59667e+06	1.85182e+06	1.27146e+06	1.21056e+06	0.457357	-1.11785	Ctrl_Starv down vs Ctrl
Q6RUV5	Ras-related C3 botulinum toxin substrate 1 OS=Rattus norvegicus OX=10116 GN=Rac1 PE=1 SV=1	Rac1	42	7	4	1.43725e+06	1.05991e+06	1.27721e+06	1.2761e+06	934065	1.34534e+06	0.678214	-1.06657	Ctrl_Starv down vs Ctrl
Q6TUD4	Protein YIPF3 OS=Rattus norvegicus OX=10116 GN=Yipf3 PE=2 SV=1	Yipf3	23	7	7	430792	1.16137e+06	1.21977e+06	981787	920177	521256	0.837236	-1.09025	Ctrl_Starv down vs Ctrl
Q6TUG0	DnaJ homolog subfamily B member 11 OS=Rattus norvegicus OX=10116 GN=Dnajb11 PE=2 SV=1	Dnajb11	26	6	6	386094	436506	561240	317105	278102	268213	0.0189464	-1.58726	Ctrl_Starv down vs Ctrl
Q6TXG7	Serine hydroxymethyltransferase OS=Rattus norvegicus OX=10116 GN=Shmt1 PE=1 SV=1	Shmt1	9	5	4	79441.3	87551.5	94219.4	104922	98294.7	62221.2	0.969436	-1.00702	Ctrl_Starv down vs Ctrl
Q6UPE0	Choline dehydrogenase, mitochondrial OS=Rattus norvegicus OX=10116 GN=Chdh PE=1 SV=1	Chdh	59	36	36	3.29989e+06	4.12741e+06	6.06091e+06	5.77327e+06	4.43514e+06	3.58212e+06	0.88347	1.03574	Ctrl_Starv up vs Ctrl
Q6UPE1	Electron transfer flavoprotein-ubiquinone oxidoreductase, mitochondrial OS=Rattus norvegicus OX=10116 GN=Etfdh PE=1 SV=1	Etfdh	63	31	31	4.78372e+06	6.51788e+06	6.50923e+06	9.49107e+06	9.45711e+06	6.72702e+06	0.0772508	1.43824	Ctrl_Starv up vs Ctrl
Q6UPR8	Endoplasmic reticulum metallopeptidase 1 OS=Rattus norvegicus OX=10116 GN=Ermp1 PE=1 SV=1	Ermp1	5	4	4	141302	158964	134702	182801	172589	143685	0.199217	1.14427	Ctrl_Starv up vs Ctrl
Q6VBQ5	Myeloid-associated differentiation marker OS=Rattus norvegicus OX=10116 GN=Myadm PE=1 SV=1	Myadm	7	2	2	298640	180219	298755	186795	124788	234237	0.222596	-1.43336	Ctrl_Starv down vs Ctrl
Q6W3E4	Inositol trisphosphate receptor type 2 OS=Rattus norvegicus OX=10116 PE=2 SV=1	Q6W3E4	24	58	53	2.94281e+06	2.04888e+06	2.51338e+06	1.75481e+06	1.79871e+06	2.83473e+06	0.402751	-1.19201	Ctrl_Starv down vs Ctrl
Q6ZXZ0	Alpha-2,6-sialyltransferase ST6GalNAc IV (Fragment) OS=Rattus norvegicus OX=10116 GN=St6galnac4 PE=2 SV=1	St6galnac4	8	2	2	20160.9	139876	88258.9	51187.2	105158	62238.2	0.881295	1.10412	Ctrl_Starv up vs Ctrl
Q704E8	ATP-binding cassette sub-family B member 7, mitochondrial OS=Rattus norvegicus OX=10116 GN=Abcb7 PE=1 SV=1	Abcb7	11	6	6	192646	226548	244346	235032	191931	139579	0.352495	-1.192	Ctrl_Starv down vs Ctrl
Q75N33	Protein transport protein Sec16B OS=Rattus norvegicus OX=10116 GN=Sec16b PE=1 SV=1	Sec16b	29	20	19	1.85176e+06	1.6246e+06	1.51631e+06	856000	629616	472973	0.00604167	-2.61563	Ctrl_Starv down vs Ctrl
Q75Q39	Mitochondrial import receptor subunit TOM70 OS=Rattus norvegicus OX=10116 GN=Tomm70 PE=1 SV=1	Tomm70	35	14	14	432520	580319	677001	754338	729893	382918	0.793455	1.07454	Ctrl_Starv up vs Ctrl
Q75Q41	Mitochondrial import receptor subunit TOM22 homolog OS=Rattus norvegicus OX=10116 GN=Tomm22 PE=1 SV=1	Tomm22	31	3	3	257391	314089	337120	362478	329175	243994	0.885974	1.02224	Ctrl_Starv up vs Ctrl
Q78P75	Dynein light chain 2, cytoplasmic OS=Rattus norvegicus OX=10116 GN=Dynll2 PE=1 SV=1	Dynll2	45	3	3	641745	607028	1.25994e+06	585575	363816	452778	0.116971	-1.71998	Ctrl_Starv down vs Ctrl
Q794E4	Heterogeneous nuclear ribonucleoprotein F OS=Rattus norvegicus OX=10116 GN=Hnrnpf PE=1 SV=3	Hnrnpf	17	6	5	188680	172729	176551	273943	163145	131881	0.972496	1.00805	Ctrl_Starv up vs Ctrl
Q7TNY6	Golgi resident protein GCP60 OS=Rattus norvegicus OX=10116 GN=Acbd3 PE=1 SV=3	Acbd3	5	2	2	0	22941.5	32967.7	0	0	0	0.116151	-422899	Ctrl_Starv down vs Ctrl
Q7TP42	Ab2-292 OS=Rattus norvegicus OX=10116 GN=Sec62 PE=1 SV=1	Sec62	5	4	4	304978	380173	388261	294830	368967	269173	0.303118	-1.15415	Ctrl_Starv down vs Ctrl
Q7TP91	Ab1-205 OS=Rattus norvegicus OX=10116 GN=Surf4 PE=1 SV=1	Surf4	5	4	4	1.32299e+06	1.50032e+06	1.37321e+06	1.60708e+06	1.6896e+06	1.45037e+06	0.103605	1.13051	Ctrl_Starv up vs Ctrl
Q7TPB1	T-complex protein 1 subunit delta OS=Rattus norvegicus OX=10116 GN=Cct4 PE=1 SV=3	Cct4	45	22	21	2.35745e+06	2.28034e+06	2.32374e+06	1.36235e+06	915342	1.32893e+06	0.00642535	-1.96073	Ctrl_Starv down vs Ctrl
Q7TQ16	Cytochrome b-c1 complex subunit 8 OS=Rattus norvegicus OX=10116 GN=Uqcrq PE=3 SV=1	Uqcrq	33	4	4	637571	863342	1.05308e+06	973542	883875	564545	0.80426	-1.06066	Ctrl_Starv down vs Ctrl
Q7TSU1	Brefeldin A-inhibited guanine nucleotide-exchange protein 2 OS=Rattus norvegicus OX=10116 GN=Arfgef2 PE=1 SV=1	Arfgef2	13	22	17	936034	966982	877332	792410	525101	674858	0.0480809	-1.41413	Ctrl_Starv down vs Ctrl
Q7TT49	Serine/threonine-protein kinase MRCK beta OS=Rattus norvegicus OX=10116 GN=Cdc42bpb PE=1 SV=1	Cdc42bpb	7	9	9	1.37675e+06	992707	1.35066e+06	971117	637123	789128	0.0515099	-1.55785	Ctrl_Starv down vs Ctrl
Q80W92	Protein VAC14 homolog OS=Rattus norvegicus OX=10116 GN=Vac14 PE=1 SV=1	Vac14	7	5	5	157021	247144	302746	265178	129234	97523.2	0.303794	-1.5205	Ctrl_Starv down vs Ctrl
Q80ZF7	Retinol dehydrogenase 10 OS=Rattus norvegicus OX=10116 GN=Rdh10 PE=1 SV=1	Rdh10	57	24	23	1.39059e+07	1.18336e+07	1.30678e+07	9.91242e+06	9.39261e+06	1.67404e+07	0.602833	-1.11326	Ctrl_Starv down vs Ctrl
Q810F4	Protein FAM3C OS=Rattus norvegicus OX=10116 GN=Fam3c PE=2 SV=1	Fam3c	8	2	2	28342.3	80598	91403.4	67219.6	80980.1	32565.2	0.91198	-1.05608	Ctrl_Starv down vs Ctrl
Q811A2	Bone marrow stromal antigen 2 OS=Rattus norvegicus OX=10116 GN=Bst2 PE=1 SV=1	Bst2	11	2	2	536776	714364	322350	586918	604625	477127	0.689859	1.11059	Ctrl_Starv up vs Ctrl
Q8BHI5	O-acyltransferase OS=Rattus norvegicus OX=10116 GN=Dgat1 PE=1 SV=1	Dgat1	16	5	5	472683	335336	389643	445073	454503	396752	0.463999	1.09125	Ctrl_Starv up vs Ctrl
Q8CF97	Deubiquitinating protein VCIP135 OS=Rattus norvegicus OX=10116 GN=Vcpip1 PE=1 SV=2	Vcpip1	6	5	5	97528	156410	209517	112863	87574.7	75927.3	0.126783	-1.62092	Ctrl_Starv down vs Ctrl
Q8CFN2	Cell division control protein 42 homolog OS=Rattus norvegicus OX=10116 GN=Cdc42 PE=1 SV=2	Cdc42	48	10	10	1.12629e+06	1.06491e+06	1.24718e+06	866385	1.25404e+06	2.06507e+06	0.625351	1.14469	Ctrl_Starv up vs Ctrl
Q8CG45	Aflatoxin B1 aldehyde reductase member 2 OS=Rattus norvegicus OX=10116 GN=Akr7a2 PE=1 SV=2	Akr7a2	11	3	3	121270	112424	116887	116621	163714	119743	0.339814	1.12783	Ctrl_Starv up vs Ctrl
Q8CHM7	2-hydroxyacyl-CoA lyase 1 OS=Rattus norvegicus OX=10116 GN=Hacl1 PE=1 SV=1	Hacl1	17	8	8	417282	292635	271144	293891	197472	306844	0.34485	-1.22965	Ctrl_Starv down vs Ctrl
Q8CHN6	Sphingosine-1-phosphate lyase 1 OS=Rattus norvegicus OX=10116 GN=Sgpl1 PE=2 SV=1	Sgpl1	19	11	11	848914	833661	780449	782956	821609	855681	0.976435	-1.00114	Ctrl_Starv down vs Ctrl
Q8K1P8	Monocarboxylate transporter 8 OS=Rattus norvegicus OX=10116 GN=SLC16A2 PE=1 SV=1	SLC16A2	14	5	5	1.0392e+06	909817	1.08861e+06	705820	465547	774628	0.0481326	-1.59316	Ctrl_Starv down vs Ctrl
Q8K3R0	Carboxylic ester hydrolase OS=Rattus norvegicus OX=10116 GN=Ces2a PE=2 SV=1	Ces2a	37	15	5	1.27387e+06	1.02236e+06	1.86341e+06	944829	1.02373e+06	622448	0.117475	-1.59147	Ctrl_Starv down vs Ctrl
Q8K4B7	Dimethylaniline monooxygenase [N-oxide-forming] 4 OS=Rattus norvegicus OX=10116 GN=Fmo4 PE=1 SV=3	Fmo4	6	5	2	23138.6	34568.6	38504.8	41248.4	23663	21519.3	0.643508	-1.13608	Ctrl_Starv down vs Ctrl
Q8K4C0	Dimethylaniline monooxygenase [N-oxide-forming] 5 OS=Rattus norvegicus OX=10116 GN=Fmo5 PE=1 SV=3	Fmo5	59	35	2	179983	232897	464807	467182	209452	180685	0.940728	-1.0329	Ctrl_Starv down vs Ctrl
Q8K4Y7	Soluble calcium-activated nucleotidase 1 OS=Rattus norvegicus OX=10116 GN=Cant1 PE=1 SV=1	Cant1	39	13	12	120967	274697	309290	266642	418279	213182	0.475608	1.32257	Ctrl_Starv up vs Ctrl
Q8R2H2	Integrin beta-3 OS=Rattus norvegicus OX=10116 GN=Itgb3 PE=2 SV=1	Itgb3	24	14	14	929875	1.00254e+06	992663	753887	611016	628233	0.0052053	-1.47327	Ctrl_Starv down vs Ctrl
Q8R431	Monoglyceride lipase OS=Rattus norvegicus OX=10116 GN=Mgll PE=1 SV=1	Mgll	42	9	9	590366	1.16651e+06	954698	351453	383013	357459	0.0128763	-2.39069	Ctrl_Starv down vs Ctrl
Q8R491	EH domain-containing protein 3 OS=Rattus norvegicus OX=10116 GN=Ehd3 PE=1 SV=2	Ehd3	15	6	2	150980	152920	167369	122493	93477.2	99335.4	0.00981668	-1.5033	Ctrl_Starv down vs Ctrl
Q8R4A1	ERO1-like protein alpha OS=Rattus norvegicus OX=10116 GN=Ero1a PE=1 SV=1	Ero1a	20	7	6	184570	256564	314940	173468	159914	173079	0.0749779	-1.45908	Ctrl_Starv down vs Ctrl
Q8R500	Mitofusin-2 OS=Rattus norvegicus OX=10116 GN=Mfn2 PE=1 SV=1	Mfn2	9	6	6	321403	380377	465266	614219	575547	513701	0.0313241	1.47248	Ctrl_Starv up vs Ctrl
Q8VD45	UDP-glucuronosyltransferase OS=Rattus norvegicus OX=10116 PE=2 SV=1	Q8VD45	34	18	7	915764	1.00478e+06	966589	1.20663e+06	1.08379e+06	1.24565e+06	0.0156399	1.22351	Ctrl_Starv up vs Ctrl
Q8VHF5	Citrate synthase, mitochondrial OS=Rattus norvegicus OX=10116 GN=Cs PE=1 SV=1	Cs	10	5	5	190878	122057	127219	160104	79195.8	92066.4	0.293698	-1.36423	Ctrl_Starv down vs Ctrl
Q8VHI8	Vesicle transport protein SEC20 OS=Rattus norvegicus OX=10116 GN=Bnip1 PE=2 SV=1	Bnip1	28	6	6	188328	244234	382173	164923	149721	135830	0.0614165	-1.73703	Ctrl_Starv down vs Ctrl
Q8VHK0	Acyl-coenzyme A thioesterase 8 OS=Rattus norvegicus OX=10116 GN=Acot8 PE=1 SV=1	Acot8	8	2	2	89143.7	60093.7	60465.3	31101.8	11766.5	10289.8	0.0162613	-4.4143	Ctrl_Starv down vs Ctrl
Q8VID1	Dehydrogenase/reductase SDR family member 4 OS=Rattus norvegicus OX=10116 GN=Dhrs4 PE=2 SV=2	Dhrs4	44	12	12	2.39291e+06	2.76248e+06	3.59596e+06	3.36319e+06	1.83144e+06	1.96727e+06	0.376271	-1.25183	Ctrl_Starv down vs Ctrl
Q8VIF7	Methanethiol oxidase OS=Rattus norvegicus OX=10116 GN=Selenbp1 PE=1 SV=1	Selenbp1	4	2	2	45641.4	59458.2	106162	66565.1	62947.8	73026.3	0.940543	1.02029	Ctrl_Starv up vs Ctrl
Q8VII6	Choline transporter-like protein 1 OS=Rattus norvegicus OX=10116 GN=Slc44a1 PE=1 SV=1	Slc44a1	5	2	2	81329.4	41371.9	47707.5	53297.2	35053.9	49904.5	0.49816	-1.19854	Ctrl_Starv down vs Ctrl
Q8VIP2	Carbohydrate-responsive element-binding protein OS=Rattus norvegicus OX=10116 GN=Mlxipl PE=1 SV=1	Mlxipl	6	4	4	66298.1	148052	157263	57878.1	67389.6	39669.8	0.0746013	-2.15274	Ctrl_Starv down vs Ctrl
Q91XU8	Phosphatidate cytidylyltransferase 2 OS=Rattus norvegicus OX=10116 GN=Cds2 PE=1 SV=1	Cds2	12	3	3	218223	266711	297709	243899	279945	289680	0.696105	1.0451	Ctrl_Starv up vs Ctrl
Q91ZQ0	Vacuole membrane protein 1 OS=Rattus norvegicus OX=10116 GN=Vmp1 PE=1 SV=1	Vmp1	6	2	2	111410	97135.3	96487.3	106435	124053	115437	0.122061	1.13437	Ctrl_Starv up vs Ctrl
Q91ZS3	45 kDa calcium-binding protein OS=Rattus norvegicus OX=10116 GN=Sdf4 PE=1 SV=1	Sdf4	5	2	2	36434.1	83450.7	99309.7	42138.9	97095.4	33900	0.59183	-1.29603	Ctrl_Starv down vs Ctrl
Q91ZW1	Transcription factor A, mitochondrial OS=Rattus norvegicus OX=10116 GN=Tfam PE=2 SV=1	Tfam	14	3	3	232865	328501	348307	333501	228975	149816	0.344391	-1.32552	Ctrl_Starv down vs Ctrl
Q920L2	Succinate dehydrogenase [ubiquinone] flavoprotein subunit, mitochondrial OS=Rattus norvegicus OX=10116 GN=Sdha PE=1 SV=1	Sdha	41	23	23	2.15253e+06	3.0035e+06	3.55997e+06	3.92019e+06	3.35393e+06	2.31475e+06	0.687285	1.09761	Ctrl_Starv up vs Ctrl
Q920L7	Elongation of very long chain fatty acids protein 5 OS=Rattus norvegicus OX=10116 GN=Elovl5 PE=1 SV=1	Elovl5	10	3	3	767461	857946	1.07929e+06	410264	903988	629720	0.211177	-1.44908	Ctrl_Starv down vs Ctrl
Q920R3	Acyl-CoA (8-3)-desaturase OS=Rattus norvegicus OX=10116 GN=Fads1 PE=1 SV=1	Fads1	21	10	9	715912	717431	867449	285729	361263	444313	0.0060167	-2.13373	Ctrl_Starv down vs Ctrl
Q923K9	APOBEC1 complementation factor OS=Rattus norvegicus OX=10116 GN=A1cf PE=1 SV=1	A1cf	11	5	5	42430.6	107222	242688	48631.5	38276.7	28229	0.126799	-2.75944	Ctrl_Starv down vs Ctrl
Q924C3	Ectonucleotide pyrophosphatase/phosphodiesterase family member 1 OS=Rattus norvegicus OX=10116 GN=Enpp1 PE=1 SV=2	Enpp1	33	24	24	1.72587e+06	1.25319e+06	1.31102e+06	1.53756e+06	869608	1.25011e+06	0.415805	-1.19264	Ctrl_Starv down vs Ctrl
Q924S5	Lon protease homolog, mitochondrial OS=Rattus norvegicus OX=10116 GN=Lonp1 PE=2 SV=1	Lonp1	5	4	4	150059	130479	127360	115894	110224	133257	0.171071	-1.13572	Ctrl_Starv down vs Ctrl
Q99J82	Integrin-linked protein kinase OS=Rattus norvegicus OX=10116 GN=Ilk PE=2 SV=1	Ilk	27	11	11	784577	618860	805259	550312	446679	594342	0.0516698	-1.38838	Ctrl_Starv down vs Ctrl
Q99MA2	Xaa-Pro aminopeptidase 2 OS=Rattus norvegicus OX=10116 GN=Xpnpep2 PE=1 SV=1	Xpnpep2	16	8	8	416401	497393	459760	455665	216673	315766	0.16695	-1.45092	Ctrl_Starv down vs Ctrl
Q99ML5	Prenylcysteine oxidase OS=Rattus norvegicus OX=10116 GN=Pcyox1 PE=1 SV=1	Pcyox1	21	8	8	490404	508912	659077	505874	489442	431587	0.24207	-1.15462	Ctrl_Starv down vs Ctrl
Q99MZ8	LIM and SH3 domain protein 1 OS=Rattus norvegicus OX=10116 GN=Lasp1 PE=1 SV=1	Lasp1	14	3	3	50734.1	73803.3	120432	62258.9	59158.6	29486.5	0.243816	-1.60728	Ctrl_Starv down vs Ctrl
Q99P75	Ras-related protein Rab-9A OS=Rattus norvegicus OX=10116 GN=Rab9a PE=1 SV=2	Rab9a	48	8	7	651616	657424	710058	760819	624747	867706	0.364454	1.10682	Ctrl_Starv up vs Ctrl
Q99PD4	Actin-related protein 2/3 complex subunit 1A OS=Rattus norvegicus OX=10116 GN=Arpc1a PE=2 SV=1	Arpc1a	33	11	11	675162	482416	593160	486625	269149	387146	0.0877625	-1.56188	Ctrl_Starv down vs Ctrl
Q99PS8	Histidine-rich glycoprotein OS=Rattus norvegicus OX=10116 GN=Hrg PE=1 SV=1	Hrg	16	6	6	44549.1	96372.6	126476	100489	105869	113295	0.445559	1.30447	Ctrl_Starv up vs Ctrl
Q99PV2	Syntaxin binding protein 3, isoform CRA_a OS=Rattus norvegicus OX=10116 GN=Stxbp3 PE=1 SV=1	Stxbp3	9	5	5	189643	154323	185313	143369	139914	177422	0.23178	-1.15076	Ctrl_Starv down vs Ctrl
Q9EPH8	Polyadenylate-binding protein 1 OS=Rattus norvegicus OX=10116 GN=Pabpc1 PE=1 SV=1	Pabpc1	25	16	5	352651	641183	745075	283737	266330	232654	0.0330837	-2.12403	Ctrl_Starv down vs Ctrl
Q9EQ25	Sodium-coupled neutral amino acid transporter 4 OS=Rattus norvegicus OX=10116 GN=Slc38a4 PE=1 SV=1	Slc38a4	14	6	6	218302	226775	335146	426633	328508	364789	0.0747609	1.45519	Ctrl_Starv up vs Ctrl
Q9EQ76	Dimethylaniline monooxygenase [N-oxide-forming] 3 OS=Rattus norvegicus OX=10116 GN=Fmo3 PE=1 SV=1	Fmo3	57	35	26	3.85198e+06	5.94335e+06	9.81774e+06	6.10123e+06	5.06522e+06	5.33228e+06	0.726755	-1.109	Ctrl_Starv down vs Ctrl
Q9EQV6	Tripeptidyl-peptidase 1 OS=Rattus norvegicus OX=10116 GN=Tpp1 PE=1 SV=1	Tpp1	7	3	3	331228	114654	185086	188482	151850	155897	0.654903	-1.16356	Ctrl_Starv down vs Ctrl
Q9ER24	Ataxin-10 OS=Rattus norvegicus OX=10116 GN=Atxn10 PE=1 SV=1	Atxn10	7	3	3	47806.3	65983.9	56779.2	83129	113861	27969	0.779738	1.13911	Ctrl_Starv up vs Ctrl
Q9ER28	Endothelial type gp91-phox OS=Rattus norvegicus OX=10116 GN=Cybb PE=2 SV=1	Cybb	11	5	5	84500.7	111553	68056.6	145100	126071	93907.6	0.162546	1.38864	Ctrl_Starv up vs Ctrl
Q9ER34	Aconitate hydratase, mitochondrial OS=Rattus norvegicus OX=10116 GN=Aco2 PE=1 SV=2	Aco2	9	7	7	207168	117225	116681	161923	78607.7	139385	0.620409	-1.16892	Ctrl_Starv down vs Ctrl
Q9ES21	Phosphatidylinositide phosphatase SAC1 OS=Rattus norvegicus OX=10116 GN=Sacm1l PE=1 SV=1	Sacm1l	49	27	27	2.01346e+06	1.81651e+06	1.75507e+06	1.98907e+06	1.50888e+06	1.463e+06	0.298427	-1.13495	Ctrl_Starv down vs Ctrl
Q9ES38	Bile acyl-CoA synthetase OS=Rattus norvegicus OX=10116 GN=Slc27a5 PE=1 SV=1	Slc27a5	44	28	28	5.92073e+06	3.81384e+06	4.15838e+06	5.19422e+06	5.45383e+06	5.09647e+06	0.351293	1.15419	Ctrl_Starv up vs Ctrl
Q9ES40	PRA1 family protein 3 OS=Rattus norvegicus OX=10116 GN=Arl6ip5 PE=1 SV=1	Arl6ip5	19	3	3	259317	318450	301180	232675	321777	262215	0.52301	-1.08205	Ctrl_Starv down vs Ctrl
Q9ES53	Ubiquitin recognition factor in ER-associated degradation protein 1 OS=Rattus norvegicus OX=10116 GN=Ufd1 PE=1 SV=1	Ufd1	16	4	4	344611	193584	282926	394731	284810	338046	0.294834	1.26276	Ctrl_Starv up vs Ctrl
Q9JHW1	Carboxypeptidase D OS=Rattus norvegicus OX=10116 GN=Cpd PE=1 SV=2	Cpd	2	3	3	36509.6	85376.8	149908	31481.6	58595.1	63093.1	0.376335	-1.58937	Ctrl_Starv down vs Ctrl
Q9JHY1	Junctional adhesion molecule A OS=Rattus norvegicus OX=10116 GN=F11r PE=1 SV=1	F11r	26	7	7	2.45406e+06	1.77773e+06	2.01086e+06	1.85245e+06	1.0307e+06	1.43989e+06	0.117019	-1.47223	Ctrl_Starv down vs Ctrl
Q9JHZ9	Sodium-coupled neutral amino acid transporter 3 OS=Rattus norvegicus OX=10116 GN=Slc38a3 PE=2 SV=1	Slc38a3	11	5	5	871132	1.07078e+06	1.56698e+06	1.4903e+06	1.27139e+06	1.08506e+06	0.590794	1.12043	Ctrl_Starv up vs Ctrl
Q9JI61	Lecithin retinol acyltransferase OS=Rattus norvegicus OX=10116 GN=Lrat PE=1 SV=1	Lrat	8	2	2	68694.4	113239	83870.4	91818	61552.3	58067.6	0.3255	-1.2574	Ctrl_Starv down vs Ctrl
Q9JI66	Electrogenic sodium bicarbonate cotransporter 1 OS=Rattus norvegicus OX=10116 GN=Slc4a4 PE=1 SV=1	Slc4a4	6	6	6	205486	155429	203549	227661	163682	283205	0.429133	1.17527	Ctrl_Starv up vs Ctrl
Q9JI85	Nucleobindin-2 OS=Rattus norvegicus OX=10116 GN=Nucb2 PE=1 SV=1	Nucb2	12	5	5	121574	202869	224919	254425	237794	123165	0.759074	1.10337	Ctrl_Starv up vs Ctrl
Q9JID2	Guanine nucleotide-binding protein subunit alpha-11 OS=Rattus norvegicus OX=10116 GN=Gna11 PE=2 SV=1	Gna11	25	9	4	8.00696e+06	5.84538e+06	4.89803e+06	9.86725e+06	1.36593e+07	2.5447e+07	0.0449131	2.46407	Ctrl_Starv up vs Ctrl
Q9JJ05	Glycoprotein-N-acetylgalactosamine 3-beta-galactosyltransferase 1 OS=Rattus norvegicus OX=10116 GN=C1galt1 PE=1 SV=1	C1galt1	19	5	5	845594	995050	1.04421e+06	901694	1.09057e+06	780856	0.718148	-1.04593	Ctrl_Starv down vs Ctrl
Q9JJ19	Na(+)/H(+) exchange regulatory cofactor NHE-RF1 OS=Rattus norvegicus OX=10116 GN=Slc9a3r1 PE=1 SV=3	Slc9a3r1	11	3	3	98921.7	109767	118026	91792.9	76595.9	76634.9	0.0217375	-1.33486	Ctrl_Starv down vs Ctrl
Q9JJ22	Endoplasmic reticulum aminopeptidase 1 OS=Rattus norvegicus OX=10116 GN=Erap1 PE=2 SV=2	Erap1	12	11	11	227930	252176	248652	180474	208009	169957	0.0165503	-1.30844	Ctrl_Starv down vs Ctrl
Q9JJ31	Cullin-5 OS=Rattus norvegicus OX=10116 GN=Cul5 PE=1 SV=3	Cul5	5	3	3	34904.7	58781.8	61240	64263.5	35962.4	31241.2	0.552858	-1.20284	Ctrl_Starv down vs Ctrl
Q9JJ40	Na(+)/H(+) exchange regulatory cofactor NHE-RF3 OS=Rattus norvegicus OX=10116 GN=Pdzk1 PE=1 SV=2	Pdzk1	42	15	15	715150	782187	1.04413e+06	654821	497986	581880	0.0543168	-1.45466	Ctrl_Starv down vs Ctrl
Q9JJ46	3-beta-hydroxysteroid-Delta(8),Delta(7)-isomerase OS=Rattus norvegicus OX=10116 GN=Ebp PE=2 SV=3	Ebp	15	4	4	4.46621e+06	4.49307e+06	4.7294e+06	3.75577e+06	3.40359e+06	3.98481e+06	0.0137467	-1.2305	Ctrl_Starv down vs Ctrl
Q9JJ54	Heterogeneous nuclear ribonucleoprotein D0 OS=Rattus norvegicus OX=10116 GN=Hnrnpd PE=1 SV=2	Hnrnpd	6	2	2	103406	94495.7	162268	90507.8	84065.5	124280	0.449567	-1.18803	Ctrl_Starv down vs Ctrl
Q9JJW3	ATP synthase membrane subunit DAPIT, mitochondrial OS=Rattus norvegicus OX=10116 GN=Atp5md PE=1 SV=1	Atp5md	43	2	2	817223	1.01237e+06	1.45223e+06	1.21892e+06	836916	503148	0.407203	-1.32776	Ctrl_Starv down vs Ctrl
Q9JK11	Reticulon-4 OS=Rattus norvegicus OX=10116 GN=Rtn4 PE=1 SV=1	Rtn4	5	5	5	452420	264503	562091	273270	230775	198402	0.081747	-1.7518	Ctrl_Starv down vs Ctrl
Q9JK41	High affinity copper uptake protein 1 OS=Rattus norvegicus OX=10116 GN=Slc31a1 PE=2 SV=1	Slc31a1	20	3	3	385991	389354	451647	267402	174738	282780	0.0272139	-1.72547	Ctrl_Starv down vs Ctrl
Q9JK71	Membrane-associated guanylate kinase, WW and PDZ domain-containing protein 3 OS=Rattus norvegicus OX=10116 GN=Magi3 PE=1 SV=2	Magi3	1	2	2	33031	32259.6	11451.7	14286.8	22488.7	20850.6	0.623476	-1.22127	Ctrl_Starv down vs Ctrl
Q9JKB7	Guanine deaminase OS=Rattus norvegicus OX=10116 GN=Gda PE=1 SV=1	Gda	7	3	3	66544.9	69573.8	58883.5	50290.5	66883.6	47579.1	0.202787	-1.19429	Ctrl_Starv down vs Ctrl
Q9JLA3	UDP-glucose:glycoprotein glucosyltransferase 1 OS=Rattus norvegicus OX=10116 GN=Uggt1 PE=1 SV=2	Uggt1	38	47	47	1.27611e+06	1.09215e+06	1.19088e+06	717797	710179	946544	0.0168243	-1.50953	Ctrl_Starv down vs Ctrl
Q9JLH7	CDK5 regulatory subunit-associated protein 3 OS=Rattus norvegicus OX=10116 GN=Cdk5rap3 PE=1 SV=1	Cdk5rap3	19	10	9	102163	146104	187027	120993	96068.4	97299.4	0.189631	-1.35146	Ctrl_Starv down vs Ctrl
Q9JLJ3	4-trimethylaminobutyraldehyde dehydrogenase OS=Rattus norvegicus OX=10116 GN=Aldh9a1 PE=1 SV=1	Aldh9a1	35	13	13	887256	880155	816659	812123	952639	992399	0.405686	1.06381	Ctrl_Starv up vs Ctrl
Q9JM53	Apoptosis-inducing factor 1, mitochondrial OS=Rattus norvegicus OX=10116 GN=Aifm1 PE=1 SV=1	Aifm1	42	23	23	2.03758e+06	2.72828e+06	2.9204e+06	2.94575e+06	2.91488e+06	2.28509e+06	0.671221	1.06518	Ctrl_Starv up vs Ctrl
Q9QUL6	Vesicle-fusing ATPase OS=Rattus norvegicus OX=10116 GN=Nsf PE=1 SV=1	Nsf	8	5	4	2.04187e+06	1.95094e+06	2.04511e+06	3.44097e+06	1.77006e+06	2.18892e+06	0.450684	1.17843	Ctrl_Starv up vs Ctrl
Q9QWE9	Glutathione hydrolase 5 proenzyme OS=Rattus norvegicus OX=10116 GN=Ggt5 PE=2 SV=1	Ggt5	3	2	2	40526	41499.5	26350.9	28205	22485.8	41157.7	0.485673	-1.19297	Ctrl_Starv down vs Ctrl
Q9QX79	Fetuin-B OS=Rattus norvegicus OX=10116 GN=Fetub PE=2 SV=2	Fetub	23	6	6	123417	302600	412845	238874	152434	132929	0.392157	-1.47136	Ctrl_Starv down vs Ctrl
Q9QXQ0	Alpha-actinin-4 OS=Rattus norvegicus OX=10116 GN=Actn4 PE=1 SV=2	Actn4	76	73	48	1.31113e+07	1.19921e+07	1.45827e+07	9.42419e+06	6.45092e+06	7.72363e+06	0.0127428	-1.69654	Ctrl_Starv down vs Ctrl
Q9QXT3	N-acetyltransferase 8 OS=Rattus norvegicus OX=10116 GN=Nat8 PE=1 SV=1	Nat8	27	6	4	1.03549e+06	1.2048e+06	1.29233e+06	1.04661e+06	1.34526e+06	1.16351e+06	0.959254	1.00533	Ctrl_Starv up vs Ctrl
Q9QYL8	Acyl-protein thioesterase 2 OS=Rattus norvegicus OX=10116 GN=Lypla2 PE=1 SV=1	Lypla2	22	4	4	920976	820202	887936	449469	796944	586591	0.0838707	-1.47241	Ctrl_Starv down vs Ctrl
Q9QZA2	Programmed cell death 6-interacting protein OS=Rattus norvegicus OX=10116 GN=Pdcd6ip PE=1 SV=2	Pdcd6ip	4	4	4	75537.1	93016.6	62107.4	66544.1	66086.1	43713.7	0.206409	-1.31424	Ctrl_Starv down vs Ctrl
Q9QZG1	Solute carrier family 22 member 23 OS=Rattus norvegicus OX=10116 GN=Slc22a23 PE=2 SV=2	Slc22a23	5	3	3	36669.4	33642.9	43416.8	46679.1	25511.4	38914	0.815743	-1.04946	Ctrl_Starv down vs Ctrl
Q9QZH7	F-box/LRR-repeat protein 20 OS=Rattus norvegicus OX=10116 GN=Fbxl20 PE=1 SV=1	Fbxl20	6	2	2	124474	102668	90048.8	129948	113996	154920	0.149935	1.25871	Ctrl_Starv up vs Ctrl
Q9QZR6	Septin-9 OS=Rattus norvegicus OX=10116 GN=Septin9 PE=1 SV=1	Septin9	21	10	10	179582	187774	194399	168520	175974	229585	0.905008	1.01271	Ctrl_Starv up vs Ctrl
Q9QZU7	Gamma-butyrobetaine dioxygenase OS=Rattus norvegicus OX=10116 GN=Bbox1 PE=1 SV=1	Bbox1	6	2	2	211131	139744	132513	143521	91246.5	97466.6	0.141417	-1.45229	Ctrl_Starv down vs Ctrl
Q9QZX8	Solute carrier organic anion transporter family member 1B2 OS=Rattus norvegicus OX=10116 GN=Slco1b2 PE=1 SV=2	Slco1b2	24	17	16	1.00845e+06	995709	1.09913e+06	1.43743e+06	653034	1.68329e+06	0.705426	1.12707	Ctrl_Starv up vs Ctrl
Q9R066	Coxsackievirus and adenovirus receptor homolog OS=Rattus norvegicus OX=10116 GN=Cxadr PE=1 SV=2	Cxadr	12	4	4	421829	373861	413606	298565	147264	192759	0.0313775	-1.97437	Ctrl_Starv down vs Ctrl
Q9R0C9	Sigma non-opioid intracellular receptor 1 OS=Rattus norvegicus OX=10116 GN=Sigmar1 PE=1 SV=1	Sigmar1	32	5	5	855963	1.00201e+06	1.26704e+06	821011	880999	727059	0.129491	-1.27372	Ctrl_Starv down vs Ctrl
Q9R0T3	DnaJ homolog subfamily C member 3 OS=Rattus norvegicus OX=10116 GN=Dnajc3 PE=1 SV=3	Dnajc3	35	17	17	1.18539e+06	1.26527e+06	1.43424e+06	943098	786899	877368	0.00657082	-1.48937	Ctrl_Starv down vs Ctrl
Q9R0T4	Cadherin-1 OS=Rattus norvegicus OX=10116 GN=Cdh1 PE=1 SV=1	Cdh1	9	6	6	553781	419397	488620	502211	273519	194595	0.170368	-1.61923	Ctrl_Starv down vs Ctrl
Q9R1Z0	Voltage-dependent anion-selective channel protein 3 OS=Rattus norvegicus OX=10116 GN=Vdac3 PE=1 SV=2	Vdac3	48	12	11	1.32601e+06	1.42032e+06	1.84066e+06	2.12951e+06	1.90386e+06	1.18162e+06	0.628898	1.11386	Ctrl_Starv up vs Ctrl
Q9WTP0	Band 4.1-like protein 1 OS=Rattus norvegicus OX=10116 GN=Epb41l1 PE=1 SV=1	Epb41l1	6	4	2	68304.2	42213	34425.8	70953.8	36877.1	92674.4	0.431709	1.34681	Ctrl_Starv up vs Ctrl
Q9WTV0	Prolactin regulatory element-binding protein OS=Rattus norvegicus OX=10116 GN=Preb PE=1 SV=2	Preb	19	6	6	421881	517842	444559	560647	796150	547108	0.086497	1.35982	Ctrl_Starv up vs Ctrl
Q9WTW7	Solute carrier family 23 member 1 OS=Rattus norvegicus OX=10116 GN=Slc23a1 PE=2 SV=1	Slc23a1	10	5	5	355861	191223	187173	148721	96383.3	126372	0.0572509	-1.91579	Ctrl_Starv down vs Ctrl
Q9WU74	Lipolysis-stimulated lipoprotein receptor OS=Rattus norvegicus OX=10116 GN=Lsr PE=1 SV=1	Lsr	36	16	16	1.48584e+06	1.04504e+06	1.07062e+06	959856	802827	982762	0.114449	-1.29963	Ctrl_Starv down vs Ctrl
Q9WU82	Catenin beta-1 OS=Rattus norvegicus OX=10116 GN=Ctnnb1 PE=1 SV=1	Ctnnb1	46	32	26	4631782	3.06829e+06	3.4556e+06	2.70612e+06	2.05806e+06	3.37152e+06	0.163531	-1.37778	Ctrl_Starv down vs Ctrl
Q9WUF4	Vesicle-associated membrane protein 8 OS=Rattus norvegicus OX=10116 GN=Vamp8 PE=1 SV=1	Vamp8	22	2	2	166328	251915	250965	233596	181284	154950	0.43741	-1.17023	Ctrl_Starv down vs Ctrl
Q9WUS0	Adenylate kinase 4, mitochondrial OS=Rattus norvegicus OX=10116 GN=Ak4 PE=2 SV=1	Ak4	50	11	11	595211	467180	504438	2.16093e+06	1.0092e+06	494487	0.190448	1.97365	Ctrl_Starv up vs Ctrl
Q9WV57	Macrophage-expressed gene 1 protein OS=Rattus norvegicus OX=10116 GN=Mpeg1 PE=2 SV=2	Mpeg1	5	3	3	54649.7	77009.4	68450.1	106018	139751	47078	0.436958	1.34281	Ctrl_Starv up vs Ctrl
Q9WVJ4	Synaptojanin-2-binding protein OS=Rattus norvegicus OX=10116 GN=Synj2bp PE=1 SV=2	Synj2bp	39	5	5	319880	340051	385467	371981	414457	231143	0.786916	-1.05571	Ctrl_Starv down vs Ctrl
Q9WVK3	Peroxisomal trans-2-enoyl-CoA reductase OS=Rattus norvegicus OX=10116 GN=Pecr PE=2 SV=1	Pecr	29	6	6	889845	1.04329e+06	1.26561e+06	612850	515487	642059	0.0086015	-1.79594	Ctrl_Starv down vs Ctrl
Q9WVK7	Hydroxyacyl-coenzyme A dehydrogenase, mitochondrial OS=Rattus norvegicus OX=10116 GN=Hadh PE=2 SV=1	Hadh	29	9	9	975715	707922	941088	695233	454051	663954	0.0891978	-1.45833	Ctrl_Starv down vs Ctrl
Q9Z0V5	Peroxiredoxin-4 OS=Rattus norvegicus OX=10116 GN=Prdx4 PE=2 SV=1	Prdx4	59	12	10	1.20465e+06	1.23801e+06	1.69832e+06	1.0896e+06	1.08677e+06	967491	0.0866062	-1.30272	Ctrl_Starv down vs Ctrl
Q9Z122	Acyl-CoA 6-desaturase OS=Rattus norvegicus OX=10116 GN=Fads2 PE=1 SV=1	Fads2	33	13	12	1.3393e+06	1.22554e+06	1.97852e+06	225243	446032	531445	0.0103473	-3.9327	Ctrl_Starv down vs Ctrl
Q9Z142	Transmembrane protein 33 OS=Rattus norvegicus OX=10116 GN=Tmem33 PE=2 SV=1	Tmem33	11	3	3	794458	876930	1.05789e+06	881897	1.03132e+06	1.10969e+06	0.386475	1.11048	Ctrl_Starv up vs Ctrl
Q9Z1A6	Vigilin OS=Rattus norvegicus OX=10116 GN=Hdlbp PE=1 SV=1	Hdlbp	25	24	24	297542	522360	1.06436e+06	264079	293031	303141	0.154201	-1.91766	Ctrl_Starv down vs Ctrl
Q9Z1E1	Flotillin-1 OS=Rattus norvegicus OX=10116 GN=Flot1 PE=2 SV=2	Flot1	41	15	15	743157	357877	594233	856962	454974	523397	0.782895	1.08894	Ctrl_Starv up vs Ctrl
Q9Z1I6	Rho guanine nucleotide exchange factor 1 OS=Rattus norvegicus OX=10116 GN=Arhgef1 PE=2 SV=1	Arhgef1	4	2	2	62022.8	137133	107106	91204.6	96567.7	43742.1	0.454095	-1.33225	Ctrl_Starv down vs Ctrl
Q9Z1P2	Alpha-actinin-1 OS=Rattus norvegicus OX=10116 GN=Actn1 PE=1 SV=1	Actn1	61	51	28	1.46616e+06	1.37668e+06	1.47063e+06	1.11396e+06	792929	924516	0.012891	-1.53756	Ctrl_Starv down vs Ctrl
Q9Z1W6	Protein LYRIC OS=Rattus norvegicus OX=10116 GN=Mtdh PE=1 SV=2	Mtdh	30	14	14	751227	928313	1.06877e+06	987512	1.17229e+06	972932	0.310545	1.14755	Ctrl_Starv up vs Ctrl
Q9Z1Y3	Cadherin-2 OS=Rattus norvegicus OX=10116 GN=Cdh2 PE=1 SV=1	Cdh2	27	17	17	2.8065e+06	1.95979e+06	2.72842e+06	2.58254e+06	1.548e+06	2.39463e+06	0.488853	-1.16165	Ctrl_Starv down vs Ctrl
Q9Z250	Protein lin-7 homolog A OS=Rattus norvegicus OX=10116 GN=Lin7a PE=1 SV=2	Lin7a	16	3	3	77312	47561.3	98871.5	36308.4	17998	54661.2	0.117803	-2.16714	Ctrl_Starv down vs Ctrl
Q9Z269	Vesicle-associated membrane protein-associated protein B OS=Rattus norvegicus OX=10116 GN=Vapb PE=1 SV=3	Vapb	42	12	11	895640	817799	1.11416e+06	3.15168e+06	938841	971039	0.362552	1.5213	Ctrl_Starv up vs Ctrl
Q9Z270	Vesicle-associated membrane protein-associated protein A OS=Rattus norvegicus OX=10116 GN=Vapa PE=1 SV=3	Vapa	49	14	13	2.8015e+06	2.65353e+06	3.92735e+06	3.58223e+06	2.77342e+06	2.73202e+06	0.879877	-1.0246	Ctrl_Starv down vs Ctrl
Q9Z2L0	Voltage-dependent anion-selective channel protein 1 OS=Rattus norvegicus OX=10116 GN=Vdac1 PE=1 SV=4	Vdac1	76	20	20	3.75851e+06	4.36932e+06	5.81615e+06	6.02033e+06	5.33491e+06	3.51737e+06	0.800398	1.05755	Ctrl_Starv up vs Ctrl
Q9Z2Q1	Protein transport protein Sec31A OS=Rattus norvegicus OX=10116 GN=Sec31a PE=1 SV=2	Sec31a	20	23	23	452475	682815	596645	513547	622748	225763	0.402326	-1.36675	Ctrl_Starv down vs Ctrl
Q9Z2Q7	Syntaxin-8 OS=Rattus norvegicus OX=10116 GN=Stx8 PE=1 SV=1	Stx8	11	2	2	22444.3	12430.8	25641.6	19439.1	11567.3	10368.9	0.274093	-1.45312	Ctrl_Starv down vs Ctrl
Q9Z2S9	Flotillin-2 OS=Rattus norvegicus OX=10116 GN=Flot2 PE=1 SV=1	Flot2	40	15	15	1.00974e+06	750227	1.10385e+06	967825	779263	737248	0.396141	-1.14571	Ctrl_Starv down vs Ctrl
Q9Z2Z8	7-dehydrocholesterol reductase OS=Rattus norvegicus OX=10116 GN=Dhcr7 PE=1 SV=1	Dhcr7	20	9	9	3.2363e+06	3.70014e+06	4.64766e+06	2.57692e+06	3.16995e+06	2.12322e+06	0.0681921	-1.47497	Ctrl_Starv down vs Ctrl
Q9Z340	Partitioning defective 3 homolog OS=Rattus norvegicus OX=10116 GN=Pard3 PE=1 SV=1	Pard3	6	7	7	196209	134610	213287	139326	79116.9	83392.1	0.0579262	-1.82997	Ctrl_Starv down vs Ctrl
