# Supplementary material for: Lipid droplet membrane proteome remodeling parallels ethanol-induced hepatic steatosis and its resolution
Source: J Lipid Res. 2021 Feb 20;62:100049. doi: 10.1016/j.jlr.2021.100049 (PMC8010705; doi:10.1016/j.jlr.2021.100049)
Supplement: Supplemental Table S7 [file mmc8.xlsx]

## Sheet: EtOH fast vs Con upregulated
Accession	Description	Gene_Names	Coverage (%)	#Peptides	#Unique	C45_Ctrl	C48_Ctrl	C50_Ctrl	E45_EtOH	E72_EtOH	E75_EtOH	p-value(EtOH vs. Ctrl)	Fold-Change(EtOH vs. Ctrl)
Q5PPL3	Sterol-4-alpha-carboxylate 3-dehydrogenase, decarboxylating OS=Rattus norvegicus OX=10116 GN=Nsdhl PE=2 SV=1	Nsdhl	78	70	70	1.10981e+08	6.44557e+07	8.11085e+07	2.98973e+08	4.36532e+08	1.90371e+08	0.0120209	3.49858
Q6AY30	Saccharopine dehydrogenase-like oxidoreductase OS=Rattus norvegicus OX=10116 GN=Sccpdh PE=1 SV=1	Sccpdh	79	63	63	5.78134e+07	3.5576e+07	6.48787e+07	1.11031e+08	1.79392e+08	8.6151e+07	0.0396559	2.34282
Q5M875	17-beta-hydroxysteroid dehydrogenase 13 OS=Rattus norvegicus OX=10116 GN=Hsd17b13 PE=1 SV=1	Hsd17b13	77	64	57	2.70396e+08	1.56341e+08	1.8698e+08	5.36853e+08	5.01973e+08	3.09783e+08	0.029372	2.19403
D4A4K4	Vacuolar protein sorting 13 homolog C OS=Rattus norvegicus OX=10116 GN=Vps13c PE=1 SV=2	Vps13c	20	56	56	488967	944509	930155	1.80953e+06	1.75715e+06	1.68051e+06	0.0182367	2.317
M0RBF1	Complement C3 OS=Rattus norvegicus OX=10116 GN=C3 PE=1 SV=1	C3	32	47	46	3.3368e+06	3.36552e+06	3.70059e+06	4.02563e+06	4.16415e+06	4.25008e+06	0.00809709	1.19684
P20070	NADH-cytochrome b5 reductase 3 OS=Rattus norvegicus OX=10116 GN=Cyb5r3 PE=1 SV=2	Cyb5r3	73	44	44	9.41997e+07	4.41205e+07	7.23235e+07	1.86253e+08	1.661e+08	1.18161e+08	0.0331711	2.29964
Q562C4	Methyltransferase-like protein 7B OS=Rattus norvegicus OX=10116 GN=Mettl7b PE=1 SV=1	Mettl7b	84	45	44	3.34055e+08	2.62796e+08	3.55892e+08	5.75531e+08	1120765955	5.11519e+08	0.0395689	2.19397
P05182	Cytochrome P450 2E1 OS=Rattus norvegicus OX=10116 GN=Cyp2e1 PE=1 SV=4	Cyp2e1	66	40	40	4.48581e+06	6.2599e+06	7.24754e+06	3.88841e+07	5.20725e+07	5.46871e+07	0.000291906	8.16373
P07687	Epoxide hydrolase 1 OS=Rattus norvegicus OX=10116 GN=Ephx1 PE=1 SV=1	Ephx1	79	39	39	1.41012e+07	1.16589e+07	1.54557e+07	2.2683e+07	3.17571e+07	2.83845e+07	0.00575881	2.00389
P97852	Peroxisomal multifunctional enzyme type 2 OS=Rattus norvegicus OX=10116 GN=Hsd17b4 PE=1 SV=3	Hsd17b4	50	33	33	4.41761e+06	5.02243e+06	4.23594e+06	5.76271e+06	9.16606e+06	8.07855e+06	0.0269142	1.65589
P97524	Very long-chain acyl-CoA synthetase OS=Rattus norvegicus OX=10116 GN=Slc27a2 PE=1 SV=1	Slc27a2	52	32	32	4.89164e+06	4.29363e+06	5.34502e+06	6.56068e+06	8.1818e+06	7.01949e+06	0.0114506	1.49724
A0A0G2JY43	Aldehyde dehydrogenase family 3 member A2 OS=Rattus norvegicus OX=10116 GN=Aldh3a2 PE=1 SV=1	Aldh3a2	46	31	29	1.31277e+07	1.52684e+07	1.80425e+07	2.30942e+07	2.3275e+07	1.94309e+07	0.0316716	1.42409
D4AA14	Apoptosis-inducing factor, mitochondria-associated 2 OS=Rattus norvegicus OX=10116 GN=Aifm2 PE=1 SV=1	Aifm2	65	29	29	1.90335e+07	1.22044e+07	1.32701e+07	8.34962e+07	8.02701e+07	7.23512e+07	0.00029514	5.39824
Q3KRE2	Methyltransferase like 7A, isoform CRA_b OS=Rattus norvegicus OX=10116 GN=Mettl7a PE=1 SV=1	Mettl7a	55	29	28	5.52115e+07	4.15066e+07	3.69313e+07	7.25676e+07	1.51028e+08	8.53263e+07	0.0337472	2.22731
A0A0G2JTA0	FAS-associated factor 2 OS=Rattus norvegicus OX=10116 GN=Faf2 PE=1 SV=1	Faf2	56	20	20	4.68572e+06	2.7972e+06	4.36423e+06	9.15915e+06	8.74624e+06	6.04693e+06	0.026748	2.0383
P09527	Ras-related protein Rab-7a OS=Rattus norvegicus OX=10116 GN=Rab7a PE=1 SV=2	Rab7a	82	19	19	7.32328e+06	7.70276e+06	7.65525e+06	1.5229e+07	1.59523e+07	1.26472e+07	0.00084468	1.92336
Q4AEF8	Coatomer subunit gamma-1 OS=Rattus norvegicus OX=10116 GN=Copg1 PE=2 SV=1	Copg1	33	21	18	2.03973e+06	2.98972e+06	3.20928e+06	3.95937e+06	3.89837e+06	4.21614e+06	0.048564	1.49258
Q5EB77	Ras-related protein Rab-18 OS=Rattus norvegicus OX=10116 GN=Rab18 PE=2 SV=1	Rab18	77	19	18	1.32531e+07	1.1947e+07	1.63117e+07	1.95246e+07	2.4145e+07	1.82872e+07	0.0317907	1.4945
M0RA08	Perilipin OS=Rattus norvegicus OX=10116 GN=Plin3 PE=1 SV=1	Plin3	68	17	17	1.23917e+06	1.56909e+06	1.67449e+06	5.78542e+06	2.85605e+06	6.77731e+06	0.0137207	3.25212
D3ZZB2	Peroxisomal biogenesis factor 1 OS=Rattus norvegicus OX=10116 GN=Pex1 PE=1 SV=1	Pex1	16	17	16	199490	235997	268944	605960	541099	607189	0.000627072	2.50526
P0C548	Patatin-like phospholipase domain-containing protein 2 OS=Rattus norvegicus OX=10116 GN=Pnpla2 PE=1 SV=1	Pnpla2	44	16	16	1.35013e+06	1.0548e+06	1.19881e+06	2.2993e+06	3.48281e+06	2.85482e+06	0.00344144	2.37467
Q62904	3-keto-steroid reductase OS=Rattus norvegicus OX=10116 GN=Hsd17b7 PE=1 SV=1	Hsd17b7	52	15	15	7.02337e+06	5.50942e+06	9.92067e+06	1.89885e+07	2.50173e+07	1.4203e+07	0.0155551	2.6
P54777	Peroxisome assembly factor 2 OS=Rattus norvegicus OX=10116 GN=Pex6 PE=1 SV=1	Pex6	19	14	14	212074	257427	284821	597818	618074	561237	0.000689274	2.37145
P97536	Cullin-associated NEDD8-dissociated protein 1 OS=Rattus norvegicus OX=10116 GN=Cand1 PE=1 SV=1	Cand1	16	14	14	680811	832790	781893	858639	1.07056e+06	1.02205e+06	0.0492953	1.28448
Q6P7A2	Ubiquitin conjugation factor E4 A OS=Rattus norvegicus OX=10116 GN=Ube4a PE=2 SV=1	Ube4a	17	14	14	722412	688320	627605	1.63465e+06	1.8017e+06	1.13838e+06	0.00556548	2.20654
A8WCF8	Tumor protein p63-regulated gene 1-like protein OS=Rattus norvegicus OX=10116 GN=Tprg1l PE=1 SV=1	Tprg1l	51	13	13	7.18662e+06	3.74822e+06	6.91214e+06	1.22645e+07	2.12227e+07	1.06652e+07	0.0388907	2.46124
B0BMW0	RAB14, member RAS oncogene family OS=Rattus norvegicus OX=10116 GN=Rab14 PE=1 SV=1	Rab14	80	15	13	4.92872e+06	3.96543e+06	4.64439e+06	7.14375e+06	6.54278e+06	6.66328e+06	0.00424843	1.50825
P52020	Squalene monooxygenase OS=Rattus norvegicus OX=10116 GN=Sqle PE=1 SV=1	Sqle	32	13	13	773392	805062	1.30162e+06	2.51652e+06	4.99552e+06	2.7965e+06	0.00974691	3.51367
F1LZ05	Poly [ADP-ribose] polymerase OS=Rattus norvegicus OX=10116 GN=Parp14 PE=1 SV=2	Parp14	8	12	12	250293	248707	223752	316797	393008	426718	0.00965825	1.56245
P06757	Alcohol dehydrogenase 1 OS=Rattus norvegicus OX=10116 GN=Adh1 PE=1 SV=3	Adh1	59	25	12	2.16195e+07	1.53726e+07	1.97366e+07	3.40228e+07	5.19846e+07	2.72821e+07	0.0363782	1.94485
D3ZAW4	Abhydrolase domain containing 4 (Predicted) OS=Rattus norvegicus OX=10116 GN=Abhd4 PE=1 SV=1	Abhd4	37	11	11	642545	507713	454605	1.8307e+06	1.34065e+06	1.12834e+06	0.0050247	2.65301
G3V7M0	CCR4-NOT transcription complex, subunit 1 OS=Rattus norvegicus OX=10116 GN=Cnot1 PE=1 SV=1	Cnot1	5	11	11	234555	265693	291425	384234	371144	473927	0.0114457	1.54964
Q6P6S9	Ectonucleoside triphosphate diphosphohydrolase 5 OS=Rattus norvegicus OX=10116 GN=Entpd5 PE=2 SV=1	Entpd5	38	11	11	948996	1.21447e+06	1.50372e+06	1.92503e+06	1.63783e+06	1.79173e+06	0.0491052	1.4827
F1LVT9	Similar to novel protein OS=Rattus norvegicus OX=10116 GN=RGD1559575 PE=1 SV=2	RGD1559575	20	12	10	341315	479619	396427	653016	625416	784096	0.0115128	1.70248
O35509	Ras-related protein Rab-11B OS=Rattus norvegicus OX=10116 GN=Rab11b PE=1 SV=4	Rab11b	42	9	9	4.36207e+06	4.70617e+06	4.91576e+06	1.01582e+07	1.13069e+07	9.07158e+06	0.000428089	2.17752
Q8R431	Monoglyceride lipase OS=Rattus norvegicus OX=10116 GN=Mgll PE=1 SV=1	Mgll	43	9	9	931499	1.18469e+06	1.0514e+06	3.17828e+06	1.95827e+06	1.81783e+06	0.0157427	2.13642
A2RRT9	Cytochrome P450 4V2 OS=Rattus norvegicus OX=10116 GN=Cyp4v2 PE=2 SV=1	Cyp4v2	19	8	8	384511	408324	365138	741361	898840	671463	0.00170432	1.9836
D3ZKI3	Cell death-inducing DFFA-like effector b OS=Rattus norvegicus OX=10116 GN=Cideb PE=1 SV=2	Cideb	22	8	8	2.38896e+06	1.79434e+06	2.67203e+06	4.39175e+06	8.64126e+06	4.03086e+06	0.0324369	2.37257
D3ZUU8	SEC14-like protein 3 OS=Rattus norvegicus OX=10116 GN=Sec14l4 PE=1 SV=1	Sec14l4	26	9	8	3.88308e+06	3.92665e+06	4.16047e+06	5.04913e+06	7.99116e+06	6.40361e+06	0.0252086	1.597
G3V7Q7	IQ motif containing GTPase activating protein 1 (Predicted), isoform CRA_b OS=Rattus norvegicus OX=10116 GN=Iqgap1 PE=1 SV=1	Iqgap1	8	10	8	703052	518341	576416	1.17314e+06	1.47231e+06	2.07236e+06	0.00733875	2.57331
P29315	Ribonuclease inhibitor OS=Rattus norvegicus OX=10116 GN=Rnh1 PE=1 SV=2	Rnh1	23	8	8	264868	258559	312065	380039	325831	402423	0.0309036	1.32604
Q5HZY0	UBX domain-containing protein 4 OS=Rattus norvegicus OX=10116 GN=Ubxn4 PE=1 SV=1	Ubxn4	25	8	8	1.7844e+06	1.72802e+06	1.71294e+06	3.40183e+06	4.88246e+06	3.5381e+06	0.00222139	2.23244
Q5RKL4	Dimethylglycine dehydrogenase OS=Rattus norvegicus OX=10116 GN=Dmgdh PE=1 SV=1	Dmgdh	12	8	8	695034	649507	440181	1.01095e+06	2.37493e+06	1.42793e+06	0.0293891	2.58398
Q9Z2Z8	7-dehydrocholesterol reductase OS=Rattus norvegicus OX=10116 GN=Dhcr7 PE=1 SV=1	Dhcr7	17	8	8	3.28396e+06	3.71937e+06	4.47928e+06	7.83007e+06	1.16479e+07	1.00655e+07	0.0030639	2.5601
A0A0G2K2P4	Cytochrome P450, family 2, subfamily t, polypeptide 1 OS=Rattus norvegicus OX=10116 GN=Cyp2t1 PE=1 SV=1	Cyp2t1	18	7	7	293958	331470	383448	468612	606479	669114	0.0144027	1.72014
D4A2K1	4-hydroxy-2-oxoglutarate aldolase 1 OS=Rattus norvegicus OX=10116 GN=Hoga1 PE=1 SV=1	Hoga1	28	7	7	796159	717955	748955	1.20984e+06	1.09243e+06	932518	0.0123842	1.42258
G3V857	Growth arrest-specific 2 OS=Rattus norvegicus OX=10116 GN=Gas2 PE=1 SV=1	Gas2	31	7	7	1.11157e+06	1.19062e+06	1.41167e+06	1.588e+06	1.61073e+06	1.60784e+06	0.0209269	1.30084
P00173	Cytochrome b5 OS=Rattus norvegicus OX=10116 GN=Cyb5a PE=1 SV=2	Cyb5a	49	7	7	1.61102e+07	15553940	2.45306e+07	2.79054e+07	3.54298e+07	2.89241e+07	0.0354661	1.66938
Q5HZX7	Lipid droplet-associated hydrolase OS=Rattus norvegicus OX=10116 GN=Ldah PE=2 SV=1	Ldah	30	8	7	219946	432102	646511	1.04888e+06	1.08285e+06	956506	0.0390479	2.60515
Q5RKJ9	RAB10, member RAS oncogene family OS=Rattus norvegicus OX=10116 GN=Rab10 PE=1 SV=1	Rab10	38	10	7	3.32804e+06	3.15903e+06	3.63674e+06	4.71761e+06	4.54113e+06	4.91731e+06	0.00199957	1.40191
Q99ML5	Prenylcysteine oxidase OS=Rattus norvegicus OX=10116 GN=Pcyox1 PE=1 SV=1	Pcyox1	23	7	7	635587	639866	741415	824394	855695	852800	0.0111764	1.2589
A0A096MJM1	Ras homolog family member G (Fragment) OS=Rattus norvegicus OX=10116 GN=Rhog PE=1 SV=6	Rhog	47	6	6	830248	918983	814745	1.43085e+06	1.61297e+06	1.41702e+06	0.000587032	1.73921
A0A0G2K7G2	ArfGAP with FG repeats 2 OS=Rattus norvegicus OX=10116 GN=Agfg2 PE=1 SV=1	Agfg2	24	6	6	290669	374388	389999	490067	517644	627797	0.0206008	1.55396
D3Z8I7	Glutathione S-transferase, theta 3 OS=Rattus norvegicus OX=10116 GN=Gstt3 PE=1 SV=1	Gstt3	29	6	6	1.05473e+06	6.05299e+06	4.06915e+06	1.18421e+07	2.51794e+07	2.97281e+07	0.031646	6.98783
D4A5W8	CDP-diacylglycerol--glycerol-3-phosphate 3-phosphatidyltransferase OS=Rattus norvegicus OX=10116 GN=Pgs1 PE=3 SV=2	Pgs1	14	6	6	267135	149468	241373	446009	698862	462986	0.0171442	2.46478
G3V6H0	RCG48149, isoform CRA_b OS=Rattus norvegicus OX=10116 GN=LOC100363782 PE=1 SV=1	LOC100363782	83	15	6	7.19115e+06	7.87059e+06	8.97806e+06	1.31103e+07	1.18878e+07	1.06371e+07	0.011131	1.48314
P08516	Cytochrome P450 4A10 OS=Rattus norvegicus OX=10116 GN=Cyp4a10 PE=1 SV=2	Cyp4a10	17	8	6	313121	312645	450273	603616	880493	779266	0.0105247	2.11014
P11711	Cytochrome P450 2A1 OS=Rattus norvegicus OX=10116 GN=Cyp2a1 PE=1 SV=2	Cyp2a1	68	39	6	1.026e+06	1.15102e+06	1.31688e+06	2.93976e+06	2.17669e+06	4.40374e+06	0.0111594	2.62654
P24389	Type I iodothyronine deiodinase OS=Rattus norvegicus OX=10116 GN=Dio1 PE=1 SV=2	Dio1	29	6	6	2.85542e+06	2.80743e+06	3.12054e+06	5.63406e+06	7.69303e+06	4.2593e+06	0.0185878	1.94692
P85834	Elongation factor Tu, mitochondrial OS=Rattus norvegicus OX=10116 GN=Tufm PE=1 SV=1	Tufm	17	6	6	900208	674504	561908	1.53342e+06	2.32766e+06	1.04422e+06	0.0414713	2.21884
Q6AXT5	Ras-related protein Rab-21 OS=Rattus norvegicus OX=10116 GN=Rab21 PE=2 SV=1	Rab21	32	7	6	1.82761e+06	1.47484e+06	1.61485e+06	2.86286e+06	4.50116e+06	2.9169e+06	0.0109777	2.05161
Q6AY18	SAR1 gene homolog A (S. cerevisiae), isoform CRA_b OS=Rattus norvegicus OX=10116 GN=Sar1a PE=1 SV=1	Sar1a	45	9	6	889677	1.56169e+06	1.76914e+06	3.33827e+06	2.47289e+06	2.62549e+06	0.0345653	2.06593
A0A0G2JWA8	Microtubule-actin cross-linking factor 1 OS=Rattus norvegicus OX=10116 GN=Macf1 PE=1 SV=1	Macf1	1	5	5	659335	520048	699660	1.46709e+06	1.46782e+06	1.13434e+06	0.00344751	2.16743
D4A896	ATP-binding cassette, subfamily G (WHITE), member 3-like 3 OS=Rattus norvegicus OX=10116 GN=Abcg3l3 PE=1 SV=1	Abcg3l3	11	7	5	122014	67938.1	97962.6	164421	234529	202689	0.0193703	2.12716
F1LW77	RAB33B, member RAS oncogene family OS=Rattus norvegicus OX=10116 GN=Rab33b PE=1 SV=2	Rab33b	29	7	5	1.06576e+06	1.02372e+06	1.19147e+06	2.30292e+06	2.40384e+06	1.65762e+06	0.0066267	1.91829
G3V7J5	Carboxylic ester hydrolase OS=Rattus norvegicus OX=10116 GN=Ces2e PE=1 SV=2	Ces2e	25	11	5	669239	736710	1.23773e+06	2.00457e+06	1.61091e+06	2.97641e+06	0.0247887	2.50665
Q02769	Squalene synthase OS=Rattus norvegicus OX=10116 GN=Fdft1 PE=2 SV=1	Fdft1	14	5	5	454627	543855	902454	1.08205e+06	1.18165e+06	1.02561e+06	0.0478743	1.80462
Q5BK21	Transmembrane 7 superfamily member 2 OS=Rattus norvegicus OX=10116 GN=Tm7sf2 PE=1 SV=1	Tm7sf2	17	5	5	600927	704123	889264	2.42272e+06	3.67346e+06	2.92439e+06	0.00103869	4.10492
Q5HZY2	GTP-binding protein SAR1b OS=Rattus norvegicus OX=10116 GN=Sar1b PE=2 SV=1	Sar1b	42	8	5	2.59184e+06	4.19885e+06	4.97426e+06	9.69685e+06	8.90987e+06	6.62916e+06	0.0256436	2.19532
Q68FT7	Phenylalanyl-tRNA synthetase subunit beta OS=Rattus norvegicus OX=10116 GN=Farsb PE=1 SV=1	Farsb	9	5	5	27181.8	51261.6	50120.8	73620.7	142986	133252	0.0277706	2.71827
Q6AYT9	Acyl-coenzyme A synthetase ACSM5, mitochondrial OS=Rattus norvegicus OX=10116 GN=Acsm5 PE=2 SV=1	Acsm5	11	5	5	66523.8	129251	102287	318900	358457	162596	0.0316759	2.76475
A0A0G2JVC8	Terpene cyclase/mutase family member OS=Rattus norvegicus OX=10116 GN=Lss PE=1 SV=1	Lss	55	35	4	1.03856e+07	6.31353e+06	8.65324e+06	1.79287e+07	1.91739e+07	1.37622e+07	0.0162545	2.02778
A0A140TAA5	WD repeat domain phosphoinositide-interacting protein 4 OS=Rattus norvegicus OX=10116 GN=Wdr45 PE=1 SV=1	Wdr45	12	4	4	204465	346551	335374	547287	599979	445215	0.0344463	1.83232
D4A7R0	Signal recognition particle subunit SRP72 OS=Rattus norvegicus OX=10116 GN=LOC108348180 PE=1 SV=2	LOC108348180	6	4	4	112995	148687	145696	209356	250342	230163	0.00653041	1.70173
E9PT90	Spartin OS=Rattus norvegicus OX=10116 GN=Spart PE=1 SV=3	Spart	10	4	4	115665	116988	147334	231541	188720	245809	0.00750419	1.75307
P04166	Cytochrome b5 type B OS=Rattus norvegicus OX=10116 GN=Cyb5b PE=1 SV=2	Cyb5b	35	4	4	2.83773e+06	2.86867e+06	4.32672e+06	4.31398e+06	6.93207e+06	6.333e+06	0.0493543	1.75192
Q4QQS6	ALG5, dolichyl-phosphate beta-glucosyltransferase OS=Rattus norvegicus OX=10116 GN=Alg5 PE=1 SV=1	Alg5	13	4	4	1.08621e+06	855679	1.11452e+06	2.04189e+06	1.88484e+06	1.26275e+06	0.0393034	1.67406
Q5FVQ6	Interferon-gamma-inducible GTPase Ifgga3 protein OS=Rattus norvegicus OX=10116 GN=MGC108823 PE=1 SV=1	MGC108823	32	9	4	466120	971043	778232	2.0595e+06	1.62966e+06	1.2188e+06	0.0368045	2.26455
Q5RKI5	FLII, actin-remodeling protein OS=Rattus norvegicus OX=10116 GN=Flii PE=1 SV=1	Flii	3	4	4	1.50992e+06	1.14262e+06	1.11551e+06	2.16213e+06	3.5415e+06	2.0256e+06	0.025946	2.00492
Q6MG55	Phosphatidylserine lipase ABHD16A OS=Rattus norvegicus OX=10116 GN=Abhd16a PE=2 SV=1	Abhd16a	6	4	4	94726.5	86811.1	84034.2	100017	99584.1	99407.4	0.0286234	1.12735
Q8CHN6	Sphingosine-1-phosphate lyase 1 OS=Rattus norvegicus OX=10116 GN=Sgpl1 PE=2 SV=1	Sgpl1	9	4	4	854045	756352	718510	997344	946989	972060	0.0130534	1.2553
A0A0G2JSQ2	Dimethylaniline monooxygenase [N-oxide-forming] OS=Rattus norvegicus OX=10116 GN=Fmo5 PE=1 SV=1	Fmo5	47	24	3	1.54195e+06	1.9672e+06	3.75637e+06	7.26815e+06	6.89791e+06	9.04351e+06	0.0115858	3.41401
B0BNK1	RAB5C, member RAS oncogene family OS=Rattus norvegicus OX=10116 GN=Rab5c PE=1 SV=1	Rab5c	36	6	3	2.09741e+06	2.2087e+06	2.38002e+06	3.99974e+06	5.1934e+06	3.07149e+06	0.0199247	1.79533
B5DFA3	Bucs1 protein OS=Rattus norvegicus OX=10116 GN=Acsm1 PE=2 SV=1	Acsm1	65	31	3	2.9685e+06	5.01552e+06	7.29865e+06	8.90065e+06	1.81969e+07	1.16448e+07	0.0464792	2.58912
G3V7B6	Phosphatidylglycerophosphatase and protein-tyrosine phosphatase 1 OS=Rattus norvegicus OX=10116 GN=Ptpmt1 PE=1 SV=1	Ptpmt1	16	3	3	283795	287053	245067	430278	516885	447717	0.00208077	1.70857
M0RC99	Ras-related protein Rab-5A OS=Rattus norvegicus OX=10116 GN=Rab5a PE=2 SV=1	Rab5a	36	6	3	1.02336e+06	1.04776e+06	1.26973e+06	1.64071e+06	1.80117e+06	1.75606e+06	0.00377607	1.5621
P17074	40S ribosomal protein S19 OS=Rattus norvegicus OX=10116 GN=Rps19 PE=2 SV=3	Rps19	22	3	3	3.14799e+06	3.06722e+06	3.34377e+06	4.06051e+06	4.78155e+06	4.46161e+06	0.00362865	1.38955
P36370	Antigen peptide transporter 1 OS=Rattus norvegicus OX=10116 GN=Tap1 PE=1 SV=2	Tap1	4	3	3	303833	297871	283676	400347	560568	553737	0.00938033	1.69159
P36970	Phospholipid hydroperoxide glutathione peroxidase OS=Rattus norvegicus OX=10116 GN=Gpx4 PE=1 SV=3	Gpx4	22	3	3	138427	188496	143982	256535	302713	231614	0.0137706	1.6854
P61212	ADP-ribosylation factor-like protein 1 OS=Rattus norvegicus OX=10116 GN=Arl1 PE=1 SV=1	Arl1	23	3	3	278564	368042	420651	580788	606678	475087	0.0340357	1.57158
Q5RJQ4	NAD-dependent protein deacetylase sirtuin-2 OS=Rattus norvegicus OX=10116 GN=Sirt2 PE=1 SV=1	Sirt2	14	3	3	76255	83841.2	58741.8	194731	183681	183862	0.000909039	2.59681
Q5RJY4	Dehydrogenase/reductase SDR family member 7B OS=Rattus norvegicus OX=10116 GN=Dhrs7b PE=1 SV=1	Dhrs7b	13	3	3	319237	267574	322946	484534	599337	435274	0.0105667	1.66095
Q5RK23	Protein ABHD1 OS=Rattus norvegicus OX=10116 GN=Abhd1 PE=2 SV=1	Abhd1	11	3	3	183839	215417	226010	373118	408548	363465	0.00106545	1.83612
Q5U4F4	Transmembrane protein 135 OS=Rattus norvegicus OX=10116 GN=Tmem135 PE=2 SV=1	Tmem135	7	3	3	234111	153881	256862	440210	486650	300607	0.0398287	1.90922
Q5XI60	Receptor expression-enhancing protein 6 OS=Rattus norvegicus OX=10116 GN=Reep6 PE=2 SV=1	Reep6	18	3	3	521733	291138	475965	2.0311e+06	1.45714e+06	1.80522e+06	0.0022182	4.19643
Q5XIC0	Enoyl-CoA delta isomerase 2, mitochondrial OS=Rattus norvegicus OX=10116 GN=Eci2 PE=1 SV=1	Eci2	12	3	3	225244	239267	268426	370700	395081	291846	0.0267645	1.43494
Q62665	Galectin-8 OS=Rattus norvegicus OX=10116 GN=Lgals8 PE=2 SV=1	Lgals8	18	3	3	177465	177655	173760	227365	234265	200020	0.010623	1.24821
Q62736	Non-muscle caldesmon OS=Rattus norvegicus OX=10116 GN=Cald1 PE=1 SV=1	Cald1	10	3	3	200144	133501	140008	206860	318097	254587	0.0486206	1.64828
Q66H15	Regulator of microtubule dynamics protein 3 OS=Rattus norvegicus OX=10116 GN=Rmdn3 PE=1 SV=1	Rmdn3	13	3	3	1.54015e+06	1.19339e+06	1.46469e+06	5.46963e+06	5.05967e+06	2.78763e+06	0.0078552	3.06014
Q66HA6	ADP-ribosylation factor-like protein 8B OS=Rattus norvegicus OX=10116 GN=Arl8b PE=2 SV=1	Arl8b	16	3	3	2.7567e+06	2.30088e+06	2.46003e+06	4.08283e+06	7.96791e+06	4.57465e+06	0.02431	2.1207
Q9JID2	Guanine nucleotide-binding protein subunit alpha-11 OS=Rattus norvegicus OX=10116 GN=Gna11 PE=2 SV=1	Gna11	12	3	3	8.03097e+06	5.7692e+06	4.61888e+06	1.55051e+07	2.01252e+07	1.35157e+07	0.00747748	2.70113
A0A0G2JTD9	RAB17, member RAS oncogene family OS=Rattus norvegicus OX=10116 GN=Rab17 PE=1 SV=1	Rab17	18	2	2	521596	367191	338806	643895	899004	565636	0.0478119	1.71519
D3ZF54	Anoctamin OS=Rattus norvegicus OX=10116 GN=Ano10 PE=1 SV=2	Ano10	3	2	2	396776	291239	344099	618477	878014	544620	0.0165298	1.952
D3ZWS2	Similar to CG3740-PA OS=Rattus norvegicus OX=10116 GN=LOC690000 PE=1 SV=1	LOC690000	15	2	2	234658	225081	261116	435998	541206	516487	0.000783808	2.06744
D4A8K4	Transmembrane protein 82 OS=Rattus norvegicus OX=10116 GN=Tmem82 PE=1 SV=1	Tmem82	5	2	2	698321	591084	638380	1.00219e+06	1.57462e+06	1.16364e+06	0.0101999	1.91009
D4ACK1	Nucleoporin 214 (Fragment) OS=Rattus norvegicus OX=10116 GN=Nup214 PE=1 SV=2	Nup214	2	2	2	50992.6	62560.5	59682.2	107224	75798.9	120069	0.0228748	1.72416
F1LPJ7	Ubiquitin carboxyl-terminal hydrolase OS=Rattus norvegicus OX=10116 GN=Usp33 PE=1 SV=3	Usp33	4	2	2	143059	150451	145151	223600	298709	257115	0.00260082	1.76484
O88563	Canalicular multispecific organic anion transporter 2 OS=Rattus norvegicus OX=10116 GN=Abcc3 PE=1 SV=1	Abcc3	2	2	2	53809.8	30398.7	44701.4	554248	1.16719e+06	534205	0.000761809	16.7818
P09215	Protein kinase C delta type OS=Rattus norvegicus OX=10116 GN=Prkcd PE=1 SV=1	Prkcd	4	2	2	59625.8	33474.9	41958.3	226031	85818.3	127780	0.0260771	3.09324
P10716	C-type lectin domain family 4 member F OS=Rattus norvegicus OX=10116 GN=Clec4f PE=1 SV=1	Clec4f	5	2	2	775518	741370	772901	1.02872e+06	1.37737e+06	1.24242e+06	0.00611045	1.5823
P16446	Phosphatidylinositol transfer protein alpha isoform OS=Rattus norvegicus OX=10116 GN=Pitpna PE=1 SV=2	Pitpna	20	5	2	1.24292e+06	1.6302e+06	1.5309e+06	2.453e+06	2.20365e+06	2.11782e+06	0.00943777	1.54537
P43428	Glucose-6-phosphatase OS=Rattus norvegicus OX=10116 GN=G6pc PE=2 SV=1	G6pc	22	5	2	575778	879221	814762	1.06503e+06	1.23878e+06	1.03509e+06	0.0480105	1.49045
P51647	Retinal dehydrogenase 1 OS=Rattus norvegicus OX=10116 GN=Aldh1a1 PE=1 SV=3	Aldh1a1	7	3	2	42068.7	47549.9	51520.4	63674.2	58253.5	87869.5	0.0498299	1.46784
P68101	Eukaryotic translation initiation factor 2 subunit 1 OS=Rattus norvegicus OX=10116 GN=Eif2s1 PE=1 SV=2	Eif2s1	6	2	2	187477	172960	112401	460814	302903	227973	0.049295	2.05913
P84903	Stromal interaction molecule 1 OS=Rattus norvegicus OX=10116 GN=Stim1 PE=1 SV=1	Stim1	4	2	2	297916	295711	423022	551982	697645	514861	0.0204236	1.74572
Q4V797	Interferon-gamma-inducible GTPase Ifgga1 protein OS=Rattus norvegicus OX=10116 GN=RGD1309362 PE=1 SV=1	RGD1309362	24	7	2	636233	727690	941180	1.22532e+06	2.25437e+06	1.52845e+06	0.0233659	2.13188
Q53B90	Ras-related protein Rab-43 OS=Rattus norvegicus OX=10116 GN=Rab43 PE=2 SV=1	Rab43	16	3	2	170839	187530	132012	306987	306549	242525	0.0127482	1.75402
Q566E4	Heterogeneous nuclear ribonucleoprotein R OS=Rattus norvegicus OX=10116 GN=Hnrnpr PE=1 SV=1	Hnrnpr	3	2	2	629124	369908	271747	1.84135e+06	1.12443e+06	719780	0.0449842	2.86698
Q5M840	G0/G1 switch protein 2 OS=Rattus norvegicus OX=10116 GN=G0s2 PE=3 SV=1	G0s2	23	2	2	145073	153194	189996	346197	708433	521017	0.00701392	3.11626
Q5XI64	Monoacylglycerol lipase ABHD6 OS=Rattus norvegicus OX=10116 GN=Abhd6 PE=1 SV=1	Abhd6	9	2	2	119313	83102.4	96580.8	208844	164001	163818	0.0112326	1.80279
Q5XIS7	Ubiquitin-associated protein 1 OS=Rattus norvegicus OX=10116 GN=Ubap1 PE=2 SV=1	Ubap1	5	2	2	9023.79	10224	4556.29	41760.9	54907.6	30012.7	0.00514077	5.47053
Q63483	RAB38, member RAS oncogene family OS=Rattus norvegicus OX=10116 GN=Rab38 PE=1 SV=1	Rab38	20	4	2	352617	399741	437992	801821	821371	694695	0.00122389	1.94964
Q6AXX6	Peroxiredoxin-like 2A OS=Rattus norvegicus OX=10116 GN=Prxl2a PE=1 SV=1	Prxl2a	11	2	2	1.19342e+06	769337	923616	1.65159e+06	1.3056e+06	1.36105e+06	0.0475849	1.51262
Q8K4B7	Dimethylaniline monooxygenase [N-oxide-forming] 4 OS=Rattus norvegicus OX=10116 GN=Fmo4 PE=1 SV=3	Fmo4	6	5	2	37292.1	61659.7	63435.2	106232	96574.6	97922.7	0.0213197	1.90261
Q99P75	Ras-related protein Rab-9A OS=Rattus norvegicus OX=10116 GN=Rab9a PE=1 SV=2	Rab9a	16	2	2	704733	716843	775011	1.17154e+06	1.26062e+06	822559	0.0490384	1.45854
Q9ES53	Ubiquitin recognition factor in ER-associated degradation protein 1 OS=Rattus norvegicus OX=10116 GN=Ufd1 PE=1 SV=1	Ufd1	4	2	2	317151	234459	231621	934084	709890	374419	0.0372804	2.43375
Q9ESH6	Glutaredoxin-1 OS=Rattus norvegicus OX=10116 GN=Glrx PE=3 SV=3	Glrx	12	2	2	200296	201786	172628	477050	475639	720826	0.00202879	2.86198
Q9QZH7	F-box/LRR-repeat protein 20 OS=Rattus norvegicus OX=10116 GN=Fbxl20 PE=1 SV=1	Fbxl20	7	2	2	121187	100059	89282.2	156456	152776	158731	0.00963923	1.51895
A0A0G2K1Q4	Transmembrane protein 53 OS=Rattus norvegicus OX=10116 GN=Tmem53 PE=1 SV=1	Tmem53	45	10	10	2.81652e+06	2.19136e+06	3.79052e+06	6.99458e+06	8.75411e+06	5.45316e+06	0.0133115	2.42567
A0A0G2K471	Interferon gamma-induced GTPase OS=Rattus norvegicus OX=10116 GN=Igtp PE=1 SV=1	Igtp	64	55	4	2.79326e+07	2.35394e+07	2.30534e+07	4.67097e+07	1.45536e+08	5.45698e+07	0.0418331	2.90333
A0A0G2K9U6	Autophagy-related 16-like 1 OS=Rattus norvegicus OX=10116 GN=Atg16l1 PE=1 SV=1	Atg16l1	3	2	2	28930.3	55803.5	28007.1	122326	84164.9	112108	0.0126868	2.94443
B2GUZ4	Peroxisomal biogenesis factor 26 OS=Rattus norvegicus OX=10116 GN=Pex26 PE=1 SV=1	Pex26	26	6	6	175543	162107	197488	589250	494756	454781	0.000382653	2.86806
D3ZMR2	UHRF1-binding protein 1 OS=Rattus norvegicus OX=10116 GN=Uhrf1bp1 PE=1 SV=3	Uhrf1bp1	2	2	2	32466.3	35543.6	28774.4	58231.2	99107.3	60086.9	0.0128737	2.18582
D3ZNQ6	Ubiquitin-conjugating enzyme E2M OS=Rattus norvegicus OX=10116 GN=Ube2m PE=1 SV=1	Ube2m	11	2	2	253697	265831	238251	343226	385682	380044	0.00142562	1.46295
D4A5K6	CAAX prenyl protease OS=Rattus norvegicus OX=10116 GN=Zmpste24 PE=1 SV=1	Zmpste24	19	9	9	876672	856398	924665	1.411e+06	2.25703e+06	1.24897e+06	0.032884	1.7894
E9PT22	Uncharacterized protein OS=Rattus norvegicus OX=10116 GN=Inf2 PE=1 SV=3	Inf2	5	6	5	122480	82136.4	98962.9	322765	318595	208250	0.00517849	2.78108
F1LML0	Asparaginyl-tRNA synthetase OS=Rattus norvegicus OX=10116 GN=Nars PE=1 SV=1	Nars	8	4	4	144716	133675	126254	198322	167471	157067	0.0341518	1.28784
F1LN03	Lysophosphatidylcholine acyltransferase 2 OS=Rattus norvegicus OX=10116 GN=Lpcat2 PE=1 SV=1	Lpcat2	4	2	2	38029.7	28151.7	25654.7	130596	60286.6	67938.3	0.0209668	2.69044
F1LTB8	UDP-glucuronosyltransferase OS=Rattus norvegicus OX=10116 GN=RGD1559459 PE=1 SV=2	RGD1559459	31	17	4	324640	358486	370856	530396	608970	450630	0.0133491	1.49961
G3V824	Insulin-like growth factor 2 receptor OS=Rattus norvegicus OX=10116 GN=Igf2r PE=1 SV=1	Igf2r	1	3	3	242623	226472	253743	298540	292938	272266	0.0147102	1.1953
P05714	Ras-related protein Rab-4A OS=Rattus norvegicus OX=10116 GN=Rab4a PE=1 SV=3	Rab4a	24	5	2	107864	96860.7	95506.6	129509	174552	163965	0.0113921	1.54872
P62916	Transcription initiation factor IIB OS=Rattus norvegicus OX=10116 GN=Gtf2b PE=2 SV=1	Gtf2b	19	4	4	82996.5	99733.7	91220.1	162686	154507	304823	0.026375	2.16497
Q3T1G7	Conserved oligomeric Golgi complex subunit 7 OS=Rattus norvegicus OX=10116 GN=Cog7 PE=2 SV=1	Cog7	4	3	2	42181.8	79645.1	112954	219151	188137	209997	0.0233407	2.83627
Q4FZR7	Spg20 protein (Fragment) OS=Rattus norvegicus OX=10116 GN=Spg20 PE=2 SV=1	Spg20	13	4	2	72949.3	80501.2	98000.5	244250	135350	220679	0.0137583	2.33167
Q5U3Z5	BRI3-binding protein OS=Rattus norvegicus OX=10116 GN=Bri3bp PE=1 SV=1	Bri3bp	10	2	2	10020.6	3461.07	6413.56	14550.9	44677	79024.6	0.036156	6.13543
Q5XIC4	Maspardin OS=Rattus norvegicus OX=10116 GN=Spg21 PE=2 SV=1	Spg21	8	2	2	394193	213919	141202	1.30979e+06	745191	479881	0.042388	3.40097
Q5XIE1	Protein THEM6 OS=Rattus norvegicus OX=10116 GN=Them6 PE=2 SV=1	Them6	18	3	3	128976	101689	96962.3	212879	193750	237650	0.00303916	1.97534
Q6IN01	Protein phosphatase 1 regulatory subunit 3B OS=Rattus norvegicus OX=10116 GN=Ppp1r3b PE=1 SV=1	Ppp1r3b	8	2	2	81717.8	111254	138718	181217	169933	184870	0.0319794	1.6527
Q9EQS5	Lathosterol oxidase OS=Rattus norvegicus OX=10116 GN=Sc5d PE=1 SV=1	Sc5d	9	3	3	66496.6	52655.1	59276.8	160234	97131.7	126204	0.00932635	2.11522

## Sheet: EtOH fast vs Con downregulated
Accession	Description	Gene_Names	Coverage (%)	#Peptides	#Unique	C45_Ctrl	C48_Ctrl	C50_Ctrl	E45_EtOH	E72_EtOH	E75_EtOH	p-value(EtOH vs. Ctrl)	Fold-Change(EtOH vs. Ctrl)
P11442	Clathrin heavy chain 1 OS=Rattus norvegicus OX=10116 GN=Cltc PE=1 SV=3	Cltc	40	53	53	5.34883e+06	4.89084e+06	4.85371e+06	3.02678e+06	3.63368e+06	3.21296e+06	0.00236936	-1.53166
F1LW74	IQ motif-containing GTPase-activating protein 2 OS=Rattus norvegicus OX=10116 GN=Iqgap2 PE=1 SV=3	Iqgap2	39	50	48	4.29637e+06	3.1129e+06	3.67889e+06	2.97378e+06	2.06091e+06	1.97922e+06	0.0429334	-1.59481
P15999	ATP synthase subunit alpha, mitochondrial OS=Rattus norvegicus OX=10116 GN=Atp5f1a PE=1 SV=2	Atp5f1a	67	42	42	1.34662e+07	1.78348e+07	1.5292e+07	1.13878e+07	1.22516e+07	1.08054e+07	0.028996	-1.34555
Q66HD0	Endoplasmin OS=Rattus norvegicus OX=10116 GN=Hsp90b1 PE=1 SV=2	Hsp90b1	54	42	39	1.01718e+07	1.21147e+07	1.05079e+07	8.48782e+06	7.92849e+06	8.52887e+06	0.00983561	-1.31154
Q63120	Canalicular multispecific organic anion transporter 1 OS=Rattus norvegicus OX=10116 GN=Abcc2 PE=1 SV=1	Abcc2	25	36	35	4.41234e+06	3.40161e+06	3.70236e+06	1.75575e+06	1.47937e+06	1.04992e+06	0.00405507	-2.73136
O70127	Bile salt export pump OS=Rattus norvegicus OX=10116 GN=Abcb11 PE=1 SV=1	Abcb11	30	29	27	5.43501e+06	4.06152e+06	5.34576e+06	2.95304e+06	3.04165e+06	2.25716e+06	0.011828	-1.79881
Q5BJZ3	Nicotinamide nucleotide transhydrogenase OS=Rattus norvegicus OX=10116 GN=Nnt PE=1 SV=1	Nnt	30	23	23	1.99824e+06	2.23711e+06	2.75205e+06	1.65493e+06	1.63263e+06	1.29086e+06	0.027323	-1.52223
Q05096	Unconventional myosin-Ib OS=Rattus norvegicus OX=10116 GN=Myo1b PE=1 SV=1	Myo1b	24	23	22	718791	710692	830682	477220	520303	321161	0.0237111	-1.74585
P06685	Sodium/potassium-transporting ATPase subunit alpha-1 OS=Rattus norvegicus OX=10116 GN=Atp1a1 PE=1 SV=1	Atp1a1	38	34	21	7.90287e+06	7.69567e+06	7.53332e+06	6.8609e+06	5.34039e+06	4.6801e+06	0.0441957	-1.38762
P29147	D-beta-hydroxybutyrate dehydrogenase, mitochondrial OS=Rattus norvegicus OX=10116 GN=Bdh1 PE=1 SV=2	Bdh1	62	21	21	1.31329e+07	1.86872e+07	2.17303e+07	1.03062e+07	1.09546e+07	9.4467e+06	0.0259336	-1.71001
P08683	Cytochrome P450 2C11 OS=Rattus norvegicus OX=10116 GN=Cyp2c11 PE=1 SV=1	Cyp2c11	57	32	20	2.69783e+07	2.78719e+07	2.60103e+07	5.56723e+06	1.1548e+07	5.37973e+06	0.00576057	-3.83831
F1LZW6	Solute carrier family 25 member 13 OS=Rattus norvegicus OX=10116 GN=Slc25a13 PE=1 SV=2	Slc25a13	57	25	18	4.56059e+06	6.31186e+06	6.45252e+06	3.49763e+06	3.20081e+06	3.6425e+06	0.0130004	-1.65764
Q75N33	Protein transport protein Sec16B OS=Rattus norvegicus OX=10116 GN=Sec16b PE=1 SV=1	Sec16b	28	18	18	1.33002e+06	1.56233e+06	1.41498e+06	1.24518e+06	980328	1.15832e+06	0.0453059	-1.27639
Q9WU82	Catenin beta-1 OS=Rattus norvegicus OX=10116 GN=Ctnnb1 PE=1 SV=1	Ctnnb1	38	23	18	4.47254e+06	3.17244e+06	3.44768e+06	2.89211e+06	2.45708e+06	2.37472e+06	0.0417026	-1.42586
A0A0G2K174	LIM domain 7 OS=Rattus norvegicus OX=10116 GN=Lmo7 PE=1 SV=1	Lmo7	19	17	17	401124	350840	474445	263557	191981	196220	0.0091259	-1.88755
P36365	Dimethylaniline monooxygenase [N-oxide-forming] 1 OS=Rattus norvegicus OX=10116 GN=Fmo1 PE=1 SV=2	Fmo1	38	18	17	1.88753e+06	3.65483e+06	2.94777e+06	1.51625e+06	1.39445e+06	1.10389e+06	0.0290369	-2.05771
Q63617	Hypoxia up-regulated protein 1 OS=Rattus norvegicus OX=10116 GN=Hyou1 PE=1 SV=1	Hyou1	21	17	17	971734	1.5992e+06	1.53127e+06	721555	630782	761238	0.0190378	-1.90083
Q5XIH7	Prohibitin-2 OS=Rattus norvegicus OX=10116 GN=Phb2 PE=1 SV=1	Phb2	58	16	16	3.49465e+06	4.06384e+06	3.73098e+06	2.73154e+06	3.2897e+06	3.08825e+06	0.0368007	-1.24059
Q66HF1	NADH-ubiquinone oxidoreductase 75 kDa subunit, mitochondrial OS=Rattus norvegicus OX=10116 GN=Ndufs1 PE=1 SV=1	Ndufs1	32	16	16	1.10733e+06	1.3175e+06	1.40235e+06	722347	903989	668983	0.0109238	-1.67309
D3ZN76	Protein transport protein sec16 OS=Rattus norvegicus OX=10116 GN=Sec16a PE=1 SV=1	Sec16a	10	15	15	484191	538553	584690	388316	417886	367707	0.00904323	-1.36713
D3ZFC5	Phospholipid-transporting ATPase OS=Rattus norvegicus OX=10116 GN=Atp11c PE=1 SV=3	Atp11c	14	14	14	1.50328e+06	1.59703e+06	1.46557e+06	1.03524e+06	1.32838e+06	923721	0.0369307	-1.40438
O35112	CD166 antigen OS=Rattus norvegicus OX=10116 GN=Alcam PE=1 SV=1	Alcam	23	14	14	1.00018e+06	712086	970185	625465	246020	376819	0.0468068	-2.28412
Q68FY0	Cytochrome b-c1 complex subunit 1, mitochondrial OS=Rattus norvegicus OX=10116 GN=Uqcrc1 PE=1 SV=1	Uqcrc1	36	14	14	1.38618e+06	2.10963e+06	1.87465e+06	966635	1.01787e+06	927237	0.00949733	-1.81803
P32551	Cytochrome b-c1 complex subunit 2, mitochondrial OS=Rattus norvegicus OX=10116 GN=Uqcrc2 PE=1 SV=2	Uqcrc2	45	13	13	1.92465e+06	3.20187e+06	3.35837e+06	1.38999e+06	1.2193e+06	1.32965e+06	0.0154057	-2.09414
B0BNG3	Lectin, mannose-binding 2 OS=Rattus norvegicus OX=10116 GN=Lman2 PE=1 SV=1	Lman2	37	12	12	2.84252e+06	3.96532e+06	3.79454e+06	2.2378e+06	2.33284e+06	2.63969e+06	0.0308984	-1.45868
P19643	Amine oxidase [flavin-containing] B OS=Rattus norvegicus OX=10116 GN=Maob PE=1 SV=3	Maob	33	13	12	4.53056e+06	4.81948e+06	5.9493e+06	3.59625e+06	4.08142e+06	3.3637e+06	0.0322153	-1.38053
Q66HL0	5' nucleotidase, ecto OS=Rattus norvegicus OX=10116 GN=Nt5e PE=1 SV=2	Nt5e	27	12	12	2.43506e+06	2.218e+06	2.55743e+06	1.08786e+06	600384	606590	0.00414282	-3.26683
P05183	Cytochrome P450 3A2 OS=Rattus norvegicus OX=10116 GN=Cyp3a2 PE=1 SV=2	Cyp3a2	39	21	11	2.29593e+06	3.31921e+06	3.44822e+06	774261	1.42233e+06	884296	0.00822642	-2.9994
Q06647	ATP synthase subunit O, mitochondrial OS=Rattus norvegicus OX=10116 GN=Atp5po PE=1 SV=1	Atp5po	54	11	11	3.17082e+06	3.19024e+06	3.59832e+06	2.02293e+06	2.85467e+06	1.88727e+06	0.0403172	-1.49477
Q4V8K1	Metalloreductase STEAP4 OS=Rattus norvegicus OX=10116 GN=Steap4 PE=1 SV=1	Steap4	32	11	11	2.15095e+06	1.58462e+06	2.20012e+06	1.42324e+06	1.18682e+06	1.08724e+06	0.0238767	-1.59835
Q63276	Bile acid-CoA:amino acid N-acyltransferase OS=Rattus norvegicus OX=10116 GN=Baat PE=1 SV=2	Baat	33	11	11	1.87191e+06	2.76619e+06	2.70041e+06	1.65121e+06	1.3056e+06	1.50433e+06	0.0274871	-1.6276
A0A0G2JWH5	Serine/threonine-protein kinase Chk1 OS=Rattus norvegicus OX=10116 GN=Stt3a PE=1 SV=1	Stt3a	11	11	10	2.09027e+06	2.39359e+06	2.71259e+06	1.72702e+06	1.8196e+06	1.94472e+06	0.0324333	-1.30468
D3ZFK8	FERM, ARH/RhoGEF and pleckstrin domain protein 2 OS=Rattus norvegicus OX=10116 GN=Farp2 PE=1 SV=1	Farp2	16	11	10	550544	365843	417550	254582	177202	128979	0.0180819	-2.4359
F1LR10	LIM domain and actin-binding protein 1 OS=Rattus norvegicus OX=10116 GN=Lima1 PE=1 SV=2	Lima1	19	10	10	602092	612836	647560	508665	298771	364911	0.0359902	-1.62721
G3V6I4	Mitochondrial amidoxime reducing component 1 OS=Rattus norvegicus OX=10116 GN=Marc1 PE=1 SV=1	Marc1	44	10	10	2.23832e+06	2.11431e+06	2.86515e+06	1.11775e+06	1.40982e+06	1.22465e+06	0.00485127	-1.91531
F1M124	Cordon-bleu WH2 repeat protein-like 1 OS=Rattus norvegicus OX=10116 GN=Cobll1 PE=1 SV=2	Cobll1	11	9	9	628621	518820	587845	351641	242987	253376	0.00497249	-2.0689
P16573	Carcinoembryonic antigen-related cell adhesion molecule 1 OS=Rattus norvegicus OX=10116 GN=Ceacam1 PE=1 SV=4	Ceacam1	24	9	9	1.19101e+06	953404	1.24722e+06	636529	477134	478507	0.00389095	-2.13598
P45380	Sulfate anion transporter 1 OS=Rattus norvegicus OX=10116 GN=Slc26a1 PE=1 SV=1	Slc26a1	15	9	9	2.57076e+06	1.44733e+06	1.79316e+06	961656	617456	621303	0.0123208	-2.62486
Q5BK63	NADH dehydrogenase [ubiquinone] 1 alpha subcomplex subunit 9, mitochondrial OS=Rattus norvegicus OX=10116 GN=Ndufa9 PE=1 SV=2	Ndufa9	25	9	9	754756	952323	859344	522720	508612	493175	0.00173344	-1.67636
Q5XIH3	NADH dehydrogenase [ubiquinone] flavoprotein 1, mitochondrial OS=Rattus norvegicus OX=10116 GN=Ndufv1 PE=1 SV=1	Ndufv1	24	9	9	678082	815232	650410	401626	377139	364099	0.00113907	-1.86811
Q5XIL4	Sorbin and SH3 domain containing 3, isoform CRA_b OS=Rattus norvegicus OX=10116 GN=Sorbs3 PE=1 SV=1	Sorbs3	17	9	9	328317	274540	350498	207162	84839.6	92566	0.0280434	-2.68787
Q641Y2	NADH dehydrogenase [ubiquinone] iron-sulfur protein 2, mitochondrial OS=Rattus norvegicus OX=10116 GN=Ndufs2 PE=1 SV=1	Ndufs2	28	9	9	817326	949815	797064	363042	367038	312297	0.000285128	-2.45903
Q9R0T3	DnaJ homolog subfamily C member 3 OS=Rattus norvegicus OX=10116 GN=Dnajc3 PE=1 SV=3	Dnajc3	27	9	9	1.22146e+06	1.3128e+06	1.43573e+06	872549	871287	825242	0.000991418	-1.54243
M0R890	ATP-binding cassette subfamily A member 6 OS=Rattus norvegicus OX=10116 GN=Abca6 PE=1 SV=2	Abca6	7	8	8	486818	427628	408439	220128	275919	178464	0.0073048	-1.98694
M0RB22	Protein tyrosine phosphatase, receptor type, D OS=Rattus norvegicus OX=10116 GN=Ptprd PE=1 SV=2	Ptprd	6	9	8	130132	136494	158763	51225.1	63725.2	72818.1	0.0022606	-2.28072
O35913	Solute carrier organic anion transporter family member 1A4 OS=Rattus norvegicus OX=10116 GN=Slco1a4 PE=2 SV=1	Slco1a4	23	15	8	4.19793e+06	3.2474e+06	3.61625e+06	2.49846e+06	1.88066e+06	1.67607e+06	0.0120117	-1.84297
P81155	Voltage-dependent anion-selective channel protein 2 OS=Rattus norvegicus OX=10116 GN=Vdac2 PE=1 SV=2	Vdac2	43	9	8	1.23791e+06	1.57792e+06	2.14981e+06	1.09485e+06	932132	834069	0.0405067	-1.70234
Q3KR94	Vitronectin OS=Rattus norvegicus OX=10116 GN=Vtn PE=1 SV=1	Vtn	22	8	8	1.21388e+06	1.30106e+06	1.4948e+06	1.01251e+06	840110	977496	0.014255	-1.41602
Q8R2H2	Integrin beta-3 OS=Rattus norvegicus OX=10116 GN=Itgb3 PE=2 SV=1	Itgb3	12	8	8	651851	555759	577670	368702	220398	229584	0.00940812	-2.23853
Q924C3	Ectonucleotide pyrophosphatase/phosphodiesterase family member 1 OS=Rattus norvegicus OX=10116 GN=Enpp1 PE=1 SV=2	Enpp1	16	8	8	1.51173e+06	1.21658e+06	1.30165e+06	692119	757704	809424	0.00183796	-1.77999
D3ZAC0	Integrin subunit alpha 2b OS=Rattus norvegicus OX=10116 GN=Itga2b PE=1 SV=2	Itga2b	8	8	7	293347	233863	281422	128323	97492.9	125232	0.00171761	-2.30978
P10888	Cytochrome c oxidase subunit 4 isoform 1, mitochondrial OS=Rattus norvegicus OX=10116 GN=Cox4i1 PE=1 SV=1	Cox4i1	26	7	7	4.93246e+06	5.56739e+06	5.69737e+06	2.70672e+06	2.44687e+06	2.38694e+06	0.000204651	-2.147
P14141	Carbonic anhydrase 3 OS=Rattus norvegicus OX=10116 GN=Ca3 PE=1 SV=3	Ca3	37	7	7	4.62328e+06	4.06393e+06	6.12088e+06	599227	516936	389060	0.00019861	-9.84514
Q5FVR5	Acyl-coenzyme A amino acid N-acyltransferase 2 OS=Rattus norvegicus OX=10116 GN=Acnat2 PE=2 SV=1	Acnat2	26	7	7	925554	909928	1.11681e+06	154370	117198	84716.8	0.000321945	-8.49792
Q9QZX8	Solute carrier organic anion transporter family member 1B2 OS=Rattus norvegicus OX=10116 GN=Slco1b2 PE=1 SV=2	Slco1b2	15	7	7	1.27621e+06	1.33325e+06	1.76814e+06	936803	630064	750021	0.0141823	-1.89415
A0A0G2K309	Mitochondrial ornithine transporter 1 OS=Rattus norvegicus OX=10116 GN=Slc25a15 PE=1 SV=1	Slc25a15	32	6	6	1.42942e+06	1.89669e+06	1.98766e+06	1.02052e+06	1.27081e+06	1.03223e+06	0.0207193	-1.59077
A0A0G2K6V6	Kinesin family member 16B OS=Rattus norvegicus OX=10116 GN=Kif16b PE=3 SV=1	Kif16b	7	7	6	391115	271135	285731	159927	221205	156380	0.0240135	-1.76272
D3ZG43	NADH dehydrogenase (Ubiquinone) Fe-S protein 3 (Predicted), isoform CRA_c OS=Rattus norvegicus OX=10116 GN=Ndufs3 PE=1 SV=1	Ndufs3	25	6	6	786339	874776	775699	431421	574602	504806	0.00607569	-1.62157
D3ZRK0	Family with sequence similarity 83, member H OS=Rattus norvegicus OX=10116 GN=Fam83h PE=1 SV=1	Fam83h	8	6	6	304346	278219	303584	245352	151967	199823	0.0436763	-1.51107
P02706	Asialoglycoprotein receptor 1 OS=Rattus norvegicus OX=10116 GN=Asgr1 PE=1 SV=2	Asgr1	26	6	6	3.03042e+06	3.52002e+06	3.24887e+06	1.96209e+06	2.01031e+06	1.70075e+06	0.00127699	-1.7287
P32755	4-hydroxyphenylpyruvate dioxygenase OS=Rattus norvegicus OX=10116 GN=Hpd PE=1 SV=3	Hpd	18	6	6	504376	673993	805748	428543	224113	282364	0.0299726	-2.16162
Q561S0	NADH dehydrogenase [ubiquinone] 1 alpha subcomplex subunit 10, mitochondrial OS=Rattus norvegicus OX=10116 GN=Ndufa10 PE=1 SV=1	Ndufa10	29	6	6	376881	512743	579631	154033	219186	257981	0.012842	-2.34287
Q99MA2	Xaa-Pro aminopeptidase 2 OS=Rattus norvegicus OX=10116 GN=Xpnpep2 PE=1 SV=1	Xpnpep2	13	6	6	417396	465621	408883	238855	102430	202974	0.0244306	-2.51995
D3ZJ32	Extended synaptotagmin 2 OS=Rattus norvegicus OX=10116 GN=Esyt2 PE=1 SV=3	Esyt2	7	5	5	428420	357407	443993	252049	229737	237996	0.00182516	-1.70232
D4A0T0	NADH:ubiquinone oxidoreductase subunit B10 OS=Rattus norvegicus OX=10116 GN=Ndufb10 PE=1 SV=1	Ndufb10	31	5	5	303096	261089	299284	206389	119645	138540	0.0191159	-1.90589
F1LN92	AFG3-like matrix AAA peptidase subunit 2 OS=Rattus norvegicus OX=10116 GN=Afg3l2 PE=1 SV=1	Afg3l2	6	5	5	93773.3	98702.4	98763.9	79665	85745.4	75191.7	0.00997785	-1.21186
G3V9N7	Protein kinase C and casein kinase substrate in neurons 3 OS=Rattus norvegicus OX=10116 GN=Pacsin3 PE=1 SV=3	Pacsin3	15	5	5	370880	230110	294814	198416	86362.1	82769.7	0.0387309	-2.60804
O88994	Mitochondrial amidoxime reducing component 2 OS=Rattus norvegicus OX=10116 GN=Marc2 PE=2 SV=1	Marc2	12	5	5	776757	1.18797e+06	1.54244e+06	600978	540893	489406	0.0248266	-2.07597
P08290	Asialoglycoprotein receptor 2 OS=Rattus norvegicus OX=10116 GN=Asgr2 PE=1 SV=4	Asgr2	29	5	5	1.08089e+06	1.26127e+06	975765	877510	508393	530506	0.0391228	-1.778
P11240	Cytochrome c oxidase subunit 5A, mitochondrial OS=Rattus norvegicus OX=10116 GN=Cox5a PE=1 SV=1	Cox5a	49	5	5	302346	320773	514274	128473	170839	178813	0.0127064	-2.33364
P27615	Lysosome membrane protein 2 OS=Rattus norvegicus OX=10116 GN=Scarb2 PE=1 SV=2	Scarb2	8	5	5	1.3839e+06	354854	547919	207037	164796	223070	0.0446615	-3.28204
P46720	Solute carrier organic anion transporter family member 1A1 OS=Rattus norvegicus OX=10116 GN=Slco1a1 PE=1 SV=1	Slco1a1	13	8	5	1.00979e+06	1.05158e+06	1.62012e+06	793921	518210	469113	0.0300267	-2.07342
Q2TA68	Dynamin-like 120 kDa protein, mitochondrial OS=Rattus norvegicus OX=10116 GN=Opa1 PE=1 SV=1	Opa1	6	5	5	215841	229822	253817	204696	188663	166673	0.0424763	-1.25063
Q6P691	C2 calcium-dependent domain-containing 2 OS=Rattus norvegicus OX=10116 GN=C2cd2 PE=1 SV=1	C2cd2	10	5	5	606856	458588	664750	374353	265034	200890	0.0247801	-2.10156
Q6PDU7	ATP synthase subunit g, mitochondrial OS=Rattus norvegicus OX=10116 GN=Atp5mg PE=1 SV=2	Atp5mg	54	5	5	469282	539029	549654	420848	379161	398133	0.0109229	-1.29833
Q9JJ19	Na(+)/H(+) exchange regulatory cofactor NHE-RF1 OS=Rattus norvegicus OX=10116 GN=Slc9a3r1 PE=1 SV=3	Slc9a3r1	19	5	5	100701	96990.2	122677	59518.8	59465.7	63439.7	0.00182546	-1.74749
D3ZFQ8	Cytochrome c-1 OS=Rattus norvegicus OX=10116 GN=Cyc1 PE=1 SV=3	Cyc1	16	4	4	1.62852e+06	1.81801e+06	2.20766e+06	1.165e+06	1.0805e+06	985183	0.00543648	-1.74027
P00406	Cytochrome c oxidase subunit 2 OS=Rattus norvegicus OX=10116 GN=Mtco2 PE=1 SV=3	Mtco2	21	4	4	3.22388e+06	4.33472e+06	4.22833e+06	1.68296e+06	2.2122e+06	1.8005e+06	0.00444999	-2.06572
P12075	Cytochrome c oxidase subunit 5B, mitochondrial OS=Rattus norvegicus OX=10116 GN=Cox5b PE=1 SV=2	Cox5b	35	4	4	793469	977809	1.33096e+06	651393	415120	483562	0.0262672	-1.99141
Q4KM07	Integral membrane transport protein UST5r OS=Rattus norvegicus OX=10116 GN=Ust5r PE=1 SV=1	Ust5r	16	10	4	2.66112e+06	2.20559e+06	1.86287e+06	1.44521e+06	871257	741523	0.0221395	-2.27086
Q63089	Solute carrier family 22 member 1 OS=Rattus norvegicus OX=10116 GN=Slc22a1 PE=1 SV=1	Slc22a1	7	4	4	882265	1.05609e+06	925378	480967	435559	345527	0.00178969	-2.2838
Q8CGU6	Nicastrin OS=Rattus norvegicus OX=10116 GN=Ncstn PE=1 SV=1	Ncstn	6	4	4	134774	123640	118465	67595	59031.9	98164.9	0.0262953	-1.71448
Q9EQV6	Tripeptidyl-peptidase 1 OS=Rattus norvegicus OX=10116 GN=Tpp1 PE=1 SV=1	Tpp1	11	4	4	326474	139210	336706	134678	42376.5	42379.3	0.0455458	-3.98472
A0A0G2JU05	LLGL scribble cell polarity complex component 2 OS=Rattus norvegicus OX=10116 GN=Llgl2 PE=1 SV=1	Llgl2	3	3	3	117154	130500	152962	78969.3	84080	70947.6	0.00437375	-1.7059
A0A0G2K542	UTP--glucose-1-phosphate uridylyltransferase OS=Rattus norvegicus OX=10116 GN=Ugp2 PE=1 SV=1	Ugp2	6	3	3	254326	225201	258674	140692	159726	112551	0.00609857	-1.80262
B2RYS2	Cytochrome b-c1 complex subunit 7 OS=Rattus norvegicus OX=10116 GN=Uqcrb PE=1 SV=1	Uqcrb	30	3	3	136573	166520	167823	61901.3	32580.2	52161.5	0.00416526	-3.3105
B2RZD6	NDUFA4, mitochondrial complex-associated OS=Rattus norvegicus OX=10116 GN=Ndufa4 PE=1 SV=1	Ndufa4	28	3	3	2.62513e+06	2.73302e+06	3.10699e+06	1.28405e+06	1.41646e+06	1.2443e+06	0.000285493	-2.14358
D3ZD09	Cytochrome c oxidase subunit OS=Rattus norvegicus OX=10116 GN=Cox6b1 PE=1 SV=1	Cox6b1	43	3	3	295584	322120	637165	209155	142545	179791	0.0389539	-2.2452
G3V7I6	O-acyltransferase OS=Rattus norvegicus OX=10116 GN=Soat2 PE=1 SV=1	Soat2	6	3	3	783813	735368	717964	591753	628069	676610	0.0238116	-1.18062
O70199	UDP-glucose 6-dehydrogenase OS=Rattus norvegicus OX=10116 GN=Ugdh PE=1 SV=1	Ugdh	7	3	3	46546.9	52737.9	31635.8	6912.47	3281.55	7629.18	0.00270215	-7.65598
P08033	Gap junction beta-1 protein OS=Rattus norvegicus OX=10116 GN=Gjb1 PE=1 SV=1	Gjb1	16	3	3	1.80627e+06	1.80472e+06	2.15323e+06	1.33504e+06	761326	541279	0.0345999	-2.33668
P11505	Plasma membrane calcium-transporting ATPase 1 OS=Rattus norvegicus OX=10116 GN=Atp2b1 PE=1 SV=3	Atp2b1	6	6	3	327689	321680	416996	207218	165382	209106	0.00597143	-1.83053
P20788	Cytochrome b-c1 complex subunit Rieske, mitochondrial OS=Rattus norvegicus OX=10116 GN=Uqcrfs1 PE=1 SV=2	Uqcrfs1	18	3	3	1.30146e+06	1.93307e+06	1.98788e+06	765599	743367	765669	0.00404766	-2.25567
P32089	Tricarboxylate transport protein, mitochondrial OS=Rattus norvegicus OX=10116 GN=Slc25a1 PE=1 SV=1	Slc25a1	11	3	3	2.04434e+06	1.62461e+06	1.80246e+06	1.07024e+06	995857	1.03678e+06	0.0012698	-1.75631
P49889	Estrogen sulfotransferase, isoform 3 OS=Rattus norvegicus OX=10116 GN=Ste PE=1 SV=1	Ste	11	3	3	192611	344123	244975	111541	93513.8	69201.5	0.00898065	-2.82291
P55062	Bax inhibitor 1 OS=Rattus norvegicus OX=10116 GN=Tmbim6 PE=2 SV=2	Tmbim6	6	3	3	198058	178679	230965	110569	138066	137603	0.0123891	-1.57285
P85973	Purine nucleoside phosphorylase OS=Rattus norvegicus OX=10116 GN=Pnp PE=1 SV=1	Pnp	16	3	3	170051	170439	190049	115302	84622.5	84713.7	0.00443489	-1.88183
Q03336	Regucalcin OS=Rattus norvegicus OX=10116 GN=Rgn PE=1 SV=3	Rgn	13	3	3	1.0292e+06	947729	1.30786e+06	563018	470553	419907	0.00322928	-2.25504
Q07066	Peroxisomal membrane protein 2 OS=Rattus norvegicus OX=10116 GN=Pxmp2 PE=1 SV=2	Pxmp2	12	3	3	784341	860102	985322	483090	582777	586800	0.00723822	-1.59051
Q2THW7	Palmitoyltransferase ZDHHC5 OS=Rattus norvegicus OX=10116 GN=Zdhhc5 PE=1 SV=1	Zdhhc5	6	3	3	153473	103805	93553	73391.9	30730.6	42983.8	0.0366176	-2.48653
Q4V892	Single Ig IL-1-related receptor OS=Rattus norvegicus OX=10116 GN=Sigirr PE=2 SV=1	Sigirr	9	3	3	160065	144000	143941	120258	90016.4	87909.4	0.0175432	-1.51632
Q5U1Z9	Metaxin 2 OS=Rattus norvegicus OX=10116 GN=Mtx2 PE=1 SV=1	Mtx2	18	3	3	192359	210897	204119	172414	136806	140947	0.017162	-1.35554
Q5XI41	Translocating chain-associated membrane protein 1 OS=Rattus norvegicus OX=10116 GN=Tram1 PE=1 SV=3	Tram1	7	3	3	539236	842775	877432	299233	353994	511864	0.0403279	-1.94468
Q6GT74	Basigin OS=Rattus norvegicus OX=10116 GN=Bsg PE=2 SV=1	Bsg	34	8	3	5.63834e+06	5.63539e+06	6.14415e+06	4.96679e+06	2.87536e+06	3.18231e+06	0.0462607	-1.62558
Q7TP54	Rho family-interacting cell polarization regulator 2 OS=Rattus norvegicus OX=10116 GN=Ripor2 PE=1 SV=1	Ripor2	4	3	3	199309	194206	222980	104866	143069	158328	0.0304129	-1.53735
Q99J86	Attractin OS=Rattus norvegicus OX=10116 GN=Atrn PE=2 SV=1	Atrn	3	3	3	85124.6	140956	111481	25669.6	20900.3	39143.4	0.00416436	-3.99366
Q9Z340	Partitioning defective 3 homolog OS=Rattus norvegicus OX=10116 GN=Pard3 PE=1 SV=1	Pard3	3	3	3	206545	126920	205254	112509	84180.4	93337.2	0.0298444	-1.82584
A0A0G2JUG7	IQ motif and Sec7 domain ArfGEF 1 OS=Rattus norvegicus OX=10116 GN=Iqsec1 PE=1 SV=1	Iqsec1	3	2	2	125058	120227	140915	55479.9	58930	68595.1	0.000696931	-2.11398
A0A0G2JVL6	NADH dehydrogenase [ubiquinone] 1 alpha subcomplex subunit 8 OS=Rattus norvegicus OX=10116 GN=Ndufa8 PE=1 SV=1	Ndufa8	14	2	2	174126	159985	147547	107927	77304.7	81848.8	0.00622505	-1.81903
A0A0G2JXG3	Cell cycle control protein OS=Rattus norvegicus OX=10116 GN=Tmem30a PE=1 SV=1	Tmem30a	9	2	2	878596	789611	945550	498312	282211	385791	0.00855089	-2.2952
A0A0G2K2V4	C2CD2-like OS=Rattus norvegicus OX=10116 GN=C2cd2l PE=1 SV=1	C2cd2l	5	2	2	165491	121373	180853	103259	61531.1	71946.6	0.024035	-1.99555
B2RYW3	NADH dehydrogenase (Ubiquinone) 1 beta subcomplex, 9 OS=Rattus norvegicus OX=10116 GN=Ndufb9 PE=1 SV=1	Ndufb9	6	2	2	543321	648959	638549	385241	326789	328353	0.00196208	-1.75944
B4F7F3	ARVCF, delta catenin family member OS=Rattus norvegicus OX=10116 GN=Arvcf PE=1 SV=1	Arvcf	3	2	2	234046	201151	187107	80956.7	90248.2	94483	0.000453215	-2.33681
D3ZJX5	Mitochondrial import inner membrane translocase subunit TIM50 OS=Rattus norvegicus OX=10116 GN=Timm50 PE=1 SV=2	Timm50	8	2	2	748567	727511	717982	561432	610719	615015	0.00292567	-1.22853
D3ZS58	NADH dehydrogenase [ubiquinone] 1 alpha subcomplex subunit 2 OS=Rattus norvegicus OX=10116 GN=Ndufa2 PE=1 SV=1	Ndufa2	25	2	2	70550.7	69650.9	130446	17232.3	10938.6	31930.7	0.01403	-4.74003
D4A3V2	NADH dehydrogenase [ubiquinone] 1 alpha subcomplex subunit 6 OS=Rattus norvegicus OX=10116 GN=Ndufa6 PE=1 SV=1	Ndufa6	18	2	2	312172	512184	584936	149160	270071	212964	0.0364547	-2.21733
D4A6R4	Hypothetical protein LOC100362216 OS=Rattus norvegicus OX=10116 GN=LOC100362216 PE=1 SV=1	LOC100362216	20	2	2	521148	466189	372358	294113	161306	211172	0.0213915	-2.08238
F1LPG2	Dedicator of cytokinesis 8 OS=Rattus norvegicus OX=10116 GN=Dock8 PE=1 SV=2	Dock8	1	2	2	144110	148452	154920	81589.8	87286	104638	0.00298418	-1.64452
G3V8F5	Mitochondrial import receptor subunit TOM40 homolog OS=Rattus norvegicus OX=10116 GN=Tomm40 PE=1 SV=1	Tomm40	7	2	2	196036	297851	283732	164944	144599	156993	0.02268	-1.64168
G3V8G2	Proteasome (Prosome, macropain) 26S subunit, non-ATPase, 5 (Predicted), isoform CRA_a OS=Rattus norvegicus OX=10116 GN=Psmd5 PE=1 SV=1	Psmd5	3	2	2	203987	202720	231854	139677	148378	127633	0.00226842	-1.5361
O70377	Synaptosomal-associated protein 23 OS=Rattus norvegicus OX=10116 GN=Snap23 PE=1 SV=1	Snap23	15	2	2	192919	183566	233275	154690	136322	169978	0.0455683	-1.3209
P02761	Major urinary protein OS=Rattus norvegicus OX=10116 PE=1 SV=1	P02761	61	9	2	2.17432e+06	5.02923e+06	7.40413e+06	381596	1.12429e+06	721822	0.0179004	-6.39433
P11715	Steroid 17-alpha-hydroxylase/17,20 lyase OS=Rattus norvegicus OX=10116 GN=Cyp17a1 PE=1 SV=2	Cyp17a1	6	2	2	1.00555e+06	1.12577e+06	1.47614e+06	533573	629810	596472	0.00466935	-2.02766
P11951	Cytochrome c oxidase subunit 6C-2 OS=Rattus norvegicus OX=10116 GN=Cox6c2 PE=1 SV=3	Cox6c2	25	2	2	1.36801e+06	1.57588e+06	1.76169e+06	878588	859894	678730	0.0037778	-1.94927
P15684	Aminopeptidase N OS=Rattus norvegicus OX=10116 GN=Anpep PE=1 SV=2	Anpep	30	24	2	3.78691e+06	2.9658e+06	3.17055e+06	1.79974e+06	1.44891e+06	1.06672e+06	0.00723989	-2.3393
P15709	Bile salt sulfotransferase OS=Rattus norvegicus OX=10116 GN=St2a1 PE=2 SV=3	St2a1	8	2	2	70926.8	144914	148505	45836.4	58191.2	44556.1	0.0295215	-2.34187
P25286	V-type proton ATPase 116 kDa subunit a isoform 1 OS=Rattus norvegicus OX=10116 GN=Atp6v0a1 PE=2 SV=1	Atp6v0a1	3	2	2	52560.4	60636.9	97973.6	32626.2	36454.9	29799.2	0.0212231	-2.06534
P36953	Afamin OS=Rattus norvegicus OX=10116 GN=Afm PE=3 SV=1	Afm	4	2	2	14041.6	30054.4	24884.7	10256	3433.9	6612.43	0.0316306	-3.5594
P42667	Signal peptidase complex catalytic subunit SEC11A OS=Rattus norvegicus OX=10116 GN=Sec11a PE=2 SV=1	Sec11a	9	2	2	631921	798235	628467	526230	486511	570181	0.0470689	-1.29499
P48056	Sodium- and chloride-dependent betaine transporter OS=Rattus norvegicus OX=10116 GN=Slc6a12 PE=1 SV=1	Slc6a12	3	3	2	791600	682038	495296	382103	239999	237113	0.0161763	-2.30822
P48303	Sphingosine 1-phosphate receptor 1 OS=Rattus norvegicus OX=10116 GN=S1pr1 PE=1 SV=1	S1pr1	6	2	2	148435	123568	118275	94940.9	66616.8	44944.2	0.0405175	-1.96883
P51650	Succinate-semialdehyde dehydrogenase, mitochondrial OS=Rattus norvegicus OX=10116 GN=Aldh5a1 PE=1 SV=2	Aldh5a1	5	2	2	155253	128058	122172	21024.1	62646.9	41343.3	0.0178816	-3.5465
P55281	Cadherin-17 OS=Rattus norvegicus OX=10116 GN=Cdh17 PE=2 SV=1	Cdh17	3	2	2	43913.7	80768.4	95920.7	15414	12213	10930.8	0.00272202	-5.48851
P63025	Vesicle-associated membrane protein 3 OS=Rattus norvegicus OX=10116 GN=Vamp3 PE=1 SV=1	Vamp3	39	2	2	207374	189370	187415	134801	148913	171353	0.0297195	-1.2886
Q5BK17	Iodotyrosine deiodinase 1 OS=Rattus norvegicus OX=10116 GN=Iyd PE=2 SV=1	Iyd	8	2	2	576724	483507	505544	379467	332891	327084	0.00443044	-1.50544
Q5M7W6	Protein FAM234A OS=Rattus norvegicus OX=10116 GN=Fam234a PE=1 SV=1	Fam234a	6	2	2	98086.1	82079.9	77562	35638.7	19872.6	40133.5	0.0107545	-2.80072
Q5PQZ9	NADH dehydrogenase [ubiquinone] 1 subunit C2 OS=Rattus norvegicus OX=10116 GN=Ndufc2 PE=1 SV=1	Ndufc2	18	2	2	457607	555480	612002	274625	298127	215293	0.00502201	-2.06656
Q5U2P9	Solute carrier family 16, member 4 OS=Rattus norvegicus OX=10116 GN=Slc16a4 PE=1 SV=1	Slc16a4	7	2	2	214529	334047	346268	78684.6	146306	104113	0.0129115	-2.74588
Q5UAJ5	ATP synthase protein 8 OS=Rattus norvegicus OX=10116 GN=ATP8 PE=3 SV=1	ATP8	34	2	2	556175	581338	626779	394400	318872	303338	0.00315836	-1.74485
Q62824	Exocyst complex component 4 OS=Rattus norvegicus OX=10116 GN=Exoc4 PE=1 SV=1	Exoc4	3	2	2	101147	133604	132828	64312.5	78733.1	94214.3	0.0370018	-1.55536
Q63135	Complement component receptor 1-like protein OS=Rattus norvegicus OX=10116 GN=Cr1l PE=1 SV=1	Cr1l	4	2	2	549322	421973	526942	316561	256913	226334	0.00778565	-1.87915
Q63556	Serine protease inhibitor A3M (Fragment) OS=Rattus norvegicus OX=10116 GN=Serpina3m PE=2 SV=1	Serpina3m	7	4	2	27499.4	34717.8	38614.8	21501.8	15305.4	13500.1	0.0146716	-2.02453
Q64535	Copper-transporting ATPase 2 OS=Rattus norvegicus OX=10116 GN=Atp7b PE=1 SV=1	Atp7b	2	2	2	66681.6	58617.7	82634.4	49584.4	31407.8	37986.8	0.0270819	-1.76087
Q68FS4	Cytosol aminopeptidase OS=Rattus norvegicus OX=10116 GN=Lap3 PE=1 SV=1	Lap3	5	2	2	147276	143075	131432	110751	74368.9	61856.9	0.0322715	-1.75829
Q6PEC3	Protein YIF1B OS=Rattus norvegicus OX=10116 GN=Yif1b PE=2 SV=2	Yif1b	10	2	2	115356	116684	106619	63177.8	58684	74309.7	0.00186404	-1.73348
Q704E8	ATP-binding cassette sub-family B member 7, mitochondrial OS=Rattus norvegicus OX=10116 GN=Abcb7 PE=1 SV=1	Abcb7	3	2	2	187550	218420	230992	111234	135816	127341	0.00344285	-1.70065
Q91ZN1	Coronin-1A OS=Rattus norvegicus OX=10116 GN=Coro1a PE=1 SV=3	Coro1a	6	2	2	554537	489188	439817	361267	128758	177379	0.0462649	-2.43627
Q9QUL6	Vesicle-fusing ATPase OS=Rattus norvegicus OX=10116 GN=Nsf PE=1 SV=1	Nsf	3	2	2	2.08374e+06	1.96922e+06	2.0579e+06	1.15081e+06	1.02848e+06	1.47648e+06	0.00832336	-1.69062
Q9WTW7	Solute carrier family 23 member 1 OS=Rattus norvegicus OX=10116 GN=Slc23a1 PE=2 SV=1	Slc23a1	4	2	2	354930	189212	180081	85668.4	89245.8	65428.8	0.0113306	-2.89153
A0A096MK30	Moesin OS=Rattus norvegicus OX=10116 GN=Msn PE=1 SV=1	Msn	21	16	4	171834	174413	214319	140807	88274	124263	0.0387288	-1.60811
A0A0G2JUS5	Dolichyl pyrophosphate phosphatase 1 (Predicted), isoform CRA_b OS=Rattus norvegicus OX=10116 GN=Dolpp1 PE=1 SV=1	Dolpp1	8	2	2	20360.8	18637	75666.8	6256.93	605.617	5120.26	0.0495883	-11.3957
A0A0G2K161	Erythrocyte membrane protein band 4.1 OS=Rattus norvegicus OX=10116 GN=Epb41 PE=1 SV=1	Epb41	29	22	20	2.35697e+06	1.65118e+06	1.87698e+06	1.19375e+06	1.10881e+06	1.026e+06	0.00765977	-1.75212
A0A0G2K880	Solute carrier organic anion transporter family member OS=Rattus norvegicus OX=10116 GN=Slco2b1 PE=1 SV=1	Slco2b1	10	7	6	194702	170522	205810	162480	114037	115077	0.0397561	-1.47433
B0BNE6	NADH dehydrogenase (Ubiquinone) Fe-S protein 8 (Predicted), isoform CRA_a OS=Rattus norvegicus OX=10116 GN=Ndufs8 PE=1 SV=1	Ndufs8	8	2	2	74272.8	130438	144725	71185.9	56151.8	46812.1	0.0490335	-1.95683
B2RYH2	Trim14 protein OS=Rattus norvegicus OX=10116 GN=Trim14 PE=1 SV=1	Trim14	5	2	2	36198.3	52824.2	49111.5	18636.3	29413.1	16374.9	0.0210023	-2.18713
B5DEL8	NADH dehydrogenase (Ubiquinone) Fe-S protein 5 OS=Rattus norvegicus OX=10116 GN=Ndufs5 PE=1 SV=1	Ndufs5	42	4	4	194408	229366	298140	92788.7	102533	68726.9	0.00438939	-2.72935
D3ZAE9	ATP-binding cassette subfamily A member 8 OS=Rattus norvegicus OX=10116 GN=Abca8 PE=1 SV=3	Abca8	4	5	2	67600.9	33141	39867.9	16809.1	20246.7	19428.7	0.0171303	-2.38159
D3ZBN0	Histone H1.5 OS=Rattus norvegicus OX=10116 GN=H1-5 PE=1 SV=1	H1-5	22	4	3	198285	104643	63639.6	35015.1	24143	36416.5	0.0240362	-3.50048
D4A3I8	Solute carrier family 17 (Sodium phosphate), member 2 (Predicted), isoform CRA_a OS=Rattus norvegicus OX=10116 GN=Slc17a2 PE=1 SV=2	Slc17a2	6	3	3	54516	45099.7	53087.8	8981.94	11161.4	12270.8	0.00014409	-4.73417
D4A565	NADH dehydrogenase (Ubiquinone) 1 beta subcomplex, 5 (Predicted), isoform CRA_b OS=Rattus norvegicus OX=10116 GN=Ndufb5 PE=1 SV=1	Ndufb5	11	2	2	569018	539859	629224	288277	265746	277971	0.000131739	-2.08599
D4A832	Solute carrier family 43, member 3 OS=Rattus norvegicus OX=10116 GN=Slc43a3 PE=1 SV=1	Slc43a3	11	5	5	703917	464708	612516	351234	350429	229339	0.0250464	-1.92183
E9PTT0	Palmitoyltransferase ZDHHC17 OS=Rattus norvegicus OX=10116 GN=Zdhhc17 PE=1 SV=1	Zdhhc17	3	2	2	90708.2	92605.3	108853	67156	73463.1	63213.2	0.00771289	-1.43127
F1LXA0	NADH dehydrogenase [ubiquinone] 1 alpha subcomplex subunit 12 OS=Rattus norvegicus OX=10116 GN=Ndufa12 PE=1 SV=2	Ndufa12	34	4	4	367143	480369	660485	283124	278187	193614	0.0321024	-1.96943
F1M2K6	Plakophilin 4 OS=Rattus norvegicus OX=10116 GN=Pkp4 PE=1 SV=2	Pkp4	3	2	2	58558	34854.5	41768.3	14166.7	5818.66	2739.98	0.016581	-7.22689
M0RAP5	SET-binding factor 1 OS=Rattus norvegicus OX=10116 GN=Sbf1 PE=1 SV=1	Sbf1	1	2	2	41168.9	50702.6	43745.6	25851.1	25645	27552.4	0.00123801	-1.70987
O08629	Transcription intermediary factor 1-beta OS=Rattus norvegicus OX=10116 GN=Trim28 PE=1 SV=2	Trim28	3	2	2	119876	109710	136384	69110.6	77755.5	78197.8	0.00296259	-1.62215
P05503	Cytochrome c oxidase subunit 1 OS=Rattus norvegicus OX=10116 GN=Mtco1 PE=2 SV=3	Mtco1	12	5	5	912561	1.32175e+06	1.11477e+06	474596	561526	468557	0.00289294	-2.20824
P09606	Glutamine synthetase OS=Rattus norvegicus OX=10116 GN=Glul PE=1 SV=3	Glul	18	5	5	445855	688058	500965	298550	375506	253143	0.0311552	-1.75607
P11530	Dystrophin OS=Rattus norvegicus OX=10116 GN=Dmd PE=1 SV=2	Dmd	1	4	3	71104	57422.2	64566.7	31011.8	47144.8	40185	0.021618	-1.64938
P11654	Nuclear pore membrane glycoprotein 210 OS=Rattus norvegicus OX=10116 GN=Nup210 PE=1 SV=1	Nup210	1	2	2	13781.5	14640.1	14551.9	8240.55	8726.94	9299.71	0.000245374	-1.63741
P21213	Histidine ammonia-lyase OS=Rattus norvegicus OX=10116 GN=Hal PE=1 SV=1	Hal	4	3	3	44605.1	69473.6	82757.7	32988.1	34977	25195.4	0.0258535	-2.06626
P34900	Syndecan-2 OS=Rattus norvegicus OX=10116 GN=Sdc2 PE=1 SV=2	Sdc2	10	2	2	199938	222968	265079	148436	75834.3	120060	0.0280696	-2.06017
P50237	Sulfotransferase 1C1 OS=Rattus norvegicus OX=10116 GN=Sult1c1 PE=1 SV=1	Sult1c1	10	3	3	74401.5	104139	121670	53607.6	59581	51289.8	0.0184135	-1.792
P58200	Vesicle transport through interaction with t-SNAREs homolog 1B OS=Rattus norvegicus OX=10116 GN=Vti1b PE=1 SV=2	Vti1b	19	3	3	116516	129380	127683	82039.2	74854.8	70885.9	0.000776067	-1.64132
P80432	Cytochrome c oxidase subunit 7C, mitochondrial OS=Rattus norvegicus OX=10116 GN=Cox7c PE=1 SV=2	Cox7c	29	2	2	482830	451109	466015	395135	244846	216223	0.046473	-1.69296
P82471	Guanine nucleotide-binding protein G(q) subunit alpha OS=Rattus norvegicus OX=10116 GN=Gnaq PE=2 SV=2	Gnaq	18	6	2	444130	296564	273372	236229	114928	153522	0.0492706	-2.05188
Q07523	Hydroxyacid oxidase 2 OS=Rattus norvegicus OX=10116 GN=Hao2 PE=1 SV=2	Hao2	11	3	3	200951	305157	301764	110483	68377.1	86184.9	0.00463014	-3.05174
Q10743	Disintegrin and metalloproteinase domain-containing protein 10 OS=Rattus norvegicus OX=10116 GN=Adam10 PE=1 SV=2	Adam10	3	2	2	137324	114782	112849	77063.7	91039.2	99415.8	0.032951	-1.36624
Q3KR97	Brain-specific angiogenesis inhibitor 1-associated protein 2-like protein 1 OS=Rattus norvegicus OX=10116 GN=Baiap2l1 PE=1 SV=1	Baiap2l1	14	5	5	174780	116568	162893	113679	77936.7	75302	0.0422624	-1.70705
Q4L1J4	Membrane-associated guanylate kinase, WW and PDZ domain-containing protein 1 OS=Rattus norvegicus OX=10116 GN=Magi1 PE=1 SV=1	Magi1	3	3	3	98950.6	72228.4	104011	54275.7	27015.3	15843.8	0.036711	-3.17476
Q5BJQ1	Claudin OS=Rattus norvegicus OX=10116 GN=Cldn14 PE=1 SV=1	Cldn14	11	2	2	486177	457649	413260	199577	156318	125107	0.00180922	-2.86671
Q5FVR3	CD302 antigen OS=Rattus norvegicus OX=10116 GN=Cd302 PE=2 SV=1	Cd302	14	2	2	202430	234305	199536	120065	128876	133642	0.00108746	-1.66028
Q5XIF3	NADH dehydrogenase [ubiquinone] iron-sulfur protein 4, mitochondrial OS=Rattus norvegicus OX=10116 GN=Ndufs4 PE=1 SV=1	Ndufs4	15	2	2	114168	123594	199233	80367.4	65463	62342.7	0.0197901	-2.04651
Q63362	NADH dehydrogenase [ubiquinone] 1 alpha subcomplex subunit 5 OS=Rattus norvegicus OX=10116 GN=Ndufa5 PE=1 SV=3	Ndufa5	25	2	2	101649	91473.4	169730	43794.4	57978.9	56321.9	0.0191198	-2.22637
Q64640	Adenosine kinase OS=Rattus norvegicus OX=10116 GN=Adk PE=1 SV=3	Adk	5	2	2	33721.2	43511.3	63076.5	18511.4	14037.9	12716.6	0.00652893	-3.03682
Q80W89	NADH dehydrogenase [ubiquinone] 1 alpha subcomplex subunit 11 OS=Rattus norvegicus OX=10116 GN=Ndufa11 PE=2 SV=1	Ndufa11	19	2	2	319075	322727	288090	149029	151272	127002	0.000304956	-2.18008
Q8VHK0	Acyl-coenzyme A thioesterase 8 OS=Rattus norvegicus OX=10116 GN=Acot8 PE=1 SV=1	Acot8	10	3	3	85030.4	64729.3	55700.6	33654.2	51679	40522.5	0.0490841	-1.63241
Q9JJW3	ATP synthase membrane subunit DAPIT, mitochondrial OS=Rattus norvegicus OX=10116 GN=Atp5md PE=1 SV=1	Atp5md	43	2	2	415730	517225	719041	354638	275716	227371	0.0342686	-1.90877
Q9QZA6	CD151 antigen OS=Rattus norvegicus OX=10116 GN=Cd151 PE=1 SV=2	Cd151	9	2	2	244812	76699.2	65142.5	23875.8	4101.71	12505.8	0.0254162	-9.9958

## Sheet: EtOH vs Con all proteins
Accession	Description	Gene_Names	Coverage (%)	#Peptides	#Unique	C45_Ctrl	C48_Ctrl	C50_Ctrl	E45_EtOH	E72_EtOH	E75_EtOH	p-value(EtOH vs. Ctrl)	Fold-Change(EtOH vs. Ctrl)
A0A023IM54	TAP binding protein OS=Rattus norvegicus OX=10116 GN=Tapbp PE=2 SV=1	Tapbp	15	7	7	490826	355957	388534	578810	566988	699341	0.025461	1.50089
A0A096MIX2	DEAD (Asp-Glu-Ala-Asp) box polypeptide 17, isoform CRA_a OS=Rattus norvegicus OX=10116 GN=Ddx17 PE=1 SV=1	Ddx17	13	8	4	100325	124452	120890	122137	92671.7	92485.7	0.346403	-1.12974
A0A096MJM1	Ras homolog family member G (Fragment) OS=Rattus norvegicus OX=10116 GN=Rhog PE=1 SV=6	Rhog	42	7	7	830248	918983	814745	1.43085e+06	1.61297e+06	1.41702e+06	0.000587032	1.73921
A0A096MJZ2	RCG21429, isoform CRA_b OS=Rattus norvegicus OX=10116 GN=Tbl2 PE=1 SV=1	Tbl2	21	9	9	505293	625821	794500	479623	551568	581903	0.31679	-1.17737
A0A096MK30	Moesin OS=Rattus norvegicus OX=10116 GN=Msn PE=1 SV=1	Msn	21	16	4	171834	174413	214319	140807	88274	124263	0.0387288	-1.60811
A0A096MK50	Dermatopontin (Fragment) OS=Rattus norvegicus OX=10116 GN=Dpt PE=1 SV=1	Dpt	31	2	2	200845	35149.6	59518	66254.9	37541.8	51580.6	0.505802	-1.48503
A0A096MKE0	Aspartate-beta-hydroxylase OS=Rattus norvegicus OX=10116 GN=Asph PE=1 SV=1	Asph	19	10	10	209363	315421	330683	306564	299737	377598	0.396488	1.16689
A0A096MKH4	Ubiquitin-conjugating enzyme E2, J1 (Fragment) OS=Rattus norvegicus OX=10116 GN=Ube2j1 PE=1 SV=1	Ube2j1	8	2	2	205571	396463	135401	214904	838123	223536	0.473409	1.53947
A0A096P6L8	Fibronectin OS=Rattus norvegicus OX=10116 GN=Fn1 PE=1 SV=2	Fn1	40	73	73	2.5238e+06	1.73591e+06	2.1893e+06	1.73323e+06	838447	1.34085e+06	0.0902805	-1.70109
A0A0G2JSH5	Serum albumin OS=Rattus norvegicus OX=10116 GN=Alb PE=1 SV=1	Alb	63	46	2	1.02253e+06	1.65835e+06	1.76564e+06	1.58113e+06	651504	1.22489e+06	0.412232	-1.3338
A0A0G2JSK5	Integrin beta OS=Rattus norvegicus OX=10116 GN=Itgb1 PE=1 SV=1	Itgb1	26	17	17	712785	400504	494189	677540	584351	292025	0.840666	-1.06859
A0A0G2JSK9	Betaine--homocysteine S-methyltransferase 1 OS=Rattus norvegicus OX=10116 GN=Bhmt PE=1 SV=1	Bhmt	43	17	14	3.23909e+06	3.33724e+06	3.95699e+06	4.92178e+06	2.51648e+06	3.61237e+06	0.944839	1.01511
A0A0G2JSQ2	Dimethylaniline monooxygenase [N-oxide-forming] OS=Rattus norvegicus OX=10116 GN=Fmo5 PE=1 SV=1	Fmo5	64	41	4	1.54195e+06	1.9672e+06	3.75637e+06	7.26815e+06	6.89791e+06	9.04351e+06	0.0115858	3.41401
A0A0G2JSS3	Solute carrier family 22 member 18 OS=Rattus norvegicus OX=10116 GN=Slc22a18 PE=1 SV=1	Slc22a18	17	5	5	727783	1.19923e+06	1.10126e+06	1.23864e+06	1.37597e+06	938841	0.425798	1.18518
A0A0G2JSS9	Atlastin-3 OS=Rattus norvegicus OX=10116 GN=Atl3 PE=1 SV=1	Atl3	39	17	2	1.76207e+06	1.47551e+06	2.01993e+06	1.89118e+06	2.11631e+06	1.74515e+06	0.423512	1.09972
A0A0G2JT45	Calcium-binding protein 39-like OS=Rattus norvegicus OX=10116 GN=Cab39l PE=1 SV=1	Cab39l	5	2	2	47343.9	45093.8	62711.8	47703.1	33030.6	30381.4	0.117851	-1.40892
A0A0G2JTA0	FAS-associated factor 2 OS=Rattus norvegicus OX=10116 GN=Faf2 PE=1 SV=1	Faf2	58	28	28	4.68572e+06	2.7972e+06	4.36423e+06	9.15915e+06	8.74624e+06	6.04693e+06	0.026748	2.0383
A0A0G2JTB2	Glucan (1,4-alpha-), branching enzyme 1 OS=Rattus norvegicus OX=10116 GN=Gbe1 PE=1 SV=1	Gbe1	4	2	2	212772	185778	222827	203180	195653	118067	0.316182	-1.23346
A0A0G2JTD9	RAB17, member RAS oncogene family OS=Rattus norvegicus OX=10116 GN=Rab17 PE=1 SV=1	Rab17	34	6	6	521596	367191	338806	643895	899004	565636	0.0478119	1.71519
A0A0G2JTL5	Pyruvate carboxylase, mitochondrial OS=Rattus norvegicus OX=10116 GN=Pc PE=1 SV=1	Pc	46	49	49	6.05071e+06	2.7068e+06	2.66361e+06	3.16447e+06	3.9465e+06	2.21139e+06	0.657904	-1.16462
A0A0G2JTT4	RAB30, member RAS oncogene family OS=Rattus norvegicus OX=10116 GN=Rab30 PE=1 SV=1	Rab30	47	10	7	734936	804451	583033	1.15173e+06	1.53343e+06	1.44256e+06	0.00674671	1.94791
A0A0G2JTX5	Dipeptidyl peptidase 4 OS=Rattus norvegicus OX=10116 GN=Dpp4 PE=1 SV=1	Dpp4	51	40	4	1.04918e+07	6.91526e+06	6.84571e+06	6.7633e+06	3.20852e+06	4.08309e+06	0.0923924	-1.7764
A0A0G2JTX9	Derlin OS=Rattus norvegicus OX=10116 GN=Derl2 PE=1 SV=1	Derl2	16	4	4	601373	558705	628892	549176	499175	624256	0.392452	-1.07282
A0A0G2JTY3	Solute carrier family 37 member 4 OS=Rattus norvegicus OX=10116 GN=Slc37a4 PE=1 SV=1	Slc37a4	9	5	5	1.98664e+06	1.58091e+06	2.54547e+06	1.97457e+06	1.70777e+06	1.82504e+06	0.576931	-1.09112
A0A0G2JU05	LLGL scribble cell polarity complex component 2 OS=Rattus norvegicus OX=10116 GN=Llgl2 PE=1 SV=1	Llgl2	5	4	4	117154	130500	152962	78969.3	84080	70947.6	0.00437375	-1.7059
A0A0G2JU12	Microsomal glutathione S-transferase 2 OS=Rattus norvegicus OX=10116 GN=Mgst2 PE=1 SV=1	Mgst2	29	3	3	1.59196e+06	1.3248e+06	1.96105e+06	2.0158e+06	2.84859e+06	2.18492e+06	0.0743335	1.44759
A0A0G2JU49	Metaxin 1 OS=Rattus norvegicus OX=10116 GN=Mtx1 PE=1 SV=1	Mtx1	6	3	3	147109	183183	198485	224216	351961	173010	0.239042	1.36666
A0A0G2JU96	AHNAK nucleoprotein OS=Rattus norvegicus OX=10116 GN=Ahnak PE=1 SV=1	Ahnak	2	7	7	1.10203e+06	429765	378214	545604	352240	417049	0.498401	-1.30743
A0A0G2JUD4	Selenoprotein I OS=Rattus norvegicus OX=10116 GN=Selenoi PE=1 SV=1	Selenoi	9	3	3	451323	426534	510558	624530	533067	399373	0.515173	1.10597
A0A0G2JUG7	IQ motif and Sec7 domain ArfGEF 1 OS=Rattus norvegicus OX=10116 GN=Iqsec1 PE=1 SV=1	Iqsec1	6	4	4	125058	120227	140915	55479.9	58930	68595.1	0.000696931	-2.11398
A0A0G2JUJ9	SEC63 homolog, protein translocation regulator OS=Rattus norvegicus OX=10116 GN=Sec63 PE=1 SV=1	Sec63	18	12	12	317376	411954	434881	290563	1.13931e+07	380591	0.432504	2.80876
A0A0G2JUS5	Dolichyl pyrophosphate phosphatase 1 (Predicted), isoform CRA_b OS=Rattus norvegicus OX=10116 GN=Dolpp1 PE=1 SV=1	Dolpp1	8	2	2	20360.8	18637	75666.8	6256.93	605.617	5120.26	0.0495883	-11.3957
A0A0G2JUU7	Gamma-tubulin complex component OS=Rattus norvegicus OX=10116 GN=Tubgcp3 PE=1 SV=1	Tubgcp3	5	3	3	334267	343017	262441	313256	497327	296980	0.480602	1.15418
A0A0G2JV12	Collagen type XV alpha 1 chain OS=Rattus norvegicus OX=10116 GN=Col15a1 PE=1 SV=1	Col15a1	3	3	3	239419	19221.4	23280.2	15302.8	9520.44	22384.5	0.241595	-3.20272
A0A0G2JV79	Solute carrier organic anion transporter family member OS=Rattus norvegicus OX=10116 GN=Slco2a1 PE=1 SV=1	Slco2a1	14	10	10	840755	605684	647400	585241	350701	632404	0.213628	-1.3644
A0A0G2JVC2	SCY1-like pseudokinase 2 OS=Rattus norvegicus OX=10116 GN=Scyl2 PE=1 SV=1	Scyl2	10	7	7	157792	193753	358372	330135	326242	357450	0.16661	1.52029
A0A0G2JVC8	Terpene cyclase/mutase family member OS=Rattus norvegicus OX=10116 GN=Lss PE=1 SV=1	Lss	59	46	3	1.03856e+07	6.31353e+06	8.65324e+06	1.79287e+07	1.91739e+07	1.37622e+07	0.0162545	2.02778
A0A0G2JVH4	MICOS complex subunit MIC60 OS=Rattus norvegicus OX=10116 GN=Immt PE=1 SV=1	Immt	34	23	23	962172	1.33571e+06	1.27013e+06	1.1608e+06	1.7515e+06	1.3189e+06	0.355956	1.17993
A0A0G2JVL6	NADH dehydrogenase [ubiquinone] 1 alpha subcomplex subunit 8 OS=Rattus norvegicus OX=10116 GN=Ndufa8 PE=1 SV=1	Ndufa8	36	5	5	174126	159985	147547	107927	77304.7	81848.8	0.00622505	-1.81903
A0A0G2JVM2	Uncharacterized protein OS=Rattus norvegicus OX=10116 GN=Mia3 PE=1 SV=1	Mia3	20	24	24	303176	403756	442388	213878	376718	403206	0.501803	-1.18568
A0A0G2JVW3	Ankyrin repeat domain 17 OS=Rattus norvegicus OX=10116 GN=Ankrd17 PE=1 SV=1	Ankrd17	4	7	2	36461.1	57877.4	91863.4	76799.1	58482.6	73709.6	0.558566	1.19529
A0A0G2JVY2	CD163 molecule OS=Rattus norvegicus OX=10116 GN=Cd163 PE=1 SV=1	Cd163	2	2	2	43404.6	55837.4	39566.3	49083.8	46039.4	131770	0.348009	1.45892
A0A0G2JW12	Complement C4-like OS=Rattus norvegicus OX=10116 GN=LOC103689965 PE=4 SV=1	LOC103689965	17	24	24	274548	241171	587188	245342	236120	448605	0.718283	-1.14371
A0A0G2JW25	Solute carrier family 2 member 9 OS=Rattus norvegicus OX=10116 GN=Slc2a9 PE=1 SV=1	Slc2a9	11	4	4	234513	363834	523402	431538	307438	183026	0.583182	-1.2252
A0A0G2JW29	alpha-1,2-Mannosidase OS=Rattus norvegicus OX=10116 GN=Man1a1 PE=1 SV=1	Man1a1	29	21	20	1.01838e+06	2.21709e+06	2.33888e+06	1.5751e+06	1.34363e+06	1.66039e+06	0.648664	-1.14543
A0A0G2JW60	Utrophin OS=Rattus norvegicus OX=10116 GN=Utrn PE=1 SV=1	Utrn	3	8	6	111816	123034	129487	100883	135763	156265	0.676042	1.06309
A0A0G2JWA8	Microtubule-actin cross-linking factor 1 OS=Rattus norvegicus OX=10116 GN=Macf1 PE=1 SV=1	Macf1	4	25	24	659335	520048	699660	1.46709e+06	1.46782e+06	1.13434e+06	0.00344751	2.16743
A0A0G2JWC7	Fermitin family member 2 OS=Rattus norvegicus OX=10116 GN=Fermt2 PE=1 SV=1	Fermt2	4	2	2	42562.1	55157.8	11262.7	37527.9	1846.85	22694.3	0.422348	-2.56167
A0A0G2JWG6	Golgin B1 OS=Rattus norvegicus OX=10116 GN=Golgb1 PE=1 SV=1	Golgb1	26	67	67	205294	447786	452139	345607	351439	398656	0.857287	1.05221
A0A0G2JWH5	Serine/threonine-protein kinase Chk1 OS=Rattus norvegicus OX=10116 GN=Stt3a PE=1 SV=1	Stt3a	18	15	14	2.09027e+06	2.39359e+06	2.71259e+06	1.72702e+06	1.8196e+06	1.94472e+06	0.0324333	-1.30468
A0A0G2JWT6	Peroxisomal membrane protein PEX16 OS=Rattus norvegicus OX=10116 GN=Pex16 PE=1 SV=1	Pex16	21	5	5	137043	185274	171501	145017	107081	148619	0.202247	-1.23569
A0A0G2JX26	Solute carrier family 17 (Sodium phosphate), member 3, isoform CRA_b OS=Rattus norvegicus OX=10116 GN=Slc17a3 PE=1 SV=1	Slc17a3	6	2	2	360480	221595	251481	275531	233056	144081	0.347323	-1.2949
A0A0G2JXC1	Protein ERGIC-53 OS=Rattus norvegicus OX=10116 GN=Lman1 PE=1 SV=1	Lman1	47	29	2	3.71951e+06	5.09219e+06	5.15185e+06	5.24909e+06	3.28373e+06	3.75178e+06	0.478651	-1.14698
A0A0G2JXG3	Cell cycle control protein OS=Rattus norvegicus OX=10116 GN=Tmem30a PE=1 SV=1	Tmem30a	24	8	8	878596	789611	945550	498312	282211	385791	0.00855089	-2.2952
A0A0G2JXN8	Oxysterol-binding protein OS=Rattus norvegicus OX=10116 GN=Osbpl8 PE=1 SV=1	Osbpl8	3	2	2	126972	115224	122133	60255.1	95360	102670	0.0942362	-1.44686
A0A0G2JXT8	Filamin B OS=Rattus norvegicus OX=10116 GN=Flnb PE=1 SV=1	Flnb	18	33	29	430904	304227	397077	437167	244499	250998	0.365533	-1.24725
A0A0G2JY08	Unconventional myosin-XVIIIa OS=Rattus norvegicus OX=10116 GN=Myo18a PE=1 SV=1	Myo18a	18	29	29	481898	471615	544105	544922	641331	680500	0.0526332	1.24358
A0A0G2JY43	Aldehyde dehydrogenase family 3 member A2 OS=Rattus norvegicus OX=10116 GN=Aldh3a2 PE=1 SV=1	Aldh3a2	54	43	43	1.31277e+07	1.52684e+07	1.80425e+07	2.30942e+07	2.3275e+07	1.94309e+07	0.0316716	1.42409
A0A0G2JY73	Eukaryotic translation initiation factor 4 gamma, 3 OS=Rattus norvegicus OX=10116 GN=Eif4g3 PE=1 SV=1	Eif4g3	3	5	2	22736.2	40528.8	53477.8	47004.1	40590.1	41641.8	0.56766	1.17258
A0A0G2JY79	Hepatic triacylglycerol lipase OS=Rattus norvegicus OX=10116 GN=Lipc PE=1 SV=1	Lipc	16	6	6	137937	198892	235022	153895	155898	135547	0.235543	-1.25627
A0A0G2JYC6	RCG62582, isoform CRA_c OS=Rattus norvegicus OX=10116 GN=Ubap2l PE=1 SV=1	Ubap2l	4	3	3	64124.8	57494.1	94819.2	74715.1	66798.7	112241	0.512483	1.1702
A0A0G2JYD4	Vacuolar protein sorting 13 homolog D OS=Rattus norvegicus OX=10116 GN=Vps13d PE=1 SV=1	Vps13d	3	12	11	237413	258816	245866	844603	272973	347187	0.181884	1.74333
A0A0G2JYI0	LPS-responsive beige-like anchor protein OS=Rattus norvegicus OX=10116 GN=Lrba PE=1 SV=1	Lrba	3	7	7	63557.8	123454	83873.7	155371	165019	127389	0.0619886	1.70573
A0A0G2JYK0	Serine protease inhibitor A3N OS=Rattus norvegicus OX=10116 GN=LOC299282 PE=1 SV=1	LOC299282	29	14	3	179268	211957	266218	219777	189027	244424	0.993008	1.00128
A0A0G2JYN4	ERGIC and golgi 2 OS=Rattus norvegicus OX=10116 GN=Ergic2 PE=1 SV=1	Ergic2	16	6	6	142509	198351	218440	183978	189063	172568	0.946566	-1.00947
A0A0G2JZ04	Terminal uridylyl transferase 4 OS=Rattus norvegicus OX=10116 GN=Tut4 PE=1 SV=1	Tut4	1	2	2	16512.6	20670.9	5105.91	18386.1	3360.16	29527.3	0.985545	1.01533
A0A0G2JZ48	RCG56136, isoform CRA_a OS=Rattus norvegicus OX=10116 GN=Tmf1 PE=1 SV=1	Tmf1	5	4	4	18633	57807.4	62947.9	62402.3	24362.1	29231.8	0.786703	-1.15122
A0A0G2JZF6	NADH:ubiquinone oxidoreductase complex assembly factor 2 OS=Rattus norvegicus OX=10116 GN=Ndufaf2 PE=1 SV=1	Ndufaf2	21	3	3	75809	69963.9	105005	135656	105032	123798	0.0569364	1.46855
A0A0G2JZI2	Glutamyl-prolyl-tRNA synthetase OS=Rattus norvegicus OX=10116 GN=Eprs PE=1 SV=1	Eprs	7	9	9	83700.8	87254.9	75889.9	86738.7	61391.6	60651.9	0.22132	-1.19723
A0A0G2JZM2	Protein transport protein SEC23 OS=Rattus norvegicus OX=10116 GN=Sec23a PE=1 SV=1	Sec23a	14	7	7	123069	256586	179517	186912	190141	103218	0.645504	-1.15613
A0A0G2K047	Acyl-CoA synthetase short-chain family member 3, mitochondrial OS=Rattus norvegicus OX=10116 GN=Acss3 PE=1 SV=1	Acss3	24	13	11	498495	678666	713573	781936	695765	630956	0.411658	1.1245
A0A0G2K0I8	Phosphoinositide-3-kinase adaptor protein 1 OS=Rattus norvegicus OX=10116 GN=Pik3ap1 PE=1 SV=1	Pik3ap1	17	9	9	480543	290255	337547	468314	496385	405097	0.22489	1.25996
A0A0G2K0Q7	Myosin light chain kinase OS=Rattus norvegicus OX=10116 GN=Mylk PE=1 SV=1	Mylk	21	33	33	555877	481122	444481	477891	284971	382487	0.167639	-1.31658
A0A0G2K161	Erythrocyte membrane protein band 4.1 OS=Rattus norvegicus OX=10116 GN=Epb41 PE=1 SV=1	Epb41	29	22	20	2.35697e+06	1.65118e+06	1.87698e+06	1.19375e+06	1.10881e+06	1.026e+06	0.00765977	-1.75212
A0A0G2K174	LIM domain 7 OS=Rattus norvegicus OX=10116 GN=Lmo7 PE=1 SV=1	Lmo7	30	32	32	401124	350840	474445	263557	191981	196220	0.0091259	-1.88755
A0A0G2K1E2	Integrin alpha 5 (Mapped) OS=Rattus norvegicus OX=10116 GN=Itga5 PE=1 SV=1	Itga5	9	7	6	283355	174399	271034	78955.6	100858	177463	0.0584414	-2.11624
A0A0G2K1F2	Acetyl-CoA carboxylase beta OS=Rattus norvegicus OX=10116 GN=Acacb PE=1 SV=1	Acacb	7	12	7	236815	86394.3	97982.7	341820	218932	391435	0.0692601	2.44479
A0A0G2K1J9	Solute carrier family 2, facilitated glucose transporter member 2 OS=Rattus norvegicus OX=10116 GN=Slc2a2 PE=1 SV=1	Slc2a2	17	9	3	654078	415471	548783	517016	443117	291575	0.283293	-1.30697
A0A0G2K1M2	Disks large homolog 1 OS=Rattus norvegicus OX=10116 GN=Dlg1 PE=1 SV=1	Dlg1	12	8	8	337739	266116	345740	370470	253001	231055	0.511138	-1.1279
A0A0G2K1M5	Divergent protein kinase domain 2A OS=Rattus norvegicus OX=10116 GN=Dipk2a PE=1 SV=1	Dipk2a	23	7	7	251652	480237	462207	456320	464223	380659	0.605697	1.13018
A0A0G2K1Q4	Transmembrane protein 53 OS=Rattus norvegicus OX=10116 GN=Tmem53 PE=1 SV=1	Tmem53	45	10	10	2.81652e+06	2.19136e+06	3.79052e+06	6.99458e+06	8.75411e+06	5.45316e+06	0.0133115	2.42567
A0A0G2K1Z9	Histocompatibility 13 (Predicted), isoform CRA_d OS=Rattus norvegicus OX=10116 GN=Hm13 PE=1 SV=1	Hm13	21	7	7	592254	804011	690320	568243	685807	470443	0.237086	-1.21486
A0A0G2K277	Enoyl-CoA delta isomerase 2, mitochondrial OS=Rattus norvegicus OX=10116 GN=Eci3 PE=1 SV=1	Eci3	24	8	5	233291	279080	381494	349976	362569	254300	0.657918	1.09115
A0A0G2K2C7	Ubiquitin-specific peptidase 9, X-linked OS=Rattus norvegicus OX=10116 GN=Usp9x PE=1 SV=1	Usp9x	1	2	2	29257.4	36662.7	32059.7	26126.9	33405.8	19073.2	0.238992	-1.27359
A0A0G2K2D5	MTSS I-BAR domain-containing 1 OS=Rattus norvegicus OX=10116 GN=Mtss1 PE=1 SV=1	Mtss1	3	2	2	17905.5	25429.3	23399.1	59827.6	50719	52046.7	0.001575	2.45649
A0A0G2K2J9	MIA SH3 domain ER export factor 2 OS=Rattus norvegicus OX=10116 GN=Mia2 PE=1 SV=1	Mia2	34	21	21	873392	906194	1.18826e+06	1.13584e+06	1.48856e+06	1.20362e+06	0.113121	1.29344
A0A0G2K2P4	Cytochrome P450, family 2, subfamily t, polypeptide 1 OS=Rattus norvegicus OX=10116 GN=Cyp2t1 PE=1 SV=1	Cyp2t1	14	7	7	293958	331470	383448	468612	606479	669114	0.0144027	1.72014
A0A0G2K2P5	Tight junction protein ZO-1 OS=Rattus norvegicus OX=10116 GN=Tjp1 PE=1 SV=1	Tjp1	22	29	29	580552	524945	641393	543136	186903	148565	0.101782	-2.34898
A0A0G2K2Q2	Glycine C-acetyltransferase OS=Rattus norvegicus OX=10116 GN=Gcat PE=1 SV=1	Gcat	17	6	6	571297	585122	942910	586175	583404	356404	0.244135	-1.37261
A0A0G2K2U7	Glycerol-3-phosphate acyltransferase 1, mitochondrial OS=Rattus norvegicus OX=10116 GN=Gpam PE=1 SV=1	Gpam	27	14	14	484407	576172	685578	423165	758122	750333	0.742412	1.07951
A0A0G2K2V2	AP complex subunit beta OS=Rattus norvegicus OX=10116 GN=Ap1b1 PE=1 SV=1	Ap1b1	30	27	11	897410	661138	940258	799102	1.34339e+06	945228	0.3503	1.22068
A0A0G2K2V4	C2CD2-like OS=Rattus norvegicus OX=10116 GN=C2cd2l PE=1 SV=1	C2cd2l	16	8	8	165491	121373	180853	103259	61531.1	71946.6	0.024035	-1.99555
A0A0G2K309	Mitochondrial ornithine transporter 1 OS=Rattus norvegicus OX=10116 GN=Slc25a15 PE=1 SV=1	Slc25a15	40	11	11	1.42942e+06	1.89669e+06	1.98766e+06	1.02052e+06	1.27081e+06	1.03223e+06	0.0207193	-1.59077
A0A0G2K337	Abhydrolase domain-containing 2 OS=Rattus norvegicus OX=10116 GN=Abhd2 PE=1 SV=1	Abhd2	12	4	4	152697	116973	251732	100412	73467.1	71499.6	0.0458811	-2.04279
A0A0G2K3C5	Cystathionine gamma-lyase OS=Rattus norvegicus OX=10116 GN=Cth PE=1 SV=1	Cth	42	13	13	1.21547e+06	1.2616e+06	1.32881e+06	1.9301e+06	1.27054e+06	1.08139e+06	0.64134	1.09179
A0A0G2K3N1	Golgi brefeldin A-resistant guanine nucleotide exchange factor 1 OS=Rattus norvegicus OX=10116 GN=Gbf1 PE=1 SV=1	Gbf1	6	10	10	121075	182161	175830	266241	120346	169082	0.695189	1.11789
A0A0G2K401	Propionyl-CoA carboxylase alpha chain, mitochondrial OS=Rattus norvegicus OX=10116 GN=Pcca PE=1 SV=1	Pcca	10	7	6	303679	195454	219831	199720	182407	142269	0.137774	-1.36038
A0A0G2K437	Autocrine motility factor receptor OS=Rattus norvegicus OX=10116 GN=Amfr PE=1 SV=1	Amfr	7	2	2	127966	77502.7	117450	96273.7	123631	179548	0.443701	1.2242
A0A0G2K471	Interferon gamma-induced GTPase OS=Rattus norvegicus OX=10116 GN=Igtp PE=1 SV=1	Igtp	64	55	4	2.79326e+07	2.35394e+07	2.30534e+07	4.67097e+07	1.45536e+08	5.45698e+07	0.0418331	2.90333
A0A0G2K472	Cytoplasmic FMR1-interacting protein OS=Rattus norvegicus OX=10116 GN=Cyfip1 PE=1 SV=1	Cyfip1	4	4	4	81367.4	85020.7	99473.8	75547.6	57831.4	83979	0.173213	-1.23323
A0A0G2K4N7	Membrane palmitoylated protein 6 OS=Rattus norvegicus OX=10116 GN=Mpp6 PE=1 SV=1	Mpp6	17	8	8	419924	230553	348591	750202	453272	410134	0.140142	1.60473
A0A0G2K542	UTP--glucose-1-phosphate uridylyltransferase OS=Rattus norvegicus OX=10116 GN=Ugp2 PE=1 SV=1	Ugp2	15	6	6	254326	225201	258674	140692	159726	112551	0.00609857	-1.80262
A0A0G2K548	A-kinase-anchoring protein 9 OS=Rattus norvegicus OX=10116 GN=Akap9 PE=1 SV=1	Akap9	3	11	11	389489	421298	308190	273805	562215	365095	0.885413	1.03581
A0A0G2K5E4	DnaJ heat shock protein family (Hsp40) member A3 OS=Rattus norvegicus OX=10116 GN=Dnaja3 PE=1 SV=1	Dnaja3	41	15	15	1.15016e+06	1.36949e+06	1.55945e+06	1.39542e+06	1.50585e+06	1.53389e+06	0.384499	1.09479
A0A0G2K5G6	Magnesium transporter protein 1 OS=Rattus norvegicus OX=10116 GN=Magt1 PE=1 SV=1	Magt1	14	5	5	1.38754e+06	1.49578e+06	1.70361e+06	1.61392e+06	1.32029e+06	982566	0.325793	-1.19085
A0A0G2K5L2	RCG47744, isoform CRA_c OS=Rattus norvegicus OX=10116 GN=LOC100911440 PE=1 SV=1	LOC100911440	34	11	11	662157	812268	830871	622544	705251	650127	0.138512	-1.16116
A0A0G2K642	3-ketoacyl-CoA thiolase, mitochondrial OS=Rattus norvegicus OX=10116 GN=Acaa2 PE=1 SV=1	Acaa2	66	26	26	7.79737e+06	1.08045e+07	1.2655e+07	1.77538e+07	1.09054e+07	8.81014e+06	0.567336	1.16959
A0A0G2K654	Histone cluster 1 H1 family member c OS=Rattus norvegicus OX=10116 GN=Hist1h1c PE=1 SV=1	Hist1h1c	32	7	2	4.18357e+06	1.72948e+06	2.49539e+06	1.36002e+06	1.51311e+06	1.2337e+06	0.0676911	-1.92306
A0A0G2K6E7	AarF domain-containing kinase 5 OS=Rattus norvegicus OX=10116 GN=Adck5 PE=1 SV=1	Adck5	8	4	4	199312	345894	404195	233367	182456	261630	0.270814	-1.35746
A0A0G2K6G2	Adipocyte plasma membrane-associated protein OS=Rattus norvegicus OX=10116 GN=Apmap PE=1 SV=1	Apmap	58	25	25	2.92925e+06	2.84126e+06	3.58042e+06	3.31754e+06	2.96587e+06	3.15434e+06	0.872697	1.01366
A0A0G2K6I0	Similar to ribosomal protein S15a OS=Rattus norvegicus OX=10116 GN=LOC691716 PE=3 SV=1	LOC691716	48	5	5	1.92499e+06	1.37256e+06	3.20323e+06	1.77566e+06	2.01414e+06	1.22653e+06	0.48893	-1.24492
A0A0G2K6S9	Myosin-11 OS=Rattus norvegicus OX=10116 GN=Myh11 PE=1 SV=1	Myh11	14	30	6	190670	59999.9	56699.2	8039.16	304540	202057	0.944321	-1.09453
A0A0G2K6T9	Protocadherin 1 OS=Rattus norvegicus OX=10116 GN=Pcdh1 PE=1 SV=1	Pcdh1	2	2	2	57220.1	50470	65733.8	53000.5	30696.5	23907.2	0.0992919	-1.69626
A0A0G2K6V6	Kinesin family member 16B OS=Rattus norvegicus OX=10116 GN=Kif16b PE=3 SV=1	Kif16b	15	18	18	391115	271135	285731	159927	221205	156380	0.0240135	-1.76272
A0A0G2K6Z8	Pleckstrin homology domain-containing A7 OS=Rattus norvegicus OX=10116 GN=Plekha7 PE=1 SV=1	Plekha7	11	12	12	1.58618e+06	823606	1.68984e+06	2.70084e+06	3.73305e+06	2.03533e+06	0.061843	2.10262
A0A0G2K719	DEAD-box helicase 3, X-linked OS=Rattus norvegicus OX=10116 GN=Ddx3x PE=1 SV=1	Ddx3x	23	14	13	557243	684301	646403	687417	564592	423045	0.427978	-1.14503
A0A0G2K761	Cullin 2 OS=Rattus norvegicus OX=10116 GN=Cul2 PE=1 SV=1	Cul2	4	3	3	117786	140091	174243	111634	107610	115649	0.103088	-1.27435
A0A0G2K777	Ras homolog family member T1 OS=Rattus norvegicus OX=10116 GN=Rhot1 PE=1 SV=1	Rhot1	3	2	2	108508	184691	118983	49855.9	82469.5	96279.6	0.0808745	-1.81949
A0A0G2K781	PPFIA-binding protein 1 OS=Rattus norvegicus OX=10116 GN=Ppfibp1 PE=1 SV=1	Ppfibp1	5	4	4	100308	82134.9	91486.4	72533.3	38498.8	45072.4	0.0399898	-1.81597
A0A0G2K7G2	ArfGAP with FG repeats 2 OS=Rattus norvegicus OX=10116 GN=Agfg2 PE=1 SV=1	Agfg2	16	6	6	290669	374388	389999	490067	517644	627797	0.0206008	1.55396
A0A0G2K860	Rho guanine nucleotide exchange factor 12 OS=Rattus norvegicus OX=10116 GN=Arhgef12 PE=1 SV=1	Arhgef12	4	5	5	113745	106066	176990	164951	160156	123776	0.484146	1.15263
A0A0G2K875	Actin-binding LIM protein family, member 3 OS=Rattus norvegicus OX=10116 GN=Ablim3 PE=1 SV=1	Ablim3	4	2	2	215542	146618	149197	160087	71979.5	121925	0.204004	-1.49718
A0A0G2K880	Solute carrier organic anion transporter family member OS=Rattus norvegicus OX=10116 GN=Slco2b1 PE=1 SV=1	Slco2b1	10	7	6	194702	170522	205810	162480	114037	115077	0.0397561	-1.47433
A0A0G2K896	Similar to RIKEN cDNA 1300017J02 OS=Rattus norvegicus OX=10116 GN=RGD1310507 PE=1 SV=1	RGD1310507	24	12	12	204642	254698	345921	292380	220772	438421	0.581134	1.16215
A0A0G2K8D1	Motile sperm domain-containing 2 OS=Rattus norvegicus OX=10116 GN=Mospd2 PE=1 SV=1	Mospd2	9	5	5	184032	189262	235930	208189	211556	177642	0.873397	-1.01649
A0A0G2K8K0	Splicing factor proline and glutamine-rich OS=Rattus norvegicus OX=10116 GN=Sfpq PE=1 SV=1	Sfpq	13	7	6	182657	222040	319149	203615	207764	165247	0.31556	-1.22796
A0A0G2K8M3	Tight junction protein 3 OS=Rattus norvegicus OX=10116 GN=Tjp3 PE=1 SV=1	Tjp3	9	6	5	171811	183893	199640	261322	51783.4	39587	0.236678	-2.275
A0A0G2K8Q1	Apolipoprotein C-III OS=Rattus norvegicus OX=10116 GN=Apoc3 PE=1 SV=1	Apoc3	40	2	2	280049	259382	349908	553288	562442	606111	0.00207588	1.95052
A0A0G2K8Q8	Ubiquinol-cytochrome c reductase, complex III subunit X OS=Rattus norvegicus OX=10116 GN=Uqcr10 PE=1 SV=1	Uqcr10	39	2	2	1.27998e+06	1.33622e+06	1.19326e+06	1.11832e+06	1.06698e+06	734536	0.108891	-1.32544
A0A0G2K8S6	Glucosidase 1 OS=Rattus norvegicus OX=10116 GN=LOC103692171 PE=1 SV=1	LOC103692171	21	15	15	870658	1.08209e+06	1.14111e+06	705066	984681	969280	0.317036	-1.16902
A0A0G2K8T0	Acid ceramidase OS=Rattus norvegicus OX=10116 GN=Asah1 PE=1 SV=1	Asah1	8	3	3	78616.1	108072	87210.6	24708	106944	56729.3	0.287432	-1.70345
A0A0G2K8W9	Spectrin beta chain OS=Rattus norvegicus OX=10116 GN=Sptbn1 PE=1 SV=1	Sptbn1	59	126	115	4.99753e+06	2.97535e+06	3.83257e+06	4.35622e+06	1.97414e+06	3.01664e+06	0.391536	-1.29994
A0A0G2K8Z9	Kinesin family member 13B OS=Rattus norvegicus OX=10116 GN=Kif13b PE=1 SV=1	Kif13b	10	15	15	282636	224542	187800	148169	892073	329631	0.462689	1.54047
A0A0G2K916	Ankyrin repeat and KH domain-containing 1 OS=Rattus norvegicus OX=10116 GN=Ankhd1 PE=1 SV=1	Ankhd1	5	10	5	76711.4	134117	189561	168975	121925	161451	0.563073	1.19478
A0A0G2K9I6	Ceruloplasmin OS=Rattus norvegicus OX=10116 GN=Cp PE=1 SV=1	Cp	17	15	15	312840	332109	332434	475713	232654	513361	0.547571	1.18048
A0A0G2K9J2	V-type proton ATPase subunit H OS=Rattus norvegicus OX=10116 GN=Atp6v1h PE=1 SV=1	Atp6v1h	8	3	3	82316	96590.5	50033.4	148919	78449.4	127647	0.186579	1.55343
A0A0G2K9N0	Small ArfGAP2 OS=Rattus norvegicus OX=10116 GN=Smap2 PE=1 SV=1	Smap2	8	3	3	94966.2	93911.2	62445.9	113029	76989.1	144423	0.302095	1.31166
A0A0G2K9P5	Component of oligomeric golgi complex 5 OS=Rattus norvegicus OX=10116 GN=Cog5 PE=1 SV=1	Cog5	3	2	2	4588.73	28407.3	5809.36	10252.4	9508.63	20329.7	0.633005	1.37808
A0A0G2K9R0	Zinc finger, SWIM-type-containing 8 OS=Rattus norvegicus OX=10116 GN=Zswim8 PE=1 SV=1	Zswim8	2	3	3	38723.7	94705.1	123001	109839	106727	181393	0.255704	1.67674
A0A0G2K9T1	E3 ubiquitin-protein ligase OS=Rattus norvegicus OX=10116 GN=Itch PE=1 SV=1	Itch	15	10	9	288019	209158	292285	356374	187065	330708	0.761843	1.07782
A0A0G2K9U6	Autophagy-related 16-like 1 OS=Rattus norvegicus OX=10116 GN=Atg16l1 PE=1 SV=1	Atg16l1	3	2	2	28930.3	55803.5	28007.1	122326	84164.9	112108	0.0126868	2.94443
A0A0G2KA71	Nectin cell adhesion molecule 2 OS=Rattus norvegicus OX=10116 GN=Nectin2 PE=1 SV=1	Nectin2	21	6	6	672892	518628	549093	519834	179497	334759	0.130417	-1.83062
A0A0G2KA82	Synaptophysin-like 1 OS=Rattus norvegicus OX=10116 GN=Sypl1 PE=1 SV=1	Sypl1	9	2	2	654251	568268	580784	675652	424939	512408	0.417549	-1.13645
A0A0G2KAP1	Endoplasmic reticulum oxidoreductase 1 beta OS=Rattus norvegicus OX=10116 GN=Ero1b PE=1 SV=1	Ero1b	24	9	8	128463	234762	217342	90043	94136.3	138519	0.0701936	-1.77396
A0A0G2QC04	Plastin 1 OS=Rattus norvegicus OX=10116 GN=Pls1 PE=1 SV=1	Pls1	16	8	4	73786.4	64521	107118	46616	58707.3	29427.7	0.0721395	-1.85006
A0A0G2QC06	Serotransferrin OS=Rattus norvegicus OX=10116 GN=Tf PE=1 SV=1	Tf	56	58	11	2.08003e+06	3.54603e+06	4.59065e+06	4.33265e+06	2.10111e+06	5.19309e+06	0.773689	1.11767
A0A0H2UHM1	Aquaporin-8 OS=Rattus norvegicus OX=10116 GN=Aqp8 PE=1 SV=1	Aqp8	10	3	3	203834	215592	254271	264107	110516	162672	0.335158	-1.33013
A0A0H2UHP9	RCG39700, isoform CRA_d OS=Rattus norvegicus OX=10116 GN=Rab6a PE=1 SV=1	Rab6a	62	15	13	2.10569e+06	2.35215e+06	2.32557e+06	3.4611e+06	3.09341e+06	3.08862e+06	0.00241645	1.42127
A0A0H2UHV9	Coatomer subunit gamma OS=Rattus norvegicus OX=10116 GN=Copg2 PE=1 SV=1	Copg2	26	19	17	638605	1.19104e+06	1.23056e+06	1.1485e+06	992097	1.43998e+06	0.478056	1.20576
A0A0H2UI26	Metalloreductase STEAP3 OS=Rattus norvegicus OX=10116 GN=Steap3 PE=1 SV=1	Steap3	27	13	13	1.52792e+06	806581	997917	888489	400543	409524	0.0920696	-2.03589
A0A0U1RS25	UPF1, RNA helicase and ATPase OS=Rattus norvegicus OX=10116 GN=Upf1 PE=1 SV=1	Upf1	11	10	10	103172	149108	172226	192744	201731	156472	0.181337	1.3193
A0A140TA95	Myosin phosphatase Rho-interacting protein OS=Rattus norvegicus OX=10116 GN=Mprip PE=1 SV=1	Mprip	24	20	3	114934	94060.4	133544	65719.9	46061.2	51850.7	0.00709617	-2.09523
A0A140TAA5	WD repeat domain phosphoinositide-interacting protein 4 OS=Rattus norvegicus OX=10116 GN=Wdr45 PE=1 SV=1	Wdr45	16	6	6	204465	346551	335374	547287	599979	445215	0.0344463	1.83232
A0A140TAC7	L-gulonolactone oxidase OS=Rattus norvegicus OX=10116 GN=Gulo PE=1 SV=1	Gulo	76	78	78	7.7303e+07	7.3572e+07	106533721	1.3745e+08	2.07953e+08	7.72483e+07	0.236382	1.53887
A0A140UHX6	Spectrin beta chain OS=Rattus norvegicus OX=10116 GN=Sptb PE=1 SV=1	Sptb	13	26	22	365629	132764	167187	177500	264818	240359	0.754606	1.11659
A0A2P1NRY9	MHC class Ib, RT1-Uav1 OS=Rattus norvegicus OX=10116 GN=RT1-Uav1 PE=2 SV=1	RT1-Uav1	26	10	2	142493	144556	63107.1	257762	140039	227674	0.13703	1.84909
A0FKI7	Acyl-CoA-binding domain-containing protein 5 OS=Rattus norvegicus OX=10116 GN=Acbd5 PE=1 SV=1	Acbd5	20	8	8	365147	581111	563720	383196	476021	370765	0.324416	-1.20934
A0JN17	V-Ki-ras2 Kirsten rat sarcoma viral oncogene homolog OS=Rattus norvegicus OX=10116 GN=Kras PE=2 SV=1	Kras	34	5	2	234417	194202	238073	371596	295547	220726	0.177847	1.30777
A0JN30	Canopy 2 homolog (Zebrafish) OS=Rattus norvegicus OX=10116 GN=Cnpy2 PE=1 SV=1	Cnpy2	24	3	3	51372.1	70099.7	122700	43283.2	28867	118761	0.500507	-1.43868
A0JPQ8	Alkylglycerol monooxygenase OS=Rattus norvegicus OX=10116 GN=Agmo PE=2 SV=1	Agmo	27	12	12	1.28368e+06	1.46893e+06	1.60231e+06	1.2596e+06	1.7301e+06	877420	0.501129	-1.16474
A1A5Q1	Poly [ADP-ribose] polymerase OS=Rattus norvegicus OX=10116 GN=Parp9 PE=1 SV=1	Parp9	29	17	17	253280	677290	357701	219014	450598	388487	0.687677	-1.16973
A1L108	Actin-related protein 2/3 complex subunit 5-like protein OS=Rattus norvegicus OX=10116 GN=Arpc5l PE=1 SV=2	Arpc5l	16	2	2	134836	129775	198490	280780	75220.4	88784	0.661916	-1.2281
A1L134	Ancient ubiquitous protein 1 OS=Rattus norvegicus OX=10116 GN=Aup1 PE=2 SV=1	Aup1	48	19	19	6.07862e+06	3.86668e+06	4.74341e+06	7.46244e+06	1.43187e+07	6.51275e+06	0.0915037	1.84122
A1L1J8	RAB5B, member RAS oncogene family OS=Rattus norvegicus OX=10116 GN=Rab5b PE=1 SV=1	Rab5b	60	13	7	1.13851e+06	1.47051e+06	1.62301e+06	2.14777e+06	1.84228e+06	3.57299e+06	0.0720888	1.7328
A1L1J9	Lipase maturation factor 2 OS=Rattus norvegicus OX=10116 GN=Lmf2 PE=2 SV=1	Lmf2	5	3	3	248089	268078	310056	233778	359467	317376	0.582451	1.08954
A1L1L2	Transmembrane protein 214 OS=Rattus norvegicus OX=10116 GN=Tmem214 PE=2 SV=1	Tmem214	13	7	7	193548	277372	281944	118072	169487	176531	0.0520823	-1.62419
A2IBE0	Carbonic anhydrase 14 OS=Rattus norvegicus OX=10116 GN=Ca14 PE=1 SV=1	Ca14	14	4	4	1.23548e+06	1.10336e+06	1.32343e+06	1.07258e+06	424914	524810	0.0774846	-1.96113
A2RRT9	Cytochrome P450 4V2 OS=Rattus norvegicus OX=10116 GN=Cyp4v2 PE=2 SV=1	Cyp4v2	20	10	10	384511	408324	365138	741361	898840	671463	0.00170432	1.9836
A2VCW9	Alpha-aminoadipic semialdehyde synthase, mitochondrial OS=Rattus norvegicus OX=10116 GN=Aass PE=2 SV=1	Aass	9	7	7	270615	264778	377161	428573	348158	202855	0.887446	1.03851
A3KN98	Bco2 protein OS=Rattus norvegicus OX=10116 GN=Bco2 PE=1 SV=1	Bco2	19	9	5	345717	175895	186693	454511	161893	183014	0.89123	1.05857
A5HV10	Receptor-like protein tyrosine phosphatase kappa (Fragment) OS=Rattus norvegicus OX=10116 GN=ptprk PE=2 SV=1	ptprk	3	2	2	32339	23587.4	23603.2	18934.2	2951.02	7123.77	0.0808905	-3.56301
A7VJC2	Heterogeneous nuclear ribonucleoproteins A2/B1 OS=Rattus norvegicus OX=10116 GN=Hnrnpa2b1 PE=1 SV=1	Hnrnpa2b1	26	9	9	139350	236589	297132	567358	108632	112140	0.853413	-1.12329
A8WCF8	Tumor protein p63-regulated gene 1-like protein OS=Rattus norvegicus OX=10116 GN=Tprg1l PE=1 SV=1	Tprg1l	68	19	19	7.18662e+06	3.74822e+06	6.91214e+06	1.22645e+07	2.12227e+07	1.06652e+07	0.0388907	2.46124
B0BMT9	Sqrdl protein OS=Rattus norvegicus OX=10116 GN=Sqor PE=1 SV=1	Sqor	50	20	20	1.16799e+06	2.02567e+06	2.01351e+06	1.96977e+06	2.9642e+06	3.0602e+06	0.129321	1.55371
B0BMW0	RAB14, member RAS oncogene family OS=Rattus norvegicus OX=10116 GN=Rab14 PE=1 SV=1	Rab14	86	20	18	4.92872e+06	3.96543e+06	4.64439e+06	7.14375e+06	6.54278e+06	6.66328e+06	0.00424843	1.50825
B0BMZ1	Family with sequence similarity 241 member B OS=Rattus norvegicus OX=10116 GN=Fam241b PE=1 SV=1	Fam241b	22	2	2	375157	464619	433545	369670	384252	495639	0.842709	-1.02388
B0BN06	Bcas3 protein (Fragment) OS=Rattus norvegicus OX=10116 GN=Bcas3 PE=2 SV=1	Bcas3	6	3	3	80523.1	182791	198733	177095	178744	254525	0.339892	1.40176
B0BN19	RAB22A, member RAS oncogene family OS=Rattus norvegicus OX=10116 GN=Rab22a PE=1 SV=1	Rab22a	32	5	5	272415	206160	268162	310182	2.06047e+06	282313	0.274146	2.2882
B0BN52	Mitochondrial carrier 2 OS=Rattus norvegicus OX=10116 GN=Mtch2 PE=2 SV=1	Mtch2	44	12	12	2.93182e+06	3.25138e+06	3.81109e+06	2.8033e+06	3.25342e+06	2.50204e+06	0.223498	-1.16766
B0BN63	Activator of Hsp90 ATPase activity 1 OS=Rattus norvegicus OX=10116 GN=Ahsa1 PE=1 SV=1	Ahsa1	13	4	4	49329	104702	54424.8	56685.8	75154.7	64345.4	0.974881	-1.00841
B0BN70	Small integral membrane protein 7 OS=Rattus norvegicus OX=10116 GN=Smim7 PE=3 SV=1	Smim7	23	2	2	62761.2	102525	88491.2	117929	45778.4	70225.7	0.684269	-1.1452
B0BN97	Txndc12 protein (Fragment) OS=Rattus norvegicus OX=10116 GN=Txndc12 PE=2 SV=1	Txndc12	11	2	2	140244	130092	148287	218704	156683	162880	0.097231	1.27302
B0BNE5	S-formylglutathione hydrolase OS=Rattus norvegicus OX=10116 GN=Esd PE=2 SV=1	Esd	28	6	6	688181	776042	712862	1.04146e+06	1.25051e+06	690879	0.184515	1.33203
B0BNE6	NADH dehydrogenase (Ubiquinone) Fe-S protein 8 (Predicted), isoform CRA_a OS=Rattus norvegicus OX=10116 GN=Ndufs8 PE=1 SV=1	Ndufs8	8	2	2	74272.8	130438	144725	71185.9	56151.8	46812.1	0.0490335	-1.95683
B0BNF6	Membrane associated ring-CH-type finger 5 OS=Rattus norvegicus OX=10116 GN=March5 PE=1 SV=1	March5	13	3	3	106066	133065	143920	91287.7	105046	96116	0.0583768	-1.30135
B0BNF9	Hydroxyacid oxidase 1 OS=Rattus norvegicus OX=10116 GN=Hao1 PE=1 SV=1	Hao1	31	10	10	615153	918221	719042	559502	380626	535529	0.0659504	-1.5271
B0BNG0	ER membrane protein complex subunit 2 OS=Rattus norvegicus OX=10116 GN=Emc2 PE=2 SV=1	Emc2	14	4	4	428337	486700	561564	451266	427520	475842	0.389804	-1.08442
B0BNG2	Transmembrane 6 superfamily member 2 OS=Rattus norvegicus OX=10116 GN=Tm6sf2 PE=2 SV=1	Tm6sf2	6	2	2	76003.3	85034.8	82392.3	112879	84387.6	62934.9	0.829556	1.04029
B0BNG3	Lectin, mannose-binding 2 OS=Rattus norvegicus OX=10116 GN=Lman2 PE=1 SV=1	Lman2	54	16	16	2.84252e+06	3.96532e+06	3.79454e+06	2.2378e+06	2.33284e+06	2.63969e+06	0.0308984	-1.45868
B0BNG6	Use1 protein (Fragment) OS=Rattus norvegicus OX=10116 GN=Use1 PE=2 SV=1	Use1	11	3	3	266784	227466	325032	214399	353005	295772	0.825062	1.04308
B0BNK1	RAB5C, member RAS oncogene family OS=Rattus norvegicus OX=10116 GN=Rab5c PE=1 SV=1	Rab5c	65	12	7	2.09741e+06	2.2087e+06	2.38002e+06	3.99974e+06	5.1934e+06	3.07149e+06	0.0199247	1.79533
B0BNL8	Agpat3 protein (Fragment) OS=Rattus norvegicus OX=10116 GN=Agpat3 PE=2 SV=1	Agpat3	10	3	3	113284	69083.5	81802.7	74979.1	84986.5	128138	0.728047	1.08447
B0BNM7	Sco1 protein (Fragment) OS=Rattus norvegicus OX=10116 GN=Sco1 PE=2 SV=1	Sco1	5	2	2	29942.5	48272.2	63798.3	43909.9	38992	32087.3	0.510141	-1.18843
B0BNN1	Gltpd2 protein OS=Rattus norvegicus OX=10116 GN=Gltpd2 PE=2 SV=1	Gltpd2	33	9	9	347801	833747	658866	452770	475861	433852	0.415433	-1.26908
B0K020	CDGSH iron-sulfur domain-containing protein 1 OS=Rattus norvegicus OX=10116 GN=Cisd1 PE=3 SV=1	Cisd1	34	3	3	2.02058e+06	2.16548e+06	2.80317e+06	2.57596e+06	2.25291e+06	2.08408e+06	0.970157	-1.00468
B0K025	Oligosaccharyltransferase complex subunit OSTC OS=Rattus norvegicus OX=10116 GN=Ostc PE=2 SV=1	Ostc	13	2	2	296112	335234	443433	287461	310801	341482	0.398422	-1.12997
B0K026	LETM1 domain-containing 1 OS=Rattus norvegicus OX=10116 GN=Letmd1 PE=1 SV=1	Letmd1	11	3	3	65356.1	118388	128784	80875.4	160724	106952	0.723246	1.1174
B0K031	60S ribosomal protein L7 OS=Rattus norvegicus OX=10116 GN=Rpl7 PE=1 SV=1	Rpl7	49	17	17	1.2984e+06	2.1307e+06	4.56652e+06	1.62963e+06	2.30071e+06	3.02547e+06	0.933987	-1.03655
B1A2U8	Growth factor inhibitor OS=Rattus norvegicus OX=10116 GN=Mtus1 PE=1 SV=1	Mtus1	10	10	10	1.14121e+07	6.21675e+06	1.27899e+07	3.93308e+06	4.38727e+07	1.2717e+07	0.707943	1.34226
B1H250	Glycine-N-acyltransferase-like 1 OS=Rattus norvegicus OX=10116 GN=Glyatl1 PE=1 SV=1	Glyatl1	18	4	3	186528	165313	198590	260102	95765.1	71630.2	0.355984	-1.50841
B1H270	Succinate--CoA ligase [GDP-forming] subunit beta, mitochondrial OS=Rattus norvegicus OX=10116 GN=Suclg2 PE=2 SV=1	Suclg2	25	9	9	616753	427492	379002	932465	676316	441253	0.261813	1.4069
B1H282	Collagen beta(1-O)galactosyltransferase 1 OS=Rattus norvegicus OX=10116 GN=Colgalt1 PE=1 SV=1	Colgalt1	12	7	7	218883	259589	335161	266705	269220	369114	0.537335	1.11648
B1WBX5	Solute carrier family 43, member 1 OS=Rattus norvegicus OX=10116 GN=Slc43a1 PE=2 SV=1	Slc43a1	7	3	3	306502	247125	231305	189998	112660	157282	0.0346853	-1.73292
B1WBY5	DnaJ (Hsp40) homolog, subfamily C, member 11 OS=Rattus norvegicus OX=10116 GN=Dnajc11 PE=1 SV=1	Dnajc11	11	5	5	291185	309769	355756	216828	304431	233901	0.109059	-1.27617
B1WBY7	ER lipid raft-associated 1 OS=Rattus norvegicus OX=10116 GN=Erlin1 PE=1 SV=1	Erlin1	37	12	9	433923	476636	412106	465504	443296	407234	0.938841	-1.00473
B1WC34	Protein kinase C substrate 80K-H OS=Rattus norvegicus OX=10116 GN=Prkcsh PE=1 SV=1	Prkcsh	19	10	10	320103	310272	455790	385546	225851	481790	0.925968	-1.02569
B1WC61	Complex I assembly factor ACAD9, mitochondrial OS=Rattus norvegicus OX=10116 GN=Acad9 PE=1 SV=1	Acad9	17	8	8	373856	310463	266140	316904	459675	321945	0.423252	1.14933
B1WC88	UPF0729 protein C18orf32 homolog OS=Rattus norvegicus OX=10116 PE=3 SV=1	B1WC88	43	4	4	264511	183310	192620	551392	251365	223824	0.260541	1.49204
B2GUY0	Endoplasmic reticulum mannosyl-oligosaccharide 1,2-alpha-mannosidase OS=Rattus norvegicus OX=10116 GN=Man1b1 PE=2 SV=2	Man1b1	17	10	10	168816	314177	316635	309855	177584	241123	0.780289	-1.08172
B2GUY2	Transferrin receptor protein 2 OS=Rattus norvegicus OX=10116 GN=Tfr2 PE=2 SV=1	Tfr2	14	10	10	229691	255186	283705	246493	225598	253458	0.477096	-1.05667
B2GUZ4	Peroxisomal biogenesis factor 26 OS=Rattus norvegicus OX=10116 GN=Pex26 PE=1 SV=1	Pex26	26	6	6	175543	162107	197488	589250	494756	454781	0.000382653	2.86806
B2GUZ5	F-actin-capping protein subunit alpha-1 OS=Rattus norvegicus OX=10116 GN=Capza1 PE=1 SV=1	Capza1	20	4	3	339388	279733	278264	578106	158173	214219	0.813994	-1.10484
B2GV15	Dihydrolipoamide acetyltransferase component of pyruvate dehydrogenase complex OS=Rattus norvegicus OX=10116 GN=Dbt PE=1 SV=1	Dbt	7	3	3	123392	81835.7	101695	108499	90135.9	74120.2	0.512638	-1.12311
B2GV24	E3 UFM1-protein ligase 1 OS=Rattus norvegicus OX=10116 GN=Ufl1 PE=1 SV=1	Ufl1	19	12	12	373282	323929	432442	400585	370544	236542	0.510794	-1.14198
B2GV35	Galactosylgalactosylxylosylprotein 3-beta-glucuronosyltransferase OS=Rattus norvegicus OX=10116 GN=B3gat3 PE=1 SV=1	B3gat3	10	3	3	130065	299574	312535	166756	133610	186746	0.301345	-1.43042
B2GV39	Alpha-1,3-mannosyl-glycoprotein 4-beta-N-acetylglucosaminyltransferase B OS=Rattus norvegicus OX=10116 GN=Mgat4b PE=1 SV=1	Mgat4b	5	2	2	81697.2	214860	202435	287644	118074	221341	0.574844	1.28373
B2GV54	Neutral cholesterol ester hydrolase 1 OS=Rattus norvegicus OX=10116 GN=Nceh1 PE=1 SV=1	Nceh1	14	5	5	117239	130147	189899	192822	186320	208136	0.103024	1.37165
B2GV73	Actin-related protein 2/3 complex subunit 3 OS=Rattus norvegicus OX=10116 GN=Arpc3 PE=1 SV=1	Arpc3	20	5	5	657616	765231	820061	716186	647171	615234	0.193976	-1.13112
B2GV94	Fam134c protein OS=Rattus norvegicus OX=10116 GN=Retreg3 PE=1 SV=1	Retreg3	8	3	3	183122	414029	343705	556320	120462	381512	0.99088	-1.00637
B2GVB4	Sept9 protein (Fragment) OS=Rattus norvegicus OX=10116 GN=Sept9 PE=2 SV=1	Sept9	27	14	14	204660	215761	149717	404459	188389	278128	0.192918	1.47446
B2RYA8	DnaJ heat shock protein family (Hsp40) member B2 OS=Rattus norvegicus OX=10116 GN=Dnajb2 PE=1 SV=1	Dnajb2	10	3	3	108303	115260	171151	235574	188015	128293	0.225935	1.38551
B2RYC4	Syvn1 protein OS=Rattus norvegicus OX=10116 GN=Syvn1 PE=2 SV=1	Syvn1	6	4	4	137579	190222	217606	125559	248592	108234	0.580649	-1.19013
B2RYD7	RCG25591, isoform CRA_a OS=Rattus norvegicus OX=10116 GN=Stt3b PE=1 SV=1	Stt3b	16	13	12	1.14181e+06	1.28492e+06	1.45186e+06	890145	1.22448e+06	1.16962e+06	0.231242	-1.18662
B2RYE8	Fam69a protein OS=Rattus norvegicus OX=10116 GN=Dipk1a PE=2 SV=1	Dipk1a	10	4	4	119046	260533	302453	296267	174995	230912	0.815742	1.08469
B2RYF6	CLPTM1 regulator of GABA type A receptor forward-trafficking OS=Rattus norvegicus OX=10116 GN=Clptm1 PE=1 SV=1	Clptm1	5	3	3	219528	279502	219063	149899	280818	304704	0.950893	-1.01574
B2RYH2	Trim14 protein OS=Rattus norvegicus OX=10116 GN=Trim14 PE=1 SV=1	Trim14	5	2	2	36198.3	52824.2	49111.5	18636.3	29413.1	16374.9	0.0210023	-2.18713
B2RYH6	Lrch4 protein OS=Rattus norvegicus OX=10116 GN=Lrch4 PE=2 SV=1	Lrch4	4	2	2	48593.6	36804.6	32792.3	22716.4	40080.3	26610.2	0.22495	-1.3427
B2RYI2	Signal recognition particle subunit SRP68 OS=Rattus norvegicus OX=10116 GN=Srp68 PE=1 SV=1	Srp68	15	8	8	176281	186784	154618	318372	161665	276087	0.184663	1.40798
B2RYJ3	Cullin 4A OS=Rattus norvegicus OX=10116 GN=Cul4a PE=1 SV=1	Cul4a	4	3	3	77963.7	86655	106350	68752.9	65408.6	88635.2	0.208163	-1.21702
B2RYJ8	Epithelial splicing regulatory protein 2 OS=Rattus norvegicus OX=10116 GN=Esrp2 PE=2 SV=1	Esrp2	3	2	2	22914.4	80847.6	88081.7	56898	77301	87686.9	0.561825	1.33204
B2RYM3	Inter-alpha trypsin inhibitor, heavy chain 1 OS=Rattus norvegicus OX=10116 GN=Itih1 PE=1 SV=1	Itih1	5	3	3	143814	151483	141225	146778	84316.2	102791	0.146224	-1.34229
B2RYN6	AP-1 complex subunit gamma OS=Rattus norvegicus OX=10116 GN=Ap1g1 PE=2 SV=1	Ap1g1	8	8	8	192872	290012	280896	199113	246420	200949	0.354046	-1.16804
B2RYS2	Cytochrome b-c1 complex subunit 7 OS=Rattus norvegicus OX=10116 GN=Uqcrb PE=1 SV=1	Uqcrb	28	3	3	136573	166520	167823	61901.3	32580.2	52161.5	0.00416526	-3.3105
B2RYS8	NADH dehydrogenase [ubiquinone] 1 beta subcomplex subunit 8, mitochondrial OS=Rattus norvegicus OX=10116 GN=Ndufb8 PE=1 SV=1	Ndufb8	15	2	2	479515	523770	603551	244238	216688	169844	0.00172079	-2.5644
B2RYT5	Cox7a2l protein OS=Rattus norvegicus OX=10116 GN=Cox7a2l PE=2 SV=1	Cox7a2l	38	4	4	174531	204137	231565	98934.8	112232	99298.7	0.00185594	-1.95592
B2RYW3	NADH dehydrogenase (Ubiquinone) 1 beta subcomplex, 9 OS=Rattus norvegicus OX=10116 GN=Ndufb9 PE=1 SV=1	Ndufb9	32	4	4	543321	648959	638549	385241	326789	328353	0.00196208	-1.75944
B2RZ24	Succinate-CoA ligase subunit beta (Fragment) OS=Rattus norvegicus OX=10116 GN=Sucla2 PE=2 SV=1	Sucla2	32	10	10	613831	441743	485186	738651	406862	495648	0.846775	1.04226
B2RZ37	Receptor expression-enhancing protein 5 OS=Rattus norvegicus OX=10116 GN=Reep5 PE=1 SV=1	Reep5	20	5	4	682563	483996	371523	438500	495456	408825	0.590993	-1.11383
B2RZ72	Actin-related protein 2/3 complex subunit 4 OS=Rattus norvegicus OX=10116 GN=Arpc4 PE=1 SV=1	Arpc4	30	5	5	693882	633282	776947	902686	320596	366246	0.303455	-1.47685
B2RZ76	Dehydrogenase/reductase X-linked OS=Rattus norvegicus OX=10116 GN=Dhrsx PE=1 SV=1	Dhrsx	6	2	2	102776	73956.1	140182	112499	164509	151042	0.213555	1.3792
B2RZA8	Slc30a6 protein OS=Rattus norvegicus OX=10116 GN=Slc30a6 PE=1 SV=1	Slc30a6	9	3	3	94155.8	196653	232742	166833	140293	135559	0.738533	-1.10745
B2RZD1	Protein transport protein Sec61 subunit beta OS=Rattus norvegicus OX=10116 GN=Sec61b PE=1 SV=1	Sec61b	38	3	3	881507	1.06598e+06	1.3428e+06	795721	1.15137e+06	1.21353e+06	0.826328	-1.04308
B2RZD4	60S ribosomal protein L34 OS=Rattus norvegicus OX=10116 GN=Rpl34 PE=1 SV=1	Rpl34	29	4	4	1.05872e+06	2.17556e+06	3.03397e+06	832307	1.82842e+06	1.67988e+06	0.44754	-1.39822
B2RZD5	RCG41580, isoform CRA_a OS=Rattus norvegicus OX=10116 GN=Rpl22l1 PE=2 SV=1	Rpl22l1	20	2	2	132360	200240	266537	148528	60663	52630.4	0.078484	-2.46054
B2RZD6	NDUFA4, mitochondrial complex-associated OS=Rattus norvegicus OX=10116 GN=Ndufa4 PE=1 SV=1	Ndufa4	56	6	6	2.62513e+06	2.73302e+06	3.10699e+06	1.28405e+06	1.41646e+06	1.2443e+06	0.000285493	-2.14358
B3DMA2	Acyl-CoA dehydrogenase family member 11 OS=Rattus norvegicus OX=10116 GN=Acad11 PE=1 SV=1	Acad11	21	15	15	413501	416356	304295	292073	446788	401474	0.999954	1.00001
B4F768	Multifunctional fusion protein (Fragment) OS=Rattus norvegicus OX=10116 GN=Aldh4a1 PE=2 SV=1	Aldh4a1	28	16	16	1.19258e+06	1.06588e+06	1.0404e+06	1.67973e+06	839789	752285	0.787762	-1.07614
B4F7F3	ARVCF, delta catenin family member OS=Rattus norvegicus OX=10116 GN=Arvcf PE=1 SV=1	Arvcf	10	7	7	234046	201151	187107	80956.7	90248.2	94483	0.000453215	-2.33681
B5D5N9	Cationic amino acid transporter 2 OS=Rattus norvegicus OX=10116 GN=Slc7a2 PE=1 SV=1	Slc7a2	8	4	4	194267	192334	334697	193291	210703	151544	0.320865	-1.2654
B5DEF6	RGD1310159 protein OS=Rattus norvegicus OX=10116 GN=RGD1310159 PE=2 SV=1	RGD1310159	6	5	5	138561	106491	86076.8	134618	176517	106462	0.31639	1.2582
B5DEH2	Erlin-2 OS=Rattus norvegicus OX=10116 GN=Erlin2 PE=1 SV=1	Erlin2	36	11	8	1.00036e+06	737211	927686	1.07735e+06	3.51803e+06	985542	0.249432	1.76088
B5DEH7	C1r protein OS=Rattus norvegicus OX=10116 GN=C1r PE=1 SV=1	C1r	3	2	2	14003	50343.8	17583.7	21896.6	6480.75	25275.6	0.518501	-1.5119
B5DEL8	NADH dehydrogenase (Ubiquinone) Fe-S protein 5 OS=Rattus norvegicus OX=10116 GN=Ndufs5 PE=1 SV=1	Ndufs5	42	4	4	194408	229366	298140	92788.7	102533	68726.9	0.00438939	-2.72935
B5DEX7	Cation-transporting ATPase (Fragment) OS=Rattus norvegicus OX=10116 GN=Atp13a1 PE=2 SV=1	Atp13a1	12	11	11	238278	250202	281631	240042	297009	262781	0.668525	1.03721
B5DF32	Chuk protein OS=Rattus norvegicus OX=10116 GN=Chuk PE=2 SV=1	Chuk	4	3	3	181753	178382	143287	397796	293480	177940	0.112953	1.64749
B5DF50	Polypeptide N-acetylgalactosaminyltransferase (Fragment) OS=Rattus norvegicus OX=10116 GN=Galnt2 PE=2 SV=1	Galnt2	34	16	15	1.3319e+06	1.09182e+06	1.11744e+06	2.63815e+06	1.57924e+06	1.15887e+06	0.21706	1.43762
B5DF51	Membrane magnesium transporter 1 OS=Rattus norvegicus OX=10116 GN=Mmgt1 PE=2 SV=1	Mmgt1	25	2	2	205608	248714	268450	173756	188044	175512	0.02486	-1.33772
B5DF57	Erythrocyte membrane protein band 4.2 OS=Rattus norvegicus OX=10116 GN=Epb42 PE=1 SV=1	Epb42	4	2	2	376292	80204.5	114350	134935	67539.3	116394	0.485828	-1.48178
B5DF89	Cullin-3 OS=Rattus norvegicus OX=10116 GN=Cul3 PE=1 SV=2	Cul3	4	3	3	31925.4	32624.3	47885.1	36224.1	30457.3	26960.2	0.334393	-1.18801
B5DFA3	Bucs1 protein OS=Rattus norvegicus OX=10116 GN=Acsm1 PE=2 SV=1	Acsm1	72	39	38	2.9685e+06	5.01552e+06	7.29865e+06	8.90065e+06	1.81969e+07	1.16448e+07	0.0464792	2.58912
B5DFC9	Nidogen-2 OS=Rattus norvegicus OX=10116 GN=Nid2 PE=2 SV=1	Nid2	7	6	5	308881	19422.5	9584.47	18829.7	25161.5	12743.1	0.524191	-2.11968
B5DFI1	Cog1 protein (Fragment) OS=Rattus norvegicus OX=10116 GN=Cog1 PE=2 SV=1	Cog1	2	2	2	36789.5	54640.9	55891.8	38940.8	36779.4	58243.3	0.643112	-1.10436
B5DFJ2	FAM3 metabolism-regulating-signaling molecule A OS=Rattus norvegicus OX=10116 GN=Fam3a PE=1 SV=1	Fam3a	13	3	3	229946	299222	365439	1.00935e+06	912899	1.10851e+06	0.00105394	3.43761
B5DFK0	Leng4 protein OS=Rattus norvegicus OX=10116 GN=Mboat7 PE=2 SV=1	Mboat7	5	3	3	44638.9	79321	74890.9	57668.3	58791.9	51269.4	0.495055	-1.15117
B5DFK1	Coatomer subunit alpha OS=Rattus norvegicus OX=10116 GN=Copa PE=2 SV=1	Copa	46	51	51	2.01196e+06	2.98247e+06	3.20981e+06	2.71317e+06	2.7492e+06	3.6392e+06	0.546395	1.12117
B5DFK6	Adaptor-related protein complex 3 subunit delta 1 OS=Rattus norvegicus OX=10116 GN=Ap3d1 PE=1 SV=1	Ap3d1	6	6	6	56774.9	85553.1	111354	107902	91213.1	100734	0.37384	1.22383
B5DFK8	Pdxdc1 protein OS=Rattus norvegicus OX=10116 GN=Pdxdc1 PE=1 SV=1	Pdxdc1	34	20	20	547149	1.16911e+06	1.14892e+06	1.17794e+06	955433	930726	0.674447	1.12538
B6DTP5	DEAD (Asp-Glu-Ala-Asp) box polypeptide 5 (Fragment) OS=Rattus norvegicus OX=10116 GN=Ddx5 PE=2 SV=1	Ddx5	25	16	12	707409	627136	739655	760784	540930	516826	0.333662	-1.1555
C0JPT7	Filamin A OS=Rattus norvegicus OX=10116 GN=Flna PE=1 SV=1	Flna	4	9	8	688212	272305	347740	1.62753e+06	705262	668920	0.108928	2.27548
D3Z865	Mannose-P-dolichol utilization defect 1 OS=Rattus norvegicus OX=10116 GN=Mpdu1 PE=1 SV=1	Mpdu1	10	2	2	354185	349123	470033	549682	396336	331504	0.703324	1.07508
D3Z8I7	Glutathione S-transferase, theta 3 OS=Rattus norvegicus OX=10116 GN=Gstt3 PE=1 SV=1	Gstt3	29	10	9	1.05473e+06	6.05299e+06	4.06915e+06	1.18421e+07	2.51794e+07	2.97281e+07	0.031646	6.98783
D3Z8L5	Pumilio RNA-binding family member 1 OS=Rattus norvegicus OX=10116 GN=Pum1 PE=1 SV=2	Pum1	2	2	2	54617.1	56791.2	80050.1	57220.4	48515.3	90013.1	0.992806	1.00212
D3Z8L7	Ras-related protein R-Ras OS=Rattus norvegicus OX=10116 GN=Rras PE=1 SV=1	Rras	27	5	3	604883	433032	444398	530272	555554	394711	0.998259	-1.00035
D3Z8X6	Deltex E3 ubiquitin ligase 3L OS=Rattus norvegicus OX=10116 GN=Dtx3l PE=1 SV=1	Dtx3l	20	12	12	284299	639834	414707	243226	521538	417797	0.736331	-1.12488
D3Z9I1	Cytochrome C oxidase assembly factor 3 OS=Rattus norvegicus OX=10116 GN=Coa3 PE=1 SV=1	Coa3	20	2	2	145968	153065	81766.4	95112.9	49311	106804	0.241392	-1.53926
D3Z9J9	Patatin-like phospholipase domain-containing 3 OS=Rattus norvegicus OX=10116 GN=Pnpla3 PE=1 SV=2	Pnpla3	45	21	21	1.49306e+07	1.17278e+06	1.3533e+06	8.07049e+06	1.23587e+06	1.42945e+06	0.876407	-1.18454
D3Z9L0	Acylglycerol kinase OS=Rattus norvegicus OX=10116 GN=Agk PE=1 SV=2	Agk	11	4	4	62503.2	78044.9	113351	99509.4	81712.5	47197	0.689028	-1.12945
D3Z9Z0	Ankyrin 1 OS=Rattus norvegicus OX=10116 GN=Ank1 PE=1 SV=1	Ank1	6	8	8	328811	109959	139856	135946	324158	216341	0.638524	1.23538
D3ZA84	Talin 2 OS=Rattus norvegicus OX=10116 GN=Tln2 PE=1 SV=3	Tln2	25	47	33	1.49314e+06	1.04851e+06	1.19115e+06	1.09943e+06	1.23412e+06	1.2613e+06	0.810568	-1.02904
D3ZAC0	Integrin subunit alpha 2b OS=Rattus norvegicus OX=10116 GN=Itga2b PE=1 SV=2	Itga2b	12	9	9	293347	233863	281422	128323	97492.9	125232	0.00171761	-2.30978
D3ZAE9	ATP-binding cassette subfamily A member 8 OS=Rattus norvegicus OX=10116 GN=Abca8 PE=1 SV=3	Abca8	4	5	2	67600.9	33141	39867.9	16809.1	20246.7	19428.7	0.0171303	-2.38159
D3ZAF6	ATP synthase subunit f, mitochondrial OS=Rattus norvegicus OX=10116 GN=Atp5mf PE=1 SV=1	Atp5mf	32	3	3	2.92489e+06	3.53312e+06	3.83584e+06	2.25751e+06	2.95834e+06	1.95496e+06	0.0637626	-1.44801
D3ZAN3	Alpha glucosidase 2 alpha neutral subunit (Predicted) OS=Rattus norvegicus OX=10116 GN=Ganab PE=1 SV=1	Ganab	39	31	31	2.91875e+06	3.36272e+06	3.5151e+06	3.01954e+06	2.88569e+06	3.67277e+06	0.800636	-1.02537
D3ZAS9	DDRGK domain-containing 1 OS=Rattus norvegicus OX=10116 GN=Ddrgk1 PE=1 SV=1	Ddrgk1	23	4	4	276090	304287	349404	204322	288014	306518	0.321005	-1.17623
D3ZAW4	Abhydrolase domain containing 4 (Predicted) OS=Rattus norvegicus OX=10116 GN=Abhd4 PE=1 SV=1	Abhd4	32	11	10	642545	507713	454605	1.8307e+06	1.34065e+06	1.12834e+06	0.0050247	2.65301
D3ZBC7	Dehydrogenase/reductase 13 OS=Rattus norvegicus OX=10116 GN=Dhrs13 PE=1 SV=3	Dhrs13	4	2	2	32895	51976.4	58191.6	40514.2	42883.5	56734.7	0.98852	-1.00311
D3ZBN0	Histone H1.5 OS=Rattus norvegicus OX=10116 GN=H1-5 PE=1 SV=1	H1-5	22	4	3	198285	104643	63639.6	35015.1	24143	36416.5	0.0240362	-3.50048
D3ZBN4	Ergosterol biosynthesis 28 homolog OS=Rattus norvegicus OX=10116 GN=Erg28 PE=1 SV=1	Erg28	12	2	2	448706	402509	670785	1.49031e+06	936105	543958	0.137521	1.84338
D3ZC02	Zinc finger and BTB domain containing 39 (Predicted) OS=Rattus norvegicus OX=10116 GN=Zbtb39 PE=4 SV=1	Zbtb39	3	2	2	129712	177734	309286	114707	108411	555791	0.98686	-1.01044
D3ZC56	Dystonin OS=Rattus norvegicus OX=10116 GN=Dst PE=1 SV=3	Dst	1	5	4	36277	29780.7	45266.3	40376.9	46013.4	98044.1	0.220056	1.55012
D3ZCF8	ATP-binding cassette, subfamily A (ABC1), member 8a OS=Rattus norvegicus OX=10116 GN=Abca8a PE=1 SV=3	Abca8a	26	35	32	3.5564e+06	1.3118e+06	1.97029e+06	1.81685e+06	870793	1.07328e+06	0.195792	-1.75584
D3ZCG3	MON2 homolog, regulator of endosome-to-Golgi-trafficking OS=Rattus norvegicus OX=10116 GN=Mon2 PE=1 SV=3	Mon2	4	6	6	58032.9	76108.8	73521.4	72938.9	105205	108906	0.11014	1.37038
D3ZCS9	5-hydroxyisourate hydrolase OS=Rattus norvegicus OX=10116 GN=RGD1309350 PE=1 SV=1	RGD1309350	15	2	2	169180	192027	145609	176745	102658	111550	0.204642	-1.32708
D3ZD05	KN motif and ankyrin repeat domain-containing protein 2 OS=Rattus norvegicus OX=10116 GN=Kank2 PE=1 SV=2	Kank2	13	9	7	379895	210470	264774	267575	74686.6	92786.7	0.132137	-2.25174
D3ZD09	Cytochrome c oxidase subunit OS=Rattus norvegicus OX=10116 GN=Cox6b1 PE=1 SV=1	Cox6b1	48	4	4	295584	322120	637165	209155	142545	179791	0.0389539	-2.2452
D3ZD11	Signal peptidase complex subunit 2 OS=Rattus norvegicus OX=10116 GN=Spcs2 PE=1 SV=1	Spcs2	50	10	10	887462	1.24655e+06	1.61186e+06	810669	796739	1.48445e+06	0.483073	-1.22976
D3ZD31	Mannose receptor, C type 1 OS=Rattus norvegicus OX=10116 GN=Mrc1 PE=1 SV=3	Mrc1	14	17	17	293256	337384	294976	409175	249195	433150	0.488963	1.14809
D3ZDR2	Charged multivesicular body protein 6 OS=Rattus norvegicus OX=10116 GN=Chmp6 PE=1 SV=1	Chmp6	20	3	3	231409	225828	230340	513120	334996	438812	0.00802505	1.84361
D3ZE15	NADH:ubiquinone oxidoreductase subunit A13 OS=Rattus norvegicus OX=10116 GN=Ndufa13 PE=1 SV=1	Ndufa13	40	5	5	556718	618179	630079	218203	335310	258865	0.00340407	-2.25383
D3ZEA0	Fibronectin type III domain containing 3a (Predicted), isoform CRA_a OS=Rattus norvegicus OX=10116 GN=Fndc3a PE=1 SV=2	Fndc3a	4	4	4	65703	91647.7	119630	97070.9	35749.7	52421.1	0.247051	-1.58207
D3ZEE9	Fatty acid desaturase 6 OS=Rattus norvegicus OX=10116 GN=Fads6 PE=1 SV=1	Fads6	8	3	3	492541	590869	601093	482728	489773	476695	0.0845417	-1.15783
D3ZEG8	Translocase of inner mitochondrial membrane 29 OS=Rattus norvegicus OX=10116 GN=Timm29 PE=1 SV=1	Timm29	9	2	2	51794.9	86494.4	64468.7	39902	37366.9	64085.7	0.177696	-1.44586
D3ZEH1	FAT atypical cadherin 4 OS=Rattus norvegicus OX=10116 GN=Fat4 PE=1 SV=3	Fat4	0	2	2	3.2557e+06	2.53087e+06	2.15692e+06	382641	546508	3.03546e+06	0.162872	-3.03654
D3ZEY0	Coiled-coil domain-containing 141 OS=Rattus norvegicus OX=10116 GN=Ccdc141 PE=1 SV=2	Ccdc141	1	2	2	132394	81978.7	88288.1	106443	48065.2	59173.4	0.24322	-1.46825
D3ZEZ9	Supervillin OS=Rattus norvegicus OX=10116 GN=Svil PE=1 SV=3	Svil	2	3	3	113662	74945.8	83108.3	88559	114654	122182	0.305452	1.20561
D3ZF12	Signal peptidase complex subunit 3 OS=Rattus norvegicus OX=10116 GN=Spcs3 PE=1 SV=1	Spcs3	26	4	4	381855	604056	558885	428051	522861	415906	0.532148	-1.11465
D3ZF21	GPRIN family member 3 OS=Rattus norvegicus OX=10116 GN=Gprin3 PE=1 SV=2	Gprin3	4	2	2	103712	69210.6	63396.6	70990.9	87722	151375	0.422177	1.27477
D3ZF54	Anoctamin OS=Rattus norvegicus OX=10116 GN=Ano10 PE=1 SV=2	Ano10	9	5	4	396776	291239	344099	618477	878014	544620	0.0165298	1.952
D3ZF97	Endoplasmic reticulum lectin 1 OS=Rattus norvegicus OX=10116 GN=Erlec1 PE=1 SV=2	Erlec1	20	8	8	148418	180519	183643	112242	143791	175480	0.276381	-1.20214
D3ZFC5	Phospholipid-transporting ATPase OS=Rattus norvegicus OX=10116 GN=Atp11c PE=1 SV=3	Atp11c	26	27	27	1.50328e+06	1.59703e+06	1.46557e+06	1.03524e+06	1.32838e+06	923721	0.0369307	-1.40438
D3ZFJ6	Lactamase, beta OS=Rattus norvegicus OX=10116 GN=Lactb PE=1 SV=1	Lactb	28	12	12	698291	1.12825e+06	959038	937172	588541	691050	0.309472	-1.25619
D3ZFK5	RCG42279 OS=Rattus norvegicus OX=10116 GN=Spcs1 PE=1 SV=3	Spcs1	17	3	3	299364	397214	567950	249657	282220	231191	0.0710989	-1.60649
D3ZFK8	FERM, ARH/RhoGEF and pleckstrin domain protein 2 OS=Rattus norvegicus OX=10116 GN=Farp2 PE=1 SV=1	Farp2	19	16	16	550544	365843	417550	254582	177202	128979	0.0180819	-2.4359
D3ZFQ8	Cytochrome c-1 OS=Rattus norvegicus OX=10116 GN=Cyc1 PE=1 SV=3	Cyc1	34	10	10	1.62852e+06	1.81801e+06	2.20766e+06	1.165e+06	1.0805e+06	985183	0.00543648	-1.74027
D3ZG43	NADH dehydrogenase (Ubiquinone) Fe-S protein 3 (Predicted), isoform CRA_c OS=Rattus norvegicus OX=10116 GN=Ndufs3 PE=1 SV=1	Ndufs3	25	6	6	786339	874776	775699	431421	574602	504806	0.00607569	-1.62157
D3ZHA1	Beta-1,4-glucuronyltransferase 1 OS=Rattus norvegicus OX=10116 GN=B4gat1 PE=1 SV=1	B4gat1	14	4	4	240131	339368	316273	171100	400034	295915	0.780917	-1.08365
D3ZHG0	Very-long-chain (3R)-3-hydroxyacyl-CoA dehydratase OS=Rattus norvegicus OX=10116 GN=Hacd2 PE=1 SV=3	Hacd2	11	2	2	499756	375919	518188	582404	475392	379598	0.880925	1.02586
D3ZHR2	ATP-binding cassette sub-family D member 1 OS=Rattus norvegicus OX=10116 GN=Abcd1 PE=1 SV=1	Abcd1	9	5	5	152764	172760	184017	120356	147074	184090	0.378255	-1.14226
D3ZIC2	Urocanate hydratase 1 OS=Rattus norvegicus OX=10116 GN=Uroc1 PE=1 SV=2	Uroc1	8	5	5	253320	225598	248456	188256	113449	128869	0.0248962	-1.7279
D3ZIK0	Glucuronic acid epimerase OS=Rattus norvegicus OX=10116 GN=Glce PE=4 SV=1	Glce	6	3	3	55804.4	88126.1	152352	96493.7	76867.3	87104.8	0.876288	-1.05062
D3ZIL6	Enoyl CoA hydratase domain-containing 2 OS=Rattus norvegicus OX=10116 GN=Echdc2 PE=1 SV=1	Echdc2	22	4	4	136046	140554	162634	175478	226958	103329	0.714891	1.09787
D3ZIY3	YTH N(6)-methyladenosine RNA-binding protein 3 OS=Rattus norvegicus OX=10116 GN=Ythdf3 PE=1 SV=1	Ythdf3	6	4	2	86670.9	92959.7	90792.2	132083	75922.5	45442.3	0.636313	-1.17088
D3ZJ01	RAB11-binding and LisH domain, coiled-coil and HEAT repeat-containing OS=Rattus norvegicus OX=10116 GN=Relch PE=1 SV=1	Relch	4	4	4	23243.7	48538.4	60301.9	65182.6	100141	109810	0.0762489	2.19224
D3ZJ32	Extended synaptotagmin 2 OS=Rattus norvegicus OX=10116 GN=Esyt2 PE=1 SV=3	Esyt2	14	9	9	428420	357407	443993	252049	229737	237996	0.00182516	-1.70232
D3ZJ50	Plakophilin 3 OS=Rattus norvegicus OX=10116 GN=Pkp3 PE=1 SV=1	Pkp3	24	17	17	367895	376406	400893	435794	218086	222343	0.232549	-1.37983
D3ZJB7	Solute carrier family 30, member 10 OS=Rattus norvegicus OX=10116 GN=Slc30a10 PE=1 SV=1	Slc30a10	8	3	3	478303	379673	454141	237585	221680	97338.3	0.034885	-2.5244
D3ZJD3	Ribosomal_L28e domain-containing protein OS=Rattus norvegicus OX=10116 PE=4 SV=1	D3ZJD3	42	7	7	984638	1.58242e+06	1.71629e+06	954060	1.17165e+06	1.62942e+06	0.612083	-1.13657
D3ZJN9	Ecotropic viral integration site 5 OS=Rattus norvegicus OX=10116 GN=Evi5 PE=1 SV=3	Evi5	3	2	2	18523.9	21817.1	36530.5	15677	30287.1	19665.5	0.616157	-1.16498
D3ZJR7	Desmocollin 2 OS=Rattus norvegicus OX=10116 GN=Dsc2 PE=1 SV=3	Dsc2	18	14	14	743000	545629	461170	583047	118969	146145	0.134091	-2.64206
D3ZJX5	Mitochondrial import inner membrane translocase subunit TIM50 OS=Rattus norvegicus OX=10116 GN=Timm50 PE=1 SV=2	Timm50	26	7	7	748567	727511	717982	561432	610719	615015	0.00292567	-1.22853
D3ZJZ0	RGD1563250 (Predicted), isoform CRA_a OS=Rattus norvegicus OX=10116 GN=Tmem205 PE=1 SV=1	Tmem205	27	4	4	8.05397e+06	6.73021e+06	7.96476e+06	9.22755e+06	1.44153e+07	8.7079e+06	0.124264	1.38954
D3ZK45	Band 4.1-like protein 5 OS=Rattus norvegicus OX=10116 GN=Epb41l5 PE=1 SV=3	Epb41l5	21	8	8	402663	144450	229385	274723	201358	183019	0.788496	-1.09637
D3ZK56	RAP2C, member of RAS oncogene family OS=Rattus norvegicus OX=10116 GN=Rap2c PE=1 SV=2	Rap2c	20	4	2	155415	98139.4	108496	138570	66309.9	81826.1	0.368799	-1.30078
D3ZKG7	Inositol polyphosphate-5-phosphatase F OS=Rattus norvegicus OX=10116 GN=Inpp5f PE=1 SV=1	Inpp5f	3	4	4	48340.7	47363.5	60632.2	69482.1	59632.9	71935.7	0.059932	1.29007
D3ZKI3	Cell death-inducing DFFA-like effector b OS=Rattus norvegicus OX=10116 GN=Cideb PE=1 SV=2	Cideb	31	9	9	2.38896e+06	1.79434e+06	2.67203e+06	4.39175e+06	8.64126e+06	4.03086e+06	0.0324369	2.37257
D3ZKP6	Mixed lineage kinase domain-like pseudokinase OS=Rattus norvegicus OX=10116 GN=Mlkl PE=1 SV=2	Mlkl	4	2	2	97554.6	60523.2	43581.5	55078.5	70672.7	116931	0.586773	1.20938
D3ZKR9	Terminal uridylyl transferase 7 OS=Rattus norvegicus OX=10116 GN=Tut7 PE=1 SV=3	Tut7	2	3	2	62162.6	116270	114990	77286	69655.2	61919.9	0.232423	-1.35599
D3ZLA3	Copine 3 OS=Rattus norvegicus OX=10116 GN=Cpne3 PE=1 SV=1	Cpne3	8	4	4	141347	143080	137648	136041	151471	160158	0.313431	1.05837
D3ZLC3	ITPR-interacting domain-containing 2 OS=Rattus norvegicus OX=10116 GN=Itprid2 PE=1 SV=1	Itprid2	5	5	5	301661	297990	249339	274668	304861	264878	0.964865	-1.0035
D3ZLR6	UDP-glucuronosyltransferase OS=Rattus norvegicus OX=10116 GN=Ugt2b15 PE=1 SV=3	Ugt2b15	62	43	5	3.86713e+06	3.51385e+06	4.28789e+06	3.03636e+06	5.40593e+06	3.77604e+06	0.913293	1.02082
D3ZLT7	Similar to RIKEN cDNA 2510039O18 OS=Rattus norvegicus OX=10116 GN=RGD1305350 PE=1 SV=1	RGD1305350	5	2	2	63704	185691	213909	159489	125372	205808	0.711606	1.17598
D3ZM03	Vacuolar ATPase assembly integral membrane protein VMA21 OS=Rattus norvegicus OX=10116 GN=LOC100912478 PE=1 SV=1	LOC100912478	22	2	2	190706	174863	187089	269786	164306	195817	0.497097	1.11636
D3ZM21	Catechol-O-methyltransferase domain containing 1 (Predicted), isoform CRA_a OS=Rattus norvegicus OX=10116 GN=Comtd1 PE=1 SV=1	Comtd1	8	2	2	161834	142502	127921	166738	142429	178678	0.273316	1.12882
D3ZM69	Erythrocyte membrane protein band 4.1-like 2 OS=Rattus norvegicus OX=10116 GN=Epb41l2 PE=1 SV=2	Epb41l2	7	6	5	98256.7	52810.5	67474.5	73964.4	34729.3	56436.9	0.361433	-1.34167
D3ZMR2	UHRF1-binding protein 1 OS=Rattus norvegicus OX=10116 GN=Uhrf1bp1 PE=1 SV=3	Uhrf1bp1	2	2	2	32466.3	35543.6	28774.4	58231.2	99107.3	60086.9	0.0128737	2.18582
D3ZMX6	Syntrophin, beta 2 OS=Rattus norvegicus OX=10116 GN=Sntb2 PE=1 SV=3	Sntb2	7	3	3	180982	134706	135314	215436	242732	132271	0.304754	1.27992
D3ZN76	Protein transport protein sec16 OS=Rattus norvegicus OX=10116 GN=Sec16a PE=1 SV=1	Sec16a	14	23	23	484191	538553	584690	388316	417886	367707	0.00904323	-1.36713
D3ZNQ6	Ubiquitin-conjugating enzyme E2M OS=Rattus norvegicus OX=10116 GN=Ube2m PE=1 SV=1	Ube2m	11	2	2	253697	265831	238251	343226	385682	380044	0.00142562	1.46295
D3ZNV6	ELMO domain-containing 2 OS=Rattus norvegicus OX=10116 GN=Elmod2 PE=1 SV=1	Elmod2	31	10	10	1.22345e+06	801539	1.36627e+06	2.00257e+06	1.81966e+06	1.39221e+06	0.085795	1.55864
D3ZP13	Sulfhydryl oxidase OS=Rattus norvegicus OX=10116 GN=Qsox2 PE=1 SV=1	Qsox2	4	3	3	67927.8	102210	92009.5	107725	64940.9	72629.9	0.717384	-1.07929
D3ZPD8	Hexosyltransferase OS=Rattus norvegicus OX=10116 GN=B3galt1 PE=1 SV=1	B3galt1	10	3	3	110910	179678	196033	374420	127042	145987	0.642852	1.21137
D3ZPN7	Uncharacterized protein OS=Rattus norvegicus OX=10116 PE=4 SV=1	D3ZPN7	41	7	7	2.21467e+06	2.8231e+06	3.76115e+06	1.79422e+06	2.18159e+06	2.05191e+06	0.0938018	-1.43059
D3ZPR0	Chromosome segregation 1-like OS=Rattus norvegicus OX=10116 GN=Cse1l PE=1 SV=1	Cse1l	12	11	11	160783	288369	279476	267634	248951	255232	0.659798	1.09484
D3ZQ57	Plexin B2 OS=Rattus norvegicus OX=10116 GN=Plxnb2 PE=1 SV=1	Plxnb2	13	21	21	484817	382921	391372	375647	231675	280182	0.0845674	-1.43899
D3ZQ77	Similar to HTGN29 protein; keratinocytes associated transmembrane protein 2, isoform CRA_a OS=Rattus norvegicus OX=10116 GN=RGD1310352 PE=1 SV=1	RGD1310352	9	2	2	66008.8	136641	121635	143610	77418	184230	0.576279	1.23135
D3ZQC1	Hexosyltransferase OS=Rattus norvegicus OX=10116 GN=B3galt6 PE=3 SV=1	B3galt6	18	5	5	69086.1	147858	202393	154969	141243	118037	0.832384	1.07713
D3ZQL1	ER membrane protein complex subunit 7 OS=Rattus norvegicus OX=10116 GN=Emc7 PE=1 SV=3	Emc7	42	6	6	499799	527492	708360	444351	629862	566181	0.733026	-1.05628
D3ZR49	alpha-1,2-Mannosidase OS=Rattus norvegicus OX=10116 GN=Man1a2 PE=1 SV=3	Man1a2	33	17	16	793248	1.52531e+06	1.44803e+06	1.11619e+06	789018	857977	0.297747	-1.32358
D3ZR64	Zinc finger protein 598 OS=Rattus norvegicus OX=10116 GN=Zfp598 PE=1 SV=2	Zfp598	3	2	2	25922.5	31204.4	35870.4	46690.6	26748.4	29118.6	0.722058	1.07818
D3ZRK0	Family with sequence similarity 83, member H OS=Rattus norvegicus OX=10116 GN=Fam83h PE=1 SV=1	Fam83h	12	10	10	304346	278219	303584	245352	151967	199823	0.0436763	-1.51107
D3ZS58	NADH dehydrogenase [ubiquinone] 1 alpha subcomplex subunit 2 OS=Rattus norvegicus OX=10116 GN=Ndufa2 PE=1 SV=1	Ndufa2	18	2	2	70550.7	69650.9	130446	17232.3	10938.6	31930.7	0.01403	-4.74003
D3ZSA9	Nodal modulator 1 OS=Rattus norvegicus OX=10116 GN=Nomo1 PE=1 SV=1	Nomo1	18	19	19	1.28487e+06	996628	1.20146e+06	1.25623e+06	2.92601e+06	1.62132e+06	0.159616	1.57049
D3ZT64	Autophagy-related 2A OS=Rattus norvegicus OX=10116 GN=Atg2a PE=1 SV=1	Atg2a	19	27	27	387548	781439	722429	965320	1.32444e+06	1.10894e+06	0.0603206	1.86437
D3ZT90	Glutaryl-CoA dehydrogenase OS=Rattus norvegicus OX=10116 GN=Gcdh PE=1 SV=1	Gcdh	24	7	7	494311	483052	373891	616575	475782	371293	0.718924	1.06854
D3ZTL3	Pleckstrin homology like domain, family B, member 2 OS=Rattus norvegicus OX=10116 GN=Phldb2 PE=1 SV=3	Phldb2	4	5	4	283315	340920	450045	279849	206920	215757	0.0647317	-1.51529
D3ZTP0	10-formyltetrahydrofolate dehydrogenase OS=Rattus norvegicus OX=10116 GN=Aldh1l2 PE=1 SV=3	Aldh1l2	20	15	13	592162	585609	579553	626370	412979	409520	0.203084	-1.23795
D3ZTR5	RCG21454 OS=Rattus norvegicus OX=10116 GN=Zbed5 PE=4 SV=1	Zbed5	6	3	3	90513.6	167119	152872	76308.5	96047	102064	0.148876	-1.45673
D3ZTX0	Transmembrane emp24 domain-containing protein 7 OS=Rattus norvegicus OX=10116 GN=Tmed7 PE=1 SV=1	Tmed7	35	8	8	2.12612e+06	3.34201e+06	4.32972e+06	2.94679e+06	4.37313e+06	3.03164e+06	0.760125	1.0829
D3ZU13	Eukaryotic translation initiation factor 4 gamma, 1 OS=Rattus norvegicus OX=10116 GN=Eif4g1 PE=1 SV=1	Eif4g1	29	41	38	714772	1.01665e+06	1.1462e+06	1.25527e+06	1.32098e+06	1.31898e+06	0.0871594	1.37962
D3ZU83	ERGIC and golgi 3 OS=Rattus norvegicus OX=10116 GN=Ergic3 PE=1 SV=1	Ergic3	20	7	7	253149	371571	456734	273434	304030	363474	0.573874	-1.12447
D3ZUD8	Transmembrane 9 superfamily member OS=Rattus norvegicus OX=10116 GN=Tm9sf3 PE=1 SV=2	Tm9sf3	22	19	19	1.65673e+06	3.58953e+06	4.25146e+06	3.20967e+06	2.14855e+06	2414227	0.679968	-1.14943
D3ZUI5	Protein cordon-bleu OS=Rattus norvegicus OX=10116 GN=Cobl PE=1 SV=1	Cobl	5	5	5	92998.1	54951.1	86580.8	67800.4	28291.4	23131.4	0.106253	-2.15242
D3ZUL3	Collagen type VI alpha 1 chain OS=Rattus norvegicus OX=10116 GN=Col6a1 PE=1 SV=1	Col6a1	16	12	12	807311	70860.8	65636.3	87245.1	68873.5	49385.9	0.37108	-2.33023
D3ZUU8	SEC14-like protein 3 OS=Rattus norvegicus OX=10116 GN=Sec14l4 PE=1 SV=1	Sec14l4	31	11	10	3.88308e+06	3.92665e+06	4.16047e+06	5.04913e+06	7.99116e+06	6.40361e+06	0.0252086	1.597
D3ZUX5	MICOS complex subunit OS=Rattus norvegicus OX=10116 GN=Chchd3 PE=1 SV=1	Chchd3	24	5	5	236561	327196	260988	306451	218122	346944	0.798567	1.04709
D3ZUY8	AP-2 complex subunit alpha OS=Rattus norvegicus OX=10116 GN=Ap2a1 PE=1 SV=1	Ap2a1	19	17	11	380617	283255	268110	279063	257065	248405	0.230666	-1.17496
D3ZUZ4	FAM20B, glycosaminoglycan xylosylkinase OS=Rattus norvegicus OX=10116 GN=Fam20b PE=1 SV=1	Fam20b	14	4	4	94803.1	173662	213777	183070	101755	153619	0.829226	-1.07141
D3ZV26	Vesicle transport protein OS=Rattus norvegicus OX=10116 GN=Sft2d3 PE=1 SV=2	Sft2d3	15	2	2	115501	235285	295049	227946	166103	207308	0.982123	-1.00712
D3ZV63	Odr-4 GPCR localization factor homolog OS=Rattus norvegicus OX=10116 GN=Odr4 PE=1 SV=1	Odr4	6	3	3	147664	148701	159313	127549	148983	148523	0.275545	-1.07418
D3ZVM5	Heat shock protein family A (Hsp70) member 12B OS=Rattus norvegicus OX=10116 GN=Hspa12b PE=1 SV=3	Hspa12b	5	2	2	113013	27577.3	26305.2	20709.6	15593.6	41151.4	0.3384	-1.83403
D3ZVN7	Protoporphyrinogen oxidase OS=Rattus norvegicus OX=10116 GN=Ppox PE=1 SV=1	Ppox	19	6	6	277367	253950	323219	229790	251743	161825	0.123117	-1.34479
D3ZVS2	L-2-hydroxyglutarate dehydrogenase OS=Rattus norvegicus OX=10116 GN=L2hgdh PE=1 SV=1	L2hgdh	21	9	9	318665	469466	436632	450043	559916	335834	0.673088	1.09014
D3ZW15	SEC24 homolog B, COPII coat complex component OS=Rattus norvegicus OX=10116 GN=Sec24b PE=1 SV=1	Sec24b	1	2	2	67375.4	78043.4	56928.6	65858.3	67031.1	79136.8	0.659217	1.05285
D3ZWC6	Syntrophin, basic 1 (Predicted) OS=Rattus norvegicus OX=10116 GN=Sntb1 PE=1 SV=1	Sntb1	5	2	2	152904	82210	130726	134556	35388	83448.9	0.335737	-1.60512
D3ZWS0	Scribble planar cell polarity protein OS=Rattus norvegicus OX=10116 GN=Scrib PE=1 SV=1	Scrib	3	4	4	134232	109835	110322	126242	132082	143402	0.165998	1.13706
D3ZWS2	Similar to CG3740-PA OS=Rattus norvegicus OX=10116 GN=LOC690000 PE=1 SV=1	LOC690000	12	2	2	234658	225081	261116	435998	541206	516487	0.000783808	2.06744
D3ZWZ9	Protein GPR107 OS=Rattus norvegicus OX=10116 GN=Gpr107 PE=1 SV=1	Gpr107	7	4	4	29846.9	54439.4	88755.8	154388	22436.9	34864.5	0.93323	-1.06092
D3ZXB0	PNKD metallo-beta-lactamase domain-containing OS=Rattus norvegicus OX=10116 GN=Pnkd PE=1 SV=1	Pnkd	8	2	2	148743	176702	123425	154018	209432	161342	0.326415	1.17065
D3ZXQ0	Carboxylic ester hydrolase OS=Rattus norvegicus OX=10116 GN=Ces2g PE=1 SV=1	Ces2g	12	6	2	115526	163374	194726	89343.8	114017	167572	0.344773	-1.29127
D3ZXY4	Aldehyde dehydrogenase 8 family, member A1 OS=Rattus norvegicus OX=10116 GN=Aldh8a1 PE=1 SV=2	Aldh8a1	29	10	10	1.59041e+06	1.33444e+06	1.27354e+06	1.69607e+06	2.0538e+06	775482	0.999529	-1.00019
D3ZY54	Solute carrier family 30 (Zinc transporter), member 5 (Predicted) OS=Rattus norvegicus OX=10116 GN=Slc30a5 PE=1 SV=1	Slc30a5	11	6	5	233586	379437	364619	263068	213781	231743	0.143773	-1.35351
D3ZYL0	Receptor (TNFRSF)-interacting serine-threonine kinase 1 (Predicted) OS=Rattus norvegicus OX=10116 GN=Ripk1 PE=1 SV=1	Ripk1	3	2	2	45542.4	67993.1	89520	61263.7	54522.6	57636.6	0.574578	-1.12921
D3ZYS7	G3BP stress granule assembly factor 1 OS=Rattus norvegicus OX=10116 GN=G3bp1 PE=1 SV=1	G3bp1	7	3	2	18226.7	33917.1	61023.3	83133.4	48602.5	16104.3	0.775641	1.19927
D3ZZB2	Peroxisomal biogenesis factor 1 OS=Rattus norvegicus OX=10116 GN=Pex1 PE=1 SV=1	Pex1	18	23	22	199490	235997	268944	605960	541099	607189	0.000627072	2.50526
D3ZZC1	RCG43947 OS=Rattus norvegicus OX=10116 GN=Txndc5 PE=1 SV=1	Txndc5	26	8	8	1.69664e+06	925165	1.09735e+06	1.46239e+06	625801	861017	0.442789	-1.29782
D3ZZM0	Solute carrier family 39 (Zinc transporter), member 14 (Predicted) OS=Rattus norvegicus OX=10116 GN=Slc39a14 PE=1 SV=1	Slc39a14	14	6	6	1.02936e+06	881491	1.01089e+06	1.07637e+06	619657	605590	0.232103	-1.31442
D3ZZR9	Peptidylprolyl isomerase OS=Rattus norvegicus OX=10116 GN=Fkbp2 PE=1 SV=1	Fkbp2	31	4	4	468238	632237	1.01333e+06	709815	397355	687852	0.646246	-1.15636
D3ZZT9	Collagen type XIV alpha 1 chain OS=Rattus norvegicus OX=10116 GN=Col14a1 PE=1 SV=3	Col14a1	3	4	4	103914	28401.6	6360.93	17794.4	19644.4	38708.2	0.903252	-1.11533
D3ZZU4	Transmembrane protein 160 OS=Rattus norvegicus OX=10116 GN=Tmem160 PE=1 SV=1	Tmem160	16	3	3	88308.9	165235	119703	115807	160418	68950.6	0.751885	-1.10891
D3ZZZ9	Catenin (Cadherin associated protein), delta 1 (Predicted), isoform CRA_a OS=Rattus norvegicus OX=10116 GN=Ctnnd1 PE=1 SV=1	Ctnnd1	49	37	37	3.46654e+06	2.44268e+06	2.37994e+06	2.60788e+06	1.08279e+06	1.33503e+06	0.127731	-1.74851
D4A017	Transmembrane protein 87A OS=Rattus norvegicus OX=10116 GN=Tmem87a PE=1 SV=3	Tmem87a	7	3	3	58974.3	100726	129180	100027	33955.5	72204.9	0.390058	-1.46263
D4A054	RAN-binding protein 2 OS=Rattus norvegicus OX=10116 GN=Ranbp2 PE=1 SV=2	Ranbp2	14	32	32	265979	384332	373136	316998	428946	481911	0.353075	1.19766
D4A0T0	NADH:ubiquinone oxidoreductase subunit B10 OS=Rattus norvegicus OX=10116 GN=Ndufb10 PE=1 SV=1	Ndufb10	36	5	5	303096	261089	299284	206389	119645	138540	0.0191159	-1.90589
D4A0W1	ER membrane protein complex subunit 4 OS=Rattus norvegicus OX=10116 GN=Emc4 PE=1 SV=1	Emc4	14	2	2	304852	321317	402407	272279	334577	326351	0.4295	-1.09858
D4A132	UDP-glucuronosyltransferase OS=Rattus norvegicus OX=10116 GN=Ugt2b10 PE=1 SV=1	Ugt2b10	30	18	2	1.15006e+06	1.23094e+06	1.32009e+06	1.47194e+06	2.00499e+06	1.45585e+06	0.0686953	1.31984
D4A133	ATPase H+-transporting V1 subunit A OS=Rattus norvegicus OX=10116 GN=Atp6v1a PE=1 SV=1	Atp6v1a	5	3	3	87932.4	98914.9	97970.9	101739	63111.1	68054.6	0.219182	-1.24936
D4A147	UDP-glucuronosyltransferase OS=Rattus norvegicus OX=10116 GN=Ugt2a3 PE=1 SV=3	Ugt2a3	20	13	6	178320	134462	167894	287904	512275	249142	0.198499	-1.67719
D4A1N0	Receptor (chemosensory) transporter protein 3 OS=Rattus norvegicus OX=10116 GN=Rtp3 PE=1 SV=1	Rtp3	13	5	5	174490	143741	168414	170020	76488.6	95397.7	0.17151	-1.50441
D4A1W8	Microsomal triglyceride transfer protein OS=Rattus norvegicus OX=10116 GN=Mttp PE=1 SV=1	Mttp	51	46	45	4.00918e+06	4.39899e+06	5.42321e+06	5.8219e+06	4.32976e+06	4.68836e+06	0.604817	1.07307
D4A1Z2	KOW domain-containing protein OS=Rattus norvegicus OX=10116 PE=3 SV=1	D4A1Z2	45	9	9	1.12186e+06	2.05684e+06	3.19096e+06	1.54548e+06	2.95623e+06	1.64126e+06	0.98758	1.0061
D4A229	Serine/threonine-protein kinase OS=Rattus norvegicus OX=10116 GN=Prkd3 PE=1 SV=1	Prkd3	3	2	2	53842.2	48568.2	37049.1	114272	48515.2	37364.9	0.515539	1.28828
D4A238	Receptor (chemosensory) transporter protein 4 OS=Rattus norvegicus OX=10116 GN=Rtp4 PE=1 SV=1	Rtp4	16	3	3	480133	316196	313907	468145	379383	559385	0.244831	1.27747
D4A249	Metallo-beta-lactamase domain-containing 2 OS=Rattus norvegicus OX=10116 GN=Mblac2 PE=1 SV=1	Mblac2	28	6	6	157651	109780	198641	181459	280266	206919	0.158293	1.45195
D4A2K1	4-hydroxy-2-oxoglutarate aldolase 1 OS=Rattus norvegicus OX=10116 GN=Hoga1 PE=1 SV=1	Hoga1	23	7	7	796159	717955	748955	1.20984e+06	1.09243e+06	932518	0.0123842	1.42258
D4A2Y9	Peroxisomal biogenesis factor 13 OS=Rattus norvegicus OX=10116 GN=Pex13 PE=1 SV=1	Pex13	9	3	3	117770	116142	136670	88686.5	155944	147946	0.880113	1.03057
D4A3I8	Solute carrier family 17 (Sodium phosphate), member 2 (Predicted), isoform CRA_a OS=Rattus norvegicus OX=10116 GN=Slc17a2 PE=1 SV=2	Slc17a2	6	3	3	54516	45099.7	53087.8	8981.94	11161.4	12270.8	0.00014409	-4.73417
D4A3T4	Zinc finger FYVE-type-containing 1 OS=Rattus norvegicus OX=10116 GN=Zfyve1 PE=1 SV=1	Zfyve1	15	9	9	280707	361133	301435	397420	376049	351264	0.095592	1.19767
D4A3V2	NADH dehydrogenase [ubiquinone] 1 alpha subcomplex subunit 6 OS=Rattus norvegicus OX=10116 GN=Ndufa6 PE=1 SV=1	Ndufa6	45	5	5	312172	512184	584936	149160	270071	212964	0.0364547	-2.21733
D4A3V3	Poly (ADP-ribose) polymerase family, member 12 OS=Rattus norvegicus OX=10116 GN=Parp12 PE=1 SV=2	Parp12	16	10	10	261074	334356	379503	312307	307982	365990	0.877193	1.02046
D4A3V5	Cingulin-like 1 OS=Rattus norvegicus OX=10116 GN=Cgnl1 PE=1 SV=1	Cgnl1	39	45	44	588907	509578	705972	494203	446506	392844	0.0611612	-1.34699
D4A414	COX15 homolog, cytochrome c oxidase assembly protein (Yeast), isoform CRA_a OS=Rattus norvegicus OX=10116 GN=Cox15 PE=1 SV=1	Cox15	6	2	2	69329.9	75497.8	98924.5	65274.4	65052.4	62147.2	0.106707	-1.25192
D4A4K4	Vacuolar protein sorting 13 homolog C OS=Rattus norvegicus OX=10116 GN=Vps13c PE=1 SV=2	Vps13c	29	91	88	488967	944509	930155	1.80953e+06	1.75715e+06	1.68051e+06	0.0182367	2.317
D4A4T6	RAD50 interactor 1 OS=Rattus norvegicus OX=10116 GN=Rint1 PE=1 SV=3	Rint1	10	6	6	175675	177304	234066	147122	207392	194435	0.652207	-1.07113
D4A4X4	Cingulin OS=Rattus norvegicus OX=10116 GN=Cgn PE=1 SV=2	Cgn	46	51	50	1.19648e+06	1.35137e+06	909367	726089	1.17275e+06	830924	0.257207	-1.27611
D4A4Z9	Kinectin 1 OS=Rattus norvegicus OX=10116 GN=Ktn1 PE=1 SV=2	Ktn1	7	8	7	441177	281231	315457	305916	362604	317628	0.820396	-1.03567
D4A518	DENN domain-containing 4A OS=Rattus norvegicus OX=10116 GN=Dennd4a PE=1 SV=3	Dennd4a	1	2	2	10559.5	16550.4	30496.5	8853.74	26076.2	53107.4	0.669915	1.3201
D4A533	Transmembrane anterior posterior transformation 1 OS=Rattus norvegicus OX=10116 GN=Tapt1 PE=1 SV=3	Tapt1	6	2	2	95261.8	66280.2	65212	46089.1	42392.3	64355.7	0.0900612	-1.48498
D4A565	NADH dehydrogenase (Ubiquinone) 1 beta subcomplex, 5 (Predicted), isoform CRA_b OS=Rattus norvegicus OX=10116 GN=Ndufb5 PE=1 SV=1	Ndufb5	11	2	2	569018	539859	629224	288277	265746	277971	0.000131739	-2.08599
D4A5A2	2'-5'-oligoadenylate synthase 1A OS=Rattus norvegicus OX=10116 GN=Oas1a PE=1 SV=3	Oas1a	30	9	8	1.01656e+06	503192	296881	460238	492183	1.05863e+06	0.749702	1.16449
D4A5K6	CAAX prenyl protease OS=Rattus norvegicus OX=10116 GN=Zmpste24 PE=1 SV=1	Zmpste24	19	9	9	876672	856398	924665	1.411e+06	2.25703e+06	1.24897e+06	0.032884	1.7894
D4A5W8	CDP-diacylglycerol--glycerol-3-phosphate 3-phosphatidyltransferase OS=Rattus norvegicus OX=10116 GN=Pgs1 PE=3 SV=2	Pgs1	23	8	8	267135	149468	241373	446009	698862	462986	0.0171442	2.46478
D4A612	Elongation of very long chain fatty acids protein 2 OS=Rattus norvegicus OX=10116 GN=Elovl2 PE=1 SV=1	Elovl2	7	2	2	54524.4	42183.7	45532.4	32581.2	11262.9	49920.4	0.265373	-1.78808
D4A626	Calmin OS=Rattus norvegicus OX=10116 GN=Clmn PE=1 SV=1	Clmn	37	28	28	1.07667e+06	580915	614853	544641	305879	385194	0.0822185	-1.81639
D4A678	Spectrin, alpha, erythrocytic 1 OS=Rattus norvegicus OX=10116 GN=Spta1 PE=1 SV=3	Spta1	8	15	14	689998	447093	373389	1.03037e+06	852008	733673	0.0502746	1.77491
D4A6A2	Heterogeneous nuclear ribonucleoprotein A3-like OS=Rattus norvegicus OX=10116 GN=LOC100911361 PE=1 SV=3	LOC100911361	8	2	2	51713.5	58239.3	150694	125142	49557.7	30805.7	0.617063	-1.33431
D4A6G2	Sema domain, immunoglobulin domain (Ig), transmembrane domain (TM) and short cytoplasmic domain, (Semaphorin) 4G (Predicted) OS=Rattus norvegicus OX=10116 GN=Sema4g PE=1 SV=1	Sema4g	3	2	2	161740	170864	195010	153633	88962.1	132672	0.103004	-1.43776
D4A6L1	TAP binding protein-like (Predicted) OS=Rattus norvegicus OX=10116 GN=Tapbpl PE=1 SV=1	Tapbpl	8	2	2	95318.2	108178	121669	53028.6	128463	112886	0.597387	-1.17721
D4A6R4	Hypothetical protein LOC100362216 OS=Rattus norvegicus OX=10116 GN=LOC100362216 PE=1 SV=1	LOC100362216	24	6	6	521148	466189	372358	294113	161306	211172	0.0213915	-2.08238
D4A781	Importin 5 OS=Rattus norvegicus OX=10116 GN=Ipo5 PE=1 SV=1	Ipo5	4	4	4	79998.9	100675	94657.3	79563.7	83176.2	80955	0.16784	-1.12478
D4A7D7	Hexose-6-phosphate dehydrogenase (Glucose 1-dehydrogenase) (Predicted), isoform CRA_b OS=Rattus norvegicus OX=10116 GN=H6pd PE=1 SV=1	H6pd	36	26	26	743488	890772	1.09488e+06	1.12413e+06	1.25279e+06	1.27316e+06	0.063461	1.35225
D4A7L4	NADH dehydrogenase (Ubiquinone) 1 beta subcomplex, 11 (Predicted) OS=Rattus norvegicus OX=10116 GN=Ndufb11 PE=1 SV=1	Ndufb11	32	3	3	331759	501009	493811	156089	170162	131873	0.00243123	-2.86162
D4A7R0	Signal recognition particle subunit SRP72 OS=Rattus norvegicus OX=10116 GN=LOC108348180 PE=1 SV=2	LOC108348180	22	12	6	112995	148687	145696	209356	250342	230163	0.00653041	1.70173
D4A832	Solute carrier family 43, member 3 OS=Rattus norvegicus OX=10116 GN=Slc43a3 PE=1 SV=1	Slc43a3	11	5	5	703917	464708	612516	351234	350429	229339	0.0250464	-1.92183
D4A8A0	Carbamoyl-phosphate synthetase 2, aspartate transcarbamylase, and dihydroorotase OS=Rattus norvegicus OX=10116 GN=Cad PE=1 SV=2	Cad	3	6	3	20570	16630	33777.2	7168.54	18095.5	9054.8	0.0939602	-2.14268
D4A8K4	Transmembrane protein 82 OS=Rattus norvegicus OX=10116 GN=Tmem82 PE=1 SV=1	Tmem82	7	2	2	698321	591084	638380	1.00219e+06	1.57462e+06	1.16364e+06	0.0101999	1.91009
D4A8N1	Dolichol-phosphate mannosyltransferase subunit 1 OS=Rattus norvegicus OX=10116 GN=Dpm1 PE=1 SV=1	Dpm1	23	5	5	232622	185345	206455	188074	100555	106860	0.0780969	-1.63921
D4A994	ER membrane protein complex subunit 1 OS=Rattus norvegicus OX=10116 GN=Emc1 PE=1 SV=1	Emc1	20	14	14	1.38095e+06	1.01028e+06	1.2544e+06	934320	6.27656e+06	2.14732e+06	0.304538	1.93057
D4A9A3	Centromere protein V OS=Rattus norvegicus OX=10116 GN=Cenpv PE=1 SV=3	Cenpv	26	6	6	181857	158791	248235	76843.5	109970	227175	0.272199	-1.55141
D4A9D6	DEAH (Asp-Glu-Ala-His) box polypeptide 9 (Predicted) OS=Rattus norvegicus OX=10116 GN=Dhx9 PE=1 SV=1	Dhx9	3	2	2	63352.6	58803.7	92916.8	63429	72666.2	45102.8	0.444399	-1.18526
D4A9M6	A kinase (PRKA) anchor protein 1, isoform CRA_b OS=Rattus norvegicus OX=10116 GN=Akap1 PE=1 SV=2	Akap1	11	7	7	159227	196208	225097	278581	181855	348249	0.227953	1.35879
D4A9N5	Tripartite motif-containing 25 OS=Rattus norvegicus OX=10116 GN=Trim25 PE=1 SV=3	Trim25	30	15	15	382485	490156	467162	519212	651433	524508	0.0907067	1.26527
D4A9Y0	RCG36668 OS=Rattus norvegicus OX=10116 GN=Sdf2l1 PE=1 SV=1	Sdf2l1	16	2	2	180150	230950	241906	33751.5	117710	167177	0.140607	-2.4746
D4AA14	Apoptosis-inducing factor, mitochondria-associated 2 OS=Rattus norvegicus OX=10116 GN=Aifm2 PE=1 SV=1	Aifm2	79	51	51	1.90335e+07	1.22044e+07	1.32701e+07	8.34962e+07	8.02701e+07	7.23512e+07	0.00029514	5.39824
D4AAE9	CDGSH iron sulfur domain 2 OS=Rattus norvegicus OX=10116 GN=Cisd2 PE=1 SV=1	Cisd2	21	2	2	438102	368234	479609	592279	563557	424077	0.19573	1.22304
D4AAT7	ATP-dependent (S)-NAD(P)H-hydrate dehydratase OS=Rattus norvegicus OX=10116 GN=Naxd PE=3 SV=1	Naxd	17	4	4	105276	77405.4	74775	148267	162813	163906	0.00533902	1.86563
D4AB03	Family with sequence similarity 120A OS=Rattus norvegicus OX=10116 GN=Fam120a PE=1 SV=2	Fam120a	10	10	10	182491	202595	237289	256403	198829	205586	0.619747	1.06108
D4ABD7	Thyroid hormone receptor interactor 11 OS=Rattus norvegicus OX=10116 GN=Trip11 PE=1 SV=3	Trip11	1	2	2	46473.2	100772	93854.6	112791	114258	105214	0.205034	1.45572
D4ABI7	Very-long-chain (3R)-3-hydroxyacyl-CoA dehydratase OS=Rattus norvegicus OX=10116 GN=Hacd3 PE=1 SV=2	Hacd3	22	9	9	1.68587e+06	1.44075e+06	1.7485e+06	1.62873e+06	2.45864e+06	1.94226e+06	0.204717	1.22346
D4ABM1	Cytochrome P450 2C7 OS=Rattus norvegicus OX=10116 GN=Cyp2c7 PE=1 SV=2	Cyp2c7	65	47	18	6.60629e+06	5.95831e+06	7.67259e+06	1.46816e+07	1.85644e+07	2.05107e+07	0.00139705	2.64527
D4ABM3	Dishevelled associated activator of morphogenesis 1 (Predicted) OS=Rattus norvegicus OX=10116 GN=Daam1 PE=1 SV=1	Daam1	6	6	6	194384	168759	137884	98570.6	138422	126534	0.087049	-1.37856
D4AC23	T-complex protein 1 subunit eta OS=Rattus norvegicus OX=10116 GN=Cct7 PE=1 SV=1	Cct7	42	24	23	2.98188e+06	2.52393e+06	2.89611e+06	2.87398e+06	1.60734e+07	1.65648e+06	0.574862	1.51984
D4AC45	1-acyl-sn-glycerol-3-phosphate acyltransferase OS=Rattus norvegicus OX=10116 GN=Agpat2 PE=1 SV=2	Agpat2	20	4	4	429945	216612	271289	348566	472624	371251	0.255183	1.3427
D4ACA5	Mitochondrial import inner membrane translocase subunit TIM17 OS=Rattus norvegicus OX=10116 GN=LOC100911130 PE=1 SV=1	LOC100911130	30	3	3	17426.9	19764	38352	19002.1	7108.35	25312.7	0.378907	-1.56912
D4ACB8	Chaperonin subunit 8 (Theta) (Predicted), isoform CRA_a OS=Rattus norvegicus OX=10116 GN=Cct8 PE=1 SV=1	Cct8	54	26	26	3.20323e+06	2.54581e+06	2.87333e+06	2.65273e+06	1.51196e+06	1.22244e+06	0.0959719	-1.6844
D4ACG2	IlvB (Bacterial acetolactate synthase)-like (Predicted), isoform CRA_c OS=Rattus norvegicus OX=10116 GN=Ilvbl PE=1 SV=1	Ilvbl	29	16	16	990530	660756	833263	474156	769646	626350	0.188194	-1.33625
D4ACK1	Nucleoporin 214 (Fragment) OS=Rattus norvegicus OX=10116 GN=Nup214 PE=1 SV=2	Nup214	3	5	5	50992.6	62560.5	59682.2	107224	75798.9	120069	0.0228748	1.72416
D4AD37	Golgi-resident adenosine 3',5'-bisphosphate 3'-phosphatase OS=Rattus norvegicus OX=10116 GN=Impad1 PE=3 SV=1	Impad1	13	5	5	148321	396001	522679	767035	168809	253619	0.971561	1.02271
D4ADM8	Ras homolog family member D OS=Rattus norvegicus OX=10116 GN=Rhod PE=1 SV=1	Rhod	27	5	5	325752	421257	508624	752496	1.05744e+06	625783	0.0309837	1.92509
D4ADS4	Microsomal glutathione S-transferase 3 OS=Rattus norvegicus OX=10116 GN=Mgst3 PE=1 SV=1	Mgst3	32	4	4	2.01752e+06	1.53438e+06	1.98481e+06	1.74242e+06	1.42936e+06	1.4286e+06	0.174946	-1.19974
D4ADS9	EFR3 homolog A OS=Rattus norvegicus OX=10116 GN=Efr3a PE=1 SV=1	Efr3a	16	9	9	263406	112690	174438	164129	88311.1	105485	0.255525	-1.50171
D4ADT5	DEAD (Asp-Glu-Ala-Asp) box polypeptide 58 (Predicted) OS=Rattus norvegicus OX=10116 GN=Ddx58 PE=1 SV=3	Ddx58	15	8	8	423811	415225	391347	390486	469267	377182	0.98752	1.0012
D4ADX8	Ras association (RalGDS/AF-6) and pleckstrin homology domains 1 OS=Rattus norvegicus OX=10116 GN=Raph1 PE=1 SV=2	Raph1	2	3	3	53836.6	84822.4	69542.7	64388.5	48239.4	64952	0.408404	-1.16327
D4AE09	Cytochrome P450, family 39, subfamily a, polypeptide 1 OS=Rattus norvegicus OX=10116 GN=Cyp39a1 PE=1 SV=1	Cyp39a1	13	5	5	973853	623156	658807	549365	667755	613826	0.274914	-1.2109
D4AE56	Prostaglandin E synthase 2 OS=Rattus norvegicus OX=10116 GN=Ptges2 PE=1 SV=1	Ptges2	33	10	10	413212	410816	482966	438772	375971	394320	0.332075	-1.08018
D4AE58	KN motif and ankyrin repeat domains 1 OS=Rattus norvegicus OX=10116 GN=Kank1 PE=1 SV=2	Kank1	3	3	3	61434.5	69531.9	50392.4	57016.2	27097.6	41299.9	0.159518	-1.49978
D4AEG2	RAB32, member RAS oncogene family OS=Rattus norvegicus OX=10116 GN=Rab32 PE=1 SV=1	Rab32	26	5	3	534863	459059	507074	899008	1.08237e+06	890955	0.0011341	1.90958
D4AEL2	Golgi membrane protein 1 OS=Rattus norvegicus OX=10116 GN=Golm1 PE=1 SV=2	Golm1	20	7	7	112294	201679	240573	389956	158556	182073	0.540942	1.27368
E7CXR8	Receptor protein-tyrosine kinase OS=Rattus norvegicus OX=10116 GN=Egfr PE=2 SV=1	Egfr	27	28	28	980690	1.14826e+06	867738	834707	545308	589138	0.0488786	-1.53883
E9PSJ1	ST3 beta-galactoside alpha-2,3-sialyltransferase 1 OS=Rattus norvegicus OX=10116 GN=St3gal1 PE=1 SV=1	St3gal1	25	7	7	383037	625350	714068	617069	478896	545171	0.926455	-1.02015
E9PT22	Uncharacterized protein OS=Rattus norvegicus OX=10116 GN=Inf2 PE=1 SV=3	Inf2	5	6	5	122480	82136.4	98962.9	322765	318595	208250	0.00517849	2.78108
E9PT23	Putative sodium-coupled neutral amino acid transporter 10 OS=Rattus norvegicus OX=10116 GN=Slc38a10 PE=1 SV=2	Slc38a10	9	6	6	57347.1	151766	167814	33947.5	97746.8	87351.7	0.323616	-1.71439
E9PT90	Spartin OS=Rattus norvegicus OX=10116 GN=Spart PE=1 SV=3	Spart	7	4	2	115665	116988	147334	231541	188720	245809	0.00750419	1.75307
E9PTA5	Phosphatidylinositol glycan anchor biosynthesis, class N OS=Rattus norvegicus OX=10116 GN=Pign PE=1 SV=3	Pign	6	5	4	105283	104906	133907	114603	100915	113950	0.693715	-1.0392
E9PTT0	Palmitoyltransferase ZDHHC17 OS=Rattus norvegicus OX=10116 GN=Zdhhc17 PE=1 SV=1	Zdhhc17	3	2	2	90708.2	92605.3	108853	67156	73463.1	63213.2	0.00771289	-1.43127
E9PTW1	Secretory carrier-associated membrane protein OS=Rattus norvegicus OX=10116 GN=Scamp3 PE=1 SV=2	Scamp3	26	5	5	506775	558987	482147	444168	657828	470068	0.989272	1.00186
E9PU34	RCG41110 OS=Rattus norvegicus OX=10116 GN=Rmnd1 PE=1 SV=2	Rmnd1	8	3	3	129156	197162	175855	166162	183202	180298	0.629192	1.07017
F1LM22	UDP-glucuronosyltransferase OS=Rattus norvegicus OX=10116 GN=Ugt2b PE=1 SV=2	Ugt2b	60	40	2	204335	133566	5.54317e+06	881295	8.90343e+06	1.65397e+07	0.202184	9.50175
F1LM84	Nidogen-1 OS=Rattus norvegicus OX=10116 GN=Nid1 PE=1 SV=1	Nid1	2	3	2	70206.7	1219.67	1931.14	2248	2502.52	1253.09	0.463606	-2.86259
F1LML0	Asparaginyl-tRNA synthetase OS=Rattus norvegicus OX=10116 GN=Nars PE=1 SV=1	Nars	8	4	4	144716	133675	126254	198322	167471	157067	0.0341518	1.28784
F1LMV6	Desmoplakin OS=Rattus norvegicus OX=10116 GN=Dsp PE=1 SV=1	Dsp	45	125	124	2.80626e+06	1.76124e+06	1.84671e+06	2.06617e+06	1.11531e+06	1.16713e+06	0.175201	-1.50276
F1LN03	Lysophosphatidylcholine acyltransferase 2 OS=Rattus norvegicus OX=10116 GN=Lpcat2 PE=1 SV=1	Lpcat2	4	2	2	38029.7	28151.7	25654.7	130596	60286.6	67938.3	0.0209668	2.69044
F1LN42	Tensin 1 OS=Rattus norvegicus OX=10116 GN=Tns1 PE=1 SV=2	Tns1	2	3	2	82544.2	48738.1	73189.8	78021.6	34082.4	30305.7	0.26992	-1.54021
F1LN59	Eukaryotic translation initiation factor 4, gamma 2 OS=Rattus norvegicus OX=10116 GN=Eif4g2 PE=1 SV=2	Eif4g2	14	11	11	142346	192717	228198	219360	235854	299530	0.144819	1.35276
F1LN92	AFG3-like matrix AAA peptidase subunit 2 OS=Rattus norvegicus OX=10116 GN=Afg3l2 PE=1 SV=1	Afg3l2	4	4	3	93773.3	98702.4	98763.9	79665	85745.4	75191.7	0.00997785	-1.21186
F1LNF0	Myosin heavy chain 14 OS=Rattus norvegicus OX=10116 GN=Myh14 PE=1 SV=1	Myh14	10	20	7	278626	167781	168666	64827.1	598408	436913	0.739101	1.29058
F1LNH3	Collagen type VI alpha 2 chain OS=Rattus norvegicus OX=10116 GN=Col6a2 PE=1 SV=2	Col6a2	12	10	10	462075	36339.6	36053	55812.1	50918.4	31148.2	0.501291	-1.89816
F1LNL3	ATP-binding cassette subfamily A member 1 OS=Rattus norvegicus OX=10116 GN=Abca1 PE=1 SV=3	Abca1	3	5	5	43133.6	44564.6	60200.9	40576.7	89171.9	45176.4	0.690022	1.12202
F1LNW3	Acyl-coenzyme A oxidase OS=Rattus norvegicus OX=10116 GN=Acox2 PE=1 SV=1	Acox2	53	32	32	2.34431e+06	2.54417e+06	2.06566e+06	2.94756e+06	5.02841e+06	2.44087e+06	0.185394	1.43199
F1LPD6	3-ketoacyl-CoA thiolase A, peroxisomal OS=Rattus norvegicus OX=10116 GN=Acaa1a PE=1 SV=2	Acaa1a	45	12	12	901334	902505	1.09433e+06	1.51017e+06	1.24315e+06	853667	0.336009	1.21651
F1LPG2	Dedicator of cytokinesis 8 OS=Rattus norvegicus OX=10116 GN=Dock8 PE=1 SV=2	Dock8	2	4	3	144110	148452	154920	81589.8	87286	104638	0.00298418	-1.64452
F1LPG5	NADH:ubiquinone oxidoreductase subunit B4 OS=Rattus norvegicus OX=10116 GN=Ndufb4 PE=1 SV=1	Ndufb4	37	4	4	521593	505746	581562	285374	223581	235106	0.000825104	-2.17061
F1LPJ7	Ubiquitin carboxyl-terminal hydrolase OS=Rattus norvegicus OX=10116 GN=Usp33 PE=1 SV=3	Usp33	6	4	4	143059	150451	145151	223600	298709	257115	0.00260082	1.76484
F1LPR6	Immunoglobulin heavy constant mu OS=Rattus norvegicus OX=10116 GN=Ighm PE=1 SV=3	Ighm	8	2	2	246611	111514	260278	150297	21383.1	38028.6	0.101374	-3.88344
F1LQ09	Atlastin GTPase 2 OS=Rattus norvegicus OX=10116 GN=Atl2 PE=1 SV=1	Atl2	39	16	14	1.11492e+06	721239	1.11413e+06	745300	737820	574183	0.107768	-1.41571
F1LQ48	Heterogeneous nuclear ribonucleoprotein L OS=Rattus norvegicus OX=10116 GN=Hnrnpl PE=1 SV=2	Hnrnpl	3	2	2	148426	135955	160713	324529	102374	118601	0.867755	1.06707
F1LQ55	Non-specific lipid-transfer protein OS=Rattus norvegicus OX=10116 GN=Scp2 PE=1 SV=3	Scp2	49	29	29	2.20753e+06	3.77704e+06	2.80551e+06	4.82232e+06	4.40951e+06	2.18474e+06	0.48093	1.25697
F1LQS6	RCG61833 OS=Rattus norvegicus OX=10116 GN=Xdh PE=1 SV=2	Xdh	3	3	2	99886.1	103971	118357	78103.6	56962.3	66872.8	0.010625	-1.6046
F1LR02	Collagen type XVIII alpha 1 chain OS=Rattus norvegicus OX=10116 GN=Col18a1 PE=1 SV=2	Col18a1	11	11	11	660938	442360	503444	521762	289699	402622	0.228645	-1.34232
F1LR10	LIM domain and actin-binding protein 1 OS=Rattus norvegicus OX=10116 GN=Lima1 PE=1 SV=2	Lima1	41	23	23	602092	612836	647560	508665	298771	364911	0.0359902	-1.62721
F1LRI5	GCN1 activator of EIF2AK4 OS=Rattus norvegicus OX=10116 GN=Gcn1 PE=1 SV=3	Gcn1	23	53	53	738999	822771	828454	696293	693714	830295	0.338143	-1.07893
F1LRL4	Similar to TBC1 domain family, member 8; BUB2-like protein 1; vascular Rab-GAP/TBC-containing (Predicted), isoform CRA_a OS=Rattus norvegicus OX=10116 GN=Tbc1d9b PE=1 SV=2	Tbc1d9b	5	7	7	117857	151623	185855	206107	261017	520971	0.0820751	2.03591
F1LRQ1	Aldehyde oxidase 1 OS=Rattus norvegicus OX=10116 GN=Aox1 PE=1 SV=3	Aox1	6	7	6	145261	119394	173228	148522	110116	139260	0.547776	-1.09672
F1LTB8	UDP-glucuronosyltransferase OS=Rattus norvegicus OX=10116 GN=RGD1559459 PE=1 SV=2	RGD1559459	31	17	4	324640	358486	370856	530396	608970	450630	0.0133491	1.49961
F1LTD0	G protein-coupled receptor 89B OS=Rattus norvegicus OX=10116 GN=Gpr89b PE=1 SV=2	Gpr89b	5	2	2	140068	157476	177716	184437	143622	142851	0.919062	-1.01183
F1LTJ5	Uncharacterized protein OS=Rattus norvegicus OX=10116 PE=1 SV=3	F1LTJ5	24	42	42	1.2694e+06	223999	278360	208267	111611	137603	0.136687	-2.91406
F1LTX8	Lysophosphatidylglycerol acyltransferase 1 OS=Rattus norvegicus OX=10116 GN=Lpgat1 PE=1 SV=2	Lpgat1	12	5	5	179053	209655	263512	261845	320244	339760	0.0618625	1.42278
F1LU27	Focadhesin OS=Rattus norvegicus OX=10116 GN=Focad PE=1 SV=2	Focad	4	6	6	60016.9	93576.2	85181.3	91088.5	84181.9	95301.4	0.369899	1.15168
F1LU48	Endoplasmic reticulum-golgi intermediate compartment 1 OS=Rattus norvegicus OX=10116 GN=Ergic1 PE=1 SV=2	Ergic1	27	7	7	484777	747247	696637	646174	522839	756756	0.981015	1.00435
F1LU71	Methylglutaconyl-CoA hydratase, mitochondrial OS=Rattus norvegicus OX=10116 GN=Auh PE=1 SV=2	Auh	10	2	2	135282	95844.9	92233.8	176264	120980	92666.9	0.494141	1.18223
F1LV13	Heterogeneous nuclear ribonucleoprotein M OS=Rattus norvegicus OX=10116 GN=Hnrnpm PE=1 SV=1	Hnrnpm	46	27	27	866257	741981	1.37903e+06	911423	536793	907410	0.418968	-1.2592
F1LVT9	Similar to novel protein OS=Rattus norvegicus OX=10116 GN=RGD1559575 PE=1 SV=2	RGD1559575	27	19	16	341315	479619	396427	653016	625416	784096	0.0115128	1.70248
F1LW22	Par-3 family cell polarity regulator beta OS=Rattus norvegicus OX=10116 GN=Pard3b PE=1 SV=2	Pard3b	3	3	3	37473.5	36353.4	43756.9	29528.6	4414.16	13283	0.100259	-3.25319
F1LW74	IQ motif-containing GTPase-activating protein 2 OS=Rattus norvegicus OX=10116 GN=Iqgap2 PE=1 SV=3	Iqgap2	50	64	57	4.29637e+06	3.1129e+06	3.67889e+06	2.97378e+06	2.06091e+06	1.97922e+06	0.0429334	-1.59481
F1LW77	RAB33B, member RAS oncogene family OS=Rattus norvegicus OX=10116 GN=Rab33b PE=1 SV=2	Rab33b	43	10	8	1.06576e+06	1.02372e+06	1.19147e+06	2.30292e+06	2.40384e+06	1.65762e+06	0.0066267	1.91829
F1LX07	Solute carrier family 25 member 12 OS=Rattus norvegicus OX=10116 GN=Slc25a12 PE=1 SV=3	Slc25a12	15	9	6	239407	326261	316881	227925	319778	235089	0.449348	-1.13043
F1LXA0	NADH dehydrogenase [ubiquinone] 1 alpha subcomplex subunit 12 OS=Rattus norvegicus OX=10116 GN=Ndufa12 PE=1 SV=2	Ndufa12	34	4	4	367143	480369	660485	283124	278187	193614	0.0321024	-1.96943
F1LXN6	Sodium/nucleoside cotransporter OS=Rattus norvegicus OX=10116 GN=Slc28a2 PE=1 SV=2	Slc28a2	8	5	5	293821	310106	343166	288845	103930	262758	0.235677	-1.58263
F1LYQ8	FERM, ARHGEF and pleckstrin domain-containing protein 1 OS=Rattus norvegicus OX=10116 GN=Farp1 PE=1 SV=2	Farp1	13	11	10	327348	209722	261359	246187	217973	226128	0.384031	-1.13926
F1LYX9	Desmoglein 2 OS=Rattus norvegicus OX=10116 GN=Dsg2 PE=1 SV=2	Dsg2	36	30	30	1.38311e+06	848007	979920	1.10537e+06	337321	396364	0.161762	-1.98122
F1LZ05	Poly [ADP-ribose] polymerase OS=Rattus norvegicus OX=10116 GN=Parp14 PE=1 SV=2	Parp14	13	19	18	250293	248707	223752	316797	393008	426718	0.00965825	1.56245
F1LZW6	Solute carrier family 25 member 13 OS=Rattus norvegicus OX=10116 GN=Slc25a13 PE=1 SV=2	Slc25a13	55	28	25	4.56059e+06	6.31186e+06	6.45252e+06	3.49763e+06	3.20081e+06	3.6425e+06	0.0130004	-1.65764
F1M049	Ataxin 2 OS=Rattus norvegicus OX=10116 GN=Atxn2 PE=1 SV=3	Atxn2	5	4	4	292873	226597	221571	958557	409051	288727	0.137752	1.9746
F1M0Q9	Peptidase M20 domain-containing 1 OS=Rattus norvegicus OX=10116 GN=Pm20d1 PE=1 SV=3	Pm20d1	33	13	13	694045	616527	1.51942e+06	540116	462148	573790	0.157317	-1.65577
F1M0R1	Ring finger protein 213 OS=Rattus norvegicus OX=10116 GN=Rnf213 PE=1 SV=3	Rnf213	2	9	9	2.90608e+06	2.81065e+06	1.71357e+06	2.63223e+06	4.96541e+06	2.76836e+06	0.299459	1.37245
F1M0U5	NBAS subunit of NRZ tethering complex OS=Rattus norvegicus OX=10116 GN=Nbas PE=1 SV=2	Nbas	17	34	34	452964	443528	768637	455716	955427	729068	0.441289	1.2715
F1M124	Cordon-bleu WH2 repeat protein-like 1 OS=Rattus norvegicus OX=10116 GN=Cobll1 PE=1 SV=2	Cobll1	22	21	21	628621	518820	587845	351641	242987	253376	0.00497249	-2.0689
F1M2K6	Plakophilin 4 OS=Rattus norvegicus OX=10116 GN=Pkp4 PE=1 SV=2	Pkp4	3	2	2	58558	34854.5	41768.3	14166.7	5818.66	2739.98	0.016581	-7.22689
F1M3G7	A-kinase anchor protein 13 OS=Rattus norvegicus OX=10116 GN=Akap13 PE=1 SV=2	Akap13	1	2	2	52154.1	78292.3	75626.6	57665	108002	127499	0.315198	1.37001
F1M446	Ecm29 proteasome adaptor and scaffold OS=Rattus norvegicus OX=10116 GN=Ecpas PE=1 SV=3	Ecpas	2	3	3	58953.7	60921.1	61995.7	58046.2	30267.2	49859.4	0.190009	-1.36474
F1M6F4	40S ribosomal protein S25 OS=Rattus norvegicus OX=10116 PE=3 SV=1	F1M6F4	44	7	7	685446	981213	1.43295e+06	1.11918e+06	1.20119e+06	1.08201e+06	0.558249	1.14707
F1M6T3	Junctional cadherin 5-associated OS=Rattus norvegicus OX=10116 GN=Jcad PE=1 SV=3	Jcad	2	2	2	146289	113063	84705.6	205690	52707.6	147786	0.923812	1.04574
F1M775	Protein diaphanous homolog 1 OS=Rattus norvegicus OX=10116 GN=Diaph1 PE=1 SV=3	Diaph1	10	12	12	146002	204834	180643	188264	154498	167948	0.78354	-1.03413
F1M7L9	Uncharacterized protein OS=Rattus norvegicus OX=10116 PE=1 SV=3	F1M7L9	30	21	21	2.12225e+06	1.48375e+06	1.30022e+06	1.4646e+06	633055	741436	0.114913	-1.81264
F1M7N8	UDP-glucuronosyltransferase OS=Rattus norvegicus OX=10116 GN=Ugt2b37 PE=1 SV=2	Ugt2b37	53	34	2	3.51471e+06	3.2084e+06	3.91791e+06	3.66778e+06	5.17547e+06	3.98246e+06	0.206258	1.19607
F1M853	Ribosome-binding protein 1 OS=Rattus norvegicus OX=10116 GN=Rrbp1 PE=1 SV=3	Rrbp1	49	69	68	3.49287e+06	4.86687e+06	5.22228e+06	3.14114e+06	4.96375e+06	4.99388e+06	0.835552	-1.04469
F1M8K7	Dol-P-Man:Man(5)GlcNAc(2)-PP-Dol alpha-1,3-mannosyltransferase OS=Rattus norvegicus OX=10116 GN=Alg3 PE=4 SV=2	Alg3	5	2	2	47856.9	44573	49078.1	59179.6	54904.6	45333.8	0.248886	1.12055
F1M949	Cytoskeleton-associated protein 5 OS=Rattus norvegicus OX=10116 GN=Ckap5 PE=1 SV=3	Ckap5	2	3	3	139447	172356	197566	204102	177382	245420	0.205353	1.23227
F1M953	Stress-70 protein, mitochondrial OS=Rattus norvegicus OX=10116 GN=Hspa9 PE=1 SV=1	Hspa9	27	17	14	472931	395488	532032	666879	344688	419228	0.962478	-1.01076
F1M983	Complement factor H OS=Rattus norvegicus OX=10116 GN=Cfh PE=1 SV=1	Cfh	8	9	9	186586	280332	237097	188544	167607	313049	0.754709	-1.07825
F1MA36	Spectrin beta chain OS=Rattus norvegicus OX=10116 GN=Sptbn2 PE=1 SV=2	Sptbn2	49	100	90	3.50518e+06	2.51503e+06	2.62732e+06	2.33681e+06	1.04452e+06	1.039e+06	0.0630662	-2.09028
F1MA89	Cyclin Y OS=Rattus norvegicus OX=10116 GN=Ccny PE=1 SV=2	Ccny	18	4	4	155733	114256	124837	88816.2	78495.4	67465.2	0.013126	-1.67775
F1MAA5	RAN GTPase-activating protein 1 OS=Rattus norvegicus OX=10116 GN=Rangap1 PE=1 SV=2	Rangap1	15	7	6	173074	255189	217785	309308	295497	319546	0.032282	1.44806
F1MAA7	Laminin subunit gamma 1 OS=Rattus norvegicus OX=10116 GN=Lamc1 PE=1 SV=1	Lamc1	3	4	4	139105	6507.01	7199.98	8143.36	6089.9	4239.12	0.325383	-3.1414
F1MAC0	Interferon gamma-inducible protein 47 OS=Rattus norvegicus OX=10116 GN=Ifi47 PE=1 SV=1	Ifi47	10	3	2	49311.4	23210.9	16591.1	127159	19844.8	83818	0.283008	2.23325
F1MAF8	Autophagy related 2B OS=Rattus norvegicus OX=10116 GN=Atg2b PE=1 SV=2	Atg2b	2	3	3	65918.1	170645	189176	104719	159684	173778	0.793039	1.10944
F1MAR6	Proline dehydrogenase OS=Rattus norvegicus OX=10116 GN=Prodh1 PE=1 SV=2	Prodh1	27	12	12	484340	657369	678183	416558	574481	488755	0.223307	-1.22675
F2Z3Q8	Importin subunit beta-1 OS=Rattus norvegicus OX=10116 GN=Kpnb1 PE=1 SV=1	Kpnb1	9	7	7	252484	235765	221680	294135	199632	199315	0.781403	-1.04082
F2Z3T4	Muscleblind-like protein 2 OS=Rattus norvegicus OX=10116 GN=Mbnl2 PE=1 SV=1	Mbnl2	7	3	2	119061	155272	226642	199537	202628	312211	0.196596	1.44429
F7F0B1	Zinc finger CCCH-type antiviral protein 1 OS=Rattus norvegicus OX=10116 GN=Zc3hav1 PE=1 SV=1	Zc3hav1	16	13	13	187259	265117	285500	213820	328303	362020	0.401362	1.21485
F7F3Z1	Lectin, mannose-binding 2-like OS=Rattus norvegicus OX=10116 GN=Lman2l PE=1 SV=2	Lman2l	17	6	6	213131	187476	203772	153892	270191	154918	0.702521	-1.08123
F7FNS3	Derlin OS=Rattus norvegicus OX=10116 GN=Derl1 PE=1 SV=1	Derl1	22	6	6	663965	859389	858394	493478	942905	763902	0.636183	-1.1128
F8WFT7	Anion exchange protein OS=Rattus norvegicus OX=10116 GN=Slc4a1 PE=1 SV=1	Slc4a1	29	26	26	2.12176e+06	841352	871040	1.3055e+06	862435	1.14277e+06	0.856082	-1.06517
G3V615	Complement factor B OS=Rattus norvegicus OX=10116 GN=Cfb PE=1 SV=1	Cfb	8	5	5	77906.9	96516.6	68953.6	120546	44894.5	136063	0.764514	1.12405
G3V624	Coronin OS=Rattus norvegicus OX=10116 GN=Coro1c PE=1 SV=1	Coro1c	23	11	11	1.05172e+06	602338	645166	627036	401144	531411	0.16354	-1.45143
G3V679	Transferrin receptor protein 1 OS=Rattus norvegicus OX=10116 GN=Tfrc PE=1 SV=1	Tfrc	9	7	7	186466	212921	137212	191745	217576	220669	0.272507	1.19112
G3V680	Beta-galactoside alpha-2,6-sialyltransferase 1 OS=Rattus norvegicus OX=10116 GN=St6gal1 PE=1 SV=1	St6gal1	35	13	13	1.34041e+06	3.216e+06	4.54494e+06	3.18042e+06	2.25545e+06	2.38647e+06	0.911157	-1.04601
G3V6C2	Homogentisate 1, 2-dioxygenase OS=Rattus norvegicus OX=10116 GN=Hgd PE=1 SV=1	Hgd	7	2	2	65664.6	75022.4	81206.8	15138.8	17544.5	22387.5	0.000415972	-4.06717
G3V6H0	RCG48149, isoform CRA_b OS=Rattus norvegicus OX=10116 GN=LOC100363782 PE=1 SV=1	LOC100363782	83	22	9	7.19115e+06	7.87059e+06	8.97806e+06	1.31103e+07	1.18878e+07	1.06371e+07	0.011131	1.48314
G3V6H5	Mitochondrial 2-oxoglutarate/malate carrier protein OS=Rattus norvegicus OX=10116 GN=Slc25a11 PE=1 SV=1	Slc25a11	43	13	13	761610	1.03336e+06	1.12246e+06	682259	728449	673302	0.0548242	-1.38208
G3V6I4	Mitochondrial amidoxime reducing component 1 OS=Rattus norvegicus OX=10116 GN=Marc1 PE=1 SV=1	Marc1	36	11	10	2.23832e+06	2.11431e+06	2.86515e+06	1.11775e+06	1.40982e+06	1.22465e+06	0.00485127	-1.91531
G3V6N2	Transmembrane emp24 protein transport domain containing 4 (Predicted), isoform CRA_b OS=Rattus norvegicus OX=10116 GN=Tmed4 PE=1 SV=3	Tmed4	48	9	6	471640	739720	783263	807447	539509	704983	0.854767	1.03969
G3V6P2	Dihydrolipoamide S-succinyltransferase (E2 component of 2-oxo-glutarate complex), isoform CRA_a OS=Rattus norvegicus OX=10116 GN=Dlst PE=1 SV=1	Dlst	17	7	7	382616	430366	451845	562089	318258	660899	0.533809	1.16692
G3V6P7	Myosin, heavy polypeptide 9, non-muscle OS=Rattus norvegicus OX=10116 GN=Myh9 PE=1 SV=1	Myh9	63	153	117	1.15907e+07	8.04593e+06	1.0475e+07	1.06535e+07	9.22251e+06	1.71787e+07	0.448542	1.19995
G3V6P8	Guanine nucleotide-binding protein subunit gamma OS=Rattus norvegicus OX=10116 GN=Gng12 PE=1 SV=1	Gng12	47	3	3	744756	309552	485087	656246	537027	434635	0.727028	1.11056
G3V6S5	C-1-tetrahydrofolate synthase, cytoplasmic OS=Rattus norvegicus OX=10116 GN=Mthfd1 PE=1 SV=1	Mthfd1	24	21	21	985145	753358	933962	1.182e+06	1.30115e+06	847065	0.243108	1.23408
G3V6T7	Protein disulfide-isomerase A4 OS=Rattus norvegicus OX=10116 GN=Pdia4 PE=1 SV=1	Pdia4	47	31	31	3.09841e+06	3.30045e+06	4.45461e+06	3.45339e+06	2.70272e+06	3.17127e+06	0.34084	-1.15455
G3V6U3	ALG2, alpha-1,3/1,6-mannosyltransferase OS=Rattus norvegicus OX=10116 GN=Alg2 PE=1 SV=1	Alg2	10	3	3	521720	407554	470355	521329	457475	365338	0.734039	-1.04703
G3V6Z7	Golgi autoantigen, golgin subfamily a, 5, isoform CRA_a OS=Rattus norvegicus OX=10116 GN=Golga5 PE=1 SV=1	Golga5	54	28	28	849204	1.07334e+06	1.14255e+06	1.01835e+06	686688	1.03213e+06	0.490836	-1.12999
G3V707	Adiponectin receptor 2 OS=Rattus norvegicus OX=10116 GN=Adipor2 PE=4 SV=1	Adipor2	4	2	2	52103.7	43627.4	64927.7	70390.7	47226.5	79491.8	0.37537	1.21429
G3V722	Beta-1,4-galactosyltransferase 1 OS=Rattus norvegicus OX=10116 GN=B4galt1 PE=1 SV=1	B4galt1	17	5	5	67589	132007	147397	166256	88559.8	140586	0.649117	1.16323
G3V728	4-nitrophenylphosphatase domain and non-neuronal SNAP25-like protein homolog 1 (C. elegans), isoform CRA_b OS=Rattus norvegicus OX=10116 GN=Nipsnap1 PE=1 SV=1	Nipsnap1	22	4	4	228519	267804	418933	276943	285781	248434	0.659789	-1.09249
G3V741	Phosphate carrier protein, mitochondrial OS=Rattus norvegicus OX=10116 GN=Slc25a3 PE=1 SV=1	Slc25a3	40	14	14	4.69399e+06	4.65285e+06	6.43124e+06	4.04514e+06	4.83316e+06	3.42109e+06	0.165295	-1.28059
G3V784	ADP-dependent glucokinase OS=Rattus norvegicus OX=10116 GN=Adpgk PE=1 SV=1	Adpgk	8	3	3	123927	138331	153819	121252	143974	127723	0.525424	-1.05751
G3V7B6	Phosphatidylglycerophosphatase and protein-tyrosine phosphatase 1 OS=Rattus norvegicus OX=10116 GN=Ptpmt1 PE=1 SV=1	Ptpmt1	26	5	5	283795	287053	245067	430278	516885	447717	0.00208077	1.70857
G3V7I6	O-acyltransferase OS=Rattus norvegicus OX=10116 GN=Soat2 PE=1 SV=1	Soat2	15	7	7	783813	735368	717964	591753	628069	676610	0.0238116	-1.18062
G3V7J5	Carboxylic ester hydrolase OS=Rattus norvegicus OX=10116 GN=Ces2e PE=1 SV=2	Ces2e	38	18	9	669239	736710	1.23773e+06	2.00457e+06	1.61091e+06	2.97641e+06	0.0247887	2.50665
G3V7M0	CCR4-NOT transcription complex, subunit 1 OS=Rattus norvegicus OX=10116 GN=Cnot1 PE=1 SV=1	Cnot1	9	17	17	234555	265693	291425	384234	371144	473927	0.0114457	1.54964
G3V7N0	Heparan sulfate 2-O-sulfotransferase 1 OS=Rattus norvegicus OX=10116 GN=Hs2st1 PE=1 SV=1	Hs2st1	12	4	4	157430	212136	161537	305217	114814	236351	0.6667	1.15362
G3V7N8	Galectin OS=Rattus norvegicus OX=10116 GN=Lgals9 PE=1 SV=1	Lgals9	23	6	6	881253	741304	338430	655432	540858	848562	0.765905	1.10809
G3V7Q7	IQ motif containing GTPase activating protein 1 (Predicted), isoform CRA_b OS=Rattus norvegicus OX=10116 GN=Iqgap1 PE=1 SV=1	Iqgap1	18	26	19	703052	518341	576416	1.17314e+06	1.47231e+06	2.07236e+06	0.00733875	2.57331
G3V7V5	Peptidylprolyl isomerase OS=Rattus norvegicus OX=10116 GN=Fkbp11 PE=1 SV=1	Fkbp11	19	3	3	273056	335087	466039	321474	394088	503046	0.544468	1.14333
G3V7V6	All-trans-13,14-dihydroretinol saturase, isoform CRA_b OS=Rattus norvegicus OX=10116 GN=Retsat PE=1 SV=1	Retsat	42	28	28	2.15906e+06	2.48649e+06	3.88909e+06	2.27107e+06	6.57877e+06	2.71073e+06	0.586376	1.24716
G3V824	Insulin-like growth factor 2 receptor OS=Rattus norvegicus OX=10116 GN=Igf2r PE=1 SV=1	Igf2r	1	3	3	242623	226472	253743	298540	292938	272266	0.0147102	1.1953
G3V852	RCG55135, isoform CRA_b OS=Rattus norvegicus OX=10116 GN=Tln1 PE=1 SV=1	Tln1	40	78	65	977411	1.22965e+06	1.13522e+06	1.23381e+06	1.42239e+06	1.91083e+06	0.108147	1.34953
G3V857	Growth arrest-specific 2 OS=Rattus norvegicus OX=10116 GN=Gas2 PE=1 SV=1	Gas2	40	10	10	1.11157e+06	1.19062e+06	1.41167e+06	1.588e+06	1.61073e+06	1.60784e+06	0.0209269	1.30084
G3V8A5	Vacuolar protein sorting-associated protein 35 OS=Rattus norvegicus OX=10116 GN=Vps35 PE=1 SV=1	Vps35	10	6	6	205953	284559	160790	153461	118158	143856	0.0794366	-1.53439
G3V8C4	Chloride intracellular channel protein OS=Rattus norvegicus OX=10116 GN=Clic4 PE=1 SV=1	Clic4	20	4	4	147678	148583	230792	201461	120280	109474	0.420623	-1.24052
G3V8D0	ST8 alpha-N-acetyl-neuraminide alpha-2,8-sialyltransferase 3 OS=Rattus norvegicus OX=10116 GN=St8sia3 PE=1 SV=1	St8sia3	18	7	7	165550	329555	315237	180345	207677	182261	0.246402	-1.36072
G3V8F5	Mitochondrial import receptor subunit TOM40 homolog OS=Rattus norvegicus OX=10116 GN=Tomm40 PE=1 SV=1	Tomm40	11	3	3	196036	297851	283732	164944	144599	156993	0.02268	-1.64168
G3V8G2	Proteasome (Prosome, macropain) 26S subunit, non-ATPase, 5 (Predicted), isoform CRA_a OS=Rattus norvegicus OX=10116 GN=Psmd5 PE=1 SV=1	Psmd5	15	7	7	203987	202720	231854	139677	148378	127633	0.00226842	-1.5361
G3V8L3	Lamin A, isoform CRA_b OS=Rattus norvegicus OX=10116 GN=Lmna PE=1 SV=1	Lmna	32	18	17	930997	586816	623503	859010	1.03113e+06	654489	0.416935	1.19392
G3V8N0	Sideroflexin 2 OS=Rattus norvegicus OX=10116 GN=Sfxn2 PE=1 SV=2	Sfxn2	18	2	2	189778	225346	282255	149198	229289	148488	0.192482	-1.33444
G3V8Q1	Coatomer subunit epsilon OS=Rattus norvegicus OX=10116 GN=Cope PE=1 SV=3	Cope	19	5	5	52564.5	167903	169748	187877	144931	206407	0.335643	1.55382
G3V8V4	Ceramide synthase 2 OS=Rattus norvegicus OX=10116 GN=Cers2 PE=1 SV=1	Cers2	16	5	5	1.22171e+06	1.47878e+06	2.03036e+06	918833	1.32028e+06	1.31535e+06	0.219517	-1.31977
G3V928	Prolow-density lipoprotein receptor-related protein 1 OS=Rattus norvegicus OX=10116 GN=Lrp1 PE=1 SV=1	Lrp1	14	49	49	806600	721736	856024	1.0239e+06	860218	774924	0.333542	1.11054
G3V940	Coronin OS=Rattus norvegicus OX=10116 GN=Coro1b PE=1 SV=1	Coro1b	18	8	8	359432	263834	583897	1.18003e+06	315980	306878	0.65421	1.27373
G3V9A6	Lysoplasmalogenase OS=Rattus norvegicus OX=10116 GN=Tmem86b PE=1 SV=1	Tmem86b	8	2	2	55892.7	101426	284209	18981.7	170018	121513	0.601102	-1.60163
G3V9D3	Protein sel-1 homolog 1 OS=Rattus norvegicus OX=10116 GN=Sel1l PE=1 SV=1	Sel1l	16	10	10	270063	363927	280035	166745	203847	247021	0.0548752	-1.48548
G3V9D8	Carboxylic ester hydrolase OS=Rattus norvegicus OX=10116 GN=LOC108348093 PE=1 SV=1	LOC108348093	30	11	2	82995.2	64813.4	121469	144421	173859	312484	0.0487506	2.28994
G3V9H5	Integral membrane transport protein UST4r OS=Rattus norvegicus OX=10116 GN=UST4r PE=1 SV=1	UST4r	23	10	6	1.54218e+06	1.10227e+06	1.03001e+06	1.07661e+06	657431	608454	0.0985466	-1.59603
G3V9H6	PPFIA-binding protein 2 OS=Rattus norvegicus OX=10116 GN=Ppfibp2 PE=1 SV=1	Ppfibp2	5	4	4	81055.4	116748	119695	62954	63250.7	52244.2	0.0159864	-1.75924
G3V9J1	Uncharacterized protein OS=Rattus norvegicus OX=10116 PE=1 SV=3	G3V9J1	30	23	2	107440	153052	285815	199968	128905	174034	0.96294	-1.01565
G3V9N0	Polyadenylate-binding protein OS=Rattus norvegicus OX=10116 GN=Pabpc4 PE=1 SV=2	Pabpc4	17	11	6	95034.8	140384	120204	205496	145639	125289	0.201096	1.32727
G3V9N7	Protein kinase C and casein kinase substrate in neurons 3 OS=Rattus norvegicus OX=10116 GN=Pacsin3 PE=1 SV=3	Pacsin3	12	4	4	370880	230110	294814	198416	86362.1	82769.7	0.0387309	-2.60804
G3V9R8	Heterogeneous nuclear ribonucleoprotein C OS=Rattus norvegicus OX=10116 GN=Hnrnpc PE=1 SV=2	Hnrnpc	8	2	2	41135.7	24642.5	45764.8	68612.5	22014.1	11354.7	0.584826	-1.39333
G3V9T7	ATPase Get3 OS=Rattus norvegicus OX=10116 GN=Get3 PE=1 SV=1	Get3	7	2	2	49247.7	68209.7	99780.1	116883	72224.9	59621.2	0.660185	1.14513
G3V9Y1	Myosin, heavy polypeptide 10, non-muscle, isoform CRA_b OS=Rattus norvegicus OX=10116 GN=Myh10 PE=1 SV=1	Myh10	14	30	3	98944.8	103957	115810	115609	88291.2	130461	0.780136	1.03784
I6L9G6	RCG31562, isoform CRA_c OS=Rattus norvegicus OX=10116 GN=Tardbp PE=1 SV=1	Tardbp	13	4	4	116740	147483	173439	222215	107743	516538	0.368036	1.6059
J7P1Z1	Interferon-gamma-inducible GTPase Ifggd2 protein OS=Rattus norvegicus OX=10116 GN=Irgm2 PE=4 SV=1	Irgm2	45	21	2	7.88582e+06	6.46035e+06	6.75287e+06	9.59656e+06	4.20179e+07	1.49202e+07	0.0969933	2.59564
M0R3V4	Myeloid-derived growth factor OS=Rattus norvegicus OX=10116 GN=Mydgf PE=1 SV=2	Mydgf	10	2	2	125953	171339	268148	232115	111512	206341	0.936627	-1.02709
M0R436	Ring finger protein 170 OS=Rattus norvegicus OX=10116 GN=Rnf170 PE=1 SV=2	Rnf170	9	2	2	189010	232787	191226	142753	252741	179089	0.649238	-1.092
M0R4N4	Dehydrogenase/reductase (SDR family) member 7-like 1 OS=Rattus norvegicus OX=10116 GN=Dhrs7l1 PE=1 SV=2	Dhrs7l1	37	11	5	895511	2.25522e+06	802607	374644	697491	344262	0.0717411	-2.62163
M0R5H1	Enhancer trap locus 4 OS=Rattus norvegicus OX=10116 GN=Etl4 PE=1 SV=2	Etl4	16	24	24	469567	268902	335492	394551	680485	253999	0.653649	1.172
M0R735	Heterogeneous nuclear ribonucleoprotein Q OS=Rattus norvegicus OX=10116 GN=Syncrip PE=1 SV=2	Syncrip	7	3	2	45127.7	81638.4	131219	88088.3	82600.2	45611.3	0.753722	-1.13359
M0R890	ATP-binding cassette subfamily A member 6 OS=Rattus norvegicus OX=10116 GN=Abca6 PE=1 SV=2	Abca6	8	11	10	486818	427628	408439	220128	275919	178464	0.0073048	-1.98694
M0R9F7	Macrophage receptor with collagenous structure OS=Rattus norvegicus OX=10116 GN=Marco PE=1 SV=2	Marco	6	2	2	22460.2	36515.1	36072.2	70109.9	46764.4	127897	0.0568349	2.42009
M0R9I6	Aminomethyltransferase OS=Rattus norvegicus OX=10116 GN=Amt PE=1 SV=2	Amt	7	3	3	62654.4	33402.2	32402.2	64332.4	37256.4	29360.3	0.970738	1.01242
M0R9Q1	RCG48334, isoform CRA_e OS=Rattus norvegicus OX=10116 GN=Rbm14 PE=1 SV=1	Rbm14	18	9	9	280139	243021	307503	256418	249161	309213	0.850666	-1.01951
M0R9X8	Cytoplasmic dynein 1 heavy chain 1 OS=Rattus norvegicus OX=10116 GN=Dync1h1 PE=1 SV=2	Dync1h1	8	30	30	1.21746e+06	975095	594619	568179	936933	1.05324e+06	0.800323	-1.07979
M0RA08	Perilipin OS=Rattus norvegicus OX=10116 GN=Plin3 PE=1 SV=1	Plin3	76	29	29	1.23917e+06	1.56909e+06	1.67449e+06	5.78542e+06	2.85605e+06	6.77731e+06	0.0137207	3.25212
M0RAP5	SET-binding factor 1 OS=Rattus norvegicus OX=10116 GN=Sbf1 PE=1 SV=1	Sbf1	1	2	2	41168.9	50702.6	43745.6	25851.1	25645	27552.4	0.00123801	-1.70987
M0RB22	Protein tyrosine phosphatase, receptor type, D OS=Rattus norvegicus OX=10116 GN=Ptprd PE=1 SV=2	Ptprd	8	10	7	130132	136494	158763	51225.1	63725.2	72818.1	0.0022606	-2.28072
M0RBF1	Complement C3 OS=Rattus norvegicus OX=10116 GN=C3 PE=1 SV=1	C3	50	73	72	3.3368e+06	3.36552e+06	3.70059e+06	4.02563e+06	4.16415e+06	4.25008e+06	0.00809709	1.19684
M0RC99	Ras-related protein Rab-5A OS=Rattus norvegicus OX=10116 GN=Rab5a PE=2 SV=1	Rab5a	54	11	6	1.02336e+06	1.04776e+06	1.26973e+06	1.64071e+06	1.80117e+06	1.75606e+06	0.00377607	1.5621
M0RCA3	RCG47159, isoform CRA_a OS=Rattus norvegicus OX=10116 GN=Zfpl1 PE=1 SV=1	Zfpl1	17	5	5	256233	494039	534617	358112	420132	325979	0.68345	-1.11331
M0RCJ9	Protein MAL2-like OS=Rattus norvegicus OX=10116 GN=LOC100911027 PE=4 SV=2	LOC100911027	20	2	2	2.27651e+06	1.89539e+06	1.72722e+06	2.06929e+06	1.30002e+06	994738	0.209991	-1.40695
M0RDK9	Acyl-CoA dehydrogenase family, member 8 OS=Rattus norvegicus OX=10116 GN=Acad8 PE=1 SV=2	Acad8	10	4	4	859997	810382	988976	523674	557950	497618	0.00155769	-1.67986
M0RDW3	N-acetyltransferase 8 (GCN5-related) family member 4 OS=Rattus norvegicus OX=10116 GN=LOC102556148 PE=1 SV=1	LOC102556148	14	4	2	289616	385655	198419	336061	272664	309482	0.704713	1.08565
O08589	Phospholemman OS=Rattus norvegicus OX=10116 GN=Fxyd1 PE=1 SV=2	Fxyd1	32	2	2	1.27322e+06	1.31432e+06	1.68463e+06	1.44658e+06	489800	760581	0.166603	-1.73594
O08590	Membrane primary amine oxidase OS=Rattus norvegicus OX=10116 GN=Aoc3 PE=1 SV=4	Aoc3	28	18	2	467288	30014.6	17195.3	64771.9	22455.3	35871.3	0.657045	-1.66581
O08629	Transcription intermediary factor 1-beta OS=Rattus norvegicus OX=10116 GN=Trim28 PE=1 SV=2	Trim28	3	2	2	119876	109710	136384	69110.6	77755.5	78197.8	0.00296259	-1.62215
O08658	Nuclear pore complex protein Nup88 OS=Rattus norvegicus OX=10116 GN=Nup88 PE=1 SV=1	Nup88	3	2	2	104424	121314	167332	157307	161040	192309	0.143793	1.31966
O08984	Delta(14)-sterol reductase LBR OS=Rattus norvegicus OX=10116 GN=Lbr PE=1 SV=1	Lbr	5	2	2	99619.2	56017	96718.8	171490	39721.4	60787.7	0.860927	-1.09236
O35048	3 beta-hydroxysteroid dehydrogenase type 7 OS=Rattus norvegicus OX=10116 GN=Hsd3b7 PE=2 SV=1	Hsd3b7	45	15	15	1.16878e+06	735126	836202	1.64876e+06	3.57161e+06	1.14859e+06	0.10789	2.11151
O35077	Glycerol-3-phosphate dehydrogenase [NAD(+)], cytoplasmic OS=Rattus norvegicus OX=10116 GN=Gpd1 PE=1 SV=4	Gpd1	48	17	15	1.40518e+06	502076	947199	1.25675e+06	1.64033e+06	2.24786e+06	0.133552	1.90694
O35094	Mitochondrial import inner membrane translocase subunit TIM44 OS=Rattus norvegicus OX=10116 GN=Timm44 PE=1 SV=1	Timm44	29	12	12	703564	689329	831339	1.34293e+06	989364	886428	0.0603813	1.42949
O35112	CD166 antigen OS=Rattus norvegicus OX=10116 GN=Alcam PE=1 SV=1	Alcam	34	15	15	1.00018e+06	712086	970185	625465	246020	376819	0.0468068	-2.28412
O35142	Coatomer subunit beta' OS=Rattus norvegicus OX=10116 GN=Copb2 PE=1 SV=3	Copb2	46	33	32	1.35834e+06	2.2121e+06	2.00548e+06	1.66148e+06	2.08161e+06	2.05301e+06	0.758117	1.05621
O35162	Heat shock 70 kDa protein 13 OS=Rattus norvegicus OX=10116 GN=Hspa13 PE=1 SV=2	Hspa13	6	2	2	284073	216331	313711	138476	480209	319309	0.936974	1.03271
O35165	Golgi SNAP receptor complex member 2 OS=Rattus norvegicus OX=10116 GN=Gosr2 PE=1 SV=2	Gosr2	22	5	5	335739	476856	663584	352499	450893	299156	0.308733	-1.30733
O35394	Prenylated Rab acceptor protein 1 OS=Rattus norvegicus OX=10116 GN=Rabac1 PE=1 SV=1	Rabac1	20	3	3	525853	808531	927337	595516	1.19581e+06	1.10514e+06	0.455198	1.25909
O35413	Sorbin and SH3 domain-containing protein 2 OS=Rattus norvegicus OX=10116 GN=Sorbs2 PE=1 SV=2	Sorbs2	20	18	18	1.28512e+06	823007	969851	1.59563e+06	698053	637363	0.72061	-1.13053
O35509	Ras-related protein Rab-11B OS=Rattus norvegicus OX=10116 GN=Rab11b PE=1 SV=4	Rab11b	64	16	2	4.36207e+06	4.70617e+06	4.91576e+06	1.01582e+07	1.13069e+07	9.07158e+06	0.000428089	2.17752
O35532	Methylsterol monooxygenase 1 OS=Rattus norvegicus OX=10116 GN=Msmo1 PE=2 SV=1	Msmo1	11	3	3	314747	568199	711941	735549	1.06844e+06	662756	0.172709	1.59933
O35547	Long-chain-fatty-acid--CoA ligase 4 OS=Rattus norvegicus OX=10116 GN=Acsl4 PE=1 SV=2	Acsl4	37	21	19	1.26386e+06	1.15575e+06	1.13895e+06	1.78181e+06	1.5699e+06	1.09181e+06	0.249297	1.22444
O35824	DnaJ homolog subfamily A member 2 OS=Rattus norvegicus OX=10116 GN=Dnaja2 PE=1 SV=1	Dnaja2	15	6	6	109140	133006	142369	176523	173401	102932	0.508909	1.15092
O35826	Bifunctional UDP-N-acetylglucosamine 2-epimerase/N-acetylmannosamine kinase OS=Rattus norvegicus OX=10116 GN=Gne PE=1 SV=1	Gne	6	4	4	1.37827e+06	1.19721e+06	1.41964e+06	1.41454e+06	1.21252e+06	875849	0.381547	-1.15962
O35889	Afadin OS=Rattus norvegicus OX=10116 GN=Afdn PE=1 SV=1	Afdn	27	38	38	1.11699e+06	809460	847117	917097	283010	317069	0.127568	-2.10348
O35913	Solute carrier organic anion transporter family member 1A4 OS=Rattus norvegicus OX=10116 GN=Slco1a4 PE=2 SV=1	Slco1a4	29	20	12	4.19793e+06	3.2474e+06	3.61625e+06	2.49846e+06	1.88066e+06	1.67607e+06	0.0120117	-1.84297
O35952	Hydroxyacylglutathione hydrolase, mitochondrial OS=Rattus norvegicus OX=10116 GN=Hagh PE=1 SV=2	Hagh	8	2	2	118988	139377	142037	135193	98594	82408.4	0.176664	-1.28956
O54698	Equilibrative nucleoside transporter 1 OS=Rattus norvegicus OX=10116 GN=Slc29a1 PE=1 SV=3	Slc29a1	6	2	2	438891	507717	370229	330226	311160	246727	0.03669	-1.48188
O54921	Exocyst complex component 2 OS=Rattus norvegicus OX=10116 GN=Exoc2 PE=1 SV=1	Exoc2	6	5	5	86384	120787	107102	60277	85338.3	157684	0.737911	-1.11273
O54924	Exocyst complex component 8 OS=Rattus norvegicus OX=10116 GN=Exoc8 PE=1 SV=1	Exoc8	5	3	3	151680	154229	227087	239024	105021	159549	0.746274	-1.09873
O55004	Ribonuclease 4 OS=Rattus norvegicus OX=10116 GN=Rnase4 PE=1 SV=1	Rnase4	20	2	2	182299	159535	263466	146049	92919.7	131395	0.0747154	-1.62577
O55012	Phosphatidylinositol-binding clathrin assembly protein OS=Rattus norvegicus OX=10116 GN=Picalm PE=1 SV=1	Picalm	5	2	2	147183	128887	119407	175712	99643	100513	0.691787	-1.08778
O55171	Acyl-coenzyme A thioesterase 2, mitochondrial OS=Rattus norvegicus OX=10116 GN=Acot2 PE=1 SV=1	Acot2	10	4	3	263021	277843	182635	477753	178451	286495	0.555302	1.22318
O70127	Bile salt export pump OS=Rattus norvegicus OX=10116 GN=Abcb11 PE=1 SV=1	Abcb11	40	47	45	5.43501e+06	4.06152e+06	5.34576e+06	2.95304e+06	3.04165e+06	2.25716e+06	0.011828	-1.79881
O70199	UDP-glucose 6-dehydrogenase OS=Rattus norvegicus OX=10116 GN=Ugdh PE=1 SV=1	Ugdh	4	2	2	46546.9	52737.9	31635.8	6912.47	3281.55	7629.18	0.00270215	-7.65598
O70257	Syntaxin-7 OS=Rattus norvegicus OX=10116 GN=Stx7 PE=1 SV=4	Stx7	11	2	2	188235	123056	121837	81282.4	72313.7	125779	0.113672	-1.56285
O70351	3-hydroxyacyl-CoA dehydrogenase type-2 OS=Rattus norvegicus OX=10116 GN=Hsd17b10 PE=1 SV=3	Hsd17b10	46	10	10	1.16175e+06	952868	827710	1.65481e+06	981779	985410	0.403591	1.20444
O70352	CD82 antigen OS=Rattus norvegicus OX=10116 GN=Cd82 PE=1 SV=1	Cd82	12	3	3	310675	158706	249900	25341.1	38009.2	151849	0.0625541	-4.38376
O70377	Synaptosomal-associated protein 23 OS=Rattus norvegicus OX=10116 GN=Snap23 PE=1 SV=1	Snap23	35	5	5	192919	183566	233275	154690	136322	169978	0.0455683	-1.3209
O88269	Multidrug resistance-associated protein 6 OS=Rattus norvegicus OX=10116 GN=Abcc6 PE=1 SV=1	Abcc6	30	36	36	4.00102e+06	2.39038e+06	3.02068e+06	2.21103e+06	850034	723220	0.0548243	-2.77
O88496	Vitamin K-dependent gamma-carboxylase OS=Rattus norvegicus OX=10116 GN=Ggcx PE=1 SV=1	Ggcx	16	12	12	324984	490895	894851	186816	239020	293792	0.0687903	-2.21601
O88563	Canalicular multispecific organic anion transporter 2 OS=Rattus norvegicus OX=10116 GN=Abcc3 PE=1 SV=1	Abcc3	6	8	8	53809.8	30398.7	44701.4	554248	1.16719e+06	534205	0.000761809	16.7818
O88618	Formimidoyltransferase-cyclodeaminase OS=Rattus norvegicus OX=10116 GN=Ftcd PE=1 SV=4	Ftcd	17	7	7	321186	344650	431821	392783	300545	261911	0.384142	-1.15631
O88656	Actin-related protein 2/3 complex subunit 1B OS=Rattus norvegicus OX=10116 GN=Arpc1b PE=1 SV=3	Arpc1b	23	7	7	507706	344038	498410	565223	360660	393998	0.892709	-1.02722
O88813	Long-chain-fatty-acid--CoA ligase 5 OS=Rattus norvegicus OX=10116 GN=Acsl5 PE=1 SV=1	Acsl5	58	39	35	3.89767e+06	2.77963e+06	3.89572e+06	3.38038e+06	4.29736e+06	2.61812e+06	0.858092	-1.03532
O88867	Kynurenine 3-monooxygenase OS=Rattus norvegicus OX=10116 GN=Kmo PE=1 SV=1	Kmo	28	12	12	2.67551e+06	2.34651e+06	1.76765e+06	1.62824e+06	1.49058e+06	1.05778e+06	0.0531739	-1.62899
O88900	Growth factor receptor-bound protein 14 OS=Rattus norvegicus OX=10116 GN=Grb14 PE=1 SV=1	Grb14	12	6	6	192230	362887	285707	365260	303059	493290	0.223413	1.39929
O88989	Malate dehydrogenase, cytoplasmic OS=Rattus norvegicus OX=10116 GN=Mdh1 PE=1 SV=3	Mdh1	25	6	6	166104	150295	176489	162674	75100.9	96262.5	0.131311	-1.55313
O88994	Mitochondrial amidoxime reducing component 2 OS=Rattus norvegicus OX=10116 GN=Marc2 PE=2 SV=1	Marc2	25	10	9	776757	1.18797e+06	1.54244e+06	600978	540893	489406	0.0248266	-2.07597
O89035	Mitochondrial dicarboxylate carrier OS=Rattus norvegicus OX=10116 GN=Slc25a10 PE=1 SV=1	Slc25a10	36	11	11	1.74821e+06	2.06053e+06	1.9801e+06	1.65957e+06	1.93238e+06	1.85497e+06	0.418952	-1.06238
P00173	Cytochrome b5 OS=Rattus norvegicus OX=10116 GN=Cyb5a PE=1 SV=2	Cyb5a	54	8	8	1.61102e+07	15553940	2.45306e+07	2.79054e+07	3.54298e+07	2.89241e+07	0.0354661	1.66938
P00388	NADPH--cytochrome P450 reductase OS=Rattus norvegicus OX=10116 GN=Por PE=1 SV=3	Por	51	34	34	3.87754e+06	4.61944e+06	4.8068e+06	4.0016e+06	5.09125e+06	4.47657e+06	0.851151	1.01938
P00406	Cytochrome c oxidase subunit 2 OS=Rattus norvegicus OX=10116 GN=Mtco2 PE=1 SV=3	Mtco2	44	10	10	3.22388e+06	4.33472e+06	4.22833e+06	1.68296e+06	2.2122e+06	1.8005e+06	0.00444999	-2.06572
P00481	Ornithine carbamoyltransferase, mitochondrial OS=Rattus norvegicus OX=10116 GN=Otc PE=1 SV=1	Otc	52	15	15	1.63542e+07	1.48655e+07	1.58987e+07	2.2365e+07	3.24988e+07	1.60825e+07	0.146582	1.44613
P00507	Aspartate aminotransferase, mitochondrial OS=Rattus norvegicus OX=10116 GN=Got2 PE=1 SV=2	Got2	40	15	15	1.53475e+06	1.46563e+06	1.4034e+06	2.14434e+06	969418	1.13223e+06	0.709196	-1.10281
P00762	Anionic trypsin-1 OS=Rattus norvegicus OX=10116 GN=Prss1 PE=1 SV=1	Prss1	16	10	7	8.2109e+07	6.58959e+07	4.18872e+07	1.58653e+08	5.22294e+07	7.86903e+07	0.406532	1.42228
P00763	Anionic trypsin-2 OS=Rattus norvegicus OX=10116 GN=Prss2 PE=1 SV=2	Prss2	12	8	5	383794	177802	122162	652727	119826	217897	0.71141	1.26917
P00884	Fructose-bisphosphate aldolase B OS=Rattus norvegicus OX=10116 GN=Aldob PE=1 SV=2	Aldob	35	13	13	2.75361e+06	2.31355e+06	3.06212e+06	2.67044e+06	1.40326e+06	1.33426e+06	0.129042	-1.57427
P01015	Angiotensinogen OS=Rattus norvegicus OX=10116 GN=Agt PE=1 SV=1	Agt	8	3	3	116281	186129	303335	157788	217021	192531	0.996393	1.00141
P01835	Ig kappa chain C region, B allele OS=Rattus norvegicus OX=10116 PE=1 SV=1	P01835	27	2	2	198682	153381	159973	104343	53662.7	119674	0.06392	-1.93767
P01946	Hemoglobin subunit alpha-1/2 OS=Rattus norvegicus OX=10116 GN=Hba1 PE=1 SV=3	Hba1	63	7	7	2.27154e+06	1.43922e+06	2.06093e+06	3.02091e+06	805874	600500	0.37934	-1.66417
P02091	Hemoglobin subunit beta-1 OS=Rattus norvegicus OX=10116 GN=Hbb PE=1 SV=3	Hbb	64	8	3	2.56777e+06	1.51232e+06	1.92863e+06	3.22848e+06	750361	829667	0.425595	-1.55033
P02401	60S acidic ribosomal protein P2 OS=Rattus norvegicus OX=10116 GN=Rplp2 PE=1 SV=2	Rplp2	67	4	4	185922	265992	430946	309461	238171	265030	0.914873	-1.02946
P02454	Collagen alpha-1(I) chain OS=Rattus norvegicus OX=10116 GN=Col1a1 PE=1 SV=5	Col1a1	4	5	5	615641	64879	39262.4	40799.3	23527.6	62423.2	0.289553	-2.969
P02466	Collagen alpha-2(I) chain OS=Rattus norvegicus OX=10116 GN=Col1a2 PE=1 SV=3	Col1a2	3	4	4	541796	230719	191621	759977	544926	380150	0.171637	1.87317
P02680	Fibrinogen gamma chain OS=Rattus norvegicus OX=10116 GN=Fgg PE=1 SV=3	Fgg	46	18	18	3.06347e+06	1.4957e+06	1.95136e+06	2.34511e+06	1.18242e+06	1.02102e+06	0.311049	-1.46716
P02692	Fatty acid-binding protein, liver OS=Rattus norvegicus OX=10116 GN=Fabp1 PE=1 SV=1	Fabp1	52	6	6	1.53099e+06	1.3569e+06	2.20123e+06	1.71774e+06	1.26224e+06	1.0471e+06	0.318142	-1.26289
P02706	Asialoglycoprotein receptor 1 OS=Rattus norvegicus OX=10116 GN=Asgr1 PE=1 SV=2	Asgr1	61	12	12	3.03042e+06	3.52002e+06	3.24887e+06	1.96209e+06	2.01031e+06	1.70075e+06	0.00127699	-1.7287
P02761	Major urinary protein OS=Rattus norvegicus OX=10116 PE=1 SV=1	P02761	64	13	10	2.17432e+06	5.02923e+06	7.40413e+06	381596	1.12429e+06	721822	0.0179004	-6.39433
P02767	Transthyretin OS=Rattus norvegicus OX=10116 GN=Ttr PE=1 SV=1	Ttr	31	4	4	364264	448632	1.12653e+06	772084	430671	618341	0.928631	1.03752
P03889	NADH-ubiquinone oxidoreductase chain 1 OS=Rattus norvegicus OX=10116 GN=Mtnd1 PE=1 SV=3	Mtnd1	6	2	2	59973.2	62642.9	54801.1	36840.8	23982	20537.1	0.0106653	-2.2471
P04041	Glutathione peroxidase 1 OS=Rattus norvegicus OX=10116 GN=Gpx1 PE=1 SV=4	Gpx1	23	3	3	324381	290007	415832	475097	191943	203780	0.470217	-1.28161
P04166	Cytochrome b5 type B OS=Rattus norvegicus OX=10116 GN=Cyb5b PE=1 SV=2	Cyb5b	58	6	6	2.83773e+06	2.86867e+06	4.32672e+06	4.31398e+06	6.93207e+06	6.333e+06	0.0493543	1.75192
P04176	Phenylalanine-4-hydroxylase OS=Rattus norvegicus OX=10116 GN=Pah PE=1 SV=3	Pah	28	11	11	381998	452405	483179	418995	195274	206012	0.105408	-1.70471
P04182	Ornithine aminotransferase, mitochondrial OS=Rattus norvegicus OX=10116 GN=Oat PE=1 SV=1	Oat	14	4	4	134924	163872	204934	34035.1	17374	40156.7	0.0034822	-5.75715
P04636	Malate dehydrogenase, mitochondrial OS=Rattus norvegicus OX=10116 GN=Mdh2 PE=1 SV=2	Mdh2	40	12	12	15148444	1.0676e+07	1.19697e+07	1.29439e+07	3.58692e+07	1.77377e+07	0.204164	1.62035
P04639	Apolipoprotein A-I OS=Rattus norvegicus OX=10116 GN=Apoa1 PE=1 SV=2	Apoa1	36	7	7	589429	480844	450963	1.3949e+06	356870	514359	0.606812	1.26061
P04642	L-lactate dehydrogenase A chain OS=Rattus norvegicus OX=10116 GN=Ldha PE=1 SV=1	Ldha	33	12	12	1.23197e+06	1.13431e+06	1.32517e+06	1.56109e+06	577029	549401	0.269182	-1.5525
P04644	40S ribosomal protein S17 OS=Rattus norvegicus OX=10116 GN=Rps17 PE=1 SV=3	Rps17	56	5	5	214182	325047	449714	366144	496607	406649	0.285496	1.3317
P04646	60S ribosomal protein L35a OS=Rattus norvegicus OX=10116 GN=Rpl35a PE=3 SV=1	Rpl35a	40	5	5	1.654e+06	3.03431e+06	3.30176e+06	4.72917e+06	2.94564e+06	1.92002e+06	0.662655	1.17303
P04762	Catalase OS=Rattus norvegicus OX=10116 GN=Cat PE=1 SV=3	Cat	63	34	34	4.93813e+06	7.2109e+06	6.28928e+06	5.46205e+06	4.23583e+06	6.87221e+06	0.556723	-1.12095
P04764	Alpha-enolase OS=Rattus norvegicus OX=10116 GN=Eno1 PE=1 SV=4	Eno1	15	5	5	329691	308595	322139	381103	218375	206656	0.335294	-1.23979
P04785	Protein disulfide-isomerase OS=Rattus norvegicus OX=10116 GN=P4hb PE=1 SV=2	P4hb	62	37	37	5.15387e+06	5.99371e+06	7.85479e+06	6.57058e+06	5.40557e+06	6.62084e+06	0.944114	-1.0105
P04799	Cytochrome P450 1A2 OS=Rattus norvegicus OX=10116 GN=Cyp1a2 PE=1 SV=2	Cyp1a2	41	17	17	748339	694570	832530	705848	1.01132e+06	619226	0.965895	1.00711
P04897	Guanine nucleotide-binding protein G(i) subunit alpha-2 OS=Rattus norvegicus OX=10116 GN=Gnai2 PE=1 SV=3	Gnai2	18	6	2	563548	357788	420681	331818	294594	353820	0.105322	-1.34855
P04904	Glutathione S-transferase alpha-3 OS=Rattus norvegicus OX=10116 GN=Gsta3 PE=1 SV=3	Gsta3	27	6	3	720006	832647	1.40806e+06	1.23808e+06	620431	647511	0.591164	-1.19282
P04905	Glutathione S-transferase Mu 1 OS=Rattus norvegicus OX=10116 GN=Gstm1 PE=1 SV=2	Gstm1	38	10	6	1.96928e+06	1.57108e+06	1.99691e+06	1.24199e+06	1.75074e+06	2.03624e+06	0.539276	-1.11746
P04916	Retinol-binding protein 4 OS=Rattus norvegicus OX=10116 GN=Rbp4 PE=1 SV=1	Rbp4	34	7	7	374799	417674	530483	468950	366320	457225	0.892667	-1.01874
P05178	Cytochrome P450 2C6 OS=Rattus norvegicus OX=10116 GN=Cyp2c6 PE=2 SV=2	Cyp2c6	52	32	3	3.2111e+06	3.48816e+06	4.31043e+06	7.69598e+06	1.1762e+07	1.1302e+07	0.00321495	2.76721
P05182	Cytochrome P450 2E1 OS=Rattus norvegicus OX=10116 GN=Cyp2e1 PE=1 SV=4	Cyp2e1	56	35	34	4.48581e+06	6.2599e+06	7.24754e+06	3.88841e+07	5.20725e+07	5.46871e+07	0.000291906	8.16373
P05183	Cytochrome P450 3A2 OS=Rattus norvegicus OX=10116 GN=Cyp3a2 PE=1 SV=2	Cyp3a2	40	22	8	2.29593e+06	3.31921e+06	3.44822e+06	774261	1.42233e+06	884296	0.00822642	-2.9994
P05197	Elongation factor 2 OS=Rattus norvegicus OX=10116 GN=Eef2 PE=1 SV=4	Eef2	19	15	15	425567	627109	654352	408344	487125	367176	0.143113	-1.33719
P05369	Farnesyl pyrophosphate synthase OS=Rattus norvegicus OX=10116 GN=Fdps PE=2 SV=2	Fdps	22	9	9	190040	292642	286302	383978	507776	305947	0.0958471	1.55312
P05371	Clusterin OS=Rattus norvegicus OX=10116 GN=Clu PE=1 SV=2	Clu	6	2	2	1.67748e+06	1.19473e+06	1.09238e+06	3.93964e+06	8.0095e+06	3.07623e+06	0.0159849	3.53938
P05503	Cytochrome c oxidase subunit 1 OS=Rattus norvegicus OX=10116 GN=Mtco1 PE=2 SV=3	Mtco1	12	5	5	912561	1.32175e+06	1.11477e+06	474596	561526	468557	0.00289294	-2.20824
P05714	Ras-related protein Rab-4A OS=Rattus norvegicus OX=10116 GN=Rab4a PE=1 SV=3	Rab4a	24	5	2	107864	96860.7	95506.6	129509	174552	163965	0.0113921	1.54872
P06399	Fibrinogen alpha chain OS=Rattus norvegicus OX=10116 GN=Fga PE=1 SV=3	Fga	44	32	32	4.69652e+06	2.35932e+06	3.3905e+06	4.8482e+06	6.87288e+06	2.55099e+06	0.482347	1.31281
P06536	Glucocorticoid receptor OS=Rattus norvegicus OX=10116 GN=Nr3c1 PE=1 SV=2	Nr3c1	8	5	4	91021.6	158994	153187	215989	259058	197306	0.0532148	1.70768
P06685	Sodium/potassium-transporting ATPase subunit alpha-1 OS=Rattus norvegicus OX=10116 GN=Atp1a1 PE=1 SV=1	Atp1a1	45	48	40	7.90287e+06	7.69567e+06	7.53332e+06	6.8609e+06	5.34039e+06	4.6801e+06	0.0441957	-1.38762
P06757	Alcohol dehydrogenase 1 OS=Rattus norvegicus OX=10116 GN=Adh1 PE=1 SV=3	Adh1	64	36	13	2.16195e+07	1.53726e+07	1.97366e+07	3.40228e+07	5.19846e+07	2.72821e+07	0.0363782	1.94485
P06760	Beta-glucuronidase OS=Rattus norvegicus OX=10116 GN=Gusb PE=2 SV=1	Gusb	6	4	4	158016	227768	244530	259708	251258	442860	0.157309	1.48633
P06761	Endoplasmic reticulum chaperone BiP OS=Rattus norvegicus OX=10116 GN=Hspa5 PE=1 SV=1	Hspa5	56	42	39	6.79375e+06	7.06846e+06	9.38603e+06	7.10961e+06	6.01947e+06	6.88297e+06	0.280839	-1.15233
P06866	Haptoglobin OS=Rattus norvegicus OX=10116 GN=Hp PE=1 SV=3	Hp	35	13	13	944913	1.21411e+06	1.75614e+06	1.68297e+06	584318	1.92649e+06	0.963215	-1.02072
P07308	Acyl-CoA desaturase 1 OS=Rattus norvegicus OX=10116 GN=Scd1 PE=1 SV=2	Scd1	7	2	2	670120	141801	111488	207787	193406	205927	0.890726	-1.08581
P07340	Sodium/potassium-transporting ATPase subunit beta-1 OS=Rattus norvegicus OX=10116 GN=Atp1b1 PE=1 SV=1	Atp1b1	34	10	10	3.01598e+06	3.76306e+06	3.63131e+06	3.77034e+06	2.43612e+06	2.41989e+06	0.27268	-1.22853
P07379	Phosphoenolpyruvate carboxykinase, cytosolic [GTP] OS=Rattus norvegicus OX=10116 GN=Pck1 PE=1 SV=1	Pck1	4	2	2	4.93353e+06	4.44921e+06	3.48043e+06	4.81128e+06	1.24275e+07	6.84134e+06	0.131488	1.74946
P07687	Epoxide hydrolase 1 OS=Rattus norvegicus OX=10116 GN=Ephx1 PE=1 SV=1	Ephx1	75	58	58	1.41012e+07	1.16589e+07	1.54557e+07	2.2683e+07	3.17571e+07	2.83845e+07	0.00575881	2.00389
P07756	Carbamoyl-phosphate synthase [ammonia], mitochondrial OS=Rattus norvegicus OX=10116 GN=Cps1 PE=1 SV=1	Cps1	65	105	102	1.42728e+07	1.04137e+07	1.36075e+07	1.49886e+07	1.02403e+07	9.82429e+06	0.588057	-1.10282
P07824	Arginase-1 OS=Rattus norvegicus OX=10116 GN=Arg1 PE=1 SV=2	Arg1	45	11	11	636820	554103	870359	777105	497690	490242	0.469943	-1.17441
P07872	Peroxisomal acyl-coenzyme A oxidase 1 OS=Rattus norvegicus OX=10116 GN=Acox1 PE=1 SV=1	Acox1	28	14	13	710521	857498	682078	765499	731786	787153	0.801637	1.01996
P07895	Superoxide dismutase [Mn], mitochondrial OS=Rattus norvegicus OX=10116 GN=Sod2 PE=1 SV=2	Sod2	16	3	3	179342	140121	171252	275823	91378.9	105773	0.675954	-1.17307
P07896	Peroxisomal bifunctional enzyme OS=Rattus norvegicus OX=10116 GN=Ehhadh PE=1 SV=2	Ehhadh	65	41	41	4.77062e+06	3.97946e+06	3.11692e+06	5.0132e+06	7.75315e+06	6.26439e+06	0.055468	1.60244
P08010	Glutathione S-transferase Mu 2 OS=Rattus norvegicus OX=10116 GN=Gstm2 PE=1 SV=2	Gstm2	51	11	5	903218	1.03882e+06	1.48874e+06	768978	944026	487465	0.135805	-1.58041
P08011	Microsomal glutathione S-transferase 1 OS=Rattus norvegicus OX=10116 GN=Mgst1 PE=1 SV=3	Mgst1	63	18	18	3.16189e+07	2.58184e+07	3.47354e+07	3.24006e+07	2.63489e+07	2.45684e+07	0.451748	-1.10574
P08033	Gap junction beta-1 protein OS=Rattus norvegicus OX=10116 GN=Gjb1 PE=1 SV=1	Gjb1	28	10	10	1.80627e+06	1.80472e+06	2.15323e+06	1.33504e+06	761326	541279	0.0345999	-2.33668
P08290	Asialoglycoprotein receptor 2 OS=Rattus norvegicus OX=10116 GN=Asgr2 PE=1 SV=4	Asgr2	34	9	8	1.08089e+06	1.26127e+06	975765	877510	508393	530506	0.0391228	-1.778
P08413	Calcium/calmodulin-dependent protein kinase type II subunit beta OS=Rattus norvegicus OX=10116 GN=Camk2b PE=1 SV=1	Camk2b	6	2	2	105854	56306.3	82930.7	67984.5	16779.6	24951.7	0.104727	-2.58958
P08461	Dihydrolipoyllysine-residue acetyltransferase component of pyruvate dehydrogenase complex, mitochondrial OS=Rattus norvegicus OX=10116 GN=Dlat PE=1 SV=3	Dlat	18	8	8	495421	209487	201140	317074	144956	125426	0.356153	-1.53561
P08503	Medium-chain specific acyl-CoA dehydrogenase, mitochondrial OS=Rattus norvegicus OX=10116 GN=Acadm PE=1 SV=1	Acadm	38	13	13	871954	979337	964189	1.14738e+06	1.07972e+06	694715	0.931863	1.01487
P08516	Cytochrome P450 4A10 OS=Rattus norvegicus OX=10116 GN=Cyp4a10 PE=1 SV=2	Cyp4a10	27	12	11	313121	312645	450273	603616	880493	779266	0.0105247	2.11014
P08541	UDP-glucuronosyltransferase 2B2 OS=Rattus norvegicus OX=10116 GN=Ugt2b PE=1 SV=1	Ugt2b	60	40	2	51791.2	59059.1	5.86302e+06	30470.6	9.9006e+06	1.70402e+07	0.501001	6.59352
P08661	Mannose-binding protein C OS=Rattus norvegicus OX=10116 GN=Mbl2 PE=1 SV=2	Mbl2	11	2	2	155175	270303	292782	174323	82879.9	228679	0.294601	-1.54904
P08683	Cytochrome P450 2C11 OS=Rattus norvegicus OX=10116 GN=Cyp2c11 PE=1 SV=1	Cyp2c11	60	47	34	2.69783e+07	2.78719e+07	2.60103e+07	5.56723e+06	1.1548e+07	5.37973e+06	0.00576057	-3.83831
P08753	Guanine nucleotide-binding protein G(i) subunit alpha OS=Rattus norvegicus OX=10116 GN=Gnai3 PE=1 SV=3	Gnai3	29	9	5	1.44781e+06	1.11777e+06	1.20359e+06	1.50257e+06	1.61936e+06	1.37403e+06	0.117193	1.19732
P09006	Serine protease inhibitor A3N OS=Rattus norvegicus OX=10116 GN=Serpina3n PE=1 SV=3	Serpina3n	29	8	2	201865	152090	229135	363150	79875.5	247953	0.988235	1.00741
P09034	Argininosuccinate synthase OS=Rattus norvegicus OX=10116 GN=Ass1 PE=1 SV=1	Ass1	41	19	19	2.08512e+06	1.92967e+06	2.5264e+06	2.67063e+06	2.96889e+06	2.32704e+06	0.136066	1.21983
P09118	Uricase OS=Rattus norvegicus OX=10116 GN=Uox PE=1 SV=3	Uox	61	21	21	3.30233e+06	8.56495e+06	1.33974e+07	2.49011e+06	2.23333e+06	2.17558e+06	0.0505221	-3.15215
P09139	Serine--pyruvate aminotransferase, mitochondrial OS=Rattus norvegicus OX=10116 GN=Agxt PE=1 SV=1	Agxt	15	5	5	220350	172810	191438	204111	172170	139856	0.369441	-1.14043
P09215	Protein kinase C delta type OS=Rattus norvegicus OX=10116 GN=Prkcd PE=1 SV=1	Prkcd	7	5	5	59625.8	33474.9	41958.3	226031	85818.3	127780	0.0260771	3.09324
P09414	Nuclear factor 1 A-type OS=Rattus norvegicus OX=10116 GN=Nfia PE=1 SV=2	Nfia	4	2	2	110622	123226	172883	99649.3	136715	107204	0.388515	-1.17291
P09527	Ras-related protein Rab-7a OS=Rattus norvegicus OX=10116 GN=Rab7a PE=1 SV=2	Rab7a	70	19	18	7.32328e+06	7.70276e+06	7.65525e+06	1.5229e+07	1.59523e+07	1.26472e+07	0.00084468	1.92336
P09606	Glutamine synthetase OS=Rattus norvegicus OX=10116 GN=Glul PE=1 SV=3	Glul	18	5	5	445855	688058	500965	298550	375506	253143	0.0311552	-1.75607
P09650	Mast cell protease 1 OS=Rattus norvegicus OX=10116 GN=Mcpt1 PE=1 SV=3	Mcpt1	18	3	3	589706	264333	194678	744338	231972	338222	0.670854	1.24385
P09875	UDP-glucuronosyltransferase 2B1 OS=Rattus norvegicus OX=10116 GN=Ugt2b1 PE=2 SV=1	Ugt2b1	46	22	18	1.2599e+06	1.50309e+06	2.51077e+06	2.40791e+06	5.28362e+06	4.06823e+06	0.0622168	2.21624
P09895	60S ribosomal protein L5 OS=Rattus norvegicus OX=10116 GN=Rpl5 PE=1 SV=3	Rpl5	23	9	9	664198	720287	1.27108e+06	2.64167e+06	2.15194e+06	459071	0.455952	1.62507
P0C546	Mitochondrial coenzyme A transporter SLC25A42 OS=Rattus norvegicus OX=10116 GN=Slc25a42 PE=2 SV=1	Slc25a42	9	2	2	38001.8	44807.8	39604.3	32782.6	52977.5	23517.7	0.525919	-1.18193
P0C548	Patatin-like phospholipase domain-containing protein 2 OS=Rattus norvegicus OX=10116 GN=Pnpla2 PE=1 SV=1	Pnpla2	39	17	17	1.35013e+06	1.0548e+06	1.19881e+06	2.2993e+06	3.48281e+06	2.85482e+06	0.00344144	2.37467
P0C6B1	Solute carrier family 35 member E1 OS=Rattus norvegicus OX=10116 GN=Slc35e1 PE=3 SV=1	Slc35e1	9	2	2	245038	473207	500721	276390	324010	431827	0.634834	-1.14506
P10111	Peptidyl-prolyl cis-trans isomerase A OS=Rattus norvegicus OX=10116 GN=Ppia PE=1 SV=2	Ppia	10	2	2	130868	141982	198318	163610	98984.2	88300.5	0.238885	-1.37098
P10633	Cytochrome P450 2D1 OS=Rattus norvegicus OX=10116 GN=Cyp2d1 PE=2 SV=1	Cyp2d1	55	36	6	1.69252e+06	1.23148e+06	1.51609e+06	1.8421e+06	1.67296e+06	1.41526e+06	0.424576	1.1134
P10634	Cytochrome P450 2D26 OS=Rattus norvegicus OX=10116 GN=Cyp2d26 PE=1 SV=2	Cyp2d26	62	38	20	7.08339e+06	9.09339e+06	1.2046e+07	5.71977e+06	8.37735e+06	7.07332e+06	0.217814	-1.31796
P10716	C-type lectin domain family 4 member F OS=Rattus norvegicus OX=10116 GN=Clec4f PE=1 SV=1	Clec4f	13	6	6	775518	741370	772901	1.02872e+06	1.37737e+06	1.24242e+06	0.00611045	1.5823
P10719	ATP synthase subunit beta, mitochondrial OS=Rattus norvegicus OX=10116 GN=Atp5f1b PE=1 SV=2	Atp5f1b	55	27	27	1.096e+07	1.617e+07	1.64289e+07	1.0828e+07	1.09368e+07	1.24133e+07	0.177743	-1.25584
P10760	Adenosylhomocysteinase OS=Rattus norvegicus OX=10116 GN=Ahcy PE=1 SV=3	Ahcy	34	14	14	505259	563387	510740	570480	712259	555755	0.163036	1.1581
P10860	Glutamate dehydrogenase 1, mitochondrial OS=Rattus norvegicus OX=10116 GN=Glud1 PE=1 SV=2	Glud1	58	33	33	2.9834e+06	3.73854e+06	3.16684e+06	4.13492e+06	1.8882e+06	1.40279e+06	0.301662	-1.47744
P10868	Guanidinoacetate N-methyltransferase OS=Rattus norvegicus OX=10116 GN=Gamt PE=1 SV=2	Gamt	24	4	4	160060	200844	160330	181138	195209	114222	0.681106	-1.08467
P10888	Cytochrome c oxidase subunit 4 isoform 1, mitochondrial OS=Rattus norvegicus OX=10116 GN=Cox4i1 PE=1 SV=1	Cox4i1	49	11	11	4.93246e+06	5.56739e+06	5.69737e+06	2.70672e+06	2.44687e+06	2.38694e+06	0.000204651	-2.147
P10959	Carboxylesterase 1C OS=Rattus norvegicus OX=10116 GN=Ces1c PE=1 SV=3	Ces1c	27	13	3	138325	164046	306564	80959	146350	155611	0.237887	-1.55679
P11240	Cytochrome c oxidase subunit 5A, mitochondrial OS=Rattus norvegicus OX=10116 GN=Cox5a PE=1 SV=1	Cox5a	32	3	3	302346	320773	514274	128473	170839	178813	0.0127064	-2.33364
P11348	Dihydropteridine reductase OS=Rattus norvegicus OX=10116 GN=Qdpr PE=1 SV=1	Qdpr	11	2	2	135198	142829	196107	227233	145781	69812.3	0.674256	-1.17867
P11442	Clathrin heavy chain 1 OS=Rattus norvegicus OX=10116 GN=Cltc PE=1 SV=3	Cltc	48	76	76	5.34883e+06	4.89084e+06	4.85371e+06	3.02678e+06	3.63368e+06	3.21296e+06	0.00236936	-1.53166
P11505	Plasma membrane calcium-transporting ATPase 1 OS=Rattus norvegicus OX=10116 GN=Atp2b1 PE=1 SV=3	Atp2b1	13	12	12	327689	321680	416996	207218	165382	209106	0.00597143	-1.83053
P11507	Sarcoplasmic/endoplasmic reticulum calcium ATPase 2 OS=Rattus norvegicus OX=10116 GN=Atp2a2 PE=1 SV=1	Atp2a2	34	37	37	3.31714e+06	2.71199e+06	3.35571e+06	3.54228e+06	2.65735e+06	2.81523e+06	0.717314	-1.04439
P11530	Dystrophin OS=Rattus norvegicus OX=10116 GN=Dmd PE=1 SV=2	Dmd	1	4	3	71104	57422.2	64566.7	31011.8	47144.8	40185	0.021618	-1.64938
P11598	Protein disulfide-isomerase A3 OS=Rattus norvegicus OX=10116 GN=Pdia3 PE=1 SV=2	Pdia3	68	36	36	4.78494e+06	6.40966e+06	8.37226e+06	5.12806e+06	5.23741e+06	5.85275e+06	0.381952	-1.17772
P11654	Nuclear pore membrane glycoprotein 210 OS=Rattus norvegicus OX=10116 GN=Nup210 PE=1 SV=1	Nup210	1	2	2	13781.5	14640.1	14551.9	8240.55	8726.94	9299.71	0.000245374	-1.63741
P11711	Cytochrome P450 2A1 OS=Rattus norvegicus OX=10116 GN=Cyp2a1 PE=1 SV=2	Cyp2a1	73	41	8	1.026e+06	1.15102e+06	1.31688e+06	2.93976e+06	2.17669e+06	4.40374e+06	0.0111594	2.62654
P11715	Steroid 17-alpha-hydroxylase/17,20 lyase OS=Rattus norvegicus OX=10116 GN=Cyp17a1 PE=1 SV=2	Cyp17a1	17	6	6	1.00555e+06	1.12577e+06	1.47614e+06	533573	629810	596472	0.00466935	-2.02766
P11884	Aldehyde dehydrogenase, mitochondrial OS=Rattus norvegicus OX=10116 GN=Aldh2 PE=1 SV=1	Aldh2	36	16	15	3.48049e+06	2.74832e+06	3.07701e+06	2.67307e+06	1.816e+06	1.58239e+06	0.0589926	-1.56482
P11951	Cytochrome c oxidase subunit 6C-2 OS=Rattus norvegicus OX=10116 GN=Cox6c2 PE=1 SV=3	Cox6c2	50	4	4	1.36801e+06	1.57588e+06	1.76169e+06	878588	859894	678730	0.0037778	-1.94927
P11960	2-oxoisovalerate dehydrogenase subunit alpha, mitochondrial (Fragment) OS=Rattus norvegicus OX=10116 GN=Bckdha PE=1 SV=1	Bckdha	17	6	6	4.18987e+06	2.69314e+06	4.92582e+06	5.63667e+06	1.05051e+07	6.17242e+06	0.0769518	1.87347
P12001	60S ribosomal protein L18 OS=Rattus norvegicus OX=10116 GN=Rpl18 PE=1 SV=2	Rpl18	34	6	6	1.17918e+06	3.29098e+06	5.51105e+06	1.30687e+06	3.06471e+06	3.39288e+06	0.795198	-1.16318
P12007	Isovaleryl-CoA dehydrogenase, mitochondrial OS=Rattus norvegicus OX=10116 GN=Ivd PE=1 SV=2	Ivd	15	6	6	428786	392418	422013	507596	278118	223204	0.334562	-1.31106
P12075	Cytochrome c oxidase subunit 5B, mitochondrial OS=Rattus norvegicus OX=10116 GN=Cox5b PE=1 SV=2	Cox5b	36	4	4	793469	977809	1.33096e+06	651393	415120	483562	0.0262672	-1.99141
P12336	Solute carrier family 2, facilitated glucose transporter member 2 OS=Rattus norvegicus OX=10116 GN=Slc2a2 PE=2 SV=1	Slc2a2	17	9	3	6.19056e+06	4.52253e+06	3.96307e+06	4.98861e+06	3.13683e+06	3.08698e+06	0.248866	-1.31941
P12368	cAMP-dependent protein kinase type II-alpha regulatory subunit OS=Rattus norvegicus OX=10116 GN=Prkar2a PE=1 SV=4	Prkar2a	28	8	8	1.90052e+06	1.21949e+06	1.97003e+06	2.53595e+06	2.37442e+06	987223	0.80918	1.09194
P12785	Fatty acid synthase OS=Rattus norvegicus OX=10116 GN=Fasn PE=1 SV=3	Fasn	18	33	33	1.56531e+06	395852	284850	609811	343898	367485	0.643245	-1.31814
P12928	Pyruvate kinase PKLR OS=Rattus norvegicus OX=10116 GN=Pklr PE=1 SV=2	Pklr	24	10	10	378967	224236	238334	242980	119494	106386	0.11049	-1.87167
P13086	Succinate--CoA ligase [ADP/GDP-forming] subunit alpha, mitochondrial OS=Rattus norvegicus OX=10116 GN=Suclg1 PE=2 SV=2	Suclg1	35	10	10	642358	468260	619912	1.0699e+06	971782	486331	0.28203	1.39449
P13107	Cytochrome P450 2B3 OS=Rattus norvegicus OX=10116 GN=Cyp2b3 PE=2 SV=1	Cyp2b3	44	28	16	4.71333e+06	5.8524e+06	6.0588e+06	4.9133e+06	5.89475e+06	5.81965e+06	0.978364	1.00283
P13233	2',3'-cyclic-nucleotide 3'-phosphodiesterase OS=Rattus norvegicus OX=10116 GN=Cnp PE=1 SV=2	Cnp	6	2	2	149111	134415	132303	116418	113997	105999	0.0108942	-1.23529
P13255	Glycine N-methyltransferase OS=Rattus norvegicus OX=10116 GN=Gnmt PE=1 SV=2	Gnmt	17	4	4	433034	416142	330094	354711	349947	291787	0.192012	-1.17983
P13383	Nucleolin OS=Rattus norvegicus OX=10116 GN=Ncl PE=1 SV=3	Ncl	4	3	3	16195.1	29499.5	44469	72574.1	24465.4	28193	0.560007	1.33068
P13444	S-adenosylmethionine synthase isoform type-1 OS=Rattus norvegicus OX=10116 GN=Mat1a PE=1 SV=2	Mat1a	41	12	12	3.34365e+06	2.48241e+06	2.50883e+06	3.15522e+06	3.53174e+06	2.59347e+06	0.457185	1.11544
P13471	40S ribosomal protein S14 OS=Rattus norvegicus OX=10116 GN=Rps14 PE=2 SV=3	Rps14	30	6	6	1.09061e+06	1.3731e+06	1.26963e+06	1.3731e+06	724181	1.38493e+06	0.657863	-1.1135
P13803	Electron transfer flavoprotein subunit alpha, mitochondrial OS=Rattus norvegicus OX=10116 GN=Etfa PE=1 SV=4	Etfa	42	11	11	846559	589473	750549	1.41309e+06	626405	473825	0.918113	1.03844
P14046	Alpha-1-inhibitor 3 OS=Rattus norvegicus OX=10116 GN=A1i3 PE=1 SV=1	A1i3	43	58	13	955320	1.74012e+06	2.65907e+06	1.57224e+06	1.20239e+06	1.85866e+06	0.824335	-1.07952
P14141	Carbonic anhydrase 3 OS=Rattus norvegicus OX=10116 GN=Ca3 PE=1 SV=3	Ca3	59	13	13	4.62328e+06	4.06393e+06	6.12088e+06	599227	516936	389060	0.00019861	-9.84514
P14408	Fumarate hydratase, mitochondrial OS=Rattus norvegicus OX=10116 GN=Fh PE=1 SV=2	Fh	17	6	6	210805	243959	266082	307790	117842	131468	0.321609	-1.42106
P14480	Fibrinogen beta chain OS=Rattus norvegicus OX=10116 GN=Fgb PE=1 SV=4	Fgb	57	23	22	1.85119e+06	814910	872732	1.4982e+06	674244	689859	0.598557	-1.23623
P14562	Lysosome-associated membrane glycoprotein 1 OS=Rattus norvegicus OX=10116 GN=Lamp1 PE=1 SV=1	Lamp1	5	2	2	134206	126585	180008	126805	56599.6	87070.5	0.108744	-1.69776
P14604	Enoyl-CoA hydratase, mitochondrial OS=Rattus norvegicus OX=10116 GN=Echs1 PE=1 SV=1	Echs1	23	5	5	398095	371125	457034	549470	334761	267374	0.658099	-1.11144
P14630	Apolipoprotein M OS=Rattus norvegicus OX=10116 GN=Apom PE=1 SV=2	Apom	8	2	2	183480	138957	229176	382704	134928	167444	0.727264	1.13954
P14942	Glutathione S-transferase alpha-4 OS=Rattus norvegicus OX=10116 GN=Gsta4 PE=1 SV=2	Gsta4	10	3	2	28059.3	41117.3	63686	47634.1	31512.3	37195.8	0.747631	-1.09585
P15083	Polymeric immunoglobulin receptor OS=Rattus norvegicus OX=10116 GN=Pigr PE=1 SV=1	Pigr	25	15	15	599241	647894	616695	639322	465266	703152	0.740501	-1.04609
P15129	Cytochrome P450 4B1 OS=Rattus norvegicus OX=10116 GN=Cyp4b1 PE=1 SV=3	Cyp4b1	9	4	4	139423	133112	122173	105512	254394	265909	0.276325	1.46556
P15149	Cytochrome P450 2A2 OS=Rattus norvegicus OX=10116 GN=Cyp2a2 PE=1 SV=1	Cyp2a2	62	36	10	3.13425e+06	2.56599e+06	3.02232e+06	2.78143e+06	2.90719e+06	1.74306e+06	0.357459	-1.1992
P15304	Hormone-sensitive lipase OS=Rattus norvegicus OX=10116 GN=Lipe PE=1 SV=3	Lipe	9	9	9	260097	155062	177012	237294	385640	315155	0.0904956	1.59264
P15589	Steryl-sulfatase OS=Rattus norvegicus OX=10116 GN=Sts PE=1 SV=2	Sts	8	5	5	484571	659015	511183	480058	780791	723755	0.396315	1.18449
P15650	Long-chain specific acyl-CoA dehydrogenase, mitochondrial OS=Rattus norvegicus OX=10116 GN=Acadl PE=1 SV=1	Acadl	43	18	18	2.1574e+06	2.29716e+06	2.55423e+06	3.77776e+06	1.35984e+06	1.63061e+06	0.68799	-1.14754
P15651	Short-chain specific acyl-CoA dehydrogenase, mitochondrial OS=Rattus norvegicus OX=10116 GN=Acads PE=1 SV=2	Acads	25	9	9	344928	266485	271554	364935	169761	167351	0.339977	-1.34027
P15684	Aminopeptidase N OS=Rattus norvegicus OX=10116 GN=Anpep PE=1 SV=2	Anpep	38	33	2	3.78691e+06	2.9658e+06	3.17055e+06	1.79974e+06	1.44891e+06	1.06672e+06	0.00723989	-2.3393
P15709	Bile salt sulfotransferase OS=Rattus norvegicus OX=10116 GN=St2a1 PE=2 SV=3	St2a1	13	3	3	70926.8	144914	148505	45836.4	58191.2	44556.1	0.0295215	-2.34187
P15865	Histone H1.4 OS=Rattus norvegicus OX=10116 GN=H1-4 PE=1 SV=3	H1-4	31	7	2	558954	212135	314081	172630	179640	159545	0.0765495	-1.95979
P15999	ATP synthase subunit alpha, mitochondrial OS=Rattus norvegicus OX=10116 GN=Atp5f1a PE=1 SV=2	Atp5f1a	59	37	13	1.34662e+07	1.78348e+07	1.5292e+07	1.13878e+07	1.22516e+07	1.08054e+07	0.028996	-1.34555
P16232	Corticosteroid 11-beta-dehydrogenase isozyme 1 OS=Rattus norvegicus OX=10116 GN=Hsd11b1 PE=1 SV=2	Hsd11b1	53	18	9	3.15116e+06	2.50004e+06	2.30729e+06	2.63208e+06	2.30628e+06	1.44749e+06	0.300652	-1.27418
P16296	Coagulation factor IX OS=Rattus norvegicus OX=10116 GN=F9 PE=2 SV=2	F9	7	3	3	44843.7	55153	69071.2	35033.7	25502.5	59401.7	0.231324	-1.4765
P16303	Carboxylesterase 1D OS=Rattus norvegicus OX=10116 GN=Ces1d PE=1 SV=2	Ces1d	58	40	4	2.95602e+06	4.61433e+06	6.36822e+06	944402	2.63192e+06	2.37814e+06	0.0857813	-2.44938
P16446	Phosphatidylinositol transfer protein alpha isoform OS=Rattus norvegicus OX=10116 GN=Pitpna PE=1 SV=2	Pitpna	57	16	11	1.24292e+06	1.6302e+06	1.5309e+06	2.453e+06	2.20365e+06	2.11782e+06	0.00943777	1.54537
P16573	Carcinoembryonic antigen-related cell adhesion molecule 1 OS=Rattus norvegicus OX=10116 GN=Ceacam1 PE=1 SV=4	Ceacam1	20	9	9	1.19101e+06	953404	1.24722e+06	636529	477134	478507	0.00389095	-2.13598
P16617	Phosphoglycerate kinase 1 OS=Rattus norvegicus OX=10116 GN=Pgk1 PE=1 SV=2	Pgk1	23	7	7	279347	284212	325119	330969	228399	183776	0.31126	-1.22938
P16638	ATP-citrate synthase OS=Rattus norvegicus OX=10116 GN=Acly PE=1 SV=1	Acly	9	8	8	310968	114280	89780.9	149485	93283.4	37761.2	0.339819	-1.82309
P16970	ATP-binding cassette sub-family D member 3 OS=Rattus norvegicus OX=10116 GN=Abcd3 PE=1 SV=3	Abcd3	37	25	25	2.70609e+06	3.1825e+06	3.0189e+06	3.2736e+06	3.27166e+06	2.77973e+06	0.566585	1.04619
P17074	40S ribosomal protein S19 OS=Rattus norvegicus OX=10116 GN=Rps19 PE=2 SV=3	Rps19	56	10	10	3.14799e+06	3.06722e+06	3.34377e+06	4.06051e+06	4.78155e+06	4.46161e+06	0.00362865	1.38955
P17077	60S ribosomal protein L9 OS=Rattus norvegicus OX=10116 GN=Rpl9 PE=1 SV=1	Rpl9	58	11	4	1.73596e+06	2.70829e+06	3.64945e+06	1.71135e+06	2.99101e+06	2.44453e+06	0.717207	-1.11097
P17078	60S ribosomal protein L35 OS=Rattus norvegicus OX=10116 GN=Rpl35 PE=1 SV=3	Rpl35	32	4	3	746545	1.73712e+06	2.50369e+06	616095	1.57441e+06	1.18051e+06	0.486087	-1.41539
P17136	Small nuclear ribonucleoprotein-associated protein B OS=Rattus norvegicus OX=10116 GN=Snrpb PE=2 SV=2	Snrpb	6	2	2	42579.6	54744.8	72375.1	65937.8	34869.8	31893.4	0.370076	-1.32013
P17178	Sterol 26-hydroxylase, mitochondrial OS=Rattus norvegicus OX=10116 GN=Cyp27a1 PE=1 SV=1	Cyp27a1	26	11	11	606002	861200	871224	808520	979295	1.38759e+06	0.211559	1.3419
P17475	Alpha-1-antiproteinase OS=Rattus norvegicus OX=10116 GN=Serpina1 PE=1 SV=2	Serpina1	42	16	16	433797	1.00575e+06	1.1102e+06	1.0658e+06	554916	872269	0.955662	1.02123
P17764	Acetyl-CoA acetyltransferase, mitochondrial OS=Rattus norvegicus OX=10116 GN=Acat1 PE=1 SV=1	Acat1	42	14	14	1.42765e+06	885647	858777	1.55771e+06	1.04061e+06	777069	0.858453	1.05073
P17988	Sulfotransferase 1A1 OS=Rattus norvegicus OX=10116 GN=Sult1a1 PE=1 SV=1	Sult1a1	24	6	6	514419	651806	604149	639647	456598	440540	0.333786	-1.16334
P18163	Long-chain-fatty-acid--CoA ligase 1 OS=Rattus norvegicus OX=10116 GN=Acsl1 PE=1 SV=1	Acsl1	67	60	56	3.04502e+07	2.15345e+07	2.60911e+07	3.04333e+07	3.18376e+07	2.55393e+07	0.365615	1.13091
P18292	Prothrombin OS=Rattus norvegicus OX=10116 GN=F2 PE=1 SV=1	F2	20	9	9	160709	231075	273663	160911	103635	121549	0.0571201	-1.71155
P18418	Calreticulin OS=Rattus norvegicus OX=10116 GN=Calr PE=1 SV=1	Calr	75	38	36	7.39559e+06	7.38372e+06	1.15173e+07	8.35313e+06	4.61846e+06	8.12836e+06	0.394295	-1.2611
P18420	Proteasome subunit alpha type-1 OS=Rattus norvegicus OX=10116 GN=Psma1 PE=1 SV=2	Psma1	9	2	2	292852	430489	407017	265176	367251	344191	0.414444	-1.1525
P18445	60S ribosomal protein L27a OS=Rattus norvegicus OX=10116 GN=Rpl27a PE=1 SV=3	Rpl27a	29	5	5	1.45807e+06	2.02128e+06	2.96248e+06	1.3272e+06	2.05757e+06	1.6194e+06	0.399886	-1.2545
P18484	AP-2 complex subunit alpha-2 OS=Rattus norvegicus OX=10116 GN=Ap2a2 PE=1 SV=3	Ap2a2	27	24	17	1.24902e+06	897304	937946	1.07036e+06	709390	644213	0.244438	-1.29047
P18614	Integrin alpha-1 OS=Rattus norvegicus OX=10116 GN=Itga1 PE=1 SV=1	Itga1	13	14	14	339536	240738	326356	299355	209385	258413	0.330288	-1.18093
P18666	Myosin regulatory light chain 12B OS=Rattus norvegicus OX=10116 GN=Myl12b PE=1 SV=3	Myl12b	49	7	7	775777	495696	650277	769894	549511	1.06796e+06	0.443008	1.21797
P18886	Carnitine O-palmitoyltransferase 2, mitochondrial OS=Rattus norvegicus OX=10116 GN=Cpt2 PE=1 SV=1	Cpt2	39	26	26	1.49416e+06	1.30447e+06	1.17489e+06	3.16692e+06	2.77221e+06	2.73793e+06	0.000726103	2.18954
P19112	Fructose-1,6-bisphosphatase 1 OS=Rattus norvegicus OX=10116 GN=Fbp1 PE=1 SV=2	Fbp1	40	10	10	848160	839174	995646	1.2405e+06	885937	539568	0.822504	-1.0612
P19225	Cytochrome P450 2C70 OS=Rattus norvegicus OX=10116 GN=Cyp2c70 PE=2 SV=1	Cyp2c70	42	27	20	2.00145e+06	2.00442e+06	1.4516e+06	1.71882e+06	2.46911e+06	2.04748e+06	0.423632	1.14271
P19234	NADH dehydrogenase [ubiquinone] flavoprotein 2, mitochondrial OS=Rattus norvegicus OX=10116 GN=Ndufv2 PE=1 SV=2	Ndufv2	10	2	2	116435	157054	137299	82110.1	29716.9	93014.7	0.0973067	-2.22818
P19511	ATP synthase F(0) complex subunit B1, mitochondrial OS=Rattus norvegicus OX=10116 GN=Atp5pb PE=1 SV=1	Atp5pb	50	13	13	2.07212e+06	2.96747e+06	3.33527e+06	2.516e+06	2.5567e+06	1.64763e+06	0.339348	-1.24612
P19643	Amine oxidase [flavin-containing] B OS=Rattus norvegicus OX=10116 GN=Maob PE=1 SV=3	Maob	44	21	20	4.53056e+06	4.81948e+06	5.9493e+06	3.59625e+06	4.08142e+06	3.3637e+06	0.0322153	-1.38053
P19804	Nucleoside diphosphate kinase B OS=Rattus norvegicus OX=10116 GN=Nme2 PE=1 SV=1	Nme2	56	7	7	342670	468992	734642	460235	209000	371437	0.285277	-1.48948
P19814	Trans-Golgi network integral membrane protein TGN38 OS=Rattus norvegicus OX=10116 GN=Ttgn1 PE=1 SV=1	Ttgn1	26	6	6	67736.3	178759	251885	169361	104765	147942	0.910618	-1.05129
P19836	Choline-phosphate cytidylyltransferase A OS=Rattus norvegicus OX=10116 GN=Pcyt1a PE=1 SV=2	Pcyt1a	8	2	2	72813.5	136653	101135	159491	101005	84822.9	0.716643	1.10735
P19939	Apolipoprotein C-I OS=Rattus norvegicus OX=10116 GN=Apoc1 PE=3 SV=1	Apoc1	42	4	4	497424	280971	558563	978544	433659	420218	0.474006	1.31699
P19945	60S acidic ribosomal protein P0 OS=Rattus norvegicus OX=10116 GN=Rplp0 PE=1 SV=2	Rplp0	46	14	14	4.55671e+06	6.56162e+06	8.86531e+06	6.36356e+06	6.56588e+06	4.65793e+06	0.666091	-1.10847
P20059	Hemopexin OS=Rattus norvegicus OX=10116 GN=Hpx PE=1 SV=3	Hpx	38	16	16	610851	786620	943327	1.04635e+06	349417	965866	0.835172	-1.08678
P20070	NADH-cytochrome b5 reductase 3 OS=Rattus norvegicus OX=10116 GN=Cyb5r3 PE=1 SV=2	Cyb5r3	86	72	72	9.41997e+07	4.41205e+07	7.23235e+07	1.86253e+08	1.661e+08	1.18161e+08	0.0331711	2.29964
P20171	GTPase HRas OS=Rattus norvegicus OX=10116 GN=Hras PE=1 SV=2	Hras	38	6	3	194155	156765	193897	221050	172180	128469	0.734157	-1.06471
P20673	Argininosuccinate lyase OS=Rattus norvegicus OX=10116 GN=Asl PE=2 SV=1	Asl	17	8	8	173245	211279	225976	288870	180982	145822	0.90632	-1.02756
P20788	Cytochrome b-c1 complex subunit Rieske, mitochondrial OS=Rattus norvegicus OX=10116 GN=Uqcrfs1 PE=1 SV=2	Uqcrfs1	43	10	10	1.30146e+06	1.93307e+06	1.98788e+06	765599	743367	765669	0.00404766	-2.25567
P20816	Cytochrome P450 4A2 OS=Rattus norvegicus OX=10116 GN=Cyp4a2 PE=1 SV=2	Cyp4a2	41	23	4	422857	864169	586420	235743	593404	112147	0.171815	-2.39042
P21213	Histidine ammonia-lyase OS=Rattus norvegicus OX=10116 GN=Hal PE=1 SV=1	Hal	4	3	3	44605.1	69473.6	82757.7	32988.1	34977	25195.4	0.0258535	-2.06626
P21396	Amine oxidase [flavin-containing] A OS=Rattus norvegicus OX=10116 GN=Maoa PE=1 SV=1	Maoa	29	15	14	1.63927e+06	1.52161e+06	1.93363e+06	1.41804e+06	1.604e+06	1.25924e+06	0.155678	-1.18971
P21531	60S ribosomal protein L3 OS=Rattus norvegicus OX=10116 GN=Rpl3 PE=1 SV=3	Rpl3	44	21	19	1.35484e+06	2.7493e+06	3.40858e+06	1.47462e+06	3.14174e+06	1.80435e+06	0.717658	-1.14949
P21643	Tryptophan 2,3-dioxygenase OS=Rattus norvegicus OX=10116 GN=Tdo2 PE=1 SV=1	Tdo2	6	2	2	143058	149232	101435	215714	101407	100306	0.988328	1.00439
P21913	Succinate dehydrogenase [ubiquinone] iron-sulfur subunit, mitochondrial OS=Rattus norvegicus OX=10116 GN=Sdhb PE=2 SV=2	Sdhb	35	10	10	1.24741e+06	1.33143e+06	1.6087e+06	1.56901e+06	1.27613e+06	1.16272e+06	0.714554	-1.04697
P22734	Catechol O-methyltransferase OS=Rattus norvegicus OX=10116 GN=Comt PE=1 SV=2	Comt	42	12	12	2.01909e+06	1.14011e+06	2.04019e+06	4.46781e+06	2.49777e+06	2.54416e+06	0.0912212	1.82169
P23358	60S ribosomal protein L12 OS=Rattus norvegicus OX=10116 GN=Rpl12 PE=2 SV=1	Rpl12	59	7	7	2.67569e+06	3.9167e+06	4.72066e+06	3.49135e+06	4.56563e+06	3.26285e+06	0.936285	1.01682
P23457	3-alpha-hydroxysteroid dehydrogenase OS=Rattus norvegicus OX=10116 GN=Akr1c9 PE=1 SV=1	Akr1c9	32	11	7	658465	659426	627390	634819	566502	408791	0.19677	-1.22827
P23514	Coatomer subunit beta OS=Rattus norvegicus OX=10116 GN=Copb1 PE=1 SV=1	Copb1	43	38	38	1.36531e+06	2.1588e+06	2.70617e+06	2.35652e+06	2.16864e+06	2.72056e+06	0.431353	1.20348
P23640	Ras-related protein Rab-27A OS=Rattus norvegicus OX=10116 GN=Rab27a PE=1 SV=1	Rab27a	14	4	2	74927.8	69783.3	82420.4	136593	103753	62233.1	0.367735	1.26962
P23711	Heme oxygenase 2 OS=Rattus norvegicus OX=10116 GN=Hmox2 PE=1 SV=1	Hmox2	43	10	10	507056	439775	539398	777195	669592	559212	0.0592748	1.34248
P23965	Enoyl-CoA delta isomerase 1, mitochondrial OS=Rattus norvegicus OX=10116 GN=Eci1 PE=1 SV=1	Eci1	31	9	9	670525	638981	757608	1.88797e+06	886910	841088	0.139747	1.63101
P24008	3-oxo-5-alpha-steroid 4-dehydrogenase 1 OS=Rattus norvegicus OX=10116 GN=Srd5a1 PE=1 SV=2	Srd5a1	19	7	6	3.47086e+06	2.15061e+06	4.26365e+06	2.89026e+06	3.16611e+06	3.78753e+06	0.902423	1.02884
P24049	60S ribosomal protein L17 OS=Rattus norvegicus OX=10116 GN=Rpl17 PE=2 SV=3	Rpl17	43	10	9	2.09997e+06	3.3673e+06	3.0382e+06	2.42271e+06	3.13805e+06	2.96297e+06	0.927657	1.01592
P24050	40S ribosomal protein S5 OS=Rattus norvegicus OX=10116 GN=Rps5 PE=1 SV=3	Rps5	26	7	7	468873	725437	913942	731764	886497	721144	0.545822	1.14595
P24090	Alpha-2-HS-glycoprotein OS=Rattus norvegicus OX=10116 GN=Ahsg PE=1 SV=2	Ahsg	14	3	3	194043	332150	466432	390782	247385	305465	0.984484	-1.00597
P24268	Cathepsin D OS=Rattus norvegicus OX=10116 GN=Ctsd PE=1 SV=1	Ctsd	18	5	5	759142	249423	681404	478769	218932	213968	0.257761	-1.79182
P24329	Thiosulfate sulfurtransferase OS=Rattus norvegicus OX=10116 GN=Tst PE=1 SV=3	Tst	40	11	11	1.68449e+06	1.40485e+06	1.47213e+06	2.42069e+06	1.22027e+06	1.25657e+06	0.931232	1.02136
P24368	Peptidyl-prolyl cis-trans isomerase B OS=Rattus norvegicus OX=10116 GN=Ppib PE=1 SV=3	Ppib	56	12	12	2.90119e+06	4.13044e+06	5.73912e+06	3.29884e+06	1.93316e+06	3.07516e+06	0.181205	-1.51929
P24389	Type I iodothyronine deiodinase OS=Rattus norvegicus OX=10116 GN=Dio1 PE=1 SV=2	Dio1	38	10	10	2.85542e+06	2.80743e+06	3.12054e+06	5.63406e+06	7.69303e+06	4.2593e+06	0.0185878	1.94692
P24470	Cytochrome P450 2C23 OS=Rattus norvegicus OX=10116 GN=Cyp2c23 PE=2 SV=2	Cyp2c23	59	34	29	4.25665e+06	6.1572e+06	9.49191e+06	4.37206e+06	8.44957e+06	5.61066e+06	0.849672	-1.06273
P24473	Glutathione S-transferase kappa 1 OS=Rattus norvegicus OX=10116 GN=Gstk1 PE=1 SV=3	Gstk1	24	4	4	369094	477225	518078	413031	388467	246449	0.220644	-1.32149
P24587	A-kinase anchor protein 5 OS=Rattus norvegicus OX=10116 GN=Akap5 PE=1 SV=2	Akap5	11	5	5	64318.6	95798.7	168631	63522	104339	41133.3	0.314366	-1.56203
P25093	Fumarylacetoacetase OS=Rattus norvegicus OX=10116 GN=Fah PE=1 SV=1	Fah	21	7	7	306727	427044	647219	387238	158013	257688	0.171844	-1.75188
P25235	Dolichyl-diphosphooligosaccharide--protein glycosyltransferase subunit 2 OS=Rattus norvegicus OX=10116 GN=Rpn2 PE=2 SV=2	Rpn2	44	21	21	5.11979e+06	5.78169e+06	6.74042e+06	4.43359e+06	5.09982e+06	4.63656e+06	0.074909	-1.23926
P25286	V-type proton ATPase 116 kDa subunit a isoform 1 OS=Rattus norvegicus OX=10116 GN=Atp6v0a1 PE=2 SV=1	Atp6v0a1	7	4	4	52560.4	60636.9	97973.6	32626.2	36454.9	29799.2	0.0212231	-2.06534
P25886	60S ribosomal protein L29 OS=Rattus norvegicus OX=10116 GN=Rpl29 PE=1 SV=3	Rpl29	12	2	2	266493	389378	844229	57058.4	537868	204886	0.297089	-2.40623
P26284	Pyruvate dehydrogenase E1 component subunit alpha, somatic form, mitochondrial OS=Rattus norvegicus OX=10116 GN=Pdha1 PE=1 SV=2	Pdha1	19	8	8	1.37146e+06	385381	241969	476569	254856	282347	0.472309	-1.55076
P26376	Interferon-induced transmembrane protein 3 OS=Rattus norvegicus OX=10116 GN=ifitm3 PE=2 SV=1	ifitm3	34	3	3	219808	140610	188170	210120	248556	172013	0.438739	1.15597
P26435	Sodium/bile acid cotransporter OS=Rattus norvegicus OX=10116 GN=Slc10a1 PE=1 SV=1	Slc10a1	10	5	5	2.99042e+06	2.79298e+06	3.20995e+06	3.85177e+06	1.78761e+06	1.75374e+06	0.367974	-1.30457
P27274	CD59 glycoprotein OS=Rattus norvegicus OX=10116 GN=Cd59 PE=1 SV=2	Cd59	17	2	2	476194	177106	180716	211853	90568.6	183673	0.308762	-1.62924
P27364	NADPH-dependent 3-keto-steroid reductase Hsd3b5 OS=Rattus norvegicus OX=10116 GN=Hsd3b5 PE=1 SV=3	Hsd3b5	73	54	37	5.75402e+07	3.70186e+07	4.41548e+07	6.7285e+07	1.28772e+08	4.19383e+07	0.266908	1.56913
P27615	Lysosome membrane protein 2 OS=Rattus norvegicus OX=10116 GN=Scarb2 PE=1 SV=2	Scarb2	19	8	7	1.3839e+06	354854	547919	207037	164796	223070	0.0446615	-3.28204
P27791	cAMP-dependent protein kinase catalytic subunit alpha OS=Rattus norvegicus OX=10116 GN=Prkaca PE=1 SV=2	Prkaca	9	3	3	64131.3	75601.3	80639.7	117899	49861.2	39226.8	0.632993	-1.19242
P27867	Sorbitol dehydrogenase OS=Rattus norvegicus OX=10116 GN=Sord PE=1 SV=4	Sord	25	8	8	536504	631293	909411	509409	544740	238837	0.170608	-1.66879
P27952	40S ribosomal protein S2 OS=Rattus norvegicus OX=10116 GN=Rps2 PE=1 SV=1	Rps2	29	8	8	847863	1.48063e+06	1.95735e+06	1.03345e+06	2.13838e+06	1.63533e+06	0.712455	1.13723
P28037	Cytosolic 10-formyltetrahydrofolate dehydrogenase OS=Rattus norvegicus OX=10116 GN=Aldh1l1 PE=1 SV=3	Aldh1l1	20	15	13	3.03006e+06	2.28887e+06	2.21407e+06	3.25325e+06	9.07214e+06	4.056e+06	0.104559	1.98284
P28042	Single-stranded DNA-binding protein, mitochondrial OS=Rattus norvegicus OX=10116 GN=Ssbp1 PE=1 SV=2	Ssbp1	28	3	3	102020	176359	188331	173358	186857	145983	0.620914	1.11751
P28480	T-complex protein 1 subunit alpha OS=Rattus norvegicus OX=10116 GN=Tcp1 PE=1 SV=1	Tcp1	49	26	24	1.48636e+06	1.48803e+06	1.5832e+06	1.391e+06	796215	607953	0.0879493	-1.73253
P28492	Glutaminase liver isoform, mitochondrial OS=Rattus norvegicus OX=10116 GN=Gls2 PE=2 SV=3	Gls2	12	5	5	159413	132714	202185	163055	294979	283216	0.163777	1.47124
P28494	Alpha-mannosidase 2 OS=Rattus norvegicus OX=10116 GN=Man2a1 PE=1 SV=2	Man2a1	53	63	63	2.55927e+06	5.08445e+06	5.2902e+06	5.07617e+06	3.70004e+06	4.52183e+06	0.795813	1.07253
P29147	D-beta-hydroxybutyrate dehydrogenase, mitochondrial OS=Rattus norvegicus OX=10116 GN=Bdh1 PE=1 SV=2	Bdh1	59	22	22	1.31329e+07	1.86872e+07	2.17303e+07	1.03062e+07	1.09546e+07	9.4467e+06	0.0259336	-1.71001
P29266	3-hydroxyisobutyrate dehydrogenase, mitochondrial OS=Rattus norvegicus OX=10116 GN=Hibadh PE=1 SV=3	Hibadh	19	4	4	300874	234904	268134	400160	254433	151693	0.825158	-1.07058
P29314	40S ribosomal protein S9 OS=Rattus norvegicus OX=10116 GN=Rps9 PE=1 SV=4	Rps9	41	11	11	348325	834709	1.19507e+06	472206	1.10538e+06	792976	0.901365	1.06006
P29315	Ribonuclease inhibitor OS=Rattus norvegicus OX=10116 GN=Rnh1 PE=1 SV=2	Rnh1	14	5	5	264868	258559	312065	380039	325831	402423	0.0309036	1.32604
P29410	Adenylate kinase 2, mitochondrial OS=Rattus norvegicus OX=10116 GN=Ak2 PE=2 SV=2	Ak2	39	8	8	305779	523072	580622	373494	200435	343683	0.199179	-1.53396
P29419	ATP synthase subunit e, mitochondrial OS=Rattus norvegicus OX=10116 GN=Atp5me PE=1 SV=3	Atp5me	35	2	2	1.19326e+06	1.44979e+06	2.08468e+06	1.25629e+06	1.20471e+06	1.17662e+06	0.226207	-1.26519
P29826	Rano class II histocompatibility antigen, B-1 beta chain OS=Rattus norvegicus OX=10116 GN=RT1-Bb PE=2 SV=1	RT1-Bb	13	4	4	129918	107803	100571	258950	111380	157304	0.203187	1.47683
P29975	Aquaporin-1 OS=Rattus norvegicus OX=10116 GN=Aqp1 PE=1 SV=4	Aqp1	11	2	2	551308	370481	388032	175838	279622	473073	0.260716	-1.50478
P29994	Inositol 1,4,5-trisphosphate receptor type 1 OS=Rattus norvegicus OX=10116 GN=Itpr1 PE=1 SV=2	Itpr1	1	5	2	100043	58958.7	68956.9	74549	65643.1	76943.8	0.883085	-1.02605
P31000	Vimentin OS=Rattus norvegicus OX=10116 GN=Vim PE=1 SV=2	Vim	59	29	23	6.17964e+06	1.2899e+06	963256	812680	909943	731295	0.202331	-2.42146
P31210	Aldo-keto reductase family 1 member D1 OS=Rattus norvegicus OX=10116 GN=Akr1d1 PE=1 SV=1	Akr1d1	26	8	6	443526	447503	544791	537478	515733	351773	0.830355	-1.03506
P31394	Vitamin K-dependent protein C OS=Rattus norvegicus OX=10116 GN=Proc PE=2 SV=1	Proc	4	2	2	22299.5	41186.1	68079	12016.7	14515.9	23103	0.0722548	-2.49414
P31399	ATP synthase subunit d, mitochondrial OS=Rattus norvegicus OX=10116 GN=Atp5pd PE=1 SV=3	Atp5pd	42	6	6	991777	1.27491e+06	1.57163e+06	935791	849382	695762	0.0552699	-1.53168
P32089	Tricarboxylate transport protein, mitochondrial OS=Rattus norvegicus OX=10116 GN=Slc25a1 PE=1 SV=1	Slc25a1	32	10	10	2.04434e+06	1.62461e+06	1.80246e+06	1.07024e+06	995857	1.03678e+06	0.0012698	-1.75631
P32198	Carnitine O-palmitoyltransferase 1, liver isoform OS=Rattus norvegicus OX=10116 GN=Cpt1a PE=1 SV=2	Cpt1a	40	27	27	2.1738e+06	2.47872e+06	3.03285e+06	3.28474e+06	2.1213e+06	1.9885e+06	0.781022	-1.05655
P32551	Cytochrome b-c1 complex subunit 2, mitochondrial OS=Rattus norvegicus OX=10116 GN=Uqcrc2 PE=1 SV=2	Uqcrc2	36	15	15	1.92465e+06	3.20187e+06	3.35837e+06	1.38999e+06	1.2193e+06	1.32965e+06	0.0154057	-2.09414
P32755	4-hydroxyphenylpyruvate dioxygenase OS=Rattus norvegicus OX=10116 GN=Hpd PE=1 SV=3	Hpd	39	12	12	504376	673993	805748	428543	224113	282364	0.0299726	-2.16162
P34058	Heat shock protein HSP 90-beta OS=Rattus norvegicus OX=10116 GN=Hsp90ab1 PE=1 SV=4	Hsp90ab1	37	22	13	1.00965e+06	1.17009e+06	877656	1.30935e+06	691740	841721	0.645131	-1.10794
P34900	Syndecan-2 OS=Rattus norvegicus OX=10116 GN=Sdc2 PE=1 SV=2	Sdc2	10	2	2	199938	222968	265079	148436	75834.3	120060	0.0280696	-2.06017
P35171	Cytochrome c oxidase subunit 7A2, mitochondrial OS=Rattus norvegicus OX=10116 GN=Cox7a2 PE=1 SV=1	Cox7a2	28	2	2	354300	399202	628783	277405	183547	118873	0.0407612	-2.44929
P35213	14-3-3 protein beta/alpha OS=Rattus norvegicus OX=10116 GN=Ywhab PE=1 SV=3	Ywhab	31	8	2	57038.7	66581.9	75728.3	93230.2	36678	45972.2	0.529329	-1.22304
P35280	Ras-related protein Rab-8A OS=Rattus norvegicus OX=10116 GN=Rab8a PE=1 SV=2	Rab8a	59	14	5	1.59973e+06	1.48565e+06	1.68102e+06	2.8228e+06	2.7601e+06	2.54434e+06	0.000365394	1.70562
P35427	60S ribosomal protein L13a OS=Rattus norvegicus OX=10116 GN=Rpl13a PE=1 SV=2	Rpl13a	26	6	6	1.23603e+06	2.26087e+06	3.43549e+06	1.24462e+06	2.37851e+06	2.39544e+06	0.797174	-1.10625
P35434	ATP synthase subunit delta, mitochondrial OS=Rattus norvegicus OX=10116 GN=Atp5f1d PE=1 SV=2	Atp5f1d	18	2	2	307219	449469	440047	354015	244861	366197	0.291977	-1.24164
P35435	ATP synthase subunit gamma, mitochondrial OS=Rattus norvegicus OX=10116 GN=Atp5f1c PE=1 SV=2	Atp5f1c	42	11	11	2.36679e+06	3.16426e+06	3.62714e+06	2.21399e+06	2.16769e+06	2.05713e+06	0.0575353	-1.40127
P35565	Calnexin OS=Rattus norvegicus OX=10116 GN=Canx PE=1 SV=1	Canx	51	38	38	5.13904e+06	5.45487e+06	6.1884e+06	5.76736e+06	5.38349e+06	6.15295e+06	0.656411	1.03267
P35571	Glycerol-3-phosphate dehydrogenase, mitochondrial OS=Rattus norvegicus OX=10116 GN=Gpd2 PE=1 SV=1	Gpd2	9	6	6	169085	191182	139213	168887	129822	147387	0.408137	-1.11672
P36201	Cysteine-rich protein 2 OS=Rattus norvegicus OX=10116 GN=Crip2 PE=2 SV=1	Crip2	19	2	2	169985	102022	150242	91037.7	26329.4	18566.2	0.0552682	-3.88303
P36365	Dimethylaniline monooxygenase [N-oxide-forming] 1 OS=Rattus norvegicus OX=10116 GN=Fmo1 PE=1 SV=2	Fmo1	42	22	22	1.88753e+06	3.65483e+06	2.94777e+06	1.51625e+06	1.39445e+06	1.10389e+06	0.0290369	-2.05771
P36370	Antigen peptide transporter 1 OS=Rattus norvegicus OX=10116 GN=Tap1 PE=1 SV=2	Tap1	13	7	5	303833	297871	283676	400347	560568	553737	0.00938033	1.69159
P36506	Dual specificity mitogen-activated protein kinase kinase 2 OS=Rattus norvegicus OX=10116 GN=Map2k2 PE=1 SV=1	Map2k2	9	3	3	79536.5	118446	71439.4	110028	94857.8	115873	0.302151	1.21575
P36511	UDP-glucuronosyltransferase 2B15 OS=Rattus norvegicus OX=10116 GN=Ugt2b15 PE=1 SV=1	Ugt2b15	55	38	3	2.74492e+06	2.80576e+06	3.93184e+06	2.45532e+06	6.77542e+06	5.6189e+06	0.322097	1.45604
P36860	Ras-related protein Ral-B OS=Rattus norvegicus OX=10116 GN=Ralb PE=2 SV=1	Ralb	27	5	3	326222	304128	425083	432491	453567	606645	0.0781865	1.41309
P36953	Afamin OS=Rattus norvegicus OX=10116 GN=Afm PE=3 SV=1	Afm	3	2	2	14041.6	30054.4	24884.7	10256	3433.9	6612.43	0.0316306	-3.5594
P36970	Phospholipid hydroperoxide glutathione peroxidase OS=Rattus norvegicus OX=10116 GN=Gpx4 PE=1 SV=3	Gpx4	23	4	4	138427	188496	143982	256535	302713	231614	0.0137706	1.6854
P37397	Calponin-3 OS=Rattus norvegicus OX=10116 GN=Cnn3 PE=1 SV=1	Cnn3	10	3	3	68087.5	89814.4	96902	115141	96948.7	72108.5	0.588332	1.10748
P38652	Phosphoglucomutase-1 OS=Rattus norvegicus OX=10116 GN=Pgm1 PE=1 SV=2	Pgm1	10	5	5	87646.3	86535.3	81617.8	78220	39629	39361.5	0.0771948	-1.71832
P38718	Mitochondrial pyruvate carrier 2 OS=Rattus norvegicus OX=10116 GN=Mpc2 PE=2 SV=1	Mpc2	32	5	5	321095	344491	379226	199985	225291	220369	0.00136604	-1.61661
P38918	Aflatoxin B1 aldehyde reductase member 3 OS=Rattus norvegicus OX=10116 GN=Akr7a3 PE=1 SV=2	Akr7a3	9	2	2	70395.8	48328.3	39763.5	47216.3	42124.2	20406.9	0.267264	-1.49375
P39032	60S ribosomal protein L36 OS=Rattus norvegicus OX=10116 GN=Rpl36 PE=1 SV=2	Rpl36	21	4	4	630681	1.0267e+06	1.15451e+06	646029	906289	687580	0.386244	-1.22914
P41034	Alpha-tocopherol transfer protein OS=Rattus norvegicus OX=10116 GN=Ttpa PE=1 SV=1	Ttpa	22	4	4	265292	153973	216264	297321	397596	193732	0.292619	1.37374
P41123	60S ribosomal protein L13 OS=Rattus norvegicus OX=10116 GN=Rpl13 PE=1 SV=2	Rpl13	48	10	10	2.16866e+06	4.6489e+06	5.33663e+06	3.0452e+06	4.48403e+06	3.89506e+06	0.990448	-1.00385
P41350	Caveolin-1 OS=Rattus norvegicus OX=10116 GN=Cav1 PE=1 SV=3	Cav1	35	6	2	1.93357e+06	94292.9	96059.3	159308	96432.9	103126	0.474626	-2.22766
P41498	Low molecular weight phosphotyrosine protein phosphatase OS=Rattus norvegicus OX=10116 GN=Acp1 PE=1 SV=3	Acp1	15	2	2	111035	59884.5	45712.4	230838	126159	82714.9	0.15727	1.99373
P41542	General vesicular transport factor p115 OS=Rattus norvegicus OX=10116 GN=Uso1 PE=1 SV=1	Uso1	34	27	27	503266	862983	796244	619963	908411	749582	0.757341	1.06874
P41562	Isocitrate dehydrogenase [NADP] cytoplasmic OS=Rattus norvegicus OX=10116 GN=Idh1 PE=1 SV=1	Idh1	29	12	10	318304	316248	346703	336194	210483	187863	0.149328	-1.37951
P42667	Signal peptidase complex catalytic subunit SEC11A OS=Rattus norvegicus OX=10116 GN=Sec11a PE=2 SV=1	Sec11a	37	7	6	631921	798235	628467	526230	486511	570181	0.0470689	-1.29499
P43244	Matrin-3 OS=Rattus norvegicus OX=10116 GN=Matr3 PE=1 SV=2	Matr3	2	2	2	91084.1	80994.8	84803.1	144161	93225.2	88510.9	0.247715	1.23886
P43278	Histone H1.0 OS=Rattus norvegicus OX=10116 GN=H1-0 PE=2 SV=2	H1-0	11	2	2	153258	43551.9	111285	61534.4	5087.44	16662.8	0.111785	-5.22196
P43428	Glucose-6-phosphatase OS=Rattus norvegicus OX=10116 GN=G6pc PE=2 SV=1	G6pc	20	6	3	575778	879221	814762	1.06503e+06	1.23878e+06	1.03509e+06	0.0480105	1.49045
P43527	Caspase-1 OS=Rattus norvegicus OX=10116 GN=Casp1 PE=2 SV=1	Casp1	5	2	2	42386.7	66840.3	40185.9	65706.5	86329.1	153691	0.0850628	1.97102
P43884	Perilipin-1 OS=Rattus norvegicus OX=10116 GN=Plin1 PE=1 SV=1	Plin1	32	11	11	879516	34723.7	29642.5	22659.4	58160.1	13216.4	0.329247	-3.73192
P45380	Sulfate anion transporter 1 OS=Rattus norvegicus OX=10116 GN=Slc26a1 PE=1 SV=1	Slc26a1	21	13	13	2.57076e+06	1.44733e+06	1.79316e+06	961656	617456	621303	0.0123208	-2.62486
P45592	Cofilin-1 OS=Rattus norvegicus OX=10116 GN=Cfl1 PE=1 SV=3	Cfl1	39	5	3	271525	253150	366130	397655	163809	220912	0.547622	-1.20481
P45953	Very long-chain specific acyl-CoA dehydrogenase, mitochondrial OS=Rattus norvegicus OX=10116 GN=Acadvl PE=1 SV=1	Acadvl	46	28	28	1.2635e+06	2.00307e+06	1.46361e+06	2.833e+06	729560	643726	0.527256	-1.40679
P46462	Transitional endoplasmic reticulum ATPase OS=Rattus norvegicus OX=10116 GN=Vcp PE=1 SV=3	Vcp	57	43	42	2.18901e+06	1.68844e+06	1.85353e+06	3.99983e+06	3.57316e+06	1.99449e+06	0.106157	1.60841
P46720	Solute carrier organic anion transporter family member 1A1 OS=Rattus norvegicus OX=10116 GN=Slco1a1 PE=1 SV=1	Slco1a1	26	17	9	1.00979e+06	1.05158e+06	1.62012e+06	793921	518210	469113	0.0300267	-2.07342
P47853	Biglycan OS=Rattus norvegicus OX=10116 GN=Bgn PE=1 SV=1	Bgn	8	2	2	122511	24413	33928.4	11085.7	25183.2	14471.2	0.121558	-2.92861
P48056	Sodium- and chloride-dependent betaine transporter OS=Rattus norvegicus OX=10116 GN=Slc6a12 PE=1 SV=1	Slc6a12	7	3	3	791600	682038	495296	382103	239999	237113	0.0161763	-2.30822
P48199	C-reactive protein OS=Rattus norvegicus OX=10116 GN=Crp PE=1 SV=1	Crp	18	3	3	362145	370825	614461	492869	374421	672224	0.603607	1.14557
P48500	Triosephosphate isomerase OS=Rattus norvegicus OX=10116 GN=Tpi1 PE=1 SV=2	Tpi1	10	2	2	22450.6	36673.9	45993.4	44049.1	39149.4	18693.7	0.8828	-1.05513
P48508	Glutamate--cysteine ligase regulatory subunit OS=Rattus norvegicus OX=10116 GN=Gclm PE=1 SV=1	Gclm	10	2	2	196147	218057	190838	213195	249689	199968	0.317174	1.09254
P48675	Desmin OS=Rattus norvegicus OX=10116 GN=Des PE=1 SV=2	Des	20	9	4	439074	186348	122102	261462	151814	349825	0.818918	1.11599
P49242	40S ribosomal protein S3a OS=Rattus norvegicus OX=10116 GN=Rps3a PE=1 SV=2	Rps3a	50	13	13	613935	897485	1.14951e+06	879964	1.13902e+06	923842	0.558957	1.13495
P49432	Pyruvate dehydrogenase E1 component subunit beta, mitochondrial OS=Rattus norvegicus OX=10116 GN=Pdhb PE=1 SV=2	Pdhb	30	8	8	830792	173506	162037	354085	114304	152799	0.522235	-1.55732
P50123	Glutamyl aminopeptidase OS=Rattus norvegicus OX=10116 GN=Enpep PE=1 SV=2	Enpep	10	7	7	154258	64743	104992	77563.9	41254.6	62027.5	0.14982	-1.74165
P50137	Transketolase OS=Rattus norvegicus OX=10116 GN=Tkt PE=1 SV=1	Tkt	12	6	6	262958	236748	271951	199141	77556.2	101469	0.0489412	-2.21064
P50237	Sulfotransferase 1C1 OS=Rattus norvegicus OX=10116 GN=Sult1c1 PE=1 SV=1	Sult1c1	10	3	3	74401.5	104139	121670	53607.6	59581	51289.8	0.0184135	-1.792
P50279	Syntaxin-2 OS=Rattus norvegicus OX=10116 GN=Stx2 PE=1 SV=2	Stx2	8	2	2	64683.3	87744.9	383239	72475.6	46092.8	72700.6	0.268943	-2.0767
P50297	Arylamine N-acetyltransferase 1 OS=Rattus norvegicus OX=10116 GN=Nat1 PE=2 SV=1	Nat1	11	3	3	124513	140321	152757	129115	78795.1	61905.4	0.0984455	-1.61825
P50339	Chymase OS=Rattus norvegicus OX=10116 GN=Cma1 PE=2 SV=1	Cma1	13	3	3	149918	3500.38	345.942	4924.37	2886.85	1955.42	0.744279	-1.86918
P50399	Rab GDP dissociation inhibitor beta OS=Rattus norvegicus OX=10116 GN=Gdi2 PE=1 SV=2	Gdi2	13	4	4	123083	133383	191787	114790	112406	101076	0.107367	-1.3415
P50554	4-aminobutyrate aminotransferase, mitochondrial OS=Rattus norvegicus OX=10116 GN=Abat PE=1 SV=3	Abat	7	2	2	247827	189725	231256	237285	118037	102997	0.17749	-1.55627
P50878	60S ribosomal protein L4 OS=Rattus norvegicus OX=10116 GN=Rpl4 PE=1 SV=3	Rpl4	44	24	24	2.14022e+06	3.59519e+06	5.10132e+06	2.1513e+06	4.04599e+06	3.98241e+06	0.905261	-1.04231
P51538	Cytochrome P450 3A9 OS=Rattus norvegicus OX=10116 GN=Cyp3a9 PE=2 SV=2	Cyp3a9	17	9	4	66923.4	78316.7	132494	146976	173445	119863	0.100883	1.63866
P51577	P2X purinoceptor 4 OS=Rattus norvegicus OX=10116 GN=P2rx4 PE=1 SV=1	P2rx4	13	3	3	194651	28665.7	46563.3	85742.4	3834.33	44187.8	0.433821	-2.61512
P51590	Cytochrome P450 2J3 OS=Rattus norvegicus OX=10116 GN=Cyp2j3 PE=2 SV=1	Cyp2j3	46	22	14	359089	318899	359010	342144	970755	682622	0.139122	1.76677
P51647	Retinal dehydrogenase 1 OS=Rattus norvegicus OX=10116 GN=Aldh1a1 PE=1 SV=3	Aldh1a1	9	4	3	42068.7	47549.9	51520.4	63674.2	58253.5	87869.5	0.0498299	1.46784
P51869	Cytochrome P450 4F4 OS=Rattus norvegicus OX=10116 GN=Cyp4f4 PE=2 SV=1	Cyp4f4	33	20	6	854893	1.05592e+06	1.3917e+06	1.48909e+06	1.78038e+06	1.25895e+06	0.132812	1.385
P52020	Squalene monooxygenase OS=Rattus norvegicus OX=10116 GN=Sqle PE=1 SV=1	Sqle	35	16	15	773392	805062	1.30162e+06	2.51652e+06	4.99552e+06	2.7965e+06	0.00974691	3.51367
P52555	Endoplasmic reticulum resident protein 29 OS=Rattus norvegicus OX=10116 GN=Erp29 PE=1 SV=2	Erp29	25	6	6	270622	394522	465958	390851	201638	423716	0.6652	-1.14211
P52759	2-iminobutanoate/2-iminopropanoate deaminase OS=Rattus norvegicus OX=10116 GN=Rida PE=1 SV=3	Rida	54	5	5	542185	507189	613175	519369	212571	202306	0.0964443	-1.96172
P53565	Homeobox protein cut-like 1 OS=Rattus norvegicus OX=10116 GN=Cux1 PE=1 SV=2	Cux1	5	6	6	59701.7	106692	129874	144997	77585	104489	0.711702	1.12423
P53809	Phosphatidylcholine transfer protein OS=Rattus norvegicus OX=10116 GN=Pctp PE=2 SV=2	Pctp	20	5	5	134965	111054	106227	437918	391602	550607	0.000396123	3.89969
P53812	Phosphatidylinositol transfer protein beta isoform OS=Rattus norvegicus OX=10116 GN=Pitpnb PE=1 SV=2	Pitpnb	78	25	3	2.8151e+06	2.69334e+06	3.12317e+06	5.37201e+06	3.61486e+06	3.52283e+06	0.0692774	1.42423
P53987	Monocarboxylate transporter 1 OS=Rattus norvegicus OX=10116 GN=Slc16a1 PE=1 SV=1	Slc16a1	21	10	10	3.73459e+06	3.73772e+06	3.85379e+06	3.21918e+06	1.79848e+06	1.51121e+06	0.0572829	-1.83198
P54311	Guanine nucleotide-binding protein G(I)/G(S)/G(T) subunit beta-1 OS=Rattus norvegicus OX=10116 GN=Gnb1 PE=1 SV=4	Gnb1	39	13	7	1.20524e+06	912496	1.00286e+06	1.55994e+06	1.31974e+06	977480	0.276687	1.22195
P54313	Guanine nucleotide-binding protein G(I)/G(S)/G(T) subunit beta-2 OS=Rattus norvegicus OX=10116 GN=Gnb2 PE=1 SV=4	Gnb2	42	14	8	2.76077e+06	1.89341e+06	2.18834e+06	3.24535e+06	2.67983e+06	2.0588e+06	0.433376	1.16109
P54319	Phospholipase A-2-activating protein OS=Rattus norvegicus OX=10116 GN=Plaa PE=1 SV=3	Plaa	10	6	6	215659	335778	218913	224751	292704	245244	0.9733	1.00588
P54777	Peroxisome assembly factor 2 OS=Rattus norvegicus OX=10116 GN=Pex6 PE=1 SV=1	Pex6	21	16	15	212074	257427	284821	597818	618074	561237	0.000689274	2.37145
P54921	Alpha-soluble NSF attachment protein OS=Rattus norvegicus OX=10116 GN=Napa PE=1 SV=2	Napa	33	7	7	584018	700177	1.07429e+06	1.18113e+06	900189	902722	0.266452	1.29761
P55006	Retinol dehydrogenase 7 OS=Rattus norvegicus OX=10116 GN=Rdh7 PE=1 SV=1	Rdh7	51	24	12	9.51404e+06	1.11826e+07	1.06355e+07	9.78526e+06	8.30993e+06	6.16637e+06	0.131405	-1.31166
P55062	Bax inhibitor 1 OS=Rattus norvegicus OX=10116 GN=Tmbim6 PE=2 SV=2	Tmbim6	9	2	2	198058	178679	230965	110569	138066	137603	0.0123891	-1.57285
P55159	Serum paraoxonase/arylesterase 1 OS=Rattus norvegicus OX=10116 GN=Pon1 PE=1 SV=3	Pon1	36	10	10	5.51993e+06	1.02378e+07	9.76326e+06	4.51969e+06	6.88465e+06	6.71775e+06	0.250264	-1.382
P55161	Nck-associated protein 1 OS=Rattus norvegicus OX=10116 GN=Nckap1 PE=2 SV=1	Nckap1	2	2	2	31829.8	31523.8	39327.2	32582.6	13576.2	22106.2	0.152173	-1.59207
P55281	Cadherin-17 OS=Rattus norvegicus OX=10116 GN=Cdh17 PE=2 SV=1	Cdh17	6	3	3	43913.7	80768.4	95920.7	15414	12213	10930.8	0.00272202	-5.48851
P55797	Apolipoprotein C-IV OS=Rattus norvegicus OX=10116 GN=Apoc4 PE=2 SV=2	Apoc4	24	3	3	325024	305906	323407	722148	415917	635032	0.0240888	1.81019
P56571	ES1 protein homolog, mitochondrial OS=Rattus norvegicus OX=10116 PE=1 SV=2	P56571	13	2	2	179121	153703	189213	225246	124446	102070	0.462014	-1.22109
P56574	Isocitrate dehydrogenase [NADP], mitochondrial OS=Rattus norvegicus OX=10116 GN=Idh2 PE=1 SV=2	Idh2	27	11	10	428024	259601	238873	293226	187848	173630	0.236466	-1.4053
P56603	Secretory carrier-associated membrane protein 1 OS=Rattus norvegicus OX=10116 GN=Scamp1 PE=1 SV=1	Scamp1	6	2	2	7848.25	19385.2	39309.6	1687.32	19007	18624.3	0.455029	-2.15535
P56627	Aquaporin-9 OS=Rattus norvegicus OX=10116 GN=Aqp9 PE=2 SV=1	Aqp9	6	2	2	453223	371486	358212	761109	117383	171929	0.472161	-1.57761
P56745	Claudin-1 OS=Rattus norvegicus OX=10116 GN=Cldn1 PE=1 SV=2	Cldn1	18	3	3	412012	323809	230896	340668	103898	112176	0.178328	-1.97966
P57093	Phytanoyl-CoA dioxygenase, peroxisomal OS=Rattus norvegicus OX=10116 GN=Phyh PE=1 SV=2	Phyh	33	10	10	822858	618306	654233	933019	1.1033e+06	713599	0.161961	1.30194
P57113	Maleylacetoacetate isomerase OS=Rattus norvegicus OX=10116 GN=Gstz1 PE=1 SV=2	Gstz1	46	9	9	817787	882904	1.23495e+06	755129	883925	480803	0.199856	-1.40583
P58200	Vesicle transport through interaction with t-SNAREs homolog 1B OS=Rattus norvegicus OX=10116 GN=Vti1b PE=1 SV=2	Vti1b	19	3	3	116516	129380	127683	82039.2	74854.8	70885.9	0.000776067	-1.64132
P60711	Actin, cytoplasmic 1 OS=Rattus norvegicus OX=10116 GN=Actb PE=1 SV=1	Actb	84	46	2	7.81006e+07	6.59126e+07	8.04789e+07	9.78995e+07	4.22572e+07	4.09947e+07	0.365484	-1.34679
P60868	40S ribosomal protein S20 OS=Rattus norvegicus OX=10116 GN=Rps20 PE=3 SV=1	Rps20	25	3	3	479056	546925	819267	994738	686293	516548	0.542815	1.17995
P60905	DnaJ homolog subfamily C member 5 OS=Rattus norvegicus OX=10116 GN=Dnajc5 PE=1 SV=1	Dnajc5	20	2	2	125136	166743	203549	26501.5	18176.1	55540.6	0.00910951	-5.41468
P61206	ADP-ribosylation factor 3 OS=Rattus norvegicus OX=10116 GN=Arf3 PE=2 SV=2	Arf3	32	5	3	680445	862703	916936	1.35485e+06	1.0405e+06	819444	0.211598	1.28989
P61212	ADP-ribosylation factor-like protein 1 OS=Rattus norvegicus OX=10116 GN=Arl1 PE=1 SV=1	Arl1	25	5	5	278564	368042	420651	580788	606678	475087	0.0340357	1.57158
P61314	60S ribosomal protein L15 OS=Rattus norvegicus OX=10116 GN=Rpl15 PE=1 SV=2	Rpl15	36	10	10	1.24028e+06	2.23492e+06	4.15624e+06	1.18143e+06	2.69533e+06	2.31796e+06	0.748209	-1.15999
P61354	60S ribosomal protein L27 OS=Rattus norvegicus OX=10116 GN=Rpl27 PE=2 SV=2	Rpl27	43	8	8	2.77357e+06	3.96816e+06	5.44826e+06	3.18596e+06	3.72077e+06	2.95341e+06	0.434144	-1.19646
P61515	Putative 60S ribosomal protein L37a OS=Rattus norvegicus OX=10116 GN=Rpl37a-ps1 PE=5 SV=2	Rpl37a-ps1	29	2	2	95965.5	168351	379984	91813.4	94361.1	85944.9	0.15392	-2.02019
P61589	Transforming protein RhoA OS=Rattus norvegicus OX=10116 GN=Rhoa PE=1 SV=1	Rhoa	46	9	8	1.14355e+06	1.52337e+06	1.61381e+06	2.10191e+06	3.65811e+06	2.05974e+06	0.0560982	1.77933
P61621	Protein transport protein Sec61 subunit alpha isoform 1 OS=Rattus norvegicus OX=10116 GN=Sec61a1 PE=2 SV=2	Sec61a1	15	8	8	1.44687e+06	2.21159e+06	2.48249e+06	2.3621e+06	2.52047e+06	1.665e+06	0.741311	1.07661
P61805	Dolichyl-diphosphooligosaccharide--protein glycosyltransferase subunit DAD1 OS=Rattus norvegicus OX=10116 GN=Dad1 PE=3 SV=3	Dad1	25	3	3	1.72662e+06	2.04296e+06	2.77813e+06	1.64831e+06	1.93634e+06	1.95718e+06	0.373387	-1.16195
P61980	Heterogeneous nuclear ribonucleoprotein K OS=Rattus norvegicus OX=10116 GN=Hnrnpk PE=1 SV=1	Hnrnpk	23	7	7	196358	210716	296185	352006	192954	169932	0.941982	-1.02018
P61983	14-3-3 protein gamma OS=Rattus norvegicus OX=10116 GN=Ywhag PE=1 SV=2	Ywhag	27	7	2	212230	258691	318380	349260	148340	145476	0.419031	-1.32367
P62083	40S ribosomal protein S7 OS=Rattus norvegicus OX=10116 GN=Rps7 PE=1 SV=1	Rps7	14	3	3	231782	219351	462211	148200	291740	218181	0.381684	-1.35561
P62138	Serine/threonine-protein phosphatase PP1-alpha catalytic subunit OS=Rattus norvegicus OX=10116 GN=Ppp1ca PE=1 SV=1	Ppp1ca	23	7	3	224635	237621	244438	312848	172639	186571	0.671016	-1.08995
P62142	Serine/threonine-protein phosphatase PP1-beta catalytic subunit OS=Rattus norvegicus OX=10116 GN=Ppp1cb PE=1 SV=3	Ppp1cb	19	6	2	330270	311701	361658	361455	227411	258485	0.266092	-1.20559
P62198	26S proteasome regulatory subunit 8 OS=Rattus norvegicus OX=10116 GN=Psmc5 PE=1 SV=1	Psmc5	6	2	2	468437	446809	239280	334168	1.32336e+06	635182	0.273051	1.77673
P62243	40S ribosomal protein S8 OS=Rattus norvegicus OX=10116 GN=Rps8 PE=1 SV=2	Rps8	28	5	5	1.54616e+06	1.86441e+06	1.96308e+06	1.9361e+06	2.23274e+06	1.93637e+06	0.206727	1.13939
P62250	40S ribosomal protein S16 OS=Rattus norvegicus OX=10116 GN=Rps16 PE=1 SV=2	Rps16	54	9	7	858404	1.25782e+06	1.56105e+06	1.33221e+06	1.53386e+06	1.30426e+06	0.448805	1.16502
P62260	14-3-3 protein epsilon OS=Rattus norvegicus OX=10116 GN=Ywhae PE=1 SV=1	Ywhae	42	10	7	271782	419600	558195	697379	205686	227514	0.642087	-1.24945
P62268	40S ribosomal protein S23 OS=Rattus norvegicus OX=10116 GN=Rps23 PE=1 SV=3	Rps23	21	3	3	387871	590736	768304	655414	335841	471223	0.559383	-1.19283
P62271	40S ribosomal protein S18 OS=Rattus norvegicus OX=10116 GN=Rps18 PE=1 SV=3	Rps18	49	10	10	1.1649e+06	1.55057e+06	2.17353e+06	1.85435e+06	2.16212e+06	1.46223e+06	0.564649	1.143
P62278	40S ribosomal protein S13 OS=Rattus norvegicus OX=10116 GN=Rps13 PE=1 SV=2	Rps13	52	9	8	713106	941733	1.24351e+06	1.14585e+06	1.225e+06	1.08616e+06	0.288926	1.2222
P62282	40S ribosomal protein S11 OS=Rattus norvegicus OX=10116 GN=Rps11 PE=1 SV=3	Rps11	26	5	5	940530	864928	1.29061e+06	1.35995e+06	1.74621e+06	1.4052e+06	0.0564148	1.47029
P62332	ADP-ribosylation factor 6 OS=Rattus norvegicus OX=10116 GN=Arf6 PE=1 SV=2	Arf6	33	4	4	563691	468781	621268	785109	607505	537291	0.345538	1.16002
P62425	60S ribosomal protein L7a OS=Rattus norvegicus OX=10116 GN=Rpl7a PE=1 SV=2	Rpl7a	39	13	2	1.71058e+06	3.02145e+06	5.33611e+06	1.73539e+06	3.56646e+06	2.64165e+06	0.677498	-1.1904
P62630	Elongation factor 1-alpha 1 OS=Rattus norvegicus OX=10116 GN=Eef1a1 PE=2 SV=1	Eef1a1	35	15	15	3.9438e+06	4.76058e+06	4.58125e+06	5.54839e+06	7.40961e+06	4.47463e+06	0.181805	1.28841
P62703	40S ribosomal protein S4, X isoform OS=Rattus norvegicus OX=10116 GN=Rps4x PE=2 SV=2	Rps4x	37	12	11	1.19885e+06	1.25824e+06	2.06197e+06	1.66675e+06	2.2302e+06	1.44543e+06	0.444836	1.19987
P62718	60S ribosomal protein L18a OS=Rattus norvegicus OX=10116 GN=Rpl18a PE=2 SV=1	Rpl18a	36	7	7	1.27497e+06	1.64528e+06	2.66253e+06	1.30605e+06	1.73812e+06	1.7066e+06	0.630987	-1.12968
P62744	AP-2 complex subunit sigma OS=Rattus norvegicus OX=10116 GN=Ap2s1 PE=1 SV=1	Ap2s1	20	3	3	421226	335708	381640	380428	304036	267204	0.203429	-1.2042
P62752	60S ribosomal protein L23a OS=Rattus norvegicus OX=10116 GN=Rpl23a PE=2 SV=1	Rpl23a	33	7	7	2.98505e+06	4.03629e+06	5.0617e+06	3.72382e+06	4.21107e+06	3.34771e+06	0.779315	-1.05124
P62755	40S ribosomal protein S6 OS=Rattus norvegicus OX=10116 GN=Rps6 PE=1 SV=1	Rps6	23	6	6	813696	1.51126e+06	1.87847e+06	987762	1.82882e+06	1.173e+06	0.930659	-1.02919
P62804	Histone H4 OS=Rattus norvegicus OX=10116 GN=H4c2 PE=1 SV=2	H4c2	52	10	10	2.72919e+07	9.19765e+06	1.11951e+07	9.39899e+06	8.89307e+06	8.7893e+06	0.253139	-1.56393
P62828	GTP-binding nuclear protein Ran OS=Rattus norvegicus OX=10116 GN=Ran PE=1 SV=3	Ran	21	4	4	130203	159871	167865	195240	257787	194272	0.0478411	1.40917
P62832	60S ribosomal protein L23 OS=Rattus norvegicus OX=10116 GN=Rpl23 PE=2 SV=1	Rpl23	49	7	7	999538	1.38793e+06	1.75206e+06	1.19045e+06	1.33797e+06	1.18372e+06	0.640044	-1.08835
P62836	Ras-related protein Rap-1A OS=Rattus norvegicus OX=10116 GN=Rap1a PE=1 SV=1	Rap1a	55	12	2	3.93287e+06	3.06705e+06	3.10904e+06	4.79801e+06	3.85165e+06	3.49523e+06	0.216682	1.1987
P62845	40S ribosomal protein S15 OS=Rattus norvegicus OX=10116 GN=Rps15 PE=1 SV=2	Rps15	15	2	2	183992	355327	541384	334022	372518	162243	0.670409	-1.20582
P62850	40S ribosomal protein S24 OS=Rattus norvegicus OX=10116 GN=Rps24 PE=2 SV=1	Rps24	17	2	2	137512	160551	166558	165443	185304	187600	0.10385	1.16078
P62856	40S ribosomal protein S26 OS=Rattus norvegicus OX=10116 GN=Rps26 PE=3 SV=3	Rps26	27	3	3	457111	698875	891724	616199	903866	616584	0.802603	1.06428
P62890	60S ribosomal protein L30 OS=Rattus norvegicus OX=10116 GN=Rpl30 PE=3 SV=2	Rpl30	66	7	3	330930	426631	473563	445422	412574	403746	0.769196	1.03531
P62898	Cytochrome c, somatic OS=Rattus norvegicus OX=10116 GN=Cycs PE=1 SV=2	Cycs	39	5	5	70357.9	97279.6	152639	80987	43398.9	49591.1	0.112127	-1.81649
P62902	60S ribosomal protein L31 OS=Rattus norvegicus OX=10116 GN=Rpl31 PE=2 SV=1	Rpl31	52	7	7	1.76839e+06	2.29002e+06	3.19535e+06	2.06282e+06	2.64705e+06	1.77202e+06	0.66466	-1.10174
P62907	60S ribosomal protein L10a OS=Rattus norvegicus OX=10116 GN=Rpl10a PE=1 SV=2	Rpl10a	34	8	8	2.31805e+06	3.90464e+06	5.17787e+06	3.41692e+06	4.36792e+06	2.81706e+06	0.898897	-1.03685
P62909	40S ribosomal protein S3 OS=Rattus norvegicus OX=10116 GN=Rps3 PE=1 SV=1	Rps3	63	15	15	1.56305e+06	1.91437e+06	2.09259e+06	2.22488e+06	1.99782e+06	2.04368e+06	0.250364	1.13205
P62912	60S ribosomal protein L32 OS=Rattus norvegicus OX=10116 GN=Rpl32 PE=1 SV=2	Rpl32	21	3	3	566522	962872	1.69562e+06	387059	1.21395e+06	702033	0.494133	-1.41013
P62914	60S ribosomal protein L11 OS=Rattus norvegicus OX=10116 GN=Rpl11 PE=1 SV=2	Rpl11	45	7	7	2.73958e+06	4.24293e+06	4.15595e+06	3.53232e+06	3.82975e+06	3.41623e+06	0.924541	-1.01488
P62916	Transcription initiation factor IIB OS=Rattus norvegicus OX=10116 GN=Gtf2b PE=2 SV=1	Gtf2b	19	4	4	82996.5	99733.7	91220.1	162686	154507	304823	0.026375	2.16497
P62919	60S ribosomal protein L8 OS=Rattus norvegicus OX=10116 GN=Rpl8 PE=2 SV=2	Rpl8	25	7	7	3.17211e+06	6.27374e+06	8.04612e+06	3.84082e+06	5.7513e+06	4.77581e+06	0.668724	-1.14923
P62944	AP-2 complex subunit beta OS=Rattus norvegicus OX=10116 GN=Ap2b1 PE=1 SV=1	Ap2b1	35	31	15	1.20226e+06	758620	986121	984291	1.50722e+06	1.10848e+06	0.335996	1.22281
P62986	Ubiquitin-60S ribosomal protein L40 OS=Rattus norvegicus OX=10116 GN=Uba52 PE=1 SV=2	Uba52	51	7	5	1.25678e+07	1.07137e+07	1.14342e+07	1.05844e+07	1.18715e+07	1.0692e+07	0.485042	-1.04647
P63018	Heat shock cognate 71 kDa protein OS=Rattus norvegicus OX=10116 GN=Hspa8 PE=1 SV=1	Hspa8	59	44	33	5.06319e+06	5.28232e+06	6.80054e+06	6.35953e+06	4.11794e+06	3.80051e+06	0.337352	-1.22259
P63025	Vesicle-associated membrane protein 3 OS=Rattus norvegicus OX=10116 GN=Vamp3 PE=1 SV=1	Vamp3	48	3	2	207374	189370	187415	134801	148913	171353	0.0297195	-1.2886
P63031	Mitochondrial pyruvate carrier 1 OS=Rattus norvegicus OX=10116 GN=Mpc1 PE=3 SV=1	Mpc1	33	5	5	734211	853622	1.08418e+06	1.20644e+06	800396	774384	0.869501	1.03243
P63036	DnaJ homolog subfamily A member 1 OS=Rattus norvegicus OX=10116 GN=Dnaja1 PE=1 SV=1	Dnaja1	32	8	8	311636	474294	624038	520382	482212	653973	0.435217	1.21173
P63039	60 kDa heat shock protein, mitochondrial OS=Rattus norvegicus OX=10116 GN=Hspd1 PE=1 SV=1	Hspd1	40	17	17	1.62024e+06	1.1177e+06	1.41147e+06	1.91902e+06	770751	1.00042e+06	0.566569	-1.19987
P63081	V-type proton ATPase 16 kDa proteolipid subunit OS=Rattus norvegicus OX=10116 GN=Atp6v0c PE=2 SV=1	Atp6v0c	12	2	2	155827	108658	110872	149793	92590.2	80219.1	0.476353	-1.1905
P63095	Guanine nucleotide-binding protein G(s) subunit alpha isoforms short OS=Rattus norvegicus OX=10116 GN=Gnas PE=1 SV=1	Gnas	35	13	11	1.80005e+06	1.2438e+06	1.08034e+06	1.40616e+06	872318	772334	0.259382	-1.36676
P63102	14-3-3 protein zeta/delta OS=Rattus norvegicus OX=10116 GN=Ywhaz PE=1 SV=1	Ywhaz	24	6	2	219205	269407	368735	357246	138565	143858	0.340425	-1.45146
P63174	60S ribosomal protein L38 OS=Rattus norvegicus OX=10116 GN=Rpl38 PE=1 SV=2	Rpl38	50	5	5	956385	1.40552e+06	1.96751e+06	1.2992e+06	1.72364e+06	1.23058e+06	0.955968	1.01379
P63219	Guanine nucleotide-binding protein G(I)/G(S)/G(O) subunit gamma-5 OS=Rattus norvegicus OX=10116 GN=Gng5 PE=3 SV=1	Gng5	16	2	2	91996.9	147497	217319	129642	148466	150238	0.980654	-1.00655
P63245	Receptor of activated protein C kinase 1 OS=Rattus norvegicus OX=10116 GN=Rack1 PE=1 SV=3	Rack1	8	2	2	139509	195870	143959	192183	107601	136083	0.606824	-1.11813
P63322	Ras-related protein Ral-A OS=Rattus norvegicus OX=10116 GN=Rala PE=1 SV=1	Rala	23	4	2	805402	657780	748384	980594	678461	841201	0.400054	1.12176
P63326	40S ribosomal protein S10 OS=Rattus norvegicus OX=10116 GN=Rps10 PE=2 SV=1	Rps10	59	10	10	652400	1.0027e+06	994636	1.00862e+06	950165	764831	0.821586	1.04051
P67779	Prohibitin OS=Rattus norvegicus OX=10116 GN=Phb PE=1 SV=1	Phb	53	15	10	2.51321e+06	3.38938e+06	3.56617e+06	2.48806e+06	3.02037e+06	2.59304e+06	0.298833	-1.15951
P68101	Eukaryotic translation initiation factor 2 subunit 1 OS=Rattus norvegicus OX=10116 GN=Eif2s1 PE=1 SV=2	Eif2s1	15	4	4	187477	172960	112401	460814	302903	227973	0.049295	2.05913
P69897	Tubulin beta-5 chain OS=Rattus norvegicus OX=10116 GN=Tubb5 PE=1 SV=1	Tubb5	69	30	3	2.81746e+06	2.90238e+06	3.26561e+06	3.12326e+06	3.66655e+06	2.92958e+06	0.398434	1.07902
P70473	Alpha-methylacyl-CoA racemase OS=Rattus norvegicus OX=10116 GN=Amacr PE=1 SV=3	Amacr	30	10	10	250296	242797	255999	282413	264421	158906	0.64654	-1.09447
P70500	CDP-diacylglycerol--inositol 3-phosphatidyltransferase OS=Rattus norvegicus OX=10116 GN=Cdipt PE=1 SV=1	Cdipt	10	2	2	129423	127119	160907	206199	110593	148166	0.698384	1.08473
P70550	Ras-related protein Rab-8B OS=Rattus norvegicus OX=10116 GN=Rab8b PE=1 SV=1	Rab8b	52	12	4	527009	489587	495653	898357	731096	813751	0.00170507	1.61076
P70580	Membrane-associated progesterone receptor component 1 OS=Rattus norvegicus OX=10116 GN=Pgrmc1 PE=1 SV=3	Pgrmc1	46	11	10	5.28608e+06	6.69317e+06	7.34473e+06	5.89761e+06	8.95244e+06	7.44962e+06	0.424383	1.14816
P70584	Short/branched chain specific acyl-CoA dehydrogenase, mitochondrial OS=Rattus norvegicus OX=10116 GN=Acadsb PE=1 SV=1	Acadsb	7	2	2	97142.5	57277.9	85505.7	55859	48240.1	41295.8	0.0558818	-1.62303
P70615	Lamin-B1 OS=Rattus norvegicus OX=10116 GN=Lmnb1 PE=1 SV=3	Lmnb1	15	8	7	327473	129250	151847	179089	110161	147976	0.456925	-1.30089
P80254	D-dopachrome decarboxylase OS=Rattus norvegicus OX=10116 GN=Ddt PE=1 SV=3	Ddt	22	2	2	136579	173077	326501	128813	106486	59777.3	0.0981213	-2.11141
P80432	Cytochrome c oxidase subunit 7C, mitochondrial OS=Rattus norvegicus OX=10116 GN=Cox7c PE=1 SV=2	Cox7c	29	2	2	482830	451109	466015	395135	244846	216223	0.046473	-1.69296
P81155	Voltage-dependent anion-selective channel protein 2 OS=Rattus norvegicus OX=10116 GN=Vdac2 PE=1 SV=2	Vdac2	37	8	7	1.23791e+06	1.57792e+06	2.14981e+06	1.09485e+06	932132	834069	0.0405067	-1.70234
P81795	Eukaryotic translation initiation factor 2 subunit 3, X-linked OS=Rattus norvegicus OX=10116 GN=Eif2s3 PE=1 SV=2	Eif2s3	6	3	3	44823.7	43404.1	41112.6	96894.6	95385.7	56277.6	0.0257964	1.86653
P82471	Guanine nucleotide-binding protein G(q) subunit alpha OS=Rattus norvegicus OX=10116 GN=Gnaq PE=2 SV=2	Gnaq	18	6	2	444130	296564	273372	236229	114928	153522	0.0492706	-2.05188
P82995	Heat shock protein HSP 90-alpha OS=Rattus norvegicus OX=10116 GN=Hsp90aa1 PE=1 SV=3	Hsp90aa1	23	16	8	415661	472317	357665	755383	468523	366191	0.419465	1.22664
P83732	60S ribosomal protein L24 OS=Rattus norvegicus OX=10116 GN=Rpl24 PE=2 SV=1	Rpl24	45	9	9	2.50777e+06	3.9185e+06	4.24854e+06	2.51198e+06	3.7102e+06	2.80564e+06	0.480792	-1.16878
P83883	60S ribosomal protein L36a OS=Rattus norvegicus OX=10116 GN=Rpl36a PE=1 SV=2	Rpl36a	17	3	3	197867	236396	353818	131959	98218.7	221840	0.117955	-1.79215
P84060	Dystrobrevin beta OS=Rattus norvegicus OX=10116 GN=Dtnb PE=1 SV=2	Dtnb	12	6	6	230447	245561	328482	165093	341684	218942	0.59783	-1.14601
P84083	ADP-ribosylation factor 5 OS=Rattus norvegicus OX=10116 GN=Arf5 PE=1 SV=2	Arf5	26	5	3	312101	413151	469066	571323	222480	403423	0.863596	-1.05658
P84092	AP-2 complex subunit mu OS=Rattus norvegicus OX=10116 GN=Ap2m1 PE=1 SV=1	Ap2m1	33	14	14	1.07424e+06	814028	1.06394e+06	732942	807484	653940	0.0557205	-1.33959
P84100	60S ribosomal protein L19 OS=Rattus norvegicus OX=10116 GN=Rpl19 PE=1 SV=1	Rpl19	31	7	6	1.03268e+06	1.48601e+06	3.02369e+06	1.08506e+06	1.9932e+06	1.78005e+06	0.873426	-1.06421
P84245	Histone H3.3 OS=Rattus norvegicus OX=10116 GN=H3-3b PE=1 SV=2	H3-3b	22	4	4	1.46712e+07	5.76524e+06	7.57267e+06	5.55476e+06	5.97947e+06	5.13351e+06	0.191228	-1.55452
P84903	Stromal interaction molecule 1 OS=Rattus norvegicus OX=10116 GN=Stim1 PE=1 SV=1	Stim1	16	9	9	297916	295711	423022	551982	697645	514861	0.0204236	1.74572
P85007	Immediate early response 3-interacting protein 1 OS=Rattus norvegicus OX=10116 GN=Ier3ip1 PE=3 SV=1	Ier3ip1	34	2	2	329176	373474	497392	348292	392777	314419	0.443359	-1.12442
P85108	Tubulin beta-2A chain OS=Rattus norvegicus OX=10116 GN=Tubb2a PE=1 SV=1	Tubb2a	65	28	3	1.57123e+06	1.51863e+06	1.35623e+06	1.33083e+06	1.42587e+06	1.07158e+06	0.185088	-1.16752
P85125	Caveolae-associated protein 1 OS=Rattus norvegicus OX=10116 GN=Cavin1 PE=1 SV=1	Cavin1	34	10	10	1.62651e+06	30734.3	15322	64771.7	44417.3	31742.4	0.654285	-2.03176
P85834	Elongation factor Tu, mitochondrial OS=Rattus norvegicus OX=10116 GN=Tufm PE=1 SV=1	Tufm	15	5	5	900208	674504	561908	1.53342e+06	2.32766e+06	1.04422e+06	0.0414713	2.21884
P85970	Actin-related protein 2/3 complex subunit 2 OS=Rattus norvegicus OX=10116 GN=Arpc2 PE=1 SV=1	Arpc2	34	11	11	622776	617188	822551	856608	411153	344710	0.33923	-1.37581
P85972	Vinculin OS=Rattus norvegicus OX=10116 GN=Vcl PE=1 SV=1	Vcl	39	35	35	1.50388e+06	989657	1.21828e+06	1.19482e+06	602740	514013	0.137236	-1.69829
P85973	Purine nucleoside phosphorylase OS=Rattus norvegicus OX=10116 GN=Pnp PE=1 SV=1	Pnp	27	5	5	170051	170439	190049	115302	84622.5	84713.7	0.00443489	-1.88183
P97521	Mitochondrial carnitine/acylcarnitine carrier protein OS=Rattus norvegicus OX=10116 GN=Slc25a20 PE=1 SV=1	Slc25a20	50	16	16	1.55592e+06	1.91844e+06	3.02843e+06	1.98514e+06	2.23606e+06	1.89328e+06	0.910367	-1.0246
P97524	Very long-chain acyl-CoA synthetase OS=Rattus norvegicus OX=10116 GN=Slc27a2 PE=1 SV=1	Slc27a2	57	41	3	4.89164e+06	4.29363e+06	5.34502e+06	6.56068e+06	8.1818e+06	7.01949e+06	0.0114506	1.49724
P97532	3-mercaptopyruvate sulfurtransferase OS=Rattus norvegicus OX=10116 GN=Mpst PE=1 SV=3	Mpst	8	2	2	172424	117723	112156	218481	67604.1	84447	0.629541	-1.22209
P97536	Cullin-associated NEDD8-dissociated protein 1 OS=Rattus norvegicus OX=10116 GN=Cand1 PE=1 SV=1	Cand1	24	27	27	680811	832790	781893	858639	1.07056e+06	1.02205e+06	0.0492953	1.28448
P97544	Phospholipid phosphatase 3 OS=Rattus norvegicus OX=10116 GN=Plpp3 PE=1 SV=1	Plpp3	15	5	5	498088	409624	577809	404127	216131	217245	0.057426	-1.83836
P97569	Kallistatin OS=Rattus norvegicus OX=10116 PE=2 SV=1	P97569	15	5	5	131759	190557	205315	150618	146358	143546	0.303312	-1.17665
P97570	85/88 kDa calcium-independent phospholipase A2 OS=Rattus norvegicus OX=10116 GN=Pla2g6 PE=1 SV=2	Pla2g6	6	3	3	33901.2	39739.9	27740.8	52080.9	27311.4	68214.5	0.335557	1.3744
P97612	Fatty-acid amide hydrolase 1 OS=Rattus norvegicus OX=10116 GN=Faah PE=1 SV=1	Faah	42	21	21	4.30228e+06	3.41765e+06	4.87917e+06	5.50127e+06	8.95091e+06	5.55124e+06	0.0805044	1.56189
P97633	Casein kinase I isoform alpha OS=Rattus norvegicus OX=10116 GN=Csnk1a1 PE=2 SV=1	Csnk1a1	11	3	3	126641	118740	133789	101749	84908.9	61491	0.0426372	-1.55871
P97675	Ectonucleotide pyrophosphatase/phosphodiesterase family member 3 OS=Rattus norvegicus OX=10116 GN=Enpp3 PE=1 SV=2	Enpp3	18	12	12	388293	468655	284651	455218	243878	324050	0.627665	-1.12921
P97829	Leukocyte surface antigen CD47 OS=Rattus norvegicus OX=10116 GN=Cd47 PE=1 SV=1	Cd47	19	6	5	1.1606e+06	916752	771927	1.0701e+06	371060	578426	0.266308	-1.5292
P97852	Peroxisomal multifunctional enzyme type 2 OS=Rattus norvegicus OX=10116 GN=Hsd17b4 PE=1 SV=3	Hsd17b4	45	31	31	4.41761e+06	5.02243e+06	4.23594e+06	5.76271e+06	9.16606e+06	8.07855e+06	0.0269142	1.65589
P97887	Presenilin-1 OS=Rattus norvegicus OX=10116 GN=Psen1 PE=1 SV=1	Psen1	6	2	2	143296	110114	57293	66598.9	27479.8	72634.2	0.196849	-1.89461
P97943	Scavenger receptor class B member 1 OS=Rattus norvegicus OX=10116 GN=Scarb1 PE=1 SV=1	Scarb1	25	11	11	4.88055e+06	2.93696e+06	3.1931e+06	2.44735e+06	3.63175e+06	4.22672e+06	0.785658	-1.06804
Q00238	Intercellular adhesion molecule 1 OS=Rattus norvegicus OX=10116 GN=Icam1 PE=2 SV=1	Icam1	12	6	6	562668	379420	345794	509086	262276	367065	0.603827	-1.1463
Q00438	Polypyrimidine tract-binding protein 1 OS=Rattus norvegicus OX=10116 GN=Ptbp1 PE=1 SV=1	Ptbp1	7	3	3	36900.9	58165.4	130372	92242.1	15463.8	73415.1	0.651214	-1.38767
Q00715	Histone H2B type 1 OS=Rattus norvegicus OX=10116 PE=1 SV=2	Q00715	46	10	10	2.08041e+07	6.42126e+06	8.49351e+06	6.71443e+06	5.29364e+06	6.48332e+06	0.216275	-1.70124
Q01129	Decorin OS=Rattus norvegicus OX=10116 GN=Dcn PE=1 SV=1	Dcn	25	9	9	874602	8874.28	10151.5	15306.1	80995.5	8073.54	0.69947	-1.98928
Q01177	Plasminogen OS=Rattus norvegicus OX=10116 GN=Plg PE=2 SV=2	Plg	67	39	39	1.3552e+06	1.24556e+06	1.65089e+06	1.77249e+06	1.01008e+06	1.33647e+06	0.794593	-1.05211
Q01579	Glutathione S-transferase theta-1 OS=Rattus norvegicus OX=10116 GN=Gstt1 PE=1 SV=2	Gstt1	8	3	2	157826	166815	126044	214343	306177	233121	0.0207833	1.66434
Q02253	Methylmalonate-semialdehyde dehydrogenase [acylating], mitochondrial OS=Rattus norvegicus OX=10116 GN=Aldh6a1 PE=1 SV=1	Aldh6a1	51	20	20	3.55825e+06	2.67348e+06	2.85708e+06	3.4862e+06	4.04544e+06	3.45824e+06	0.123937	1.2152
Q02353	Bifunctional heparan sulfate N-deacetylase/N-sulfotransferase 1 OS=Rattus norvegicus OX=10116 GN=Ndst1 PE=1 SV=1	Ndst1	18	14	12	265104	372836	509049	491326	288572	395448	0.889418	1.03675
Q02769	Squalene synthase OS=Rattus norvegicus OX=10116 GN=Fdft1 PE=2 SV=1	Fdft1	31	12	11	454627	543855	902454	1.08205e+06	1.18165e+06	1.02561e+06	0.0478743	1.80462
Q02874	Core histone macro-H2A.1 OS=Rattus norvegicus OX=10116 GN=H2afy PE=1 SV=4	H2afy	21	6	6	715345	278577	337804	312226	275036	266846	0.285553	-1.43219
Q03248	Beta-ureidopropionase OS=Rattus norvegicus OX=10116 GN=Upb1 PE=1 SV=1	Upb1	17	4	4	374313	300183	396955	377539	194797	257568	0.245261	-1.33038
Q03336	Regucalcin OS=Rattus norvegicus OX=10116 GN=Rgn PE=1 SV=3	Rgn	22	5	5	1.0292e+06	947729	1.30786e+06	563018	470553	419907	0.00322928	-2.25504
Q05096	Unconventional myosin-Ib OS=Rattus norvegicus OX=10116 GN=Myo1b PE=1 SV=1	Myo1b	21	23	23	718791	710692	830682	477220	520303	321161	0.0237111	-1.74585
Q05343	Retinoic acid receptor RXR-alpha OS=Rattus norvegicus OX=10116 GN=Rxra PE=1 SV=1	Rxra	7	3	3	82358.5	138204	131667	87282.9	78153.7	132846	0.508087	-1.18257
Q05511	Serine protease hepsin OS=Rattus norvegicus OX=10116 GN=Hpn PE=2 SV=1	Hpn	27	9	9	587061	548160	684194	646640	521885	462847	0.386063	-1.12124
Q06647	ATP synthase subunit O, mitochondrial OS=Rattus norvegicus OX=10116 GN=Atp5po PE=1 SV=1	Atp5po	45	12	12	3.17082e+06	3.19024e+06	3.59832e+06	2.02293e+06	2.85467e+06	1.88727e+06	0.0403172	-1.49477
Q06QG6	NADH-ubiquinone oxidoreductase chain 5 OS=Rattus norvegicus OX=10116 GN=ND5 PE=3 SV=1	ND5	8	3	3	279408	317033	293791	84768.1	113174	68693.4	0.00120131	-3.40536
Q07014	Tyrosine-protein kinase Lyn OS=Rattus norvegicus OX=10116 GN=Lyn PE=1 SV=3	Lyn	24	11	8	580710	476383	511732	526718	290634	327140	0.143506	-1.41395
Q07066	Peroxisomal membrane protein 2 OS=Rattus norvegicus OX=10116 GN=Pxmp2 PE=1 SV=2	Pxmp2	30	7	7	784341	860102	985322	483090	582777	586800	0.00723822	-1.59051
Q07116	Sulfite oxidase, mitochondrial OS=Rattus norvegicus OX=10116 GN=Suox PE=1 SV=2	Suox	6	3	3	97239.2	179919	198087	115468	43822.5	130866	0.250932	-1.73619
Q07523	Hydroxyacid oxidase 2 OS=Rattus norvegicus OX=10116 GN=Hao2 PE=1 SV=2	Hao2	11	3	3	200951	305157	301764	110483	68377.1	86184.9	0.00463014	-3.05174
Q07969	Platelet glycoprotein 4 OS=Rattus norvegicus OX=10116 GN=Cd36 PE=1 SV=3	Cd36	22	10	4	2.77556e+06	276238	233739	525833	383914	550094	0.852825	-1.17296
Q07984	Translocon-associated protein subunit delta OS=Rattus norvegicus OX=10116 GN=Ssr4 PE=2 SV=1	Ssr4	25	4	4	2.02259e+06	2.29672e+06	2.35564e+06	1.8699e+06	2.16035e+06	2.12299e+06	0.282875	-1.08462
Q08013	Translocon-associated protein subunit gamma OS=Rattus norvegicus OX=10116 GN=Ssr3 PE=1 SV=2	Ssr3	12	3	3	790267	797221	884877	910674	606486	708242	0.394417	-1.12536
Q08163	Adenylyl cyclase-associated protein 1 OS=Rattus norvegicus OX=10116 GN=Cap1 PE=1 SV=3	Cap1	8	3	3	87757.6	93377.1	103382	66319.3	38833.3	47264.2	0.016722	-1.90925
Q08201	Phosphatidylcholine translocator ABCB4 OS=Rattus norvegicus OX=10116 GN=Abcb4 PE=1 SV=1	Abcb4	22	23	16	554898	481729	487899	488794	365515	276507	0.13065	-1.38209
Q08850	Syntaxin-4 OS=Rattus norvegicus OX=10116 GN=Stx4 PE=1 SV=1	Stx4	21	6	6	382592	295442	267688	334629	131641	185095	0.209544	-1.54821
Q08851	Syntaxin-5 OS=Rattus norvegicus OX=10116 GN=Stx5 PE=1 SV=2	Stx5	33	8	8	444703	735307	699895	484222	568369	476395	0.335225	-1.20405
Q09073	ADP/ATP translocase 2 OS=Rattus norvegicus OX=10116 GN=Slc25a5 PE=1 SV=3	Slc25a5	55	21	9	7.50137e+06	1.11547e+07	1.16099e+07	6.68416e+06	8.89936e+06	6.99427e+06	0.162433	-1.32666
Q09325	Alpha-1,3-mannosyl-glycoprotein 2-beta-N-acetylglucosaminyltransferase OS=Rattus norvegicus OX=10116 GN=Mgat1 PE=2 SV=1	Mgat1	45	16	16	517528	847436	833310	913685	433059	629630	0.660149	-1.13625
Q09326	Alpha-1,6-mannosyl-glycoprotein 2-beta-N-acetylglucosaminyltransferase OS=Rattus norvegicus OX=10116 GN=Mgat2 PE=1 SV=1	Mgat2	34	14	14	608584	1.18691e+06	1.33799e+06	855240	768201	789541	0.448605	-1.23051
Q0H8B9	C-type lectin domain family 2 member D11 OS=Rattus norvegicus OX=10116 GN=Clec2d11 PE=1 SV=1	Clec2d11	19	4	4	223248	199365	219964	168809	113539	173902	0.0646397	-1.43213
Q0ZHH6	Atlastin-3 OS=Rattus norvegicus OX=10116 GN=Atl3 PE=2 SV=2	Atl3	37	17	2	220754	147462	181791	223843	179893	175166	0.69745	1.06027
Q10473	Polypeptide N-acetylgalactosaminyltransferase 1 OS=Rattus norvegicus OX=10116 GN=Galnt1 PE=1 SV=1	Galnt1	27	13	13	256632	597066	538759	534490	346215	440542	0.989323	-1.0042
Q10743	Disintegrin and metalloproteinase domain-containing protein 10 OS=Rattus norvegicus OX=10116 GN=Adam10 PE=1 SV=2	Adam10	3	2	2	137324	114782	112849	77063.7	91039.2	99415.8	0.032951	-1.36624
Q10758	Keratin, type II cytoskeletal 8 OS=Rattus norvegicus OX=10116 GN=Krt8 PE=1 SV=3	Krt8	88	77	63	1.16734e+08	1.04914e+08	1.12027e+08	1.09228e+08	5.91738e+07	6.87514e+07	0.114956	-1.45614
Q156J1	Bcl-2-interacting death suppressor OS=Rattus norvegicus OX=10116 PE=2 SV=1	Q156J1	8	4	4	99435.8	135519	140875	138752	38192	195112	0.710897	-1.2245
Q1H5H1	Thioredoxin reductase-like selenoprotein T OS=Rattus norvegicus OX=10116 GN=Selenot PE=1 SV=2	Selenot	12	2	2	211922	238643	319852	329830	366886	279732	0.1661	1.27908
Q1HCL7	NAD kinase 2, mitochondrial OS=Rattus norvegicus OX=10116 GN=Nadk2 PE=1 SV=1	Nadk2	8	3	3	107871	128651	146412	151165	64891.6	98733	0.395409	-1.28016
Q2IBC5	Caveolin-2 OS=Rattus norvegicus OX=10116 GN=Cav2 PE=1 SV=2	Cav2	22	2	2	4.39937e+06	3.12236e+06	2.33005e+06	3.7561e+06	1.18459e+07	4.10794e+06	0.231485	1.78743
Q2LC84	Protein numb homolog OS=Rattus norvegicus OX=10116 GN=Numb PE=1 SV=2	Numb	8	5	5	139565	154707	225002	158023	150714	72054.7	0.30164	-1.41464
Q2M2R8	Peroxisomal targeting signal 1 receptor OS=Rattus norvegicus OX=10116 GN=Pex5 PE=1 SV=2	Pex5	4	2	2	45008.1	46453.7	53560.5	34514.1	19389.4	37588.3	0.081248	-1.64506
Q2MHD8	Truncated form of 17beta-hydroxysteroid dehydrogenase OS=Rattus norvegicus OX=10116 GN=TBER1-S PE=2 SV=1	TBER1-S	23	5	4	140435	127785	185968	77685.3	171972	100286	0.306818	-1.35556
Q2PQA9	Kinesin-1 heavy chain OS=Rattus norvegicus OX=10116 GN=Kif5b PE=1 SV=1	Kif5b	9	7	5	123744	70578.3	75224.5	100098	66441.9	95382.6	0.960132	-1.01175
Q2TA68	Dynamin-like 120 kDa protein, mitochondrial OS=Rattus norvegicus OX=10116 GN=Opa1 PE=1 SV=1	Opa1	12	9	9	215841	229822	253817	204696	188663	166673	0.0424763	-1.25063
Q2THW7	Palmitoyltransferase ZDHHC5 OS=Rattus norvegicus OX=10116 GN=Zdhhc5 PE=1 SV=1	Zdhhc5	8	4	4	153473	103805	93553	73391.9	30730.6	42983.8	0.0366176	-2.48653
Q2TL32	E3 ubiquitin-protein ligase UBR4 OS=Rattus norvegicus OX=10116 GN=Ubr4 PE=1 SV=2	Ubr4	0	2	2	37901.7	69612.3	58519.3	36199.1	45822.5	29521.9	0.158246	-1.46636
Q2V057	Hydroxyproline dehydrogenase OS=Rattus norvegicus OX=10116 GN=Prodh2 PE=2 SV=1	Prodh2	43	20	20	2.22023e+06	1.58719e+06	2.20037e+06	2.62686e+06	3.70535e+06	1.76676e+06	0.332059	1.30409
Q32PZ3	Protein unc-45 homolog A OS=Rattus norvegicus OX=10116 GN=Unc45a PE=2 SV=1	Unc45a	13	11	11	147566	187886	211413	201456	264149	330237	0.108658	1.44194
Q32Q06	AP-1 complex subunit mu-1 OS=Rattus norvegicus OX=10116 GN=Ap1m1 PE=1 SV=3	Ap1m1	25	8	8	204863	233577	248942	191277	235353	205801	0.372613	-1.0874
Q32Q55	Carboxylic ester hydrolase OS=Rattus norvegicus OX=10116 GN=Ces2h PE=1 SV=1	Ces2h	21	10	6	248874	304165	366681	264053	329919	496892	0.531155	1.15965
Q3B7D0	Oxygen-dependent coproporphyrinogen-III oxidase, mitochondrial OS=Rattus norvegicus OX=10116 GN=Cpox PE=1 SV=1	Cpox	6	2	2	19826	33969	43601.4	23036.5	26080.7	19873.1	0.288769	-1.34981
Q3B7D1	Ubiquitin-conjugating enzyme E2 Z OS=Rattus norvegicus OX=10116 GN=Ube2z PE=1 SV=2	Ube2z	9	3	3	19765.8	38785.5	23890.4	44325.4	24970.8	19317.4	0.878636	1.05295
Q3B7U9	Peptidyl-prolyl cis-trans isomerase FKBP8 OS=Rattus norvegicus OX=10116 GN=Fkbp8 PE=2 SV=1	Fkbp8	21	7	7	968648	1.06903e+06	1.30929e+06	1.28002e+06	998752	1.06616e+06	0.988548	1.00177
Q3B7V0	Dehydrogenase/reductase (SDR family) member 3 OS=Rattus norvegicus OX=10116 GN=Dhrs3 PE=1 SV=1	Dhrs3	57	19	19	1.77935e+07	1.16718e+07	1.64385e+07	1.61238e+07	2.54928e+07	1.28477e+07	0.576511	1.15651
Q3B8N9	Biphenyl hydrolase-like OS=Rattus norvegicus OX=10116 GN=Bphl PE=1 SV=1	Bphl	14	3	3	1.68859e+06	1.75679e+06	1.32876e+06	1.12528e+06	1.02998e+06	825579	0.020473	-1.60305
Q3KR92	Protein-tyrosine sulfotransferase 1 OS=Rattus norvegicus OX=10116 GN=Tpst1 PE=1 SV=1	Tpst1	19	6	5	305676	407276	528023	538962	1.10696e+06	779188	0.0668596	1.91945
Q3KR94	Vitronectin OS=Rattus norvegicus OX=10116 GN=Vtn PE=1 SV=1	Vtn	24	8	8	1.21388e+06	1.30106e+06	1.4948e+06	1.01251e+06	840110	977496	0.014255	-1.41602
Q3KR95	Polypeptide N-acetylgalactosaminyltransferase OS=Rattus norvegicus OX=10116 GN=Galnt4 PE=2 SV=1	Galnt4	10	6	5	96896.9	204096	99699.7	131066	114196	146917	0.893238	1.03703
Q3KR97	Brain-specific angiogenesis inhibitor 1-associated protein 2-like protein 1 OS=Rattus norvegicus OX=10116 GN=Baiap2l1 PE=1 SV=1	Baiap2l1	14	5	5	174780	116568	162893	113679	77936.7	75302	0.0422624	-1.70705
Q3KRC3	SRP receptor subunit alpha OS=Rattus norvegicus OX=10116 GN=Srpra PE=1 SV=1	Srpra	24	14	14	1.2592e+06	810350	642604	1.95161e+06	714021	780515	0.677785	1.18375
Q3KRC4	G-protein coupled receptor family C group 5 member C OS=Rattus norvegicus OX=10116 GN=Gprc5c PE=1 SV=2	Gprc5c	10	3	3	72119.7	110817	84659.4	73043.8	6972.55	11549.5	0.09452	-4.86331
Q3KRD6	Xylosyltransferase 2 OS=Rattus norvegicus OX=10116 GN=Xylt2 PE=2 SV=1	Xylt2	6	5	5	78678.9	196117	184345	121069	144303	153838	0.953272	-1.01909
Q3KRE0	ATPase family AAA domain-containing protein 3 OS=Rattus norvegicus OX=10116 GN=Atad3 PE=1 SV=1	Atad3	28	16	16	491418	616864	485682	425219	448463	378339	0.0621587	-1.2684
Q3KRE2	Methyltransferase like 7A, isoform CRA_b OS=Rattus norvegicus OX=10116 GN=Mettl7a PE=1 SV=1	Mettl7a	61	36	35	5.52115e+07	4.15066e+07	3.69313e+07	7.25676e+07	1.51028e+08	8.53263e+07	0.0337472	2.22731
Q3KRF2	High density lipoprotein binding protein (Vigilin) OS=Rattus norvegicus OX=10116 GN=Hdlbp PE=1 SV=1	Hdlbp	23	24	24	310095	536626	974961	528170	514115	384847	0.693494	-1.15792
Q3MHC1	N-alpha-acetyltransferase 60 OS=Rattus norvegicus OX=10116 GN=Naa60 PE=2 SV=1	Naa60	11	2	2	102806	75475.1	94035.2	170282	227588	182439	0.0039587	2.13193
Q3MHS9	Chaperonin containing Tcp1, subunit 6A (Zeta 1) OS=Rattus norvegicus OX=10116 GN=Cct6a PE=1 SV=1	Cct6a	40	21	21	1.93488e+06	1.62723e+06	1.6033e+06	2.55928e+06	1.72506e+06	1.55537e+06	0.563951	1.10802
Q3MIB4	Lon protease homolog 2, peroxisomal OS=Rattus norvegicus OX=10116 GN=Lonp2 PE=1 SV=2	Lonp2	12	9	3	102618	120705	108775	126013	152841	99171.3	0.433714	1.12337
Q3MID3	ADP-ribosylation factor GTPase-activating protein 2 OS=Rattus norvegicus OX=10116 GN=Arfgap2 PE=1 SV=1	Arfgap2	40	16	16	1.23732e+06	1.31638e+06	1.61467e+06	1.74192e+06	1.26662e+06	1.26663e+06	0.886557	1.02045
Q3MIE0	Enoyl-CoA hydratase domain-containing protein 3, mitochondrial OS=Rattus norvegicus OX=10116 GN=Echdc3 PE=2 SV=1	Echdc3	19	5	5	816770	848717	1.18245e+06	1.41754e+06	1.53433e+06	1.64945e+06	0.0171594	1.63575
Q3MIE4	Synaptic vesicle membrane protein VAT-1 homolog OS=Rattus norvegicus OX=10116 GN=Vat1 PE=1 SV=1	Vat1	68	20	20	9.15775e+06	6.82631e+06	6.40139e+06	6.52704e+06	2.92065e+07	1.41408e+07	0.227501	1.8886
Q3MIF4	Xylulose kinase OS=Rattus norvegicus OX=10116 GN=Xylb PE=2 SV=1	Xylb	42	18	17	6.12149e+06	4.27703e+06	5.06594e+06	4.96545e+06	2.02676e+07	7.45906e+06	0.250682	1.78209
Q3T1G7	Conserved oligomeric Golgi complex subunit 7 OS=Rattus norvegicus OX=10116 GN=Cog7 PE=2 SV=1	Cog7	4	3	2	42181.8	79645.1	112954	219151	188137	209997	0.0233407	2.83627
Q3T1K5	F-actin-capping protein subunit alpha-2 OS=Rattus norvegicus OX=10116 GN=Capza2 PE=1 SV=1	Capza2	43	8	7	583259	549901	720834	1.11988e+06	350713	383244	0.727077	-1.15379
Q3ZAV8	Enhancer of mRNA-decapping protein 4 OS=Rattus norvegicus OX=10116 GN=Edc4 PE=1 SV=1	Edc4	1	2	2	74068.2	139039	115386	114404	128521	122246	0.507569	1.14791
Q3ZB99	Tight junction protein 2 OS=Rattus norvegicus OX=10116 GN=Tjp2 PE=1 SV=1	Tjp2	8	8	7	156108	199368	272003	253322	102295	79782.3	0.290504	-1.59983
Q497A2	D-serine modulator-1 OS=Rattus norvegicus OX=10116 GN=Slc35b2 PE=1 SV=1	Slc35b2	6	3	3	137691	315011	370746	345001	234259	245781	0.841422	1.07297
Q497B0	Omega-amidase NIT2 OS=Rattus norvegicus OX=10116 GN=Nit2 PE=1 SV=1	Nit2	25	5	5	339065	444083	667550	457229	843837	422295	0.613387	1.1747
Q498C8	Protein RER1 OS=Rattus norvegicus OX=10116 GN=Rer1 PE=1 SV=1	Rer1	38	8	8	902909	1.42955e+06	1.62385e+06	1.412e+06	1.17552e+06	1.12988e+06	0.855595	-1.03776
Q498D5	Regulator of microtubule dynamics protein 2 OS=Rattus norvegicus OX=10116 GN=Rmdn2 PE=1 SV=1	Rmdn2	30	11	11	803516	1.03589e+06	1.28978e+06	729270	903384	881570	0.250614	-1.22726
Q498S9	LOC498793 protein (Fragment) OS=Rattus norvegicus OX=10116 GN=LOC498793 PE=2 SV=1	LOC498793	6	2	2	189838	202071	212708	163802	140142	158898	0.00981512	-1.30784
Q498U1	Similar to ATP-binding cassette, sub-family G (WHITE), member 3 OS=Rattus norvegicus OX=10116 GN=Abcg3l4 PE=2 SV=1	Abcg3l4	13	6	2	533312	680153	1.07101e+06	1.03242e+06	1.48968e+06	1.1052e+06	0.102617	1.63557
Q499N5	Medium-chain acyl-CoA ligase ACSF2, mitochondrial OS=Rattus norvegicus OX=10116 GN=Acsf2 PE=2 SV=1	Acsf2	14	7	7	379210	316551	250835	498079	482526	300265	0.224014	1.33825
Q499P3	C1GALT1-specific chaperone 1 OS=Rattus norvegicus OX=10116 GN=C1galt1c1 PE=1 SV=1	C1galt1c1	16	5	5	162114	397426	286024	358551	184697	265673	0.964337	-1.01556
Q499P8	RUS1 family protein C16orf58 homolog OS=Rattus norvegicus OX=10116 PE=2 SV=1	Q499P8	17	5	5	377338	274186	275845	234460	252500	217058	0.0802217	-1.3047
Q4AEF8	Coatomer subunit gamma-1 OS=Rattus norvegicus OX=10116 GN=Copg1 PE=2 SV=1	Copg1	50	35	33	2.03973e+06	2.98972e+06	3.20928e+06	3.95937e+06	3.89837e+06	4.21614e+06	0.048564	1.49258
Q4FZR7	Spg20 protein (Fragment) OS=Rattus norvegicus OX=10116 GN=Spg20 PE=2 SV=1	Spg20	13	4	2	72949.3	80501.2	98000.5	244250	135350	220679	0.0137583	2.33167
Q4FZT0	Stomatin-like protein 2, mitochondrial OS=Rattus norvegicus OX=10116 GN=Stoml2 PE=1 SV=1	Stoml2	17	4	4	365584	521401	558298	392237	450018	361202	0.30724	-1.18622
Q4JLT5	Sodium/bile acid cotransporter 5 OS=Rattus norvegicus OX=10116 GN=Slc10a5 PE=2 SV=1	Slc10a5	13	5	5	110833	204778	313519	55894.1	132888	148858	0.224334	-1.86008
Q4KLF8	Actin-related protein 2/3 complex subunit 5 OS=Rattus norvegicus OX=10116 GN=Arpc5 PE=1 SV=3	Arpc5	17	2	2	118336	108148	179138	190651	53963.2	76991.7	0.432819	-1.42511
Q4KLH5	Arf-GAP domain and FG repeat-containing protein 1 OS=Rattus norvegicus OX=10116 GN=Agfg1 PE=1 SV=1	Agfg1	9	3	3	76384.6	50983.1	61617.8	75163	59506.4	68057.4	0.588475	1.08252
Q4KLL4	Transmembrane 9 superfamily member 4 OS=Rattus norvegicus OX=10116 GN=Tm9sf4 PE=2 SV=1	Tm9sf4	35	22	22	2.92726e+06	3.98247e+06	4.07395e+06	5.81904e+06	3.36495e+06	3.63183e+06	0.541258	1.14404
Q4KLM4	Kelch-like protein 25 OS=Rattus norvegicus OX=10116 GN=Klhl25 PE=2 SV=1	Klhl25	7	4	4	40401.8	63612.1	57377.8	35535.1	46407.8	43518.3	0.206071	-1.27132
Q4KLN7	ADP-ribosylation factor GTPase-activating protein 3 OS=Rattus norvegicus OX=10116 GN=Arfgap3 PE=1 SV=1	Arfgap3	43	18	18	608242	749690	640406	1.07865e+06	585142	962181	0.285207	1.27642
Q4KLP0	Probable 2-oxoglutarate dehydrogenase E1 component DHKTD1, mitochondrial OS=Rattus norvegicus OX=10116 GN=Dhtkd1 PE=2 SV=1	Dhtkd1	7	4	4	202532	136821	151236	126130	61801.1	61251.4	0.053244	-2.0628
Q4KLZ0	Vanin 1 OS=Rattus norvegicus OX=10116 GN=Vnn1 PE=1 SV=1	Vnn1	10	4	4	246015	387249	411023	336578	594893	482773	0.264401	1.3515
Q4KLZ6	Triokinase/FMN cyclase OS=Rattus norvegicus OX=10116 GN=Tkfc PE=1 SV=1	Tkfc	20	8	8	268377	222021	219295	290821	103422	91551.7	0.235847	-1.68043
Q4KM07	Integral membrane transport protein UST5r OS=Rattus norvegicus OX=10116 GN=Ust5r PE=1 SV=1	Ust5r	24	12	7	2.66112e+06	2.20559e+06	1.86287e+06	1.44521e+06	871257	741523	0.0221395	-2.27086
Q4KM74	Vesicle-trafficking protein SEC22b OS=Rattus norvegicus OX=10116 GN=Sec22b PE=1 SV=3	Sec22b	64	15	15	2.56893e+06	3.11565e+06	3.21865e+06	2.77102e+06	3.56575e+06	2.54545e+06	0.951384	-1.00803
Q4L1J4	Membrane-associated guanylate kinase, WW and PDZ domain-containing protein 1 OS=Rattus norvegicus OX=10116 GN=Magi1 PE=1 SV=1	Magi1	3	3	3	98950.6	72228.4	104011	54275.7	27015.3	15843.8	0.036711	-3.17476
Q4QQS6	ALG5, dolichyl-phosphate beta-glucosyltransferase OS=Rattus norvegicus OX=10116 GN=Alg5 PE=1 SV=1	Alg5	29	8	8	1.08621e+06	855679	1.11452e+06	2.04189e+06	1.88484e+06	1.26275e+06	0.0393034	1.67406
Q4QQV3	Protein FAM162A OS=Rattus norvegicus OX=10116 GN=Fam162a PE=2 SV=1	Fam162a	36	6	6	237312	311086	370315	166139	241123	194786	0.0682265	-1.5188
Q4QQW3	Hydroxyacid-oxoacid transhydrogenase, mitochondrial OS=Rattus norvegicus OX=10116 GN=Adhfe1 PE=1 SV=1	Adhfe1	6	2	2	53114.4	64826.6	79798.1	131961	53247	146759	0.267459	1.55404
Q4QR86	DEP domain-containing protein 7 OS=Rattus norvegicus OX=10116 GN=Depdc7 PE=2 SV=1	Depdc7	6	2	2	8271.56	87635.7	49763	28011.1	85688.2	146973	0.428108	2.13848
Q4V797	Interferon-gamma-inducible GTPase Ifgga1 protein OS=Rattus norvegicus OX=10116 GN=RGD1309362 PE=1 SV=1	RGD1309362	42	15	9	636233	727690	941180	1.22532e+06	2.25437e+06	1.52845e+06	0.0233659	2.13188
Q4V7C7	Actin-related protein 3 OS=Rattus norvegicus OX=10116 GN=Actr3 PE=1 SV=1	Actr3	45	14	14	1.59402e+06	1.1225e+06	1.63036e+06	2.05873e+06	1.36712e+06	1.08632e+06	0.9473	1.01578
Q4V7D1	Signal sequence receptor, alpha OS=Rattus norvegicus OX=10116 GN=Ssr1 PE=1 SV=1	Ssr1	20	5	4	174512	207473	323913	192578	193440	164240	0.321617	-1.24221
Q4V892	Single Ig IL-1-related receptor OS=Rattus norvegicus OX=10116 GN=Sigirr PE=2 SV=1	Sigirr	7	2	2	160065	144000	143941	120258	90016.4	87909.4	0.0175432	-1.51632
Q4V899	Transmembrane protein 165 OS=Rattus norvegicus OX=10116 GN=Tmem165 PE=2 SV=1	Tmem165	9	2	2	51489	124084	145217	118590	82148.5	132756	0.769878	1.11708
Q4V8B7	Inactive hydroxysteroid dehydrogenase-like protein 1 OS=Rattus norvegicus OX=10116 GN=Hsdl1 PE=2 SV=1	Hsdl1	11	2	2	247167	159407	234178	110304	204259	188937	0.33935	-1.29415
Q4V8C2	Centromere/kinetochore protein zw10 homolog OS=Rattus norvegicus OX=10116 GN=Zw10 PE=2 SV=3	Zw10	21	13	13	366674	317687	455392	332516	436023	607097	0.45269	1.18387
Q4V8H8	EH domain-containing protein 2 OS=Rattus norvegicus OX=10116 GN=Ehd2 PE=1 SV=1	Ehd2	18	8	6	328828	60310.4	52241.7	72554.2	57195.2	86488.5	0.589198	-1.42386
Q4V8K1	Metalloreductase STEAP4 OS=Rattus norvegicus OX=10116 GN=Steap4 PE=1 SV=1	Steap4	28	10	10	2.15095e+06	1.58462e+06	2.20012e+06	1.42324e+06	1.18682e+06	1.08724e+06	0.0238767	-1.59835
Q505J8	Phenylalanine--tRNA ligase alpha subunit OS=Rattus norvegicus OX=10116 GN=Farsa PE=1 SV=1	Farsa	5	3	3	41530.8	62892.8	32648.9	82096	70621.8	97849.4	0.0415599	1.88073
Q505J9	ATPase family AAA domain-containing protein 1 OS=Rattus norvegicus OX=10116 GN=Atad1 PE=1 SV=1	Atad1	21	5	5	359502	388629	292661	355777	452300	348832	0.4244	1.11141
Q52KJ9	Thioredoxin domain containing 1 OS=Rattus norvegicus OX=10116 GN=Tmx1 PE=1 SV=1	Tmx1	8	2	2	517553	574220	698502	728652	344927	573461	0.6354	-1.12932
Q53B90	Ras-related protein Rab-43 OS=Rattus norvegicus OX=10116 GN=Rab43 PE=2 SV=1	Rab43	29	7	4	170839	187530	132012	306987	306549	242525	0.0127482	1.75402
Q53UA7	Serine/threonine-protein kinase TAO3 OS=Rattus norvegicus OX=10116 GN=Taok3 PE=1 SV=1	Taok3	3	3	3	17042.9	44105.9	45372.4	15603.9	15440.4	12652.1	0.0706537	-2.23662
Q561S0	NADH dehydrogenase [ubiquinone] 1 alpha subcomplex subunit 10, mitochondrial OS=Rattus norvegicus OX=10116 GN=Ndufa10 PE=1 SV=1	Ndufa10	19	5	5	376881	512743	579631	154033	219186	257981	0.012842	-2.34287
Q562B5	Serine/threonine-protein phosphatase PGAM5, mitochondrial OS=Rattus norvegicus OX=10116 GN=Pgam5 PE=2 SV=1	Pgam5	7	2	2	61742.4	95332.7	105459	77263.2	86353.1	84376	0.855441	-1.03311
Q562C4	Methyltransferase-like protein 7B OS=Rattus norvegicus OX=10116 GN=Mettl7b PE=1 SV=1	Mettl7b	75	57	56	3.34055e+08	2.62796e+08	3.55892e+08	5.75531e+08	1120765955	5.11519e+08	0.0395689	2.19397
Q569A6	ER lumen protein-retaining receptor 1 OS=Rattus norvegicus OX=10116 GN=Kdelr1 PE=2 SV=1	Kdelr1	14	2	2	448164	690790	484752	731759	154730	521823	0.560594	-1.36441
Q569C9	Golgi phosphoprotein 3 OS=Rattus norvegicus OX=10116 GN=Golph3 PE=1 SV=1	Golph3	13	3	3	28795.6	111414	116660	53268.7	56251.7	25246.8	0.36879	-1.70395
Q569D2	ST3 beta-galactoside alpha-2,3-sialyltransferase 6 OS=Rattus norvegicus OX=10116 GN=St3gal6 PE=1 SV=1	St3gal6	20	7	7	242695	401809	505809	591068	289194	418014	0.701021	1.13149
Q58FK9	Kynurenine--oxoglutarate transaminase 3 OS=Rattus norvegicus OX=10116 GN=Kyat3 PE=2 SV=1	Kyat3	20	7	7	411059	424648	400146	479219	382979	191526	0.454424	-1.2572
Q5BJK8	Golgi integral membrane protein 4 OS=Rattus norvegicus OX=10116 GN=Golim4 PE=1 SV=2	Golim4	36	19	19	537687	1.09624e+06	1.11995e+06	1.18693e+06	703519	1.04337e+06	0.76409	1.0969
Q5BJM8	Zinc transporter 7 OS=Rattus norvegicus OX=10116 GN=Slc30a7 PE=2 SV=2	Slc30a7	9	3	3	305289	484338	456747	453161	433716	352317	0.962034	1.00837
Q5BJQ0	Atypical kinase COQ8A, mitochondrial OS=Rattus norvegicus OX=10116 GN=Coq8a PE=2 SV=1	Coq8a	28	15	15	890717	1.13011e+06	1.66668e+06	1.55157e+06	1.04824e+06	1.30811e+06	0.731333	1.0824
Q5BJQ1	Claudin OS=Rattus norvegicus OX=10116 GN=Cldn14 PE=1 SV=1	Cldn14	11	2	2	486177	457649	413260	199577	156318	125107	0.00180922	-2.86671
Q5BJT4	Thioredoxin domain-containing protein 15 OS=Rattus norvegicus OX=10116 GN=Txndc15 PE=2 SV=1	Txndc15	8	2	2	124938	159779	116756	120900	198832	202800	0.274051	1.27888
Q5BJU0	RAS-related 2 OS=Rattus norvegicus OX=10116 GN=Rras2 PE=1 SV=1	Rras2	29	5	3	378804	261787	263139	317179	202496	169193	0.261153	-1.33911
Q5BJY9	Keratin, type I cytoskeletal 18 OS=Rattus norvegicus OX=10116 GN=Krt18 PE=1 SV=3	Krt18	89	69	66	1.04376e+08	8.37197e+07	1.09187e+08	9.83186e+07	4.61598e+07	5.51743e+07	0.139789	-1.5619
Q5BJZ3	Nicotinamide nucleotide transhydrogenase OS=Rattus norvegicus OX=10116 GN=Nnt PE=1 SV=1	Nnt	40	39	39	1.99824e+06	2.23711e+06	2.75205e+06	1.65493e+06	1.63263e+06	1.29086e+06	0.027323	-1.52223
Q5BK17	Iodotyrosine deiodinase 1 OS=Rattus norvegicus OX=10116 GN=Iyd PE=2 SV=1	Iyd	14	4	4	576724	483507	505544	379467	332891	327084	0.00443044	-1.50544
Q5BK21	Transmembrane 7 superfamily member 2 OS=Rattus norvegicus OX=10116 GN=Tm7sf2 PE=1 SV=1	Tm7sf2	18	11	11	600927	704123	889264	2.42272e+06	3.67346e+06	2.92439e+06	0.00103869	4.10492
Q5BK63	NADH dehydrogenase [ubiquinone] 1 alpha subcomplex subunit 9, mitochondrial OS=Rattus norvegicus OX=10116 GN=Ndufa9 PE=1 SV=2	Ndufa9	27	11	11	754756	952323	859344	522720	508612	493175	0.00173344	-1.67636
Q5BK77	Retinoic acid receptor responder (Tazarotene induced) 2 OS=Rattus norvegicus OX=10116 GN=Rarres2 PE=1 SV=1	Rarres2	18	3	3	59000.3	87613.3	93896.7	164711	70165.9	77052.9	0.545334	1.22421
Q5BK80	Tetraspanin OS=Rattus norvegicus OX=10116 GN=Tspan4 PE=1 SV=1	Tspan4	17	3	3	727265	648726	451490	398896	155196	328145	0.0715337	-2.18876
Q5BK85	Transmembrane emp24 domain-containing protein 1 OS=Rattus norvegicus OX=10116 GN=Tmed1 PE=2 SV=1	Tmed1	8	2	2	59758.9	103272	96005.9	57610.4	63251.7	53976.2	0.107206	-1.44423
Q5BQE6	Delta(24)-sterol reductase OS=Rattus norvegicus OX=10116 GN=Dhcr24 PE=2 SV=2	Dhcr24	22	11	11	1.07446e+06	1.16459e+06	1.30932e+06	1.40081e+06	2.57707e+06	1.36511e+06	0.163585	1.44352
Q5DRK1	Ectonucleoside triphosphate diphosphohydrolase 8 OS=Rattus norvegicus OX=10116 GN=Entpd8 PE=1 SV=1	Entpd8	16	5	5	906065	628674	436001	820786	244261	290484	0.327112	-1.62164
Q5EB77	Ras-related protein Rab-18 OS=Rattus norvegicus OX=10116 GN=Rab18 PE=2 SV=1	Rab18	67	14	13	1.32531e+07	1.1947e+07	1.63117e+07	1.95246e+07	2.4145e+07	1.82872e+07	0.0317907	1.4945
Q5EB99	Cytochrome P450-like OS=Rattus norvegicus OX=10116 GN=Cyp2c6v1 PE=2 SV=1	Cyp2c6v1	54	33	2	1.08823e+06	1.18213e+06	1.4608e+06	2.60815e+06	3.9861e+06	3.83021e+06	0.00321495	2.76721
Q5EBC0	Inter alpha-trypsin inhibitor, heavy chain 4 OS=Rattus norvegicus OX=10116 GN=Itih4 PE=1 SV=1	Itih4	11	10	10	194433	212938	313642	341373	138150	216279	0.801419	-1.08381
Q5FVC4	DnaJ (Hsp40) homolog, subfamily B, member 12 OS=Rattus norvegicus OX=10116 GN=Dnajb12 PE=1 SV=1	Dnajb12	13	4	4	18610.5	90896.2	19276.7	51568.6	186709	67654.6	0.20123	2.71334
Q5FVF9	Biotinidase OS=Rattus norvegicus OX=10116 GN=Btd PE=2 SV=1	Btd	4	2	2	64797	59587.9	91211.5	102679	82535.6	115418	0.105147	1.40566
Q5FVL2	ER membrane protein complex subunit 8 OS=Rattus norvegicus OX=10116 GN=Emc8 PE=2 SV=1	Emc8	16	2	2	91966.4	154172	157540	115519	172899	147605	0.684358	1.09692
Q5FVM4	Non-POU domain-containing octamer-binding protein OS=Rattus norvegicus OX=10116 GN=Nono PE=1 SV=3	Nono	13	6	5	256497	205363	308478	514835	401767	288289	0.102105	1.54246
Q5FVN0	Lysophospholipid acyltransferase 5 OS=Rattus norvegicus OX=10116 GN=Lpcat3 PE=2 SV=1	Lpcat3	16	7	7	1.03024e+06	1.05717e+06	1.02557e+06	1.26923e+06	1.05504e+06	1.18582e+06	0.0990924	1.12442
Q5FVN1	Starch-binding domain-containing protein 1 OS=Rattus norvegicus OX=10116 GN=Stbd1 PE=1 SV=1	Stbd1	53	16	16	1.90069e+06	1.73143e+06	1.64597e+06	2.28445e+06	2.38233e+06	1.7339e+06	0.162412	1.20325
Q5FVN2	Transmembrane protein 41B OS=Rattus norvegicus OX=10116 GN=Tmem41b PE=2 SV=1	Tmem41b	9	2	2	56858.1	148404	127552	243946	9004.26	78860.1	0.580128	-1.83841
Q5FVQ4	Malectin OS=Rattus norvegicus OX=10116 GN=Mlec PE=2 SV=1	Mlec	41	13	13	1.35343e+06	1.45983e+06	1.92377e+06	984338	1.1147e+06	1.47e+06	0.147864	-1.33074
Q5FVQ6	Interferon-gamma-inducible GTPase Ifgga3 protein OS=Rattus norvegicus OX=10116 GN=MGC108823 PE=1 SV=1	MGC108823	28	10	4	466120	971043	778232	2.0595e+06	1.62966e+06	1.2188e+06	0.0368045	2.26455
Q5FVQ8	NLR family member X1 OS=Rattus norvegicus OX=10116 GN=Nlrx1 PE=2 SV=1	Nlrx1	7	5	5	1.50949e+06	1.00548e+06	1.98028e+06	1.77826e+06	2.22849e+06	1.06467e+06	0.720335	1.11969
Q5FVR3	CD302 antigen OS=Rattus norvegicus OX=10116 GN=Cd302 PE=2 SV=1	Cd302	14	2	2	202430	234305	199536	120065	128876	133642	0.00108746	-1.66028
Q5FVR5	Acyl-coenzyme A amino acid N-acyltransferase 2 OS=Rattus norvegicus OX=10116 GN=Acnat2 PE=2 SV=1	Acnat2	31	10	10	925554	909928	1.11681e+06	154370	117198	84716.8	0.000321945	-8.49792
Q5GF25	Glycoprotein endo-alpha-1,2-mannosidase OS=Rattus norvegicus OX=10116 GN=Manea PE=1 SV=1	Manea	8	2	2	39203	93495.6	135237	38239.1	111257	94445.6	0.894388	-1.0725
Q5HZA9	Transmembrane protein 126A OS=Rattus norvegicus OX=10116 GN=Tmem126a PE=2 SV=1	Tmem126a	15	3	3	105409	136759	154539	94299.1	113897	80624	0.104781	-1.37024
Q5HZX7	Lipid droplet-associated hydrolase OS=Rattus norvegicus OX=10116 GN=Ldah PE=2 SV=1	Ldah	33	10	10	219946	432102	646511	1.04888e+06	1.08285e+06	956506	0.0390479	2.60515
Q5HZY0	UBX domain-containing protein 4 OS=Rattus norvegicus OX=10116 GN=Ubxn4 PE=1 SV=1	Ubxn4	43	18	18	1.7844e+06	1.72802e+06	1.71294e+06	3.40183e+06	4.88246e+06	3.5381e+06	0.00222139	2.23244
Q5HZY2	GTP-binding protein SAR1b OS=Rattus norvegicus OX=10116 GN=Sar1b PE=2 SV=1	Sar1b	46	12	5	2.59184e+06	4.19885e+06	4.97426e+06	9.69685e+06	8.90987e+06	6.62916e+06	0.0256436	2.19532
Q5I0C3	Methylcrotonoyl-CoA carboxylase subunit alpha, mitochondrial OS=Rattus norvegicus OX=10116 GN=Mccc1 PE=1 SV=1	Mccc1	11	7	6	199790	168266	205348	163537	93765.5	107842	0.0557157	-1.61017
Q5I0E7	Transmembrane emp24 domain-containing protein 9 OS=Rattus norvegicus OX=10116 GN=Tmed9 PE=1 SV=1	Tmed9	50	14	11	3.5222e+06	5.11481e+06	5.40114e+06	4.97468e+06	4.45521e+06	4.86422e+06	0.817283	1.03476
Q5I0F0	Developmentally-regulated GTP-binding protein 1 OS=Rattus norvegicus OX=10116 GN=Drg1 PE=1 SV=1	Drg1	8	3	3	76880.4	105733	168873	100815	157904	119759	0.698839	1.1157
Q5I0H4	Calcium load-activated calcium channel OS=Rattus norvegicus OX=10116 GN=Tmco1 PE=2 SV=1	Tmco1	17	3	3	319934	394675	518718	242182	503009	419951	0.767729	-1.08585
Q5I0H9	Protein disulfide-isomerase A5 OS=Rattus norvegicus OX=10116 GN=Pdia5 PE=2 SV=1	Pdia5	29	13	12	147751	567434	93551.7	1.17822e+06	93046.4	670762	0.472184	2.10862
Q5I0J9	Putative L-aspartate dehydrogenase OS=Rattus norvegicus OX=10116 GN=Aspdh PE=2 SV=1	Aspdh	7	2	2	96663.1	84688.2	98711.2	83817.2	56813.6	57758.4	0.0571636	-1.43224
Q5I0M1	Apolipoprotein H OS=Rattus norvegicus OX=10116 GN=Apoh PE=1 SV=1	Apoh	29	9	9	312960	422576	482380	483695	263438	373037	0.675597	-1.10305
Q5I0N0	Arylacetamide deacetylase OS=Rattus norvegicus OX=10116 GN=Aadac PE=1 SV=1	Aadac	33	11	11	3.30315e+06	3.67041e+06	4.23278e+06	3.65982e+06	3.81691e+06	4.65773e+06	0.486868	1.08233
Q5M7T2	SPRY domain-containing protein 7 OS=Rattus norvegicus OX=10116 GN=Spryd7 PE=2 SV=1	Spryd7	15	3	3	47716	75593	93529.1	65716.6	51057.2	75599.1	0.699886	-1.09972
Q5M7T4	Protein YIPF4 OS=Rattus norvegicus OX=10116 GN=Yipf4 PE=2 SV=1	Yipf4	8	2	2	269362	705948	641420	668177	438072	463990	0.919652	1.03649
Q5M7T5	Serine (Or cysteine) peptidase inhibitor, clade C (Antithrombin), member 1 OS=Rattus norvegicus OX=10116 GN=Serpinc1 PE=1 SV=1	Serpinc1	37	16	16	379553	454454	610361	2.41676e+06	455917	592708	0.319773	1.8374
Q5M7T6	V-type proton ATPase subunit OS=Rattus norvegicus OX=10116 GN=Atp6v0d1 PE=1 SV=1	Atp6v0d1	17	4	4	642188	464813	478932	415379	333313	393646	0.0586449	-1.37913
Q5M7U6	Actin-related protein 2 OS=Rattus norvegicus OX=10116 GN=Actr2 PE=2 SV=1	Actr2	38	12	11	1.49791e+06	1.16737e+06	1.28872e+06	2.04578e+06	1.00135e+06	842016	0.767181	-1.09319
Q5M7V3	LOC367586 protein OS=Rattus norvegicus OX=10116 GN=LOC367586 PE=2 SV=1	LOC367586	5	3	2	39472.9	22254.3	19768	5353.2	3005.75	4002.67	0.00232799	-6.46031
Q5M7W6	Protein FAM234A OS=Rattus norvegicus OX=10116 GN=Fam234a PE=1 SV=1	Fam234a	7	2	2	98086.1	82079.9	77562	35638.7	19872.6	40133.5	0.0107545	-2.80072
Q5M828	Androgen-dependent TFPI-regulating protein OS=Rattus norvegicus OX=10116 GN=Adtrp PE=2 SV=1	Adtrp	13	3	3	216542	240722	325290	185002	762455	511534	0.333096	1.62049
Q5M840	G0/G1 switch protein 2 OS=Rattus norvegicus OX=10116 GN=G0s2 PE=3 SV=1	G0s2	29	3	3	145073	153194	189996	346197	708433	521017	0.00701392	3.11626
Q5M875	17-beta-hydroxysteroid dehydrogenase 13 OS=Rattus norvegicus OX=10116 GN=Hsd17b13 PE=1 SV=1	Hsd17b13	74	64	57	2.70396e+08	1.56341e+08	1.8698e+08	5.36853e+08	5.01973e+08	3.09783e+08	0.029372	2.19403
Q5M878	Serum amyloid A protein OS=Rattus norvegicus OX=10116 GN=Saa4 PE=1 SV=1	Saa4	38	5	5	1.81087e+06	1.84574e+06	2.93657e+06	3.84377e+06	863093	1.04324e+07	0.601173	1.52207
Q5M880	Solute carrier family 66 member 2 OS=Rattus norvegicus OX=10116 GN=Slc66a2 PE=1 SV=2	Slc66a2	8	3	3	146401	216656	389706	67515.1	209792	219415	0.391256	-1.5844
Q5M949	Nipsnap homolog 3A (C. elegans) OS=Rattus norvegicus OX=10116 GN=Nipsnap3b PE=1 SV=1	Nipsnap3b	19	4	4	162199	189951	206267	183880	103804	159520	0.257238	-1.27797
Q5M963	Cytidine monophosphate N-acetylneuraminic acid synthetase OS=Rattus norvegicus OX=10116 GN=Cmas PE=1 SV=1	Cmas	5	2	2	228681	145987	145328	210832	166015	182396	0.610134	1.09581
Q5M9G3	Caprin-1 OS=Rattus norvegicus OX=10116 GN=Caprin1 PE=1 SV=2	Caprin1	3	2	2	64531.8	118053	105904	175450	124305	100514	0.248308	1.39541
Q5PPL3	Sterol-4-alpha-carboxylate 3-dehydrogenase, decarboxylating OS=Rattus norvegicus OX=10116 GN=Nsdhl PE=2 SV=1	Nsdhl	81	86	86	1.10981e+08	6.44557e+07	8.11085e+07	2.98973e+08	4.36532e+08	1.90371e+08	0.0120209	3.49858
Q5PQK5	Radixin OS=Rattus norvegicus OX=10116 GN=Rdx PE=2 SV=1	Rdx	51	34	22	3.37454e+06	3.02231e+06	3.80172e+06	3.07997e+06	1.30361e+06	1.33742e+06	0.0855729	-1.93281
Q5PQL2	CCR4-NOT transcription complex subunit 9 OS=Rattus norvegicus OX=10116 GN=Cnot9 PE=1 SV=1	Cnot9	11	3	3	39630.1	70403.9	96762.3	92644.2	74376.6	118542	0.277558	1.44633
Q5PQP2	Receptor-binding cancer antigen expressed on SiSo cells OS=Rattus norvegicus OX=10116 GN=Ebag9 PE=1 SV=1	Ebag9	26	5	5	233298	316926	368003	407576	482992	371048	0.100543	1.3898
Q5PQT3	Glycine N-acyltransferase OS=Rattus norvegicus OX=10116 GN=Glyat PE=2 SV=1	Glyat	8	2	2	82310	50888.7	78471.4	139709	80694.7	29267.2	0.998013	1.00128
Q5PQX1	Torsin-1A-interacting protein 1 OS=Rattus norvegicus OX=10116 GN=Tor1aip1 PE=1 SV=1	Tor1aip1	6	2	2	79506.7	49128.8	65250.2	57361.7	27087.1	50401.7	0.219518	-1.48194
Q5PQZ9	NADH dehydrogenase [ubiquinone] 1 subunit C2 OS=Rattus norvegicus OX=10116 GN=Ndufc2 PE=1 SV=1	Ndufc2	31	4	4	457607	555480	612002	274625	298127	215293	0.00502201	-2.06656
Q5QE80	Aldehyde oxidase 3 OS=Rattus norvegicus OX=10116 GN=Aox3 PE=1 SV=1	Aox3	12	13	11	153836	372053	363102	129344	138735	154103	0.0847574	-1.95877
Q5RJN0	NADH dehydrogenase (Ubiquinone) Fe-S protein 7 OS=Rattus norvegicus OX=10116 GN=Ndufs7 PE=1 SV=1	Ndufs7	20	3	3	405356	480819	417625	190990	185027	206918	0.000208399	-2.23281
Q5RJQ4	NAD-dependent protein deacetylase sirtuin-2 OS=Rattus norvegicus OX=10116 GN=Sirt2 PE=1 SV=1	Sirt2	13	3	3	76255	83841.2	58741.8	194731	183681	183862	0.000909039	2.59681
Q5RJR8	Leucine-rich repeat-containing protein 59 OS=Rattus norvegicus OX=10116 GN=Lrrc59 PE=1 SV=1	Lrrc59	45	13	13	2.78673e+06	3.8427e+06	4.61854e+06	2.7041e+06	2.89997e+06	3.04575e+06	0.184767	-1.2746
Q5RJR9	Serine (Or cysteine) proteinase inhibitor, clade H, member 1, isoform CRA_b OS=Rattus norvegicus OX=10116 GN=Serpinh1 PE=1 SV=1	Serpinh1	21	6	6	267594	187058	205720	189998	149192	184840	0.162052	-1.2526
Q5RJS8	Protein-tyrosine sulfotransferase 2 OS=Rattus norvegicus OX=10116 GN=Tpst2 PE=2 SV=1	Tpst2	11	4	3	61050.4	126597	191191	136800	128016	114917	0.775576	1.10846
Q5RJY4	Dehydrogenase/reductase SDR family member 7B OS=Rattus norvegicus OX=10116 GN=Dhrs7b PE=1 SV=1	Dhrs7b	15	4	4	319237	267574	322946	484534	599337	435274	0.0105667	1.66095
Q5RK23	Protein ABHD1 OS=Rattus norvegicus OX=10116 GN=Abhd1 PE=2 SV=1	Abhd1	9	4	4	183839	215417	226010	373118	408548	363465	0.00106545	1.83612
Q5RK27	Solute carrier family 12 member 7 OS=Rattus norvegicus OX=10116 GN=Slc12a7 PE=2 SV=2	Slc12a7	3	3	3	32075.6	64574.3	31064.1	103739	31559.7	36270.8	0.670109	1.22663
Q5RKH2	Galactokinase 1 OS=Rattus norvegicus OX=10116 GN=Galk1 PE=1 SV=1	Galk1	11	3	3	106336	121379	94023.9	139536	118725	80520.4	0.868779	1.03203
Q5RKI0	WD repeat-containing protein 1 OS=Rattus norvegicus OX=10116 GN=Wdr1 PE=1 SV=3	Wdr1	12	4	4	145755	114183	169449	169500	99114.4	90640.9	0.416289	-1.22804
Q5RKI5	FLII, actin-remodeling protein OS=Rattus norvegicus OX=10116 GN=Flii PE=1 SV=1	Flii	7	8	8	1.50992e+06	1.14262e+06	1.11551e+06	2.16213e+06	3.5415e+06	2.0256e+06	0.025946	2.00492
Q5RKJ9	RAB10, member RAS oncogene family OS=Rattus norvegicus OX=10116 GN=Rab10 PE=1 SV=1	Rab10	69	18	13	3.32804e+06	3.15903e+06	3.63674e+06	4.71761e+06	4.54113e+06	4.91731e+06	0.00199957	1.40191
Q5RLM2	Solute carrier family 22 member 7 OS=Rattus norvegicus OX=10116 GN=Slc22a7 PE=1 SV=1	Slc22a7	21	11	11	1.5923e+06	1.64047e+06	1.67611e+06	1.42461e+06	948580	825722	0.0501802	-1.57724
Q5SGE0	Leucine-rich PPR motif-containing protein, mitochondrial OS=Rattus norvegicus OX=10116 GN=Lrpprc PE=1 SV=1	Lrpprc	12	13	13	2.35748e+06	1.88177e+06	1.10255e+06	1.82592e+06	7.19933e+06	2.471e+06	0.25323	1.87965
Q5U1W6	MICOS complex subunit OS=Rattus norvegicus OX=10116 GN=Apool PE=1 SV=1	Apool	29	6	6	222416	339971	277153	316743	335003	319669	0.264325	1.17411
Q5U1Y1	Ras-related protein Rab-34 OS=Rattus norvegicus OX=10116 GN=Rab34 PE=2 SV=1	Rab34	12	4	2	28832.7	24059.8	29916.4	55209.4	47182.1	37222.1	0.0180445	1.67174
Q5U1Z9	Metaxin 2 OS=Rattus norvegicus OX=10116 GN=Mtx2 PE=1 SV=1	Mtx2	9	2	2	192359	210897	204119	172414	136806	140947	0.017162	-1.35554
Q5U2P9	Solute carrier family 16, member 4 OS=Rattus norvegicus OX=10116 GN=Slc16a4 PE=1 SV=1	Slc16a4	11	4	4	214529	334047	346268	78684.6	146306	104113	0.0129115	-2.74588
Q5U2R9	Sec1 family domain-containing 2 OS=Rattus norvegicus OX=10116 GN=Scfd2 PE=1 SV=1	Scfd2	9	5	5	69042.9	108333	198031	165181	212295	127031	0.340281	1.44344
Q5U2T2	Alkyl transferase OS=Rattus norvegicus OX=10116 GN=Dhdds PE=2 SV=1	Dhdds	7	2	2	89108.7	84313.8	88425.8	165716	179611	95700.9	0.0709174	1.62457
Q5U2U0	ATP-dependent Clp protease ATP-binding subunit clpX-like, mitochondrial OS=Rattus norvegicus OX=10116 GN=Clpx PE=2 SV=1	Clpx	5	3	3	64709.7	68692.1	88494.9	60226.5	35993.2	39552.7	0.051689	-1.66164
Q5U2U5	Perilipin OS=Rattus norvegicus OX=10116 GN=Plin2 PE=2 SV=1	Plin2	88	78	78	1.90434e+08	1.20635e+08	1.30838e+08	3.20895e+08	1.43406e+08	1.59284e+08	0.362372	1.34602
Q5U2V8	ER membrane protein complex subunit 3 OS=Rattus norvegicus OX=10116 GN=Emc3 PE=2 SV=3	Emc3	34	7	7	280159	347893	349173	274561	228641	346482	0.348363	-1.16093
Q5U2X6	Coiled-coil domain-containing protein 47 OS=Rattus norvegicus OX=10116 GN=Ccdc47 PE=2 SV=1	Ccdc47	26	11	11	452096	475617	620930	424593	569069	514935	0.865913	-1.0238
Q5U302	Catenin (Cadherin associated protein), alpha 1 OS=Rattus norvegicus OX=10116 GN=Ctnna1 PE=1 SV=1	Ctnna1	52	42	42	5.30199e+06	3.17192e+06	4.28839e+06	2.26288e+06	4.69522e+06	2.69794e+06	0.311443	-1.36009
Q5U312	Ankycorbin OS=Rattus norvegicus OX=10116 GN=Rai14 PE=1 SV=2	Rai14	20	17	17	201148	194893	234775	237198	167655	434828	0.500803	1.23394
Q5U316	Ras-related protein Rab-35 OS=Rattus norvegicus OX=10116 GN=Rab35 PE=1 SV=1	Rab35	34	8	4	467935	456450	404595	632604	681842	695750	0.0014817	1.51434
Q5U3Y7	Sigma intracellular receptor 2 OS=Rattus norvegicus OX=10116 GN=Tmem97 PE=2 SV=1	Tmem97	13	2	2	398682	483817	729198	399907	825343	510892	0.838152	1.06232
Q5U3Z5	BRI3-binding protein OS=Rattus norvegicus OX=10116 GN=Bri3bp PE=1 SV=1	Bri3bp	10	2	2	10020.6	3461.07	6413.56	14550.9	44677	79024.6	0.036156	6.13543
Q5U3Z7	Serine hydroxymethyltransferase OS=Rattus norvegicus OX=10116 GN=Shmt2 PE=1 SV=1	Shmt2	11	5	5	174029	215100	176113	193137	97148.7	151113	0.256169	-1.3248
Q5U4F4	Transmembrane protein 135 OS=Rattus norvegicus OX=10116 GN=Tmem135 PE=2 SV=1	Tmem135	3	2	2	234111	153881	256862	440210	486650	300607	0.0398287	1.90922
Q5UAJ5	ATP synthase protein 8 OS=Rattus norvegicus OX=10116 GN=ATP8 PE=3 SV=1	ATP8	34	2	2	556175	581338	626779	394400	318872	303338	0.00315836	-1.74485
Q5VLR5	BWK4 OS=Rattus norvegicus OX=10116 GN=Erp44 PE=1 SV=1	Erp44	30	9	9	916375	968896	1.3607e+06	982846	894061	972132	0.414767	-1.12248
Q5VLR6	BWK3 OS=Rattus norvegicus OX=10116 PE=2 SV=1	Q5VLR6	7	2	2	109251	113288	10127.9	1840.05	78324.4	239826	0.810355	-1.53639
Q5XFW8	Protein SEC13 homolog OS=Rattus norvegicus OX=10116 GN=Sec13 PE=1 SV=1	Sec13	33	7	7	465527	600341	581384	519975	480769	406559	0.221113	-1.16929
Q5XHZ0	Heat shock protein 75 kDa, mitochondrial OS=Rattus norvegicus OX=10116 GN=Trap1 PE=1 SV=1	Trap1	5	3	2	120713	168860	151632	150725	76286.4	101233	0.214611	-1.38475
Q5XI04	RCG45489, isoform CRA_a OS=Rattus norvegicus OX=10116 GN=Stom PE=1 SV=1	Stom	18	4	4	343901	98288.7	145329	124960	136713	114257	0.456458	-1.36022
Q5XI26	Signal transducer and activator of transcription OS=Rattus norvegicus OX=10116 GN=Stat2 PE=1 SV=1	Stat2	2	2	2	30505.9	49738.6	34494.1	8907.93	24107.1	29181.1	0.148584	-2.02893
Q5XI32	F-actin-capping protein subunit beta OS=Rattus norvegicus OX=10116 GN=Capzb PE=1 SV=1	Capzb	33	10	10	493668	478974	722542	630596	203159	327135	0.256328	-1.59747
Q5XI34	Protein phosphatase 2 (Formerly 2A), regulatory subunit A (PR 65), alpha isoform, isoform CRA_a OS=Rattus norvegicus OX=10116 GN=Ppp2r1a PE=1 SV=1	Ppp2r1a	11	5	5	180591	299482	250337	322396	250983	213878	0.689245	1.08527
Q5XI41	Translocating chain-associated membrane protein 1 OS=Rattus norvegicus OX=10116 GN=Tram1 PE=1 SV=3	Tram1	14	5	5	539236	842775	877432	299233	353994	511864	0.0403279	-1.94468
Q5XI60	Receptor expression-enhancing protein 6 OS=Rattus norvegicus OX=10116 GN=Reep6 PE=2 SV=1	Reep6	21	4	3	521733	291138	475965	2.0311e+06	1.45714e+06	1.80522e+06	0.0022182	4.19643
Q5XI64	Monoacylglycerol lipase ABHD6 OS=Rattus norvegicus OX=10116 GN=Abhd6 PE=1 SV=1	Abhd6	11	3	3	119313	83102.4	96580.8	208844	164001	163818	0.0112326	1.80279
Q5XI77	Annexin OS=Rattus norvegicus OX=10116 GN=Anxa11 PE=1 SV=1	Anxa11	5	3	2	33739.3	30511.5	53293.3	57588.6	28721.1	40228.8	0.819621	1.06644
Q5XI78	2-oxoglutarate dehydrogenase, mitochondrial OS=Rattus norvegicus OX=10116 GN=Ogdh PE=1 SV=1	Ogdh	12	11	11	343595	227851	278628	322479	290433	256954	0.820901	1.0333
Q5XI89	NXPE family member 4 OS=Rattus norvegicus OX=10116 GN=Nxpe4 PE=2 SV=1	Nxpe4	42	21	21	1.13515e+06	2.1113e+06	2.59747e+06	1.69141e+06	1.73658e+06	1.54691e+06	0.697465	-1.11066
Q5XI95	Alcohol dehydrogenase 6 OS=Rattus norvegicus OX=10116 GN=Adh6 PE=2 SV=1	Adh6	31	10	4	196592	315076	383078	63480.8	1.73322e+06	1.13114e+06	0.628917	1.73746
Q5XIA1	Nicalin OS=Rattus norvegicus OX=10116 GN=Ncln PE=2 SV=1	Ncln	19	10	10	323423	462248	486793	313567	506935	404824	0.838934	-1.04187
Q5XIA4	CCR4-NOT transcription complex subunit 10 OS=Rattus norvegicus OX=10116 GN=Cnot10 PE=2 SV=1	Cnot10	3	2	2	50598.6	93105.1	128935	66858	73492.1	90607.2	0.737755	-1.10911
Q5XIA8	Growth hormone-inducible transmembrane protein OS=Rattus norvegicus OX=10116 GN=Ghitm PE=2 SV=1	Ghitm	9	3	3	82192.8	130440	132883	65486.8	88179.7	70487.5	0.0820796	-1.51831
Q5XIB4	Ufm1-specific protease 2 OS=Rattus norvegicus OX=10116 GN=Ufsp2 PE=2 SV=1	Ufsp2	27	9	9	272093	214817	250990	345896	189365	236495	0.928208	1.0183
Q5XIC0	Enoyl-CoA delta isomerase 2, mitochondrial OS=Rattus norvegicus OX=10116 GN=Eci2 PE=1 SV=1	Eci2	20	7	4	225244	239267	268426	370700	395081	291846	0.0267645	1.43494
Q5XIC4	Maspardin OS=Rattus norvegicus OX=10116 GN=Spg21 PE=2 SV=1	Spg21	8	2	2	394193	213919	141202	1.30979e+06	745191	479881	0.042388	3.40097
Q5XIE1	Protein THEM6 OS=Rattus norvegicus OX=10116 GN=Them6 PE=2 SV=1	Them6	18	3	3	128976	101689	96962.3	212879	193750	237650	0.00303916	1.97534
Q5XIE8	Integral membrane protein 2B OS=Rattus norvegicus OX=10116 GN=Itm2b PE=2 SV=1	Itm2b	11	3	3	111691	129103	167151	135896	67021.5	143124	0.492694	-1.22737
Q5XIF0	Testis expressed gene 264 homolog (Mouse), isoform CRA_a OS=Rattus norvegicus OX=10116 GN=Tex264 PE=1 SV=1	Tex264	10	3	3	300343	328032	336249	371529	292121	337743	0.687194	1.0343
Q5XIF3	NADH dehydrogenase [ubiquinone] iron-sulfur protein 4, mitochondrial OS=Rattus norvegicus OX=10116 GN=Ndufs4 PE=1 SV=1	Ndufs4	15	2	2	114168	123594	199233	80367.4	65463	62342.7	0.0197901	-2.04651
Q5XIF6	Tubulin alpha-4A chain OS=Rattus norvegicus OX=10116 GN=Tuba4a PE=1 SV=1	Tuba4a	64	33	5	2.23708e+06	1.93966e+06	1.76516e+06	1.99993e+06	2.02096e+06	1.56173e+06	0.585298	-1.06661
Q5XIG4	OCIA domain-containing protein 1 OS=Rattus norvegicus OX=10116 GN=Ociad1 PE=1 SV=1	Ociad1	55	10	10	1.25617e+06	1.17433e+06	1.26422e+06	1.25347e+06	1.71417e+06	1.29404e+06	0.26268	1.1424
Q5XIG6	N-acetylgalactosamine kinase OS=Rattus norvegicus OX=10116 GN=Galk2 PE=2 SV=1	Galk2	7	3	3	132811	107111	107714	122304	101839	115261	0.819157	-1.02196
Q5XIG9	Mitochondrial fission process 1 OS=Rattus norvegicus OX=10116 GN=Mtfp1 PE=1 SV=1	Mtfp1	14	2	2	211821	274519	272095	183470	248008	235726	0.362247	-1.13835
Q5XIH1	Asporin OS=Rattus norvegicus OX=10116 GN=Aspn PE=1 SV=1	Aspn	10	2	2	632204	84571.1	76317.7	67959.4	51420.8	42181.6	0.189998	-3.02504
Q5XIH3	NADH dehydrogenase [ubiquinone] flavoprotein 1, mitochondrial OS=Rattus norvegicus OX=10116 GN=Ndufv1 PE=1 SV=1	Ndufv1	23	9	9	678082	815232	650410	401626	377139	364099	0.00113907	-1.86811
Q5XIH7	Prohibitin-2 OS=Rattus norvegicus OX=10116 GN=Phb2 PE=1 SV=1	Phb2	56	18	18	3.49465e+06	4.06384e+06	3.73098e+06	2.73154e+06	3.2897e+06	3.08825e+06	0.0368007	-1.24059
Q5XIL4	Sorbin and SH3 domain containing 3, isoform CRA_b OS=Rattus norvegicus OX=10116 GN=Sorbs3 PE=1 SV=1	Sorbs3	24	11	11	328317	274540	350498	207162	84839.6	92566	0.0280434	-2.68787
Q5XIM0	BCS1 homolog, ubiquinol-cytochrome c reductase complex chaperone OS=Rattus norvegicus OX=10116 GN=Bcs1l PE=1 SV=1	Bcs1l	17	5	5	106858	143929	172073	98525.6	129030	115379	0.284893	-1.2174
Q5XIM9	T-complex protein 1 subunit beta OS=Rattus norvegicus OX=10116 GN=Cct2 PE=1 SV=3	Cct2	31	14	14	531401	736799	845600	819393	223177	158667	0.192817	-2.25132
Q5XIN6	Mitochondrial proton/calcium exchanger protein OS=Rattus norvegicus OX=10116 GN=Letm1 PE=1 SV=1	Letm1	22	11	11	635952	675176	785179	458106	626982	486168	0.0627867	-1.34153
Q5XIP9	Transmembrane protein 43 OS=Rattus norvegicus OX=10116 GN=Tmem43 PE=2 SV=1	Tmem43	8	3	3	207018	33679.7	37564.9	26108.3	28352.6	36594	0.273728	-2.13039
Q5XIT9	Methylcrotonoyl-CoA carboxylase beta chain, mitochondrial OS=Rattus norvegicus OX=10116 GN=Mccc2 PE=2 SV=1	Mccc2	5	3	3	78993.3	96374.4	76505.3	89466.5	34995.6	75369.9	0.368629	-1.35142
Q5XIU9	Membrane-associated progesterone receptor component 2 OS=Rattus norvegicus OX=10116 GN=Pgrmc2 PE=1 SV=1	Pgrmc2	52	11	10	1.24524e+06	1.07314e+06	1.42492e+06	1.07e+06	1.28837e+06	1.22554e+06	0.707467	-1.04068
Q60587	Trifunctional enzyme subunit beta, mitochondrial OS=Rattus norvegicus OX=10116 GN=Hadhb PE=1 SV=1	Hadhb	51	21	21	4.28969e+06	4.30179e+06	3.55662e+06	4.11399e+06	4.4212e+06	3.343e+06	0.820001	-1.02579
Q62636	Ras-related protein Rap-1b OS=Rattus norvegicus OX=10116 GN=Rap1b PE=1 SV=2	Rap1b	62	13	3	2.42085e+06	1.75978e+06	1.94326e+06	4.52254e+06	3.91692e+06	3.26229e+06	0.00832198	1.91116
Q62638	Golgi apparatus protein 1 OS=Rattus norvegicus OX=10116 GN=Glg1 PE=1 SV=1	Glg1	38	33	32	1.30517e+06	1.23208e+06	1.45099e+06	1.43371e+06	1.08219e+06	1.18416e+06	0.452246	-1.08293
Q62662	Tyrosine-protein kinase FRK OS=Rattus norvegicus OX=10116 GN=Frk PE=1 SV=3	Frk	8	4	3	143455	116376	111973	157544	94600.6	78371.2	0.519642	-1.16972
Q62665	Galectin-8 OS=Rattus norvegicus OX=10116 GN=Lgals8 PE=2 SV=1	Lgals8	10	3	3	177465	177655	173760	227365	234265	200020	0.010623	1.24821
Q62720	Zinc transporter 1 OS=Rattus norvegicus OX=10116 GN=Slc30a1 PE=2 SV=1	Slc30a1	17	7	7	245083	244984	230061	232412	102954	121481	0.105603	-1.68123
Q62730	Estradiol 17-beta-dehydrogenase 2 OS=Rattus norvegicus OX=10116 GN=Hsd17b2 PE=2 SV=1	Hsd17b2	45	22	22	5.90047e+06	1.25313e+07	1.32494e+07	6.43631e+06	9.63975e+06	6.9082e+06	0.394427	-1.31726
Q62733	Lamina-associated polypeptide 2, isoform beta OS=Rattus norvegicus OX=10116 GN=Tmpo PE=1 SV=3	Tmpo	19	7	7	290960	259257	221736	244347	232460	294055	0.996656	-1.00047
Q62736	Non-muscle caldesmon OS=Rattus norvegicus OX=10116 GN=Cald1 PE=1 SV=1	Cald1	5	2	2	200144	133501	140008	206860	318097	254587	0.0486206	1.64828
Q62740	Secreted phosphoprotein 24 OS=Rattus norvegicus OX=10116 GN=Spp2 PE=1 SV=2	Spp2	11	2	2	58869.4	90628.7	137883	107492	51251.6	80928.9	0.636579	-1.18166
Q62762	Casein kinase I isoform gamma-2 OS=Rattus norvegicus OX=10116 GN=Csnk1g2 PE=2 SV=2	Csnk1g2	4	2	2	95570.4	129783	130004	81262.1	114312	110273	0.367301	-1.16328
Q62786	Prostaglandin F2 receptor negative regulator OS=Rattus norvegicus OX=10116 GN=Ptgfrn PE=1 SV=1	Ptgfrn	8	6	6	212065	108542	174136	179560	118074	134465	0.653029	-1.12028
Q62824	Exocyst complex component 4 OS=Rattus norvegicus OX=10116 GN=Exoc4 PE=1 SV=1	Exoc4	13	9	9	101147	133604	132828	64312.5	78733.1	94214.3	0.0370018	-1.55536
Q62825	Exocyst complex component 3 OS=Rattus norvegicus OX=10116 GN=Exoc3 PE=1 SV=1	Exoc3	3	3	3	57105.1	76077.3	91163.9	58680.2	58528	70816.1	0.339756	-1.17649
Q62839	Golgin subfamily A member 2 OS=Rattus norvegicus OX=10116 GN=Golga2 PE=1 SV=4	Golga2	5	4	4	45611.4	60892	67465.4	63676.9	14046.1	31745.9	0.236648	-1.8757
Q62847	Gamma-adducin OS=Rattus norvegicus OX=10116 GN=Add3 PE=1 SV=2	Add3	5	4	3	36910.2	69047.8	92554.5	63296.5	87030.1	34002.5	0.852216	-1.07989
Q62848	ADP-ribosylation factor GTPase-activating protein 1 OS=Rattus norvegicus OX=10116 GN=Arfgap1 PE=1 SV=1	Arfgap1	6	2	2	91073.1	121116	123068	176248	171324	112456	0.15592	1.35747
Q62896	BET1 homolog OS=Rattus norvegicus OX=10116 GN=Bet1 PE=1 SV=1	Bet1	25	2	2	101296	112966	188675	108208	157523	102245	0.776311	-1.074
Q62902	Protein ERGIC-53 OS=Rattus norvegicus OX=10116 GN=Lman1 PE=1 SV=1	Lman1	50	29	2	3.29074e+06	4.82056e+06	4.34057e+06	3.93451e+06	3.07537e+06	3.25922e+06	0.243726	-1.20414
Q62904	3-keto-steroid reductase OS=Rattus norvegicus OX=10116 GN=Hsd17b7 PE=1 SV=1	Hsd17b7	62	17	17	7.02337e+06	5.50942e+06	9.92067e+06	1.89885e+07	2.50173e+07	1.4203e+07	0.0155551	2.6
Q62920	PDZ and LIM domain protein 5 OS=Rattus norvegicus OX=10116 GN=Pdlim5 PE=1 SV=2	Pdlim5	38	15	15	714831	587831	810211	674204	336119	246273	0.125543	-1.82719
Q62930	Complement component C9 OS=Rattus norvegicus OX=10116 GN=C9 PE=1 SV=1	C9	5	2	2	59545.7	50340.8	77752.3	78144	41658.5	75546.5	0.944182	1.01807
Q62931	Golgi SNAP receptor complex member 1 OS=Rattus norvegicus OX=10116 GN=Gosr1 PE=1 SV=1	Gosr1	33	9	9	407426	738718	765741	644282	534844	597423	0.867517	-1.03834
Q62975	Protein Z-dependent protease inhibitor OS=Rattus norvegicus OX=10116 GN=Serpina10 PE=2 SV=2	Serpina10	8	3	3	17866.8	36537.8	36420.7	18479.2	13182.4	24624.9	0.199153	-1.58257
Q62991	Sec1 family domain-containing protein 1 OS=Rattus norvegicus OX=10116 GN=Scfd1 PE=1 SV=1	Scfd1	22	10	10	263503	300487	404638	208173	415984	266736	0.671804	-1.11523
Q63028	Alpha-adducin OS=Rattus norvegicus OX=10116 GN=Add1 PE=1 SV=2	Add1	4	2	2	127012	79985.4	69087.4	94112.5	96461.5	112475	0.550231	1.1331
Q63041	Alpha-1-macroglobulin OS=Rattus norvegicus OX=10116 GN=A1m PE=1 SV=1	A1m	36	43	41	1.40932e+06	1.45896e+06	1.61777e+06	1.23874e+06	2.34093e+06	1.54776e+06	0.628751	1.10501
Q63060	Glycerol kinase OS=Rattus norvegicus OX=10116 GN=Gk PE=2 SV=1	Gk	12	6	6	122970	166703	198475	96141.9	87733.1	186252	0.313473	-1.37327
Q63081	Protein disulfide-isomerase A6 OS=Rattus norvegicus OX=10116 GN=Pdia6 PE=1 SV=2	Pdia6	40	14	14	3.68297e+06	3.84902e+06	4.67511e+06	3.35793e+06	5.18761e+06	3.47143e+06	0.855975	-1.03101
Q63083	Nucleobindin-1 OS=Rattus norvegicus OX=10116 GN=Nucb1 PE=1 SV=1	Nucb1	14	5	5	72365.3	83944.9	150970	191494	50210.9	131652	0.825907	1.11341
Q63089	Solute carrier family 22 member 1 OS=Rattus norvegicus OX=10116 GN=Slc22a1 PE=1 SV=1	Slc22a1	6	3	3	882265	1.05609e+06	925378	480967	435559	345527	0.00178969	-2.2838
Q63108	Carboxylesterase 1E OS=Rattus norvegicus OX=10116 GN=Ces1e PE=2 SV=1	Ces1e	39	19	3	941769	905422	1.56033e+06	1.39284e+06	1.04908e+06	1.41558e+06	0.503719	1.15845
Q63120	Canalicular multispecific organic anion transporter 1 OS=Rattus norvegicus OX=10116 GN=Abcc2 PE=1 SV=1	Abcc2	29	44	43	4.41234e+06	3.40161e+06	3.70236e+06	1.75575e+06	1.47937e+06	1.04992e+06	0.00405507	-2.73136
Q63135	Complement component receptor 1-like protein OS=Rattus norvegicus OX=10116 GN=Cr1l PE=1 SV=1	Cr1l	19	8	8	549322	421973	526942	316561	256913	226334	0.00778565	-1.87915
Q63150	Dihydropyrimidinase OS=Rattus norvegicus OX=10116 GN=Dpys PE=1 SV=2	Dpys	9	4	4	67707.8	110948	140901	44689.3	87001.5	44178.3	0.123123	-1.83335
Q63151	Long-chain-fatty-acid--CoA ligase 3 OS=Rattus norvegicus OX=10116 GN=Acsl3 PE=1 SV=1	Acsl3	47	28	26	3.01025e+06	1.59746e+06	2.68808e+06	4.04468e+06	5.72404e+06	3.43188e+06	0.070078	1.83182
Q63203	Low affinity immunoglobulin gamma Fc region receptor II OS=Rattus norvegicus OX=10116 GN=Fcgr2 PE=1 SV=1	Fcgr2	13	3	3	74761	122807	164742	93302.3	79743.7	113943	0.487518	-1.21286
Q63270	Cytoplasmic aconitate hydratase OS=Rattus norvegicus OX=10116 GN=Aco1 PE=1 SV=1	Aco1	4	3	3	52471.1	50808.6	55714.2	45058.6	18607.1	24150.6	0.0654711	-1.94303
Q63276	Bile acid-CoA:amino acid N-acyltransferase OS=Rattus norvegicus OX=10116 GN=Baat PE=1 SV=2	Baat	51	18	18	1.87191e+06	2.76619e+06	2.70041e+06	1.65121e+06	1.3056e+06	1.50433e+06	0.0274871	-1.6276
Q63344	Monocarboxylate transporter 2 OS=Rattus norvegicus OX=10116 GN=Slc16a7 PE=1 SV=1	Slc16a7	6	3	3	88506.3	60556.9	46474.5	103512	32293.7	33348.7	0.563612	-1.30734
Q63355	Unconventional myosin-Ic OS=Rattus norvegicus OX=10116 GN=Myo1c PE=1 SV=2	Myo1c	14	12	12	653772	155271	181274	56776.8	66461.7	193233	0.145446	-2.93321
Q63357	Unconventional myosin-Id OS=Rattus norvegicus OX=10116 GN=Myo1d PE=1 SV=3	Myo1d	39	35	33	758275	510869	664043	677059	295746	406201	0.224982	-1.46785
Q63362	NADH dehydrogenase [ubiquinone] 1 alpha subcomplex subunit 5 OS=Rattus norvegicus OX=10116 GN=Ndufa5 PE=1 SV=3	Ndufa5	25	2	2	101649	91473.4	169730	43794.4	57978.9	56321.9	0.0191198	-2.22637
Q63377	Sodium/potassium-transporting ATPase subunit beta-3 OS=Rattus norvegicus OX=10116 GN=Atp1b3 PE=2 SV=1	Atp1b3	44	8	8	3.52489e+06	2.80627e+06	2.85395e+06	2.45075e+06	3.24628e+06	2.8192e+06	0.521931	-1.0797
Q63400	Claudin-3 OS=Rattus norvegicus OX=10116 GN=Cldn3 PE=1 SV=2	Cldn3	19	3	3	2.37035e+06	1.53541e+06	1.63138e+06	1.40417e+06	412963	714271	0.0792626	-2.42921
Q63416	Inter-alpha-trypsin inhibitor heavy chain H3 OS=Rattus norvegicus OX=10116 GN=Itih3 PE=2 SV=1	Itih3	15	10	10	347045	498951	541220	470336	318463	361795	0.364011	-1.20032
Q63448	Peroxisomal acyl-coenzyme A oxidase 3 OS=Rattus norvegicus OX=10116 GN=Acox3 PE=1 SV=1	Acox3	26	15	15	342727	433533	414347	376813	245577	311981	0.152894	-1.28715
Q63481	Ras-related protein Rab-7L1 OS=Rattus norvegicus OX=10116 GN=Rab29 PE=1 SV=1	Rab29	39	6	5	408142	363921	1.40186e+06	894325	2.1414e+06	598578	0.376973	1.76575
Q63483	RAB38, member RAS oncogene family OS=Rattus norvegicus OX=10116 GN=Rab38 PE=1 SV=1	Rab38	41	7	5	352617	399741	437992	801821	821371	694695	0.00122389	1.94964
Q63488	Sodium-dependent phosphate transporter 2 OS=Rattus norvegicus OX=10116 GN=Slc20a2 PE=1 SV=1	Slc20a2	9	3	3	216133	124951	104637	93465.2	73676.4	57145.4	0.0651507	-1.92928
Q63493	Antigen-presenting glycoprotein CD1d OS=Rattus norvegicus OX=10116 GN=Cd1d PE=2 SV=2	Cd1d	10	3	3	265483	241287	456991	251830	262752	253985	0.405869	-1.2032
Q63514	C4b-binding protein alpha chain OS=Rattus norvegicus OX=10116 GN=C4bpa PE=2 SV=1	C4bpa	10	5	5	171273	136851	163289	136586	248232	172853	0.489105	1.15261
Q63524	Transmembrane emp24 domain-containing protein 2 OS=Rattus norvegicus OX=10116 GN=Tmed2 PE=1 SV=1	Tmed2	39	8	8	1.50151e+06	2.9888e+06	3.54099e+06	2.20325e+06	2.62594e+06	2.10543e+06	0.75992	-1.09267
Q63584	Transmembrane emp24 domain-containing protein 10 OS=Rattus norvegicus OX=10116 GN=Tmed10 PE=1 SV=2	Tmed10	37	9	9	3.24715e+06	5.25972e+06	6.7955e+06	4.5802e+06	3.93495e+06	4.16496e+06	0.546858	-1.15634
Q63598	Plastin-3 OS=Rattus norvegicus OX=10116 GN=Pls3 PE=1 SV=2	Pls3	55	32	28	4.0524e+06	2.25421e+06	3.2051e+06	4.31377e+06	2.66341e+06	2.15146e+06	0.843052	-1.05805
Q63617	Hypoxia up-regulated protein 1 OS=Rattus norvegicus OX=10116 GN=Hyou1 PE=1 SV=1	Hyou1	37	29	29	971734	1.5992e+06	1.53127e+06	721555	630782	761238	0.0190378	-1.90083
Q63678	Zinc-alpha-2-glycoprotein OS=Rattus norvegicus OX=10116 GN=Azgp1 PE=2 SV=1	Azgp1	10	3	3	49138.3	59043.6	100081	57575.9	122697	77544	0.527825	1.23564
Q63716	Peroxiredoxin-1 OS=Rattus norvegicus OX=10116 GN=Prdx1 PE=1 SV=1	Prdx1	44	8	6	629060	707164	887843	723946	317137	391856	0.138929	-1.63741
Q63921	Prostaglandin G/H synthase 1 OS=Rattus norvegicus OX=10116 GN=Ptgs1 PE=2 SV=2	Ptgs1	13	7	7	119609	147621	122817	218259	141881	344923	0.115261	1.70144
Q64057	Alpha-aminoadipic semialdehyde dehydrogenase OS=Rattus norvegicus OX=10116 GN=Aldh7a1 PE=1 SV=2	Aldh7a1	42	16	16	1.00914e+06	884102	924481	887799	574699	545717	0.0852761	-1.43618
Q64119	Myosin light polypeptide 6 OS=Rattus norvegicus OX=10116 GN=Myl6 PE=1 SV=3	Myl6	38	5	5	316769	247880	441313	379982	249188	522581	0.684858	1.12608
Q641X8	Eukaryotic translation initiation factor 3 subunit E OS=Rattus norvegicus OX=10116 GN=Eif3e PE=2 SV=1	Eif3e	4	2	2	18603.3	39188.4	38373.2	37245.4	33182.8	29810.3	0.735355	1.09612
Q641Y0	Dolichyl-diphosphooligosaccharide--protein glycosyltransferase 48 kDa subunit OS=Rattus norvegicus OX=10116 GN=Ddost PE=2 SV=1	Ddost	42	16	16	3.53765e+06	4.0506e+06	5.26236e+06	2.89959e+06	4.06951e+06	3.74713e+06	0.314722	-1.19476
Q641Y2	NADH dehydrogenase [ubiquinone] iron-sulfur protein 2, mitochondrial OS=Rattus norvegicus OX=10116 GN=Ndufs2 PE=1 SV=1	Ndufs2	28	11	11	817326	949815	797064	363042	367038	312297	0.000285128	-2.45903
Q641Y8	ATP-dependent RNA helicase DDX1 OS=Rattus norvegicus OX=10116 GN=Ddx1 PE=1 SV=1	Ddx1	14	7	7	238941	297842	310920	278868	330384	255139	0.865118	1.02037
Q641Z6	EH domain-containing protein 1 OS=Rattus norvegicus OX=10116 GN=Ehd1 PE=1 SV=1	Ehd1	17	8	2	136199	97045.8	107097	61540.5	87163.9	101895	0.152546	-1.37328
Q641Z9	Succinate dehydrogenase complex subunit C OS=Rattus norvegicus OX=10116 GN=Sdhc PE=1 SV=1	Sdhc	14	4	4	283936	313528	531766	281732	485669	229449	0.668406	-1.1467
Q64232	Very-long-chain enoyl-CoA reductase OS=Rattus norvegicus OX=10116 GN=Tecr PE=1 SV=1	Tecr	37	16	16	3.47167e+06	3.63371e+06	6.01042e+06	4.64535e+06	6.06419e+06	5.36079e+06	0.297619	1.25818
Q64240	Protein AMBP OS=Rattus norvegicus OX=10116 GN=Ambp PE=1 SV=1	Ambp	31	8	8	291179	353441	528621	515490	98766.1	692820	0.830192	-1.15538
Q64244	ADP-ribosyl cyclase/cyclic ADP-ribose hydrolase 1 OS=Rattus norvegicus OX=10116 GN=Cd38 PE=1 SV=1	Cd38	10	2	2	96038.1	69454	95599.5	64828.3	54097.3	179091	0.990225	-1.00507
Q642B0	Glypican 4 OS=Rattus norvegicus OX=10116 GN=Gpc4 PE=1 SV=1	Gpc4	6	2	2	178351	84651.7	134446	242618	155898	132619	0.345783	1.35198
Q642F4	Vesicle-trafficking protein SEC22a OS=Rattus norvegicus OX=10116 GN=Sec22a PE=2 SV=1	Sec22a	6	2	2	162245	276352	299729	150949	184074	176258	0.170581	-1.40001
Q642G4	Peroxisomal membrane protein PEX14 OS=Rattus norvegicus OX=10116 GN=Pex14 PE=1 SV=1	Pex14	17	5	5	159512	164228	184271	166062	141711	179667	0.620816	-1.04517
Q64380	Sarcosine dehydrogenase, mitochondrial OS=Rattus norvegicus OX=10116 GN=Sardh PE=1 SV=2	Sardh	7	7	7	82020.5	95280	116674	191848	53159.2	103346	0.906059	1.04949
Q64428	Trifunctional enzyme subunit alpha, mitochondrial OS=Rattus norvegicus OX=10116 GN=Hadha PE=1 SV=2	Hadha	47	35	35	8.79567e+06	9.3514e+06	1.26652e+07	9.80341e+06	1.05615e+07	1.06715e+07	0.873682	1.01982
Q64535	Copper-transporting ATPase 2 OS=Rattus norvegicus OX=10116 GN=Atp7b PE=1 SV=1	Atp7b	3	3	3	66681.6	58617.7	82634.4	49584.4	31407.8	37986.8	0.0270819	-1.76087
Q64541	Sodium/potassium-transporting ATPase subunit alpha-4 OS=Rattus norvegicus OX=10116 GN=Atp1a4 PE=2 SV=1	Atp1a4	9	10	2	208053	240191	246719	382365	533593	296385	0.0410092	1.69904
Q64550	UDP-glucuronosyltransferase 1-1 OS=Rattus norvegicus OX=10116 GN=Ugt1a1 PE=1 SV=1	Ugt1a1	48	26	15	5.62549e+06	6.42279e+06	6.57342e+06	5.55445e+06	1.27161e+07	7.11873e+06	0.374188	1.28403
Q64565	Alanine--glyoxylate aminotransferase 2, mitochondrial OS=Rattus norvegicus OX=10116 GN=Agxt2 PE=1 SV=2	Agxt2	13	6	6	217375	406811	487088	223923	171706	290380	0.192843	-1.56838
Q64566	Calcium-transporting ATPase type 2C member 1 OS=Rattus norvegicus OX=10116 GN=Atp2c1 PE=2 SV=1	Atp2c1	4	3	3	58679.3	123189	136955	89710.9	47473.2	61916.1	0.245462	-1.55422
Q64573	Liver carboxylesterase 4 OS=Rattus norvegicus OX=10116 PE=2 SV=2	Q64573	67	34	14	3.23076e+06	4.40682e+06	5.47964e+06	2.05661e+06	3.10504e+06	3.00348e+06	0.0819468	-1.59629
Q64581	Cytochrome P450 3A18 OS=Rattus norvegicus OX=10116 GN=Cyp3a18 PE=2 SV=1	Cyp3a18	32	17	12	1.3222e+06	2.19432e+06	1.47096e+06	448971	1.35918e+06	891152	0.127288	-1.98724
Q64591	2,4-dienoyl-CoA reductase, mitochondrial OS=Rattus norvegicus OX=10116 GN=Decr1 PE=1 SV=2	Decr1	54	21	21	6.67987e+06	7.50238e+06	7.48399e+06	8.46984e+06	8.68726e+06	6.82216e+06	0.320381	1.10203
Q64602	Kynurenine/alpha-aminoadipate aminotransferase, mitochondrial OS=Rattus norvegicus OX=10116 GN=Aadat PE=1 SV=1	Aadat	6	3	3	166269	180199	144182	194100	131849	86315.2	0.409481	-1.25054
Q64604	Receptor-type tyrosine-protein phosphatase F OS=Rattus norvegicus OX=10116 GN=Ptprf PE=2 SV=1	Ptprf	3	4	2	81778.3	63317.8	69428.4	57134.8	28461.9	24610.7	0.0537875	-2.07876
Q64611	Cysteine sulfinic acid decarboxylase OS=Rattus norvegicus OX=10116 GN=Csad PE=1 SV=1	Csad	6	3	3	107206	98888.1	112336	91543.2	91980.4	64549	0.100752	-1.29884
Q64640	Adenosine kinase OS=Rattus norvegicus OX=10116 GN=Adk PE=1 SV=3	Adk	5	2	2	33721.2	43511.3	63076.5	18511.4	14037.9	12716.6	0.00652893	-3.03682
Q64648	Cytochrome P450 2C12, female-specific OS=Rattus norvegicus OX=10116 GN=Cyp2c12 PE=1 SV=1	Cyp2c12	29	15	3	75950.6	126701	136507	138168	71774.1	614784	0.482535	1.66805
Q64654	Lanosterol 14-alpha demethylase OS=Rattus norvegicus OX=10116 GN=Cyp51a1 PE=1 SV=1	Cyp51a1	33	16	16	706035	908960	1.48628e+06	1.4215e+06	2.35835e+06	1.4858e+06	0.112745	1.73493
Q64680	Cytochrome P450 2D4 OS=Rattus norvegicus OX=10116 GN=Cyp2d4 PE=2 SV=1	Cyp2d4	36	23	5	152554	180467	197127	106004	187408	140287	0.286666	-1.24876
Q65ZS7	Rat apolipoprotein E protein OS=Rattus norvegicus OX=10116 PE=3 SV=1	Q65ZS7	55	19	19	2.8085e+06	3.6735e+06	4.72049e+06	5.6569e+06	3.15231e+06	2.72467e+06	0.997815	-1.00078
Q66H15	Regulator of microtubule dynamics protein 3 OS=Rattus norvegicus OX=10116 GN=Rmdn3 PE=1 SV=1	Rmdn3	5	2	2	1.54015e+06	1.19339e+06	1.46469e+06	5.46963e+06	5.05967e+06	2.78763e+06	0.0078552	3.06014
Q66H80	Coatomer subunit delta OS=Rattus norvegicus OX=10116 GN=Arcn1 PE=2 SV=1	Arcn1	17	8	8	176554	302707	285196	248539	430780	292920	0.365755	1.2719
Q66HA6	ADP-ribosylation factor-like protein 8B OS=Rattus norvegicus OX=10116 GN=Arl8b PE=2 SV=1	Arl8b	47	8	4	2.7567e+06	2.30088e+06	2.46003e+06	4.08283e+06	7.96791e+06	4.57465e+06	0.02431	2.1207
Q66HC5	Nuclear pore complex protein Nup93 OS=Rattus norvegicus OX=10116 GN=Nup93 PE=1 SV=1	Nup93	6	5	5	64446.7	103635	131302	113733	102404	107637	0.603286	1.12649
Q66HD0	Endoplasmin OS=Rattus norvegicus OX=10116 GN=Hsp90b1 PE=1 SV=2	Hsp90b1	53	48	47	1.01718e+07	1.21147e+07	1.05079e+07	8.48782e+06	7.92849e+06	8.52887e+06	0.00983561	-1.31154
Q66HF1	NADH-ubiquinone oxidoreductase 75 kDa subunit, mitochondrial OS=Rattus norvegicus OX=10116 GN=Ndufs1 PE=1 SV=1	Ndufs1	33	21	21	1.10733e+06	1.3175e+06	1.40235e+06	722347	903989	668983	0.0109238	-1.67309
Q66HF2	Transmembrane 9 superfamily member 1 OS=Rattus norvegicus OX=10116 GN=Tm9sf1 PE=2 SV=1	Tm9sf1	21	10	10	399046	797480	993807	729019	535734	672969	0.841965	-1.06362
Q66HF8	Aldehyde dehydrogenase X, mitochondrial OS=Rattus norvegicus OX=10116 GN=Aldh1b1 PE=1 SV=1	Aldh1b1	8	3	2	201269	39538	55560.9	158831	21430.2	47706.7	0.684837	-1.39639
Q66HG5	Transmembrane 9 superfamily member 2 OS=Rattus norvegicus OX=10116 GN=Tm9sf2 PE=2 SV=1	Tm9sf2	28	16	16	2.25398e+06	4.21681e+06	5.04311e+06	3.7975e+06	3.17496e+06	3.48446e+06	0.868764	-1.04493
Q66HG9	Mitochondrial antiviral-signaling protein OS=Rattus norvegicus OX=10116 GN=Mavs PE=1 SV=1	Mavs	21	5	5	545808	466828	553672	433745	305392	546850	0.279877	-1.24881
Q66HK8	Cytochrome P450 4F1 OS=Rattus norvegicus OX=10116 GN=Cyp4f1 PE=1 SV=1	Cyp4f1	42	22	9	1.30875e+06	1.51949e+06	1.69776e+06	1.93017e+06	2.335e+06	1.56113e+06	0.152124	1.27731
Q66HL0	5' nucleotidase, ecto OS=Rattus norvegicus OX=10116 GN=Nt5e PE=1 SV=2	Nt5e	42	20	20	2.43506e+06	2.218e+06	2.55743e+06	1.08786e+06	600384	606590	0.00414282	-3.26683
Q66HL2	Src substrate cortactin OS=Rattus norvegicus OX=10116 GN=Cttn PE=1 SV=1	Cttn	9	5	5	178498	118106	187048	217756	92692.2	90473.1	0.472261	-1.29253
Q66HP4	Stau1 protein (Fragment) OS=Rattus norvegicus OX=10116 GN=Stau1 PE=2 SV=1	Stau1	22	10	10	354197	500145	528108	445678	352190	406241	0.420835	-1.1363
Q66X93	Staphylococcal nuclease domain-containing protein 1 OS=Rattus norvegicus OX=10116 GN=Snd1 PE=1 SV=1	Snd1	33	26	26	828912	968882	1.1911e+06	1.01646e+06	710866	605591	0.232848	-1.29784
Q68FP1	Gelsolin OS=Rattus norvegicus OX=10116 GN=Gsn PE=1 SV=1	Gsn	5	3	3	31909.1	52142.7	45007.7	58202.8	6018.51	7474.27	0.204164	-3.05819
Q68FP2	Serum paraoxonase/lactonase 3 OS=Rattus norvegicus OX=10116 GN=Pon3 PE=2 SV=1	Pon3	46	13	13	5.14918e+06	6.27299e+06	7.75333e+06	7.5183e+06	9.03578e+06	9.20386e+06	0.0862316	1.3566
Q68FQ0	T-complex protein 1 subunit epsilon OS=Rattus norvegicus OX=10116 GN=Cct5 PE=1 SV=1	Cct5	36	17	17	543769	492741	468777	900325	420588	179261	0.683909	-1.22768
Q68FR6	Elongation factor 1-gamma OS=Rattus norvegicus OX=10116 GN=Eef1g PE=2 SV=3	Eef1g	9	3	3	62268	113527	82030.3	107978	43522	34811	0.337263	-1.52473
Q68FS4	Cytosol aminopeptidase OS=Rattus norvegicus OX=10116 GN=Lap3 PE=1 SV=1	Lap3	12	5	5	147276	143075	131432	110751	74368.9	61856.9	0.0322715	-1.75829
Q68FT3	Pyridine nucleotide-disulfide oxidoreductase domain-containing protein 2 OS=Rattus norvegicus OX=10116 GN=Pyroxd2 PE=2 SV=1	Pyroxd2	24	11	11	833856	831252	851352	1.06963e+06	758002	582297	0.694721	-1.0772
Q68FT7	Phenylalanyl-tRNA synthetase subunit beta OS=Rattus norvegicus OX=10116 GN=Farsb PE=1 SV=1	Farsb	13	7	7	27181.8	51261.6	50120.8	73620.7	142986	133252	0.0277706	2.71827
Q68FU3	Electron transfer flavoprotein subunit beta OS=Rattus norvegicus OX=10116 GN=Etfb PE=1 SV=3	Etfb	44	12	12	644210	579001	751574	1.10267e+06	568794	635008	0.620317	1.12417
Q68FV1	Trimeric intracellular cation channel type B OS=Rattus norvegicus OX=10116 GN=Tmem38b PE=2 SV=1	Tmem38b	14	3	3	154074	138772	207417	181267	242846	374699	0.145768	1.54936
Q68FW4	Syntaxin-18 OS=Rattus norvegicus OX=10116 GN=Stx18 PE=2 SV=1	Stx18	9	2	2	276014	220168	363185	149763	311747	160509	0.260388	-1.4334
Q68FY0	Cytochrome b-c1 complex subunit 1, mitochondrial OS=Rattus norvegicus OX=10116 GN=Uqcrc1 PE=1 SV=1	Uqcrc1	36	16	15	1.38618e+06	2.10963e+06	1.87465e+06	966635	1.01787e+06	927237	0.00949733	-1.81803
Q68FY4	Group specific component OS=Rattus norvegicus OX=10116 GN=Gc PE=1 SV=1	Gc	34	12	12	348490	602887	741883	586874	233024	455985	0.439424	-1.35713
Q68FZ8	Propionyl coenzyme A carboxylase, beta polypeptide OS=Rattus norvegicus OX=10116 GN=Pccb PE=1 SV=1	Pccb	14	6	6	315424	198170	222495	267819	157833	131577	0.296785	-1.35731
Q68G19	UDP-glucuronosyltransferase OS=Rattus norvegicus OX=10116 GN=Ugt2b35 PE=1 SV=1	Ugt2b35	60	40	4	2.11873e+06	2.93258e+06	3.8271e+06	2.80224e+06	5.76091e+06	5.95806e+06	0.194966	1.59332
Q68G38	Torsin-1A OS=Rattus norvegicus OX=10116 GN=Tor1a PE=1 SV=1	Tor1a	6	2	2	132986	169200	195642	153943	94688.6	118424	0.157987	-1.36623
Q68G44	3-hydroxy-3-methylglutaryl coenzyme A synthase OS=Rattus norvegicus OX=10116 GN=Hmgcs2 PE=1 SV=1	Hmgcs2	40	21	21	8.43171e+06	7.66897e+06	7.14832e+06	1.27617e+07	9.44081e+06	5.67099e+06	0.618216	1.13913
Q6AXM8	Serum paraoxonase/arylesterase 2 OS=Rattus norvegicus OX=10116 GN=Pon2 PE=2 SV=1	Pon2	35	10	10	1.01351e+06	1.08606e+06	1.67916e+06	1.34729e+06	1.30827e+06	1.4927e+06	0.510201	1.12492
Q6AXN3	Transmembrane emp24 domain-containing protein 5 OS=Rattus norvegicus OX=10116 GN=Tmed5 PE=2 SV=1	Tmed5	25	5	5	718806	800004	1.03032e+06	754852	645701	571405	0.133054	-1.28611
Q6AXT5	Ras-related protein Rab-21 OS=Rattus norvegicus OX=10116 GN=Rab21 PE=2 SV=1	Rab21	47	9	8	1.82761e+06	1.47484e+06	1.61485e+06	2.86286e+06	4.50116e+06	2.9169e+06	0.0109777	2.05161
Q6AXV4	Sorting and assembly machinery component 50 homolog OS=Rattus norvegicus OX=10116 GN=Samm50 PE=1 SV=1	Samm50	20	10	10	312621	481307	415894	375710	515057	392330	0.708883	1.06654
Q6AXX5	Retinol dehydrogenase 11 OS=Rattus norvegicus OX=10116 GN=Rdh11 PE=1 SV=1	Rdh11	32	9	9	906796	801812	1.31248e+06	1.10133e+06	1.6443e+06	1.19477e+06	0.228438	1.31372
Q6AXX6	Peroxiredoxin-like 2A OS=Rattus norvegicus OX=10116 GN=Prxl2a PE=1 SV=1	Prxl2a	36	8	8	1.19342e+06	769337	923616	1.65159e+06	1.3056e+06	1.36105e+06	0.0475849	1.51262
Q6AXY8	Dehydrogenase/reductase (SDR family) member 1 OS=Rattus norvegicus OX=10116 GN=Dhrs1 PE=1 SV=1	Dhrs1	85	43	43	4.67246e+07	2.9815e+07	5.04914e+07	6.07164e+07	9.91385e+07	6.76079e+07	0.0575468	1.79521
Q6AY04	m-AAA protease-interacting protein 1, mitochondrial OS=Rattus norvegicus OX=10116 GN=Maip1 PE=2 SV=1	Maip1	8	2	2	103962	114249	160285	123283	101707	83255.6	0.31273	-1.22176
Q6AY09	Heterogeneous nuclear ribonucleoprotein H2 OS=Rattus norvegicus OX=10116 GN=Hnrnph2 PE=1 SV=1	Hnrnph2	10	3	2	300253	317290	344426	320667	192992	200965	0.126113	-1.38179
Q6AY18	SAR1 gene homolog A (S. cerevisiae), isoform CRA_b OS=Rattus norvegicus OX=10116 GN=Sar1a PE=1 SV=1	Sar1a	51	12	5	889677	1.56169e+06	1.76914e+06	3.33827e+06	2.47289e+06	2.62549e+06	0.0345653	2.06593
Q6AY20	Cation-dependent mannose-6-phosphate receptor OS=Rattus norvegicus OX=10116 GN=M6pr PE=1 SV=1	M6pr	23	7	7	402943	557842	555094	294359	346666	449392	0.110962	-1.39605
Q6AY30	Saccharopine dehydrogenase-like oxidoreductase OS=Rattus norvegicus OX=10116 GN=Sccpdh PE=1 SV=1	Sccpdh	74	57	57	5.78134e+07	3.5576e+07	6.48787e+07	1.11031e+08	1.79392e+08	8.6151e+07	0.0396559	2.34282
Q6AY58	B-cell receptor-associated protein 31 OS=Rattus norvegicus OX=10116 GN=Bcap31 PE=1 SV=1	Bcap31	44	14	14	1.3645e+06	1.05596e+06	1.72529e+06	1.62604e+06	1.86865e+06	1.29984e+06	0.432141	1.16686
Q6AYA6	Cytochrome b-245 chaperone 1 OS=Rattus norvegicus OX=10116 GN=Cybc1 PE=1 SV=1	Cybc1	22	4	4	221007	195665	154975	207831	143252	267823	0.795779	1.05964
Q6AYB5	Signal recognition particle 54 kDa protein OS=Rattus norvegicus OX=10116 GN=Srp54 PE=2 SV=1	Srp54	14	6	6	753331	712138	545122	902241	3.11813e+06	1.6947e+06	0.0665139	2.53565
Q6AYC2	Immunity-related GTPase family M protein OS=Rattus norvegicus OX=10116 GN=Irgm PE=2 SV=1	Irgm	26	11	10	1.78946e+06	1.7174e+06	1.92268e+06	2.3126e+06	5.05127e+06	1.92309e+06	0.209298	1.56075
Q6AYC8	SH2 domain-containing protein 4A OS=Rattus norvegicus OX=10116 GN=Sh2d4a PE=2 SV=1	Sh2d4a	6	2	2	49393	48384.2	43468.7	95080.8	42599	44377	0.526975	1.20052
Q6AYD3	Proliferation-associated protein 2G4 OS=Rattus norvegicus OX=10116 GN=Pa2g4 PE=1 SV=1	Pa2g4	18	6	6	135241	278155	298521	225662	270003	277772	0.628307	1.14652
Q6AYQ0	PDZ domain-containing protein MAGIX OS=Rattus norvegicus OX=10116 GN=Magix PE=2 SV=1	Magix	17	5	5	156259	136452	117493	118850	40098.4	40999.2	0.0818835	-2.34052
Q6AYQ8	Acylpyruvase FAHD1, mitochondrial OS=Rattus norvegicus OX=10116 GN=Fahd1 PE=1 SV=1	Fahd1	11	2	2	111040	78206.1	107954	110991	111216	55642.8	0.706684	-1.10925
Q6AYR1	RCG52996, isoform CRA_a OS=Rattus norvegicus OX=10116 GN=Tfg PE=1 SV=1	Tfg	18	5	5	243551	326949	167327	102911	161599	140229	0.0689547	-1.78772
Q6AYS8	Estradiol 17-beta-dehydrogenase 11 OS=Rattus norvegicus OX=10116 GN=Hsd17b11 PE=2 SV=1	Hsd17b11	85	91	84	1.82391e+08	1.79439e+08	2.25837e+08	3.44319e+08	6.14058e+08	2.5291e+08	0.071212	1.93408
Q6AYT3	RNA-splicing ligase RtcB homolog OS=Rattus norvegicus OX=10116 GN=Rtcb PE=2 SV=1	Rtcb	17	7	7	178156	230373	241266	290540	194862	169074	0.954855	-1.01136
Q6AYT7	Lysophosphatidylserine lipase ABHD12 OS=Rattus norvegicus OX=10116 GN=Abhd12 PE=2 SV=1	Abhd12	5	2	2	78387.9	95099.4	87124.5	82771.6	74443.2	116236	0.833712	1.03314
Q6AYT9	Acyl-coenzyme A synthetase ACSM5, mitochondrial OS=Rattus norvegicus OX=10116 GN=Acsm5 PE=2 SV=1	Acsm5	10	5	4	66523.8	129251	102287	318900	358457	162596	0.0316759	2.76475
Q6AYU2	Pcbp2 protein OS=Rattus norvegicus OX=10116 GN=Pcbp2 PE=2 SV=1	Pcbp2	36	12	10	789824	1.45941e+06	1.338e+06	1.68224e+06	1.62844e+06	1.56497e+06	0.152135	1.40605
Q6AYY8	Acetyl-coenzyme A transporter 1 OS=Rattus norvegicus OX=10116 GN=Slc33a1 PE=2 SV=1	Slc33a1	15	8	8	439286	542816	565490	744344	665320	592534	0.064374	1.29588
Q6AYZ1	Tubulin alpha-1C chain OS=Rattus norvegicus OX=10116 GN=Tuba1c PE=1 SV=1	Tuba1c	67	32	3	2.36306e+06	2.37578e+06	2.15514e+06	3.09366e+06	2.75597e+06	2.22361e+06	0.215305	1.16149
Q6DGF2	Clathrin interactor 1 OS=Rattus norvegicus OX=10116 GN=Clint1 PE=1 SV=1	Clint1	22	8	8	348459	268486	428417	464244	421305	350394	0.32206	1.19578
Q6DGG1	Protein ABHD14B OS=Rattus norvegicus OX=10116 GN=Abhd14b PE=2 SV=1	Abhd14b	37	6	6	227558	269077	220262	259694	152106	123943	0.214338	-1.40182
Q6GMM8	Long-chain fatty acid transport protein 1 OS=Rattus norvegicus OX=10116 GN=Slc27a1 PE=1 SV=1	Slc27a1	15	8	6	452072	113943	96826.8	86437.2	85403	69775.2	0.20006	-2.13144
Q6GMN2	Brain-specific angiogenesis inhibitor 1-associated protein 2 OS=Rattus norvegicus OX=10116 GN=Baiap2 PE=1 SV=1	Baiap2	12	5	5	116165	83874.8	121655	104543	59444.1	50413.3	0.150607	-1.55822
Q6GT74	Basigin OS=Rattus norvegicus OX=10116 GN=Bsg PE=2 SV=1	Bsg	43	12	12	5.63834e+06	5.63539e+06	6.14415e+06	4.96679e+06	2.87536e+06	3.18231e+06	0.0462607	-1.62558
Q6GX83	Glucoside xylosyltransferase 1 OS=Rattus norvegicus OX=10116 GN=Gxylt1 PE=2 SV=2	Gxylt1	5	2	2	36248.7	45903.9	37171.9	46063.1	30797.5	38153.6	0.763865	-1.04548
Q6I7R1	Dehydrogenase/reductase (SDR family) member 7 OS=Rattus norvegicus OX=10116 GN=Dhrs7l1 PE=1 SV=1	Dhrs7l1	42	15	9	1.75375e+06	2.98867e+06	2.34495e+06	321906	1.0757e+07	1.83919e+06	0.841098	-1.24502
Q6IFW6	Keratin, type I cytoskeletal 10 OS=Rattus norvegicus OX=10116 GN=Krt10 PE=3 SV=1	Krt10	5	3	2	13404.7	82750.7	22693.9	36564.5	29325	7296.79	0.626259	-1.47628
Q6IMX7	Hsp70-binding protein 1 OS=Rattus norvegicus OX=10116 GN=Hspbp1 PE=1 SV=1	Hspbp1	9	2	2	78070.6	302016	105217	527632	584048	860785	0.0234413	4.74631
Q6IMY8	Heterogeneous nuclear ribonucleoprotein U OS=Rattus norvegicus OX=10116 GN=Hnrnpu PE=1 SV=1	Hnrnpu	10	6	6	637945	533628	738390	631157	533099	400171	0.270345	-1.23132
Q6IMZ3	Annexin OS=Rattus norvegicus OX=10116 GN=Anxa6 PE=1 SV=1	Anxa6	49	31	30	909872	1.09816e+06	1.46041e+06	1.37336e+06	752825	802837	0.468457	-1.2069
Q6IN01	Protein phosphatase 1 regulatory subunit 3B OS=Rattus norvegicus OX=10116 GN=Ppp1r3b PE=1 SV=1	Ppp1r3b	8	2	2	81717.8	111254	138718	181217	169933	184870	0.0319794	1.6527
Q6IRK8	Spectrin alpha chain, non-erythrocytic 1 OS=Rattus norvegicus OX=10116 GN=Sptan1 PE=1 SV=1	Sptan1	65	152	133	6.41627e+06	3.67862e+06	6.21148e+06	5.7757e+06	2.66383e+06	3.45586e+06	0.308678	-1.40227
Q6IV57	RING finger protein 141 OS=Rattus norvegicus OX=10116 GN=Rnf141 PE=2 SV=1	Rnf141	17	3	3	359156	343657	423059	757979	908317	468547	0.0429573	1.8349
Q6MG08	ATP-binding cassette sub-family F member 1 OS=Rattus norvegicus OX=10116 GN=Abcf1 PE=1 SV=1	Abcf1	6	4	3	14992.6	57680.3	50184.5	29967.9	32608.8	23926.8	0.662161	-1.22895
Q6MG49	Large proline-rich protein BAG6 OS=Rattus norvegicus OX=10116 GN=Bag6 PE=1 SV=2	Bag6	5	3	3	58902.9	91806.6	102298	69064.6	77410.1	111456	0.916573	1.02508
Q6MG55	Phosphatidylserine lipase ABHD16A OS=Rattus norvegicus OX=10116 GN=Abhd16a PE=2 SV=1	Abhd16a	7	4	4	94726.5	86811.1	84034.2	100017	99584.1	99407.4	0.0286234	1.12735
Q6MGB4	H2-K region expressed gene 4, rat orthologue OS=Rattus norvegicus OX=10116 GN=Slc39a7 PE=1 SV=1	Slc39a7	6	2	2	245683	253183	385104	325425	217653	180384	0.407454	-1.23308
Q6P0K8	Junction plakoglobin OS=Rattus norvegicus OX=10116 GN=Jup PE=1 SV=1	Jup	55	30	24	2.15259e+06	2.06893e+06	2.19292e+06	2010969	1.30391e+06	1.10537e+06	0.0867908	-1.49919
Q6P3V8	Eukaryotic translation initiation factor 4A1 OS=Rattus norvegicus OX=10116 GN=Eif4a1 PE=1 SV=1	Eif4a1	20	7	7	185867	207211	176620	235975	252359	145726	0.67409	1.08457
Q6P502	T-complex protein 1 subunit gamma OS=Rattus norvegicus OX=10116 GN=Cct3 PE=1 SV=1	Cct3	54	30	30	4.26576e+06	3.42005e+06	3.25122e+06	3.66912e+06	2.84159e+06	2.89271e+06	0.267328	-1.16292
Q6P685	Eukaryotic translation initiation factor 2 subunit beta OS=Rattus norvegicus OX=10116 GN=Eif2s2 PE=1 SV=1	Eif2s2	20	5	5	155129	142520	107426	229121	149377	151219	0.220921	1.29646
Q6P691	C2 calcium-dependent domain-containing 2 OS=Rattus norvegicus OX=10116 GN=C2cd2 PE=1 SV=1	C2cd2	12	7	7	606856	458588	664750	374353	265034	200890	0.0247801	-2.10156
Q6P6R2	Dihydrolipoyl dehydrogenase, mitochondrial OS=Rattus norvegicus OX=10116 GN=Dld PE=1 SV=1	Dld	17	7	7	368588	308349	348737	335873	295357	241939	0.199923	-1.182
Q6P6S9	Ectonucleoside triphosphate diphosphohydrolase 5 OS=Rattus norvegicus OX=10116 GN=Entpd5 PE=2 SV=1	Entpd5	21	7	7	948996	1.21447e+06	1.50372e+06	1.92503e+06	1.63783e+06	1.79173e+06	0.0491052	1.4827
Q6P6V0	Glucose-6-phosphate isomerase OS=Rattus norvegicus OX=10116 GN=Gpi PE=1 SV=1	Gpi	8	3	3	62224.2	60617.6	77074.8	66985.4	19647.7	21984.1	0.126009	-2.15786
Q6P6V1	Polypeptide N-acetylgalactosaminyltransferase 11 OS=Rattus norvegicus OX=10116 GN=Galnt11 PE=1 SV=1	Galnt11	18	9	9	206116	286635	392858	349791	234041	264201	0.920372	-1.0238
Q6P6V6	Protein GPR108 OS=Rattus norvegicus OX=10116 GN=Gpr108 PE=2 SV=1	Gpr108	3	2	2	2.0079e+06	1.72126e+06	2.12364e+06	2.24046e+06	2.33181e+06	1.43706e+06	0.966186	1.00758
Q6P734	Plasma protease C1 inhibitor OS=Rattus norvegicus OX=10116 GN=Serping1 PE=2 SV=1	Serping1	6	2	2	80119.6	113149	162917	111568	71996.4	111428	0.543096	-1.18169
Q6P752	Torsin-1A-interacting protein 2 OS=Rattus norvegicus OX=10116 GN=Tor1aip2 PE=2 SV=1	Tor1aip2	13	5	5	118584	133170	176775	144354	108145	131143	0.517609	-1.1089
Q6P767	Pituitary tumor-transforming gene 1 protein-interacting protein OS=Rattus norvegicus OX=10116 GN=Pttg1ip PE=2 SV=1	Pttg1ip	10	2	2	352717	269539	608545	421605	320218	465528	0.921896	1.02798
Q6P790	60S ribosomal protein L6 (Fragment) OS=Rattus norvegicus OX=10116 GN=Rpl6 PE=2 SV=1	Rpl6	43	14	14	1.77624e+06	3.25732e+06	5.12889e+06	2.10504e+06	3.07107e+06	3.54859e+06	0.815526	-1.08958
Q6P7A2	Ubiquitin conjugation factor E4 A OS=Rattus norvegicus OX=10116 GN=Ube4a PE=2 SV=1	Ube4a	29	29	29	722412	688320	627605	1.63465e+06	1.8017e+06	1.13838e+06	0.00556548	2.20654
Q6P7A7	Dolichyl-diphosphooligosaccharide--protein glycosyltransferase subunit 1 OS=Rattus norvegicus OX=10116 GN=Rpn1 PE=1 SV=1	Rpn1	64	36	36	6.46879e+06	8.4993e+06	8.68902e+06	6.01135e+06	8.47335e+06	7.54822e+06	0.628775	-1.07507
Q6P7R8	Very-long-chain 3-oxoacyl-CoA reductase OS=Rattus norvegicus OX=10116 GN=Hsd17b12 PE=2 SV=1	Hsd17b12	39	11	11	800475	744366	1.24591e+06	752857	1.13908e+06	884323	0.973504	1.00713
Q6P9T8	Tubulin beta-4B chain OS=Rattus norvegicus OX=10116 GN=Tubb4b PE=1 SV=1	Tubb4b	70	31	3	5.6986e+06	5.55848e+06	5.33603e+06	6.84163e+06	7.99066e+06	5.09187e+06	0.280991	1.18093
Q6P9V1	Tetraspanin OS=Rattus norvegicus OX=10116 GN=Cd81 PE=1 SV=1	Cd81	28	6	6	5.68189e+06	3.50945e+06	4.31048e+06	4.13177e+06	1.95268e+06	2.12388e+06	0.122408	-1.7118
Q6PCU4	Emd protein OS=Rattus norvegicus OX=10116 GN=Emd PE=1 SV=1	Emd	23	3	3	86497.3	67768.5	63398.4	75637.8	55239.4	70573.8	0.596253	-1.08017
Q6PDU7	ATP synthase subunit g, mitochondrial OS=Rattus norvegicus OX=10116 GN=Atp5mg PE=1 SV=2	Atp5mg	40	3	3	469282	539029	549654	420848	379161	398133	0.0109229	-1.29833
Q6PDV7	60S ribosomal protein L10 OS=Rattus norvegicus OX=10116 GN=Rpl10 PE=1 SV=3	Rpl10	41	10	10	1.83876e+06	2.6183e+06	2.97265e+06	1.78526e+06	2.34409e+06	1.49268e+06	0.228619	-1.3183
Q6PDV8	60S ribosomal protein L22 OS=Rattus norvegicus OX=10116 GN=LOC100360057 PE=1 SV=1	LOC100360057	30	3	3	1.3963e+06	1.92723e+06	2.65705e+06	2.43313e+06	2.00203e+06	1.34916e+06	0.91728	-1.0285
Q6PEC3	Protein YIF1B OS=Rattus norvegicus OX=10116 GN=Yif1b PE=2 SV=2	Yif1b	10	2	2	115356	116684	106619	63177.8	58684	74309.7	0.00186404	-1.73348
Q6PSM0	Multidrug resistance protein 1a OS=Rattus norvegicus OX=10116 GN=Mdr1a PE=1 SV=1	Mdr1a	13	15	7	3.90309e+06	2.83192e+06	2.98992e+06	2.13748e+06	1.82266e+06	2.22899e+06	0.0187447	-1.56127
Q6Q7Y5	Guanine nucleotide-binding protein subunit alpha-13 OS=Rattus norvegicus OX=10116 GN=Gna13 PE=1 SV=1	Gna13	29	10	8	488578	425259	259311	245318	162270	259405	0.0857268	-1.73442
Q6QA69	1-acylglycerol-3-phosphate O-acyltransferase ABHD5 OS=Rattus norvegicus OX=10116 GN=Abhd5 PE=1 SV=1	Abhd5	54	16	15	1.16004e+07	993394	1.18667e+06	6.69783e+06	1.40867e+06	1.45047e+06	0.999798	1.00025
Q6RUV5	Ras-related C3 botulinum toxin substrate 1 OS=Rattus norvegicus OX=10116 GN=Rac1 PE=1 SV=1	Rac1	42	7	4	1.20735e+06	885388	1.03841e+06	1.31326e+06	1.30508e+06	952251	0.407161	1.13711
Q6TEK3	Vitamin K epoxide reductase complex subunit 1-like protein 1 OS=Rattus norvegicus OX=10116 GN=Vkorc1l1 PE=1 SV=1	Vkorc1l1	11	2	2	214401	167688	246130	308550	333662	241714	0.0809044	1.4115
Q6TUD4	Protein YIPF3 OS=Rattus norvegicus OX=10116 GN=Yipf3 PE=2 SV=1	Yipf3	23	6	6	406152	957776	944688	732023	393498	454210	0.36873	-1.41093
Q6TUG0	DnaJ homolog subfamily B member 11 OS=Rattus norvegicus OX=10116 GN=Dnajb11 PE=2 SV=1	Dnajb11	30	8	8	400209	480568	561836	415446	295762	381382	0.120428	-1.32113
Q6TXG7	Serine hydroxymethyltransferase OS=Rattus norvegicus OX=10116 GN=Shmt1 PE=1 SV=1	Shmt1	4	3	3	66143.6	87374.8	93080.9	79700.5	81159.3	42423.4	0.398649	-1.25154
Q6UPE0	Choline dehydrogenase, mitochondrial OS=Rattus norvegicus OX=10116 GN=Chdh PE=1 SV=1	Chdh	57	32	32	3.1811e+06	4.19234e+06	6.02968e+06	2.96578e+06	2.49795e+06	2.77921e+06	0.0770253	-1.57481
Q6UPE1	Electron transfer flavoprotein-ubiquinone oxidoreductase, mitochondrial OS=Rattus norvegicus OX=10116 GN=Etfdh PE=1 SV=1	Etfdh	49	26	26	4.98771e+06	6.64909e+06	6.31731e+06	4.97624e+06	4.29447e+06	3.73942e+06	0.0567068	-1.37888
Q6UPR8	Endoplasmic reticulum metallopeptidase 1 OS=Rattus norvegicus OX=10116 GN=Ermp1 PE=1 SV=1	Ermp1	5	4	4	150754	188105	165963	164930	174935	181458	0.637951	1.03615
Q6VBQ5	Myeloid-associated differentiation marker OS=Rattus norvegicus OX=10116 GN=Myadm PE=1 SV=1	Myadm	7	2	2	583824	411478	431410	340887	262370	422215	0.128245	-1.40008
Q6W3E4	Inositol trisphosphate receptor type 2 OS=Rattus norvegicus OX=10116 PE=2 SV=1	Q6W3E4	22	52	48	987348	639690	931119	1.10703e+06	395309	509437	0.393309	-1.38172
Q6Y1S1	Myeloid differentiation primary response protein MyD88 OS=Rattus norvegicus OX=10116 GN=Myd88 PE=2 SV=2	Myd88	7	2	2	567944	413017	436187	953203	1.38543e+06	527338	0.0984257	1.89512
Q704E8	ATP-binding cassette sub-family B member 7, mitochondrial OS=Rattus norvegicus OX=10116 GN=Abcb7 PE=1 SV=1	Abcb7	6	4	4	187550	218420	230992	111234	135816	127341	0.00344285	-1.70065
Q75N33	Protein transport protein Sec16B OS=Rattus norvegicus OX=10116 GN=Sec16b PE=1 SV=1	Sec16b	30	21	20	1.33002e+06	1.56233e+06	1.41498e+06	1.24518e+06	980328	1.15832e+06	0.0453059	-1.27639
Q75Q39	Mitochondrial import receptor subunit TOM70 OS=Rattus norvegicus OX=10116 GN=Tomm70 PE=1 SV=1	Tomm70	27	12	12	447612	522263	530400	373116	467877	371622	0.0819342	-1.241
Q75Q41	Mitochondrial import receptor subunit TOM22 homolog OS=Rattus norvegicus OX=10116 GN=Tomm22 PE=1 SV=1	Tomm22	23	2	2	311364	300047	334206	330864	347649	251700	0.822793	-1.02549
Q78P75	Dynein light chain 2, cytoplasmic OS=Rattus norvegicus OX=10116 GN=Dynll2 PE=1 SV=1	Dynll2	45	3	2	353110	267665	576073	489065	157825	201500	0.366177	-1.51841
Q794E4	Heterogeneous nuclear ribonucleoprotein F OS=Rattus norvegicus OX=10116 GN=Hnrnpf PE=1 SV=3	Hnrnpf	17	6	5	114509	107848	95996	95717.9	74905.3	67005.5	0.0622857	-1.35133
Q794F9	4F2 cell-surface antigen heavy chain OS=Rattus norvegicus OX=10116 GN=Slc3a2 PE=1 SV=1	Slc3a2	9	3	3	130635	72479.3	85923.1	91886.3	46087.6	84085.5	0.378833	-1.31707
Q7M0E3	Destrin OS=Rattus norvegicus OX=10116 GN=Dstn PE=1 SV=3	Dstn	18	3	2	41845.6	20928.8	60038.6	67120.1	38685.5	15231.4	0.867033	-1.09958
Q7TMA5	Apolipoprotein B-100 OS=Rattus norvegicus OX=10116 GN=Apob PE=1 SV=1	Apob	17	68	68	509514	758222	889333	620968	943216	986681	0.478036	1.18927
Q7TNY6	Golgi resident protein GCP60 OS=Rattus norvegicus OX=10116 GN=Acbd3 PE=1 SV=3	Acbd3	5	2	2	49754.6	127898	142566	95708	73239.4	96452.8	0.791196	-1.10298
Q7TP42	Ab2-292 OS=Rattus norvegicus OX=10116 GN=Sec62 PE=1 SV=1	Sec62	4	3	3	274677	349877	383285	201486	251834	263344	0.0592687	-1.40214
Q7TP54	Rho family-interacting cell polarization regulator 2 OS=Rattus norvegicus OX=10116 GN=Ripor2 PE=1 SV=1	Ripor2	8	8	3	199309	194206	222980	104866	143069	158328	0.0304129	-1.53735
Q7TP91	Ab1-205 OS=Rattus norvegicus OX=10116 GN=Surf4 PE=1 SV=1	Surf4	7	6	6	1.37269e+06	1.52392e+06	1.35378e+06	1.2526e+06	1.47941e+06	1.4456e+06	0.786858	-1.0187
Q7TPB1	T-complex protein 1 subunit delta OS=Rattus norvegicus OX=10116 GN=Cct4 PE=1 SV=3	Cct4	55	25	24	2.34663e+06	2.27194e+06	2.30046e+06	2.24024e+06	1.48196e+06	1.26042e+06	0.104806	-1.4311
Q7TQ16	Cytochrome b-c1 complex subunit 8 OS=Rattus norvegicus OX=10116 GN=Uqcrq PE=3 SV=1	Uqcrq	33	4	4	534771	1.08716e+06	1.11834e+06	377959	471715	374150	0.0399039	-2.1361
Q7TSE9	HCLS1-associated protein X-1 OS=Rattus norvegicus OX=10116 GN=Hax1 PE=1 SV=1	Hax1	9	2	2	31825.3	37477.8	24568.5	51524.2	42419.7	81259.3	0.0582881	1.82323
Q7TSU1	Brefeldin A-inhibited guanine nucleotide-exchange protein 2 OS=Rattus norvegicus OX=10116 GN=Arfgef2 PE=1 SV=1	Arfgef2	10	15	13	152921	196481	224485	174555	206843	285417	0.482965	1.15175
Q7TT49	Serine/threonine-protein kinase MRCK beta OS=Rattus norvegicus OX=10116 GN=Cdc42bpb PE=1 SV=1	Cdc42bpb	8	11	11	214527	176250	174103	157801	101142	137369	0.0682307	-1.44265
Q80U96	Exportin-1 OS=Rattus norvegicus OX=10116 GN=Xpo1 PE=1 SV=1	Xpo1	1	2	2	16991.1	26119.2	19395.8	32371.6	19333.7	40655.9	0.227948	1.43517
Q80W57	Broad substrate specificity ATP-binding cassette transporter ABCG2 OS=Rattus norvegicus OX=10116 GN=Abcg2 PE=1 SV=1	Abcg2	7	4	3	78855.7	104619	61586.6	11411.8	5170.2	5795.75	0.0011113	-11.4109
Q80W89	NADH dehydrogenase [ubiquinone] 1 alpha subcomplex subunit 11 OS=Rattus norvegicus OX=10116 GN=Ndufa11 PE=2 SV=1	Ndufa11	19	2	2	319075	322727	288090	149029	151272	127002	0.000304956	-2.18008
Q80W92	Protein VAC14 homolog OS=Rattus norvegicus OX=10116 GN=Vac14 PE=1 SV=1	Vac14	6	3	3	54583.6	60665.8	64094.7	134165	171081	172585	0.000507749	2.65261
Q80ZF7	Retinol dehydrogenase 10 OS=Rattus norvegicus OX=10116 GN=Rdh10 PE=1 SV=1	Rdh10	54	23	23	1.37834e+07	1.19393e+07	1.21105e+07	1.60744e+07	2.4661e+07	1.0627e+07	0.370083	1.28337
Q810F4	Protein FAM3C OS=Rattus norvegicus OX=10116 GN=Fam3c PE=2 SV=1	Fam3c	8	2	2	16264	25181.4	36059.6	21979.1	16015.5	24403.5	0.529579	-1.19796
Q8BHI5	O-acyltransferase OS=Rattus norvegicus OX=10116 GN=Dgat1 PE=1 SV=1	Dgat1	16	5	5	473107	331103	370729	129555	319597	269181	0.136775	-1.73364
Q8CF97	Deubiquitinating protein VCIP135 OS=Rattus norvegicus OX=10116 GN=Vcpip1 PE=1 SV=2	Vcpip1	6	5	4	122922	180094	215347	115953	154055	159576	0.426406	-1.18699
Q8CFN2	Cell division control protein 42 homolog OS=Rattus norvegicus OX=10116 GN=Cdc42 PE=1 SV=2	Cdc42	48	9	9	1.2289e+06	1.17329e+06	1.36643e+06	2.96048e+06	1.50622e+06	2.35759e+06	0.0517984	1.74745
Q8CG45	Aflatoxin B1 aldehyde reductase member 2 OS=Rattus norvegicus OX=10116 GN=Akr7a2 PE=1 SV=2	Akr7a2	7	2	2	164193	159360	131789	135010	47648.9	53658.2	0.0846551	-2.15371
Q8CHM7	2-hydroxyacyl-CoA lyase 1 OS=Rattus norvegicus OX=10116 GN=Hacl1 PE=1 SV=1	Hacl1	17	8	8	617909	411531	334296	519370	476285	342229	0.99531	-1.00138
Q8CHN6	Sphingosine-1-phosphate lyase 1 OS=Rattus norvegicus OX=10116 GN=Sgpl1 PE=2 SV=1	Sgpl1	17	9	9	854045	756352	718510	997344	946989	972060	0.0130534	1.2553
Q8K1P8	Monocarboxylate transporter 8 OS=Rattus norvegicus OX=10116 GN=SLC16A2 PE=1 SV=1	SLC16A2	10	5	5	871530	755244	793421	689400	312880	243116	0.0728527	-2.15148
Q8K3R0	Carboxylic ester hydrolase OS=Rattus norvegicus OX=10116 GN=Ces2a PE=2 SV=1	Ces2a	51	21	7	1.3797e+06	1.10254e+06	1.91631e+06	810153	1.43458e+06	2.04109e+06	0.83727	-1.0711
Q8K4B7	Dimethylaniline monooxygenase [N-oxide-forming] 4 OS=Rattus norvegicus OX=10116 GN=Fmo4 PE=1 SV=3	Fmo4	9	6	3	37292.1	61659.7	63435.2	106232	96574.6	97922.7	0.0213197	1.90261
Q8K4C0	Dimethylaniline monooxygenase [N-oxide-forming] 5 OS=Rattus norvegicus OX=10116 GN=Fmo5 PE=1 SV=3	Fmo5	63	39	2	211478	269801	515186	996826	946048	1.24032e+06	0.0115858	3.41401
Q8K4G6	ADP-ribose glycohydrolase MACROD1 (Fragment) OS=Rattus norvegicus OX=10116 GN=Macrod1 PE=2 SV=2	Macrod1	13	3	3	319818	198240	220173	505596	1.37814e+06	435171	0.0580693	2.79018
Q8K4V4	Sorting nexin-27 OS=Rattus norvegicus OX=10116 GN=Snx27 PE=1 SV=2	Snx27	7	3	3	112447	97498.8	76725.8	101702	114107	87217.7	0.673705	1.06362
Q8K4Y7	Soluble calcium-activated nucleotidase 1 OS=Rattus norvegicus OX=10116 GN=Cant1 PE=1 SV=1	Cant1	42	14	13	133020	275417	323453	357362	193903	323581	0.557482	1.23686
Q8R2H2	Integrin beta-3 OS=Rattus norvegicus OX=10116 GN=Itgb3 PE=2 SV=1	Itgb3	18	11	11	651851	555759	577670	368702	220398	229584	0.00940812	-2.23853
Q8R431	Monoglyceride lipase OS=Rattus norvegicus OX=10116 GN=Mgll PE=1 SV=1	Mgll	59	15	15	931499	1.18469e+06	1.0514e+06	3.17828e+06	1.95827e+06	1.81783e+06	0.0157427	2.13642
Q8R491	EH domain-containing protein 3 OS=Rattus norvegicus OX=10116 GN=Ehd3 PE=1 SV=2	Ehd3	17	7	2	172185	178559	230201	110766	145102	137969	0.0349709	-1.47234
Q8R4A1	ERO1-like protein alpha OS=Rattus norvegicus OX=10116 GN=Ero1a PE=1 SV=1	Ero1a	23	8	7	189710	267749	325682	202235	195194	249016	0.378252	-1.18947
Q8R500	Mitofusin-2 OS=Rattus norvegicus OX=10116 GN=Mfn2 PE=1 SV=1	Mfn2	10	7	6	295877	259852	225937	364712	583959	476823	0.0199625	1.80145
Q8VD45	UDP-glucuronosyltransferase OS=Rattus norvegicus OX=10116 PE=2 SV=1	Q8VD45	38	18	7	963714	1.01854e+06	928084	801079	1.24489e+06	882310	0.936469	-1.01165
Q8VHF5	Citrate synthase, mitochondrial OS=Rattus norvegicus OX=10116 GN=Cs PE=1 SV=1	Cs	8	4	4	185895	134786	142665	130559	78648.6	89237.8	0.0669622	-1.57421
Q8VHI8	Vesicle transport protein SEC20 OS=Rattus norvegicus OX=10116 GN=Bnip1 PE=2 SV=1	Bnip1	24	5	5	230103	222875	391147	203626	299973	240257	0.65211	-1.1098
Q8VHK0	Acyl-coenzyme A thioesterase 8 OS=Rattus norvegicus OX=10116 GN=Acot8 PE=1 SV=1	Acot8	10	3	3	85030.4	64729.3	55700.6	33654.2	51679	40522.5	0.0490841	-1.63241
Q8VHT6	Arsenite methyltransferase OS=Rattus norvegicus OX=10116 GN=As3mt PE=1 SV=1	As3mt	7	2	2	126910	162736	82170.1	166449	102285	103850	0.95996	1.01376
Q8VID1	Dehydrogenase/reductase SDR family member 4 OS=Rattus norvegicus OX=10116 GN=Dhrs4 PE=2 SV=2	Dhrs4	41	11	11	2.49535e+06	2.99246e+06	3.77933e+06	2.61985e+06	1.87059e+06	2.03495e+06	0.0919121	-1.41445
Q8VIF7	Methanethiol oxidase OS=Rattus norvegicus OX=10116 GN=Selenbp1 PE=1 SV=1	Selenbp1	4	2	2	45662.4	56946.9	94507.2	93699.3	40234	48313.7	0.780567	-1.10501
Q8VII6	Choline transporter-like protein 1 OS=Rattus norvegicus OX=10116 GN=Slc44a1 PE=1 SV=1	Slc44a1	5	2	2	82575.8	40862.6	47285.1	36725.4	20547	23008.7	0.0566786	-2.09459
Q8VIP2	Carbohydrate-responsive element-binding protein OS=Rattus norvegicus OX=10116 GN=Mlxipl PE=1 SV=1	Mlxipl	7	5	5	68633.7	146660	156342	100547	91823.7	129912	0.765918	-1.09476
Q91XU8	Phosphatidate cytidylyltransferase 2 OS=Rattus norvegicus OX=10116 GN=Cds2 PE=1 SV=1	Cds2	14	4	4	210750	236316	261854	256274	262779	330477	0.156763	1.19501
Q91ZQ0	Vacuole membrane protein 1 OS=Rattus norvegicus OX=10116 GN=Vmp1 PE=1 SV=1	Vmp1	6	2	2	114503	93471.2	84472	128536	109502	101620	0.247935	1.16522
Q91ZW1	Transcription factor A, mitochondrial OS=Rattus norvegicus OX=10116 GN=Tfam PE=2 SV=1	Tfam	20	4	4	252444	343416	326294	213836	238548	189226	0.0369327	-1.43104
Q920G2	Na(+)/H(+) exchange regulatory cofactor NHE-RF2 OS=Rattus norvegicus OX=10116 GN=Slc9a3r2 PE=1 SV=1	Slc9a3r2	17	4	4	136742	78993	108326	135997	22273.2	58414.3	0.313271	-1.877
Q920J4	Thioredoxin-like protein 1 OS=Rattus norvegicus OX=10116 GN=Txnl1 PE=1 SV=3	Txnl1	7	2	2	76643.7	59624.3	58936	71774.9	121050	123762	0.0797644	1.58641
Q920L2	Succinate dehydrogenase [ubiquinone] flavoprotein subunit, mitochondrial OS=Rattus norvegicus OX=10116 GN=Sdha PE=1 SV=1	Sdha	43	24	24	2.28349e+06	3.10346e+06	3.493e+06	2.87427e+06	2.54568e+06	2.75021e+06	0.627442	-1.07147
Q920L7	Elongation of very long chain fatty acids protein 5 OS=Rattus norvegicus OX=10116 GN=Elovl5 PE=1 SV=1	Elovl5	10	3	3	756463	831298	961287	642732	1.01806e+06	746828	0.665767	-1.07347
Q920R3	Acyl-CoA (8-3)-desaturase OS=Rattus norvegicus OX=10116 GN=Fads1 PE=1 SV=1	Fads1	20	10	9	775194	786058	909244	1.01902e+06	739547	780645	0.866293	1.0202
Q923K9	APOBEC1 complementation factor OS=Rattus norvegicus OX=10116 GN=A1cf PE=1 SV=1	A1cf	16	8	8	111904	181006	256508	223435	188764	154725	0.78692	1.07894
Q924C3	Ectonucleotide pyrophosphatase/phosphodiesterase family member 1 OS=Rattus norvegicus OX=10116 GN=Enpp1 PE=1 SV=2	Enpp1	33	25	25	1.51173e+06	1.21658e+06	1.30165e+06	692119	757704	809424	0.00183796	-1.77999
Q924S5	Lon protease homolog, mitochondrial OS=Rattus norvegicus OX=10116 GN=Lonp1 PE=2 SV=1	Lonp1	4	3	3	136514	113813	81319	123932	90848.2	82677.4	0.628907	-1.1072
Q925D4	Transmembrane protein 176B OS=Rattus norvegicus OX=10116 GN=Tmem176b PE=1 SV=1	Tmem176b	8	2	2	72208.7	70929.7	82138	96038.1	62931.5	106798	0.44356	1.15338
Q99J82	Integrin-linked protein kinase OS=Rattus norvegicus OX=10116 GN=Ilk PE=2 SV=1	Ilk	27	11	11	817844	638011	788475	661237	451692	364836	0.080576	-1.55715
Q99JD4	CLIP-associating protein 2 OS=Rattus norvegicus OX=10116 GN=Clasp2 PE=1 SV=1	Clasp2	2	2	2	71775.8	69540.1	72092.7	79375	49247.2	85925.3	0.901498	-1.02323
Q99MA2	Xaa-Pro aminopeptidase 2 OS=Rattus norvegicus OX=10116 GN=Xpnpep2 PE=1 SV=1	Xpnpep2	16	8	8	417396	465621	408883	238855	102430	202974	0.0244306	-2.51995
Q99ML5	Prenylcysteine oxidase OS=Rattus norvegicus OX=10116 GN=Pcyox1 PE=1 SV=1	Pcyox1	25	9	9	635587	639866	741415	824394	855695	852800	0.0111764	1.2589
Q99MZ8	LIM and SH3 domain protein 1 OS=Rattus norvegicus OX=10116 GN=Lasp1 PE=1 SV=1	Lasp1	18	4	4	63184.5	67622.8	97840.1	54883	8575.44	26205.1	0.102402	-3.23629
Q99P75	Ras-related protein Rab-9A OS=Rattus norvegicus OX=10116 GN=Rab9a PE=1 SV=2	Rab9a	59	10	8	704733	716843	775011	1.17154e+06	1.26062e+06	822559	0.0490384	1.45854
Q99PD4	Actin-related protein 2/3 complex subunit 1A OS=Rattus norvegicus OX=10116 GN=Arpc1a PE=2 SV=1	Arpc1a	31	10	10	537883	406032	493095	695857	241513	768602	0.88087	1.0625
Q99PS8	Histidine-rich glycoprotein OS=Rattus norvegicus OX=10116 GN=Hrg PE=1 SV=1	Hrg	19	8	8	120662	164680	213351	257033	139885	246037	0.392383	1.27787
Q99PV2	Syntaxin binding protein 3, isoform CRA_a OS=Rattus norvegicus OX=10116 GN=Stxbp3 PE=1 SV=1	Stxbp3	9	5	5	219834	154142	76404	178157	76612.9	91618.1	0.579592	-1.27453
Q9EPH8	Polyadenylate-binding protein 1 OS=Rattus norvegicus OX=10116 GN=Pabpc1 PE=1 SV=1	Pabpc1	33	20	15	607100	802410	747107	1.14149e+06	916192	787066	0.117144	1.31263
Q9EQ25	Sodium-coupled neutral amino acid transporter 4 OS=Rattus norvegicus OX=10116 GN=Slc38a4 PE=1 SV=1	Slc38a4	7	4	4	212502	201088	293920	185289	185057	137469	0.102023	-1.38635
Q9EQ76	Dimethylaniline monooxygenase [N-oxide-forming] 3 OS=Rattus norvegicus OX=10116 GN=Fmo3 PE=1 SV=1	Fmo3	58	37	35	4.84749e+06	6.54521e+06	1.04092e+07	6.77138e+06	1.12884e+07	8.31889e+06	0.459832	1.24405
Q9EQS5	Lathosterol oxidase OS=Rattus norvegicus OX=10116 GN=Sc5d PE=1 SV=1	Sc5d	9	3	3	66496.6	52655.1	59276.8	160234	97131.7	126204	0.00932635	2.11522
Q9EQT5	Tubulointerstitial nephritis antigen-like OS=Rattus norvegicus OX=10116 GN=Tinagl1 PE=2 SV=1	Tinagl1	9	3	3	335776	51363.9	56564.3	47306.4	17284.3	17540.7	0.113152	-4.08204
Q9EQV6	Tripeptidyl-peptidase 1 OS=Rattus norvegicus OX=10116 GN=Tpp1 PE=1 SV=1	Tpp1	7	3	3	326474	139210	336706	134678	42376.5	42379.3	0.0455458	-3.98472
Q9ER24	Ataxin-10 OS=Rattus norvegicus OX=10116 GN=Atxn10 PE=1 SV=1	Atxn10	9	4	4	39569.6	50948.7	56838.9	62733.2	69397.2	113168	0.0829633	1.62608
Q9ER28	Endothelial type gp91-phox OS=Rattus norvegicus OX=10116 GN=Cybb PE=2 SV=1	Cybb	11	5	5	66712.5	90759.5	71950	89850.3	40890.3	209579	0.713126	1.20907
Q9ER34	Aconitate hydratase, mitochondrial OS=Rattus norvegicus OX=10116 GN=Aco2 PE=1 SV=2	Aco2	11	8	8	219489	131505	121959	390292	149587	123298	0.584331	1.26928
Q9ES21	Phosphatidylinositide phosphatase SAC1 OS=Rattus norvegicus OX=10116 GN=Sacm1l PE=1 SV=1	Sacm1l	54	29	29	2.04369e+06	1.84528e+06	1.67188e+06	2.0352e+06	1.7635e+06	1.32746e+06	0.536528	-1.09789
Q9ES38	Bile acyl-CoA synthetase OS=Rattus norvegicus OX=10116 GN=Slc27a5 PE=1 SV=1	Slc27a5	46	34	34	5.97227e+06	3.73925e+06	3.86706e+06	6.64104e+06	7.80535e+06	6.28428e+06	0.0543845	1.55666
Q9ES40	PRA1 family protein 3 OS=Rattus norvegicus OX=10116 GN=Arl6ip5 PE=1 SV=1	Arl6ip5	11	2	2	390322	427046	360508	442960	465287	465403	0.0391499	1.16869
Q9ES53	Ubiquitin recognition factor in ER-associated degradation protein 1 OS=Rattus norvegicus OX=10116 GN=Ufd1 PE=1 SV=1	Ufd1	24	5	5	317151	234459	231621	934084	709890	374419	0.0372804	2.43375
Q9ES54	Nuclear protein localization protein 4 homolog OS=Rattus norvegicus OX=10116 GN=Nploc4 PE=1 SV=3	Nploc4	10	5	5	207211	207856	292777	289647	406682	217142	0.333593	1.26586
Q9JHW1	Carboxypeptidase D OS=Rattus norvegicus OX=10116 GN=Cpd PE=1 SV=2	Cpd	3	4	4	72530.5	193964	152096	73266.4	264740	184532	0.740758	1.18708
Q9JHY1	Junctional adhesion molecule A OS=Rattus norvegicus OX=10116 GN=F11r PE=1 SV=1	F11r	26	7	7	2.46315e+06	1.76979e+06	1.95285e+06	1.99268e+06	711582	1.2271e+06	0.166292	-1.69764
Q9JHZ9	Sodium-coupled neutral amino acid transporter 3 OS=Rattus norvegicus OX=10116 GN=Slc38a3 PE=2 SV=1	Slc38a3	11	5	5	1.20304e+06	1.42072e+06	2.10979e+06	1.4483e+06	1.21975e+06	1.12505e+06	0.337669	-1.21967
Q9JI61	Lecithin retinol acyltransferase OS=Rattus norvegicus OX=10116 GN=Lrat PE=1 SV=1	Lrat	8	2	2	69793.8	115955	98716.1	59973.2	116962	79962.2	0.655048	-1.12513
Q9JI66	Electrogenic sodium bicarbonate cotransporter 1 OS=Rattus norvegicus OX=10116 GN=Slc4a4 PE=1 SV=1	Slc4a4	7	6	6	423614	314392	261632	313772	1.21919e+06	543646	0.227769	1.81394
Q9JI85	Nucleobindin-2 OS=Rattus norvegicus OX=10116 GN=Nucb2 PE=1 SV=1	Nucb2	7	3	3	103887	164560	145236	159677	183438	144876	0.309033	1.19561
Q9JID2	Guanine nucleotide-binding protein subunit alpha-11 OS=Rattus norvegicus OX=10116 GN=Gna11 PE=2 SV=1	Gna11	23	8	4	8.03097e+06	5.7692e+06	4.61888e+06	1.55051e+07	2.01252e+07	1.35157e+07	0.00747748	2.70113
Q9JIH7	Serine/threonine-protein kinase WNK1 OS=Rattus norvegicus OX=10116 GN=Wnk1 PE=1 SV=2	Wnk1	2	4	4	42884.4	59639.4	42546.5	63179.2	47550.2	101058	0.237407	1.40778
Q9JJ05	Glycoprotein-N-acetylgalactosamine 3-beta-galactosyltransferase 1 OS=Rattus norvegicus OX=10116 GN=C1galt1 PE=1 SV=1	C1galt1	19	5	5	1.44937e+06	1.40326e+06	1.31742e+06	1.30452e+06	1.45286e+06	1.11063e+06	0.386989	-1.08376
Q9JJ19	Na(+)/H(+) exchange regulatory cofactor NHE-RF1 OS=Rattus norvegicus OX=10116 GN=Slc9a3r1 PE=1 SV=3	Slc9a3r1	11	3	3	100701	96990.2	122677	59518.8	59465.7	63439.7	0.00182546	-1.74749
Q9JJ22	Endoplasmic reticulum aminopeptidase 1 OS=Rattus norvegicus OX=10116 GN=Erap1 PE=2 SV=2	Erap1	11	10	10	300532	304343	372692	319298	250323	307510	0.348989	-1.11519
Q9JJ31	Cullin-5 OS=Rattus norvegicus OX=10116 GN=Cul5 PE=1 SV=3	Cul5	6	4	4	53009.7	71955.5	72138.9	56555	68619	63151.2	0.757244	-1.03936
Q9JJ40	Na(+)/H(+) exchange regulatory cofactor NHE-RF3 OS=Rattus norvegicus OX=10116 GN=Pdzk1 PE=1 SV=2	Pdzk1	40	15	15	1.01775e+06	876419	1.09855e+06	1.08678e+06	976001	887849	0.888231	-1.01332
Q9JJ46	3-beta-hydroxysteroid-Delta(8),Delta(7)-isomerase OS=Rattus norvegicus OX=10116 GN=Ebp PE=2 SV=3	Ebp	15	4	4	1.56403e+06	1.70143e+06	2.4034e+06	1.96512e+06	3.21257e+06	2.02303e+06	0.32672	1.25927
Q9JJ54	Heterogeneous nuclear ribonucleoprotein D0 OS=Rattus norvegicus OX=10116 GN=Hnrnpd PE=1 SV=2	Hnrnpd	6	2	2	90226	91729.5	139369	109758	72520.9	54453.5	0.259083	-1.38578
Q9JJW3	ATP synthase membrane subunit DAPIT, mitochondrial OS=Rattus norvegicus OX=10116 GN=Atp5md PE=1 SV=1	Atp5md	43	2	2	415730	517225	719041	354638	275716	227371	0.0342686	-1.90877
Q9JK11	Reticulon-4 OS=Rattus norvegicus OX=10116 GN=Rtn4 PE=1 SV=1	Rtn4	6	6	6	587847	306734	551255	1.75864e+06	685300	1.35068e+06	0.0556688	2.53948
Q9JK41	High affinity copper uptake protein 1 OS=Rattus norvegicus OX=10116 GN=Slc31a1 PE=2 SV=1	Slc31a1	20	3	3	401097	402068	418723	420066	185155	132218	0.141867	-1.8726
Q9JK71	Membrane-associated guanylate kinase, WW and PDZ domain-containing protein 3 OS=Rattus norvegicus OX=10116 GN=Magi3 PE=1 SV=2	Magi3	1	2	2	32182.3	27965.7	8252.89	40080.3	532.896	1368.59	0.252251	-6.33385
Q9JLA3	UDP-glucose:glycoprotein glucosyltransferase 1 OS=Rattus norvegicus OX=10116 GN=Uggt1 PE=1 SV=2	Uggt1	35	45	45	1.25693e+06	1.1226e+06	1.20199e+06	1.74968e+06	1.18915e+06	990308	0.723588	1.06703
Q9JLH7	CDK5 regulatory subunit-associated protein 3 OS=Rattus norvegicus OX=10116 GN=Cdk5rap3 PE=1 SV=1	Cdk5rap3	16	8	7	85152.2	134298	158774	161976	73073	116297	0.771149	-1.0967
Q9JLJ3	4-trimethylaminobutyraldehyde dehydrogenase OS=Rattus norvegicus OX=10116 GN=Aldh9a1 PE=1 SV=1	Aldh9a1	31	11	11	864493	871770	783365	733521	545166	423514	0.0624361	-1.51626
Q9JM53	Apoptosis-inducing factor 1, mitochondrial OS=Rattus norvegicus OX=10116 GN=Aifm1 PE=1 SV=1	Aifm1	39	22	22	1.86995e+06	2.41544e+06	2.37303e+06	1.77951e+06	1.91403e+06	1.38233e+06	0.0999192	-1.3155
Q9QUL6	Vesicle-fusing ATPase OS=Rattus norvegicus OX=10116 GN=Nsf PE=1 SV=1	Nsf	6	4	4	2.08374e+06	1.96922e+06	2.0579e+06	1.15081e+06	1.02848e+06	1.47648e+06	0.00832336	-1.69062
Q9QWE9	Glutathione hydrolase 5 proenzyme OS=Rattus norvegicus OX=10116 GN=Ggt5 PE=2 SV=1	Ggt5	3	2	2	40453	62295	37469	78745.9	21455.1	92885.2	0.746898	1.18452
Q9QX79	Fetuin-B OS=Rattus norvegicus OX=10116 GN=Fetub PE=2 SV=2	Fetub	23	6	6	127633	305829	398656	204688	128401	266776	0.547612	-1.3044
Q9QXF7	CYP2J4 OS=Rattus norvegicus OX=10116 GN=CYP2J4 PE=2 SV=1	CYP2J4	18	10	2	33590.4	31866.1	35389.4	31581.2	70224	59763.1	0.164715	1.51813
Q9QXQ0	Alpha-actinin-4 OS=Rattus norvegicus OX=10116 GN=Actn4 PE=1 SV=2	Actn4	76	74	48	1.30764e+07	1.09996e+07	1.54225e+07	1.23424e+07	4.98478e+06	4.53259e+06	0.107142	-1.99623
Q9QXT3	N-acetyltransferase 8 OS=Rattus norvegicus OX=10116 GN=Nat8 PE=1 SV=1	Nat8	31	7	4	956124	1.08739e+06	756123	507254	616987	601786	0.0179037	-1.61009
Q9QY78	Inhibitor of nuclear factor kappa-B kinase subunit beta OS=Rattus norvegicus OX=10116 GN=Ikbkb PE=1 SV=1	Ikbkb	3	2	2	52099.5	60330.2	48547.5	85456.6	41106.5	46944.4	0.917303	1.02621
Q9QYL8	Acyl-protein thioesterase 2 OS=Rattus norvegicus OX=10116 GN=Lypla2 PE=1 SV=1	Lypla2	18	3	3	613479	778519	568906	1.20595e+06	1.27801e+06	513564	0.313642	1.42818
Q9QZA2	Programmed cell death 6-interacting protein OS=Rattus norvegicus OX=10116 GN=Pdcd6ip PE=1 SV=2	Pdcd6ip	11	9	9	108884	128383	113664	72863.5	116489	130091	0.546589	-1.12897
Q9QZA6	CD151 antigen OS=Rattus norvegicus OX=10116 GN=Cd151 PE=1 SV=2	Cd151	9	2	2	244812	76699.2	65142.5	23875.8	4101.71	12505.8	0.0254162	-9.9958
Q9QZG1	Solute carrier family 22 member 23 OS=Rattus norvegicus OX=10116 GN=Slc22a23 PE=2 SV=2	Slc22a23	5	3	3	30892.9	32172.1	39527.2	18187	11457	15419.8	0.00578504	-2.30378
Q9QZH7	F-box/LRR-repeat protein 20 OS=Rattus norvegicus OX=10116 GN=Fbxl20 PE=1 SV=1	Fbxl20	6	2	2	121187	100059	89282.2	156456	152776	158731	0.00963923	1.51895
Q9QZU7	Gamma-butyrobetaine dioxygenase OS=Rattus norvegicus OX=10116 GN=Bbox1 PE=1 SV=1	Bbox1	6	2	2	212876	139232	128195	123646	52856	46088.8	0.0712382	-2.32786
Q9QZX8	Solute carrier organic anion transporter family member 1B2 OS=Rattus norvegicus OX=10116 GN=Slco1b2 PE=1 SV=2	Slco1b2	22	15	14	1.27621e+06	1.33325e+06	1.76814e+06	936803	630064	750021	0.0141823	-1.89415
Q9R066	Coxsackievirus and adenovirus receptor homolog OS=Rattus norvegicus OX=10116 GN=Cxadr PE=1 SV=2	Cxadr	18	6	6	553573	481017	495699	546796	164714	323414	0.223402	-1.6548
Q9R0C9	Sigma non-opioid intracellular receptor 1 OS=Rattus norvegicus OX=10116 GN=Sigmar1 PE=1 SV=1	Sigmar1	32	5	5	891706	1.03987e+06	1.23196e+06	898558	1.23454e+06	895161	0.758152	-1.04781
Q9R0T3	DnaJ homolog subfamily C member 3 OS=Rattus norvegicus OX=10116 GN=Dnajc3 PE=1 SV=3	Dnajc3	33	17	17	1.22146e+06	1.3128e+06	1.43573e+06	872549	871287	825242	0.000991418	-1.54243
Q9R0T4	Cadherin-1 OS=Rattus norvegicus OX=10116 GN=Cdh1 PE=1 SV=1	Cdh1	11	7	7	645905	528820	598247	535908	412031	440785	0.0651918	-1.28047
Q9R1Z0	Voltage-dependent anion-selective channel protein 3 OS=Rattus norvegicus OX=10116 GN=Vdac3 PE=1 SV=2	Vdac3	52	12	11	1.39465e+06	1.50034e+06	1.93962e+06	1.38439e+06	1.25794e+06	1.07673e+06	0.106472	-1.29355
Q9WTP0	Band 4.1-like protein 1 OS=Rattus norvegicus OX=10116 GN=Epb41l1 PE=1 SV=1	Epb41l1	5	3	2	124090	77644	69057.9	147186	153706	80613.7	0.288207	1.39949
Q9WTT6	Guanine deaminase OS=Rattus norvegicus OX=10116 GN=Gda PE=1 SV=1	Gda	5	2	2	80602.8	91726.3	71910.2	77686.2	39905.5	79917.2	0.344329	-1.28985
Q9WTV0	Prolactin regulatory element-binding protein OS=Rattus norvegicus OX=10116 GN=Preb PE=1 SV=2	Preb	22	7	7	362264	435108	388443	349121	516967	643651	0.316723	1.23798
Q9WTW7	Solute carrier family 23 member 1 OS=Rattus norvegicus OX=10116 GN=Slc23a1 PE=2 SV=1	Slc23a1	10	5	5	354930	189212	180081	85668.4	89245.8	65428.8	0.0113306	-2.89153
Q9WU74	Lipolysis-stimulated lipoprotein receptor OS=Rattus norvegicus OX=10116 GN=Lsr PE=1 SV=1	Lsr	34	15	15	2.11331e+06	1.51272e+06	1.38347e+06	1.24373e+06	2.76118e+06	1.39228e+06	0.930657	1.02633
Q9WU82	Catenin beta-1 OS=Rattus norvegicus OX=10116 GN=Ctnnb1 PE=1 SV=1	Ctnnb1	47	31	25	4.47254e+06	3.17244e+06	3.44768e+06	2.89211e+06	2.45708e+06	2.37472e+06	0.0417026	-1.42586
Q9WUF4	Vesicle-associated membrane protein 8 OS=Rattus norvegicus OX=10116 GN=Vamp8 PE=1 SV=1	Vamp8	22	2	2	113256	186063	155047	155248	187939	175458	0.389902	1.16147
Q9WUS0	Adenylate kinase 4, mitochondrial OS=Rattus norvegicus OX=10116 GN=Ak4 PE=2 SV=1	Ak4	26	5	5	597415	493129	511831	1.01756e+06	699528	511326	0.229654	1.34142
Q9WV57	Macrophage-expressed gene 1 protein OS=Rattus norvegicus OX=10116 GN=Mpeg1 PE=2 SV=2	Mpeg1	3	2	2	63876.8	96534.4	72355.4	73649.2	53152.9	84383.5	0.614519	-1.10539
Q9WVC0	Septin-7 OS=Rattus norvegicus OX=10116 GN=Septin7 PE=1 SV=1	Septin7	8	3	2	61439.6	84647.2	121567	81575.5	199325	113127	0.337575	1.42759
Q9WVJ4	Synaptojanin-2-binding protein OS=Rattus norvegicus OX=10116 GN=Synj2bp PE=1 SV=2	Synj2bp	39	5	5	349924	392027	413458	405912	454566	458752	0.101537	1.14278
Q9WVK3	Peroxisomal trans-2-enoyl-CoA reductase OS=Rattus norvegicus OX=10116 GN=Pecr PE=2 SV=1	Pecr	34	7	7	968227	1.10557e+06	1.14851e+06	1.46151e+06	663745	926859	0.679561	-1.10992
Q9WVK7	Hydroxyacyl-coenzyme A dehydrogenase, mitochondrial OS=Rattus norvegicus OX=10116 GN=Hadh PE=2 SV=1	Hadh	30	9	9	972424	575672	712503	1.22159e+06	486570	379799	0.649323	-1.20892
Q9Z0V5	Peroxiredoxin-4 OS=Rattus norvegicus OX=10116 GN=Prdx4 PE=2 SV=1	Prdx4	60	13	11	1.2993e+06	1.32447e+06	1.70817e+06	1.46229e+06	837733	1.20247e+06	0.282155	-1.25899
Q9Z122	Acyl-CoA 6-desaturase OS=Rattus norvegicus OX=10116 GN=Fads2 PE=1 SV=1	Fads2	35	15	14	1.48791e+06	1.31242e+06	1.84519e+06	2.423e+06	2.29019e+06	1.64323e+06	0.119582	1.36273
Q9Z142	Transmembrane protein 33 OS=Rattus norvegicus OX=10116 GN=Tmem33 PE=2 SV=1	Tmem33	19	5	5	768876	991893	1.25944e+06	871103	1.09495e+06	1.07268e+06	0.901712	1.02128
Q9Z1E1	Flotillin-1 OS=Rattus norvegicus OX=10116 GN=Flot1 PE=2 SV=2	Flot1	38	14	14	751814	434625	516957	428849	301025	245134	0.072066	-1.74766
Q9Z1I6	Rho guanine nucleotide exchange factor 1 OS=Rattus norvegicus OX=10116 GN=Arhgef1 PE=2 SV=1	Arhgef1	5	3	3	54851.5	107487	74203.1	88254.5	55828	158673	0.618925	1.21351
Q9Z1P2	Alpha-actinin-1 OS=Rattus norvegicus OX=10116 GN=Actn1 PE=1 SV=1	Actn1	61	51	25	987745	930886	1.04683e+06	1.26817e+06	587300	643902	0.39701	-1.2614
Q9Z1W6	Protein LYRIC OS=Rattus norvegicus OX=10116 GN=Mtdh PE=1 SV=2	Mtdh	34	15	15	902370	987012	1.13559e+06	769528	1.03238e+06	1.26704e+06	0.992524	-1.00159
Q9Z1X1	Extended synaptotagmin-1 OS=Rattus norvegicus OX=10116 GN=Esyt1 PE=1 SV=1	Esyt1	19	16	2	87008.4	62972.6	95214.1	36569.3	40003.8	69805.2	0.0843869	-1.72228
Q9Z1Y3	Cadherin-2 OS=Rattus norvegicus OX=10116 GN=Cdh2 PE=1 SV=1	Cdh2	27	17	17	2.95744e+06	2.07705e+06	2.74354e+06	2.52437e+06	1.03202e+06	1.48361e+06	0.155711	-1.6337
Q9Z250	Protein lin-7 homolog A OS=Rattus norvegicus OX=10116 GN=Lin7a PE=1 SV=2	Lin7a	15	3	3	102013	74518	121683	137310	50759.5	34832.6	0.361882	-1.56188
Q9Z269	Vesicle-associated membrane protein-associated protein B OS=Rattus norvegicus OX=10116 GN=Vapb PE=1 SV=3	Vapb	42	12	10	873313	787764	1.0827e+06	1.17635e+06	916309	930265	0.468128	1.10418
Q9Z270	Vesicle-associated membrane protein-associated protein A OS=Rattus norvegicus OX=10116 GN=Vapa PE=1 SV=3	Vapa	56	17	15	2.85162e+06	2.6814e+06	3.78493e+06	3.2895e+06	2.56399e+06	2.58685e+06	0.520619	-1.09875
Q9Z2L0	Voltage-dependent anion-selective channel protein 1 OS=Rattus norvegicus OX=10116 GN=Vdac1 PE=1 SV=4	Vdac1	72	19	19	3.76927e+06	4.33131e+06	5.50699e+06	4.51748e+06	4.15497e+06	3.80222e+06	0.560514	-1.08001
Q9Z2M4	Peroxisomal 2,4-dienoyl-CoA reductase OS=Rattus norvegicus OX=10116 GN=Decr2 PE=1 SV=1	Decr2	23	6	2	240257	211477	276656	255261	196979	191841	0.353466	-1.13373
Q9Z2Q1	Protein transport protein Sec31A OS=Rattus norvegicus OX=10116 GN=Sec31a PE=1 SV=2	Sec31a	22	25	25	425430	716114	586999	510977	848268	881900	0.336808	1.28816
Q9Z2S9	Flotillin-2 OS=Rattus norvegicus OX=10116 GN=Flot2 PE=1 SV=1	Flot2	38	14	14	764770	724445	1.0987e+06	628496	629744	961209	0.46137	-1.16962
Q9Z2Z8	7-dehydrocholesterol reductase OS=Rattus norvegicus OX=10116 GN=Dhcr7 PE=1 SV=1	Dhcr7	21	10	10	3.28396e+06	3.71937e+06	4.47928e+06	7.83007e+06	1.16479e+07	1.00655e+07	0.0030639	2.5601
Q9Z340	Partitioning defective 3 homolog OS=Rattus norvegicus OX=10116 GN=Pard3 PE=1 SV=1	Pard3	5	6	6	206545	126920	205254	112509	84180.4	93337.2	0.0298444	-1.82584
