# Supplementary material for: Lipid droplet membrane proteome remodeling parallels ethanol-induced hepatic steatosis and its resolution
Source: J Lipid Res. 2021 Feb 20;62:100049. doi: 10.1016/j.jlr.2021.100049 (PMC8010705; doi:10.1016/j.jlr.2021.100049)
Supplement: Supplemental — Table S8 [file mmc9.xls]

## Sheet: Mitochondrial proteins
				Control VS EtOH
				Symbol	Entrez Gene Name	Expr Fold Change	Expr p-value	Coverage (%)	#Peptides	#Unique
				COX4I1	cytochrome c oxidase subunit 4I1	-2.147	0.000205	49	11	11
				COX5A	cytochrome c oxidase subunit 5A	-2.334	0.0127	32	3	3
				COX5B	cytochrome c oxidase subunit 5B	-1.991	0.0263	36	4	4
				COX6B1	cytochrome c oxidase subunit 6B1	-2.245	0.039	48	4	4
				COX7A2L	cytochrome c oxidase subunit 7A2 like	-1.956	0.00186	38	4	4
				CYB5A	cytochrome b5 type A	1.669	0.0355	54	8	8
				CYC1	cytochrome c1	-1.74	0.00544	34	10	10
				GPX4	glutathione peroxidase 4	1.685	0.0138	23	4	4
				NDUFA2	NADH:ubiquinone oxidoreductase subunit A2	-4.74	0.014	18	2	2
				NDUFA4	NDUFA4 mitochondrial complex associated	-2.144	0.000285	56	6	6
				NDUFA5	NADH:ubiquinone oxidoreductase subunit A5	-2.226	0.0191	25	2	2
				NDUFA6	NADH:ubiquinone oxidoreductase subunit A6	-2.217	0.0365	45	5	5
				NDUFA8	NADH:ubiquinone oxidoreductase subunit A8	-1.819	0.00623	36	5	5
				NDUFA9	NADH:ubiquinone oxidoreductase subunit A9	-1.676	0.00173	27	11	11
				NDUFA10	NADH:ubiquinone oxidoreductase subunit A10	-2.343	0.0128	19	5	5
				NDUFA11	NADH:ubiquinone oxidoreductase subunit A11	-2.18	0.000305	19	2	2
				NDUFA12	NADH:ubiquinone oxidoreductase subunit A12	-1.969	0.0321	34	4	4
				NDUFA13	NADH:ubiquinone oxidoreductase subunit A13	-2.254	0.0034	40	5	5
				NDUFB4	NADH:ubiquinone oxidoreductase subunit B4	-2.171	0.000825	37	4	4
				NDUFB5	NADH:ubiquinone oxidoreductase subunit B5	-2.086	0.000132	11	2	2
				NDUFB8	NADH:ubiquinone oxidoreductase subunit B8	-2.564	0.00172	15	2	2
				NDUFB9	NADH:ubiquinone oxidoreductase subunit B9	-1.759	0.00196	32	4	4
				NDUFB10	NADH:ubiquinone oxidoreductase subunit B10	-1.906	0.0191	36	5	5
				NDUFB11	NADH:ubiquinone oxidoreductase subunit B11	-2.862	0.00243	32	3	3
				NDUFS1	NADH:ubiquinone oxidoreductase core subunit S1	-1.673	0.0109	33	21	21
				NDUFS2	NADH:ubiquinone oxidoreductase core subunit S2	-2.459	0.000285	28	11	11
				NDUFS3	NADH:ubiquinone oxidoreductase core subunit S3	-1.622	0.00608	25	6	6
				NDUFS4	NADH:ubiquinone oxidoreductase subunit S4	-2.047	0.0198	15	2	2
				NDUFS7	NADH:ubiquinone oxidoreductase core subunit S7	-2.233	0.000208	20	3	3
				NDUFS8	NADH:ubiquinone oxidoreductase core subunit S8	-1.957	0.049	8	2	2
				NDUFV1	NADH:ubiquinone oxidoreductase core subunit V1	-1.868	0.00114	23	9	9
				UQCRC1	ubiquinol-cytochrome c reductase core protein 1	-1.818	0.0095	36	16	15
				UQCRC2	ubiquinol-cytochrome c reductase core protein 2	-2.094	0.0154	36	15	15
				UQCRFS1	ubiquinol-cytochrome c reductase, Rieske iron-sulfur polypeptide 1	-2.256	0.00405	43	10	10
				UQCRQ	ubiquinol-cytochrome c reductase complex III subunit VII	-2.136	0.0399	33	4	4
				VDAC2	voltage dependent anion channel 2	-1.702	0.0405	37	8	7
				XDH	xanthine dehydrogenase	-1.605	0.0106	3	3	2
				SNAP23	Synaptosomal-associated protein 23	-1.3209	0.0455683	15	2	2
				Control VS 7 day
				Symbol	Entrez Gene Name	Expr Fold Change	Expr p-value	Coverage (%) Ctrlvs7Day	#Peptides	#Unique
				CAT	catalase	1.653	0.0253	63	36	36
				GPX4	glutathione peroxidase 4	3.373	0.0133	11	2	2
				PRDX3	peroxiredoxin 3	1.822	0.0226	15	3	3
				Control VS EtOH fast
				Symbol	Entrez Gene Name	Expr Fold Change	Expr p-value	Coverage (%) CtrlvsStrav	#Peptides	#Unique
				CAT	catalase	-1.952	0.0201	59	29	29
				COX15	cytochrome c oxidase assembly homolog COX15	1.577	0.0346	12	4	4
				COX7A2L	cytochrome c oxidase subunit 7A2 like	-1.853	0.0263	38	4	4
				CYB5A	cytochrome b5 type A	2.217	0.00454	66	9	9
				MAOA	monoamine oxidase A	1.523	0.0445	42	18	16
				NDUFAF2	NADH:ubiquinone oxidoreductase complex assembly factor 2	1.571	0.0155	34	5	5
				SDHA	succinate dehydrogenase complex flavoprotein subunit A	1.731	0.00301	40	23	23
				SDHB	succinate dehydrogenase complex iron sulfur subunit B	1.588	0.0165	39	12	12
				SDHD	succinate dehydrogenase complex subunit D	1.843	2.36e-05	11	2	2
				VDAC1	voltage dependent anion channel 1	1.705	0.027	76	22	22
				VDAC3	voltage dependent anion channel 3	1.578	0.0318	58	13	12
